# Supplementary material for: Persistent epigenetic memory of SARS-CoV-2 mRNA vaccination in monocyte-derived macrophages
Source: Mol Syst Biol. 2025 Mar 25;21(4):2. doi: 10.1038/s44320-025-00093-6 (PMC11965535; doi:10.1038/s44320-025-00093-6)
Supplement: Supplementary file 2 — Dataset EV1 [file 44320_2025_93_MOESM2_ESM.xlsx]

## Sheet: Sheet1
Dataset EV1: Study cohort characteristics
	t0	t1	t2	t3	t4	t5	total
Number of individuals	44	43	54	42	7	7	89
	female	male
Sex	57	35
	Spikevax®	Comirnaty®
Vaccine	44	30
			Vaccine
ID	Sex	Age	1st	2nd	3rd
#1	male	35	Spikevax®	Spikevax®	Comirnaty®
#2	female	50	Spikevax®	Spikevax®	Comirnaty®
#3	male	34	Spikevax®	Spikevax®	Comirnaty®
#4	female	30	Spikevax®	Spikevax®	Comirnaty®
#5	male	34	Spikevax®	Spikevax®	Comirnaty®
#6	female	27	Spikevax®	Spikevax®	Comirnaty®
#7	female	29	Spikevax®	Spikevax®	Comirnaty®
#8	male	31	Spikevax®	Spikevax®	Comirnaty®
t0	before vaccination
t1	2-4 weeks after first vaccination
t2	2-4 weeks after second vaccination
t3	8-12 weeks after second vaccination
t4	before third vaccination (24 weeks after 2nd)
t5	2-4 weeks after third vaccination
164286 48-VC7_t4_K4me1
164288 49-VC7_t5_K4me1
