# Supplementary material for: Persistent epigenetic memory of SARS-CoV-2 mRNA vaccination in monocyte-derived macrophages
Source: Mol Syst Biol. 2025 Mar 25;21(4):2. doi: 10.1038/s44320-025-00093-6 (PMC11965535; doi:10.1038/s44320-025-00093-6)
Supplement: Supplementary file 3 — Dataset EV2 [file 44320_2025_93_MOESM3_ESM.xlsx]

## Sheet: Dataset EV2
Differentially expressed genes (DEGs) in monocyte-derived macrophages from unvaccinated individuals, upon stimulation with the SARS-CoV-2 spike protein (SP), compared to unstimulated macrophages from the same donors
gene_id	baseMean	log2FoldChange	lfcSE	pvalue	padj	seqnames	start	end	width	strand	gene_name	gene_biotype	seq_coord_system	description	symbol	entrezid
ENSG00000136244	9989.37	11.6055	1.47437	3.57855e-20	6.28251e-16	7	22725884	22732002	6119	+	IL6	protein_coding	chromosome	interleukin 6 [Source:HGNC Symbol;Acc:HGNC:6018]	IL6	3569
ENSG00000169429	142337	5.43382	0.6748	3.80221e-17	3.33758e-13	4	73740541	73743716	3176	+	CXCL8	protein_coding	chromosome	C-X-C motif chemokine ligand 8 [Source:HGNC Symbol;Acc:HGNC:6025]	CXCL8	3576
ENSG00000050730	3221.71	5.61482	0.734417	9.00904e-16	4.21423e-12	4	121131408	121227466	96059	-	TNIP3	protein_coding	chromosome	TNFAIP3 interacting protein 3 [Source:HGNC Symbol;Acc:HGNC:19315]	TNIP3	79931
ENSG00000163739	13941.8	7.5648	1.03178	9.6018e-16	4.21423e-12	4	73869393	73871308	1916	+	CXCL1	protein_coding	chromosome	C-X-C motif chemokine ligand 1 [Source:HGNC Symbol;Acc:HGNC:4602]	CXCL1	2919
ENSG00000261618	290.978	5.63439	0.757576	4.29875e-15	1.50938e-11	8	78835307	78840525	5219	+	LINC02605	lncRNA	chromosome	long intergenic non-protein coding RNA 2605 [Source:HGNC Symbol;Acc:HGNC:53974]	LINC02605	NA
ENSG00000163082	3913.46	4.64255	0.631932	8.56421e-15	2.50589e-11	2	222424543	222562621	138079	+	SGPP2	protein_coding	chromosome	sphingosine-1-phosphate phosphatase 2 [Source:HGNC Symbol;Acc:HGNC:19953]	SGPP2	130367
ENSG00000073756	34517.6	7.75524	1.12666	1.58005e-14	3.96277e-11	1	186671791	186680922	9132	-	PTGS2	protein_coding	chromosome	prostaglandin-endoperoxide synthase 2 [Source:HGNC Symbol;Acc:HGNC:9605]	PTGS2	5743
ENSG00000115009	6711.79	8.60732	1.3228	3.11528e-14	6.83649e-11	2	227805739	227817564	11826	+	CCL20	protein_coding	chromosome	C-C motif chemokine ligand 20 [Source:HGNC Symbol;Acc:HGNC:10619]	CCL20	6364
ENSG00000115008	15061.2	7.54488	1.11552	5.45964e-14	1.06499e-10	2	112773925	112784493	10569	-	IL1A	protein_coding	chromosome	interleukin 1 alpha [Source:HGNC Symbol;Acc:HGNC:5991]	IL1A	3552
ENSG00000131979	2363.02	4.71225	0.671386	9.32902e-14	1.6378e-10	14	54842008	54902826	60819	-	GCH1	protein_coding	chromosome	GTP cyclohydrolase 1 [Source:HGNC Symbol;Acc:HGNC:4193]	GCH1	2643
ENSG00000125538	116191	6.36919	0.930083	1.78097e-13	2.84243e-10	2	112829751	112836816	7066	-	IL1B	protein_coding	chromosome	interleukin 1 beta [Source:HGNC Symbol;Acc:HGNC:5992]	IL1B	3553
ENSG00000242048	763.25	3.60174	0.529509	5.30029e-13	7.75432e-10	7	151806490	151810820	4331	+	AC093583.1	lncRNA	chromosome	uncharacterized LOC644090 [Source:NCBI gene (formerly Entrezgene);Acc:644090]	AC093583.1	644090
ENSG00000182782	957.6	6.73858	1.02791	8.13413e-13	1.09848e-09	12	122701293	122703357	2065	-	HCAR2	protein_coding	chromosome	hydroxycarboxylic acid receptor 2 [Source:HGNC Symbol;Acc:HGNC:24827]	HCAR2	338442
ENSG00000128271	2836.48	6.07814	0.933197	2.09972e-12	2.63305e-09	22	24417879	24442357	24479	+	ADORA2A	protein_coding	chromosome	adenosine A2a receptor [Source:HGNC Symbol;Acc:HGNC:263]	ADORA2A	135
ENSG00000186827	471.777	4.18943	0.644083	3.17193e-12	3.71242e-09	1	1211340	1214153	2814	-	TNFRSF4	protein_coding	chromosome	TNF receptor superfamily member 4 [Source:HGNC Symbol;Acc:HGNC:11918]	TNFRSF4	7293
ENSG00000137507	669.453	2.57842	0.392688	6.94936e-12	7.62518e-09	11	76657524	76670747	13224	-	LRRC32	protein_coding	chromosome	leucine rich repeat containing 32 [Source:HGNC Symbol;Acc:HGNC:4161]	LRRC32	2615
ENSG00000056558	18734.5	4.24202	0.668665	9.01554e-12	8.79316e-09	9	120902393	120929173	26781	-	TRAF1	protein_coding	chromosome	TNF receptor associated factor 1 [Source:HGNC Symbol;Acc:HGNC:12031]	TRAF1	7185
ENSG00000110944	1446.02	7.02042	1.16994	1.69138e-11	1.4847e-08	12	56334174	56340410	6237	+	IL23A	protein_coding	chromosome	interleukin 23 subunit alpha [Source:HGNC Symbol;Acc:HGNC:15488]	IL23A	51561
ENSG00000288658	613.858	4.20909	0.678589	2.23763e-11	1.87065e-08	2	222317242	222320208	2967	-	AC010980.1	protein_coding	chromosome	novel protein, ortholog of Gm2102 (M. musculus)	AC010980.1	NA
ENSG00000134070	4080.32	3.46509	0.555279	2.4928e-11	1.98154e-08	3	10164919	10243745	78827	+	IRAK2	protein_coding	chromosome	interleukin 1 receptor associated kinase 2 [Source:HGNC Symbol;Acc:HGNC:6113]	IRAK2	3656
ENSG00000273604	1393.94	2.3407	0.367763	2.596e-11	1.98154e-08	17	38671703	38674957	3255	-	EPOP	protein_coding	chromosome	elongin BC and polycomb repressive complex 2 associated protein [Source:HGNC Symbol;Acc:HGNC:34493]	EPOP	100170841
ENSG00000255398	734.932	5.40183	0.896262	5.95689e-11	4.2592e-08	12	122714756	122716811	2056	-	HCAR3	protein_coding	chromosome	hydroxycarboxylic acid receptor 3 [Source:HGNC Symbol;Acc:HGNC:16824]	HCAR3	8843
ENSG00000102794	622.304	7.21636	1.26072	6.06516e-11	4.2592e-08	13	76948511	76958638	10128	+	ACOD1	protein_coding	chromosome	aconitate decarboxylase 1 [Source:HGNC Symbol;Acc:HGNC:33904]	ACOD1	730249
ENSG00000275302	45015.6	5.16175	0.859511	7.10919e-11	4.80035e-08	17	36103827	36105621	1795	+	CCL4	protein_coding	chromosome	C-C motif chemokine ligand 4 [Source:HGNC Symbol;Acc:HGNC:10630]	CCL4	6351
ENSG00000164181	1679.59	5.4042	0.907696	9.21048e-11	5.98886e-08	5	60751791	60844274	92484	-	ELOVL7	protein_coding	chromosome	ELOVL fatty acid elongase 7 [Source:HGNC Symbol;Acc:HGNC:26292]	ELOVL7	79993
ENSG00000123610	9427.41	5.96433	1.0111	9.81428e-11	6.15355e-08	2	151357592	151380046	22455	+	TNFAIP6	protein_coding	chromosome	TNF alpha induced protein 6 [Source:HGNC Symbol;Acc:HGNC:11898]	TNFAIP6	7130
ENSG00000271503	1391.56	5.45379	0.936145	1.91675e-10	1.16036e-07	17	35871491	35880793	9303	-	CCL5	protein_coding	chromosome	C-C motif chemokine ligand 5 [Source:HGNC Symbol;Acc:HGNC:10632]	CCL5	6352
ENSG00000232810	20363.1	5.10441	0.877058	2.14374e-10	1.25452e-07	6	31575565	31578336	2772	+	TNF	protein_coding	chromosome	tumor necrosis factor [Source:HGNC Symbol;Acc:HGNC:11892]	TNF	7124
ENSG00000101384	2773.05	3.80417	0.651516	2.38998e-10	1.3535e-07	20	10637684	10673999	36316	-	JAG1	protein_coding	chromosome	jagged canonical Notch ligand 1 [Source:HGNC Symbol;Acc:HGNC:6188]	JAG1	182
ENSG00000163734	11313.1	5.62759	0.987769	3.72797e-10	1.98328e-07	4	74036589	74038807	2219	-	CXCL3	protein_coding	chromosome	C-X-C motif chemokine ligand 3 [Source:HGNC Symbol;Acc:HGNC:4604]	CXCL3	2921
ENSG00000121594	403.915	4.02847	0.703195	4.19506e-10	2.16613e-07	3	119524293	119559614	35322	-	CD80	protein_coding	chromosome	CD80 molecule [Source:HGNC Symbol;Acc:HGNC:1700]	CD80	941
ENSG00000102554	136.055	3.98466	0.696038	4.35758e-10	2.18576e-07	13	73054976	73077541	22566	+	KLF5	protein_coding	chromosome	Kruppel like factor 5 [Source:HGNC Symbol;Acc:HGNC:6349]	KLF5	688
ENSG00000078081	474.91	4.47574	0.787458	4.99901e-10	2.41274e-07	3	183122215	183163839	41625	-	LAMP3	protein_coding	chromosome	lysosomal associated membrane protein 3 [Source:HGNC Symbol;Acc:HGNC:14582]	LAMP3	27074
ENSG00000277632	63368	3.94301	0.691648	5.08495e-10	2.41274e-07	17	36088256	36090169	1914	-	CCL3	protein_coding	chromosome	C-C motif chemokine ligand 3 [Source:HGNC Symbol;Acc:HGNC:10627]	CCL3	6348
ENSG00000172817	344.268	5.74264	1.02913	6.73951e-10	3.11365e-07	8	64587763	64798737	210975	-	CYP7B1	protein_coding	chromosome	cytochrome P450 family 7 subfamily B member 1 [Source:HGNC Symbol;Acc:HGNC:2652]	CYP7B1	9420
ENSG00000167874	177.272	3.6737	0.649829	7.62514e-10	3.43249e-07	17	7855066	7856099	1034	+	TMEM88	protein_coding	chromosome	transmembrane protein 88 [Source:HGNC Symbol;Acc:HGNC:32371]	TMEM88	92162
ENSG00000123689	16558.8	2.90434	0.505948	8.61216e-10	3.77988e-07	1	209675412	209676390	979	+	G0S2	protein_coding	chromosome	G0/G1 switch 2 [Source:HGNC Symbol;Acc:HGNC:30229]	G0S2	50486
ENSG00000213949	285.626	4.25276	0.769131	1.2446e-09	5.32932e-07	5	52787916	52959209	171294	+	ITGA1	protein_coding	chromosome	integrin subunit alpha 1 [Source:HGNC Symbol;Acc:HGNC:6134]	ITGA1	3672
ENSG00000160326	7096	2.55848	0.457597	2.39036e-09	9.99171e-07	9	133471094	133479127	8034	-	SLC2A6	protein_coding	chromosome	solute carrier family 2 member 6 [Source:HGNC Symbol;Acc:HGNC:11011]	SLC2A6	11182
ENSG00000184545	138.978	4.44145	0.826059	2.79278e-09	1.14024e-06	11	1554051	1572271	18221	-	DUSP8	protein_coding	chromosome	dual specificity phosphatase 8 [Source:HGNC Symbol;Acc:HGNC:3074]	DUSP8	1850
ENSG00000253522	2690.61	3.07051	0.560879	3.2917e-09	1.25247e-06	5	160438594	160487426	48833	+	MIR3142HG	lncRNA	chromosome	MIR3142 host gene [Source:HGNC Symbol;Acc:HGNC:51944]	MIR3142HG	107075116
ENSG00000112096	179213	2.74504	0.497558	3.31408e-09	1.25247e-06	6	159669069	159762529	93461	-	SOD2	protein_coding	chromosome	superoxide dismutase 2 [Source:HGNC Symbol;Acc:HGNC:11180]	SOD2	6648
ENSG00000141682	1026.84	3.28701	0.61008	4.40661e-09	1.5799e-06	18	59899996	59904305	4310	+	PMAIP1	protein_coding	chromosome	phorbol-12-myristate-13-acetate-induced protein 1 [Source:HGNC Symbol;Acc:HGNC:9108]	PMAIP1	5366
ENSG00000081041	7282.47	4.82152	0.913905	4.51657e-09	1.58586e-06	4	74097040	74099196	2157	-	CXCL2	protein_coding	chromosome	C-X-C motif chemokine ligand 2 [Source:HGNC Symbol;Acc:HGNC:4603]	CXCL2	2920
ENSG00000137393	4867.59	2.92375	0.538353	4.66543e-09	1.60601e-06	6	18387350	18468870	81521	+	RNF144B	protein_coding	chromosome	ring finger protein 144B [Source:HGNC Symbol;Acc:HGNC:21578]	RNF144B	255488
ENSG00000144802	6961.83	2.87913	0.532083	5.34819e-09	1.80563e-06	3	101827991	101861022	33032	+	NFKBIZ	protein_coding	chromosome	NFKB inhibitor zeta [Source:HGNC Symbol;Acc:HGNC:29805]	NFKBIZ	64332
ENSG00000168685	8944.6	3.36274	0.631043	5.7004e-09	1.88823e-06	5	35852695	35879603	26909	+	IL7R	protein_coding	chromosome	interleukin 7 receptor [Source:HGNC Symbol;Acc:HGNC:6024]	IL7R	3575
ENSG00000163735	1330.61	4.96482	0.95334	6.24977e-09	2.03187e-06	4	73995642	73998677	3036	-	CXCL5	protein_coding	chromosome	C-X-C motif chemokine ligand 5 [Source:HGNC Symbol;Acc:HGNC:10642]	CXCL5	6374
ENSG00000149289	4797.46	1.77288	0.342825	6.7402e-09	2.15147e-06	11	110093392	110171841	78450	+	ZC3H12C	protein_coding	chromosome	zinc finger CCCH-type containing 12C [Source:HGNC Symbol;Acc:HGNC:29362]	ZC3H12C	85463
ENSG00000150510	154.936	4.56366	0.88078	7.67092e-09	2.36264e-06	13	51222334	51284239	61906	+	FAM124A	protein_coding	chromosome	family with sequence similarity 124 member A [Source:HGNC Symbol;Acc:HGNC:26413]	FAM124A	220108
ENSG00000105711	484.565	3.59804	0.689904	8.85315e-09	2.60625e-06	19	35030470	35040449	9980	+	SCN1B	protein_coding	chromosome	sodium voltage-gated channel beta subunit 1 [Source:HGNC Symbol;Acc:HGNC:10586]	SCN1B	6324
ENSG00000163874	7010.96	2.56483	0.481707	9.55704e-09	2.75055e-06	1	37474580	37484377	9798	+	ZC3H12A	protein_coding	chromosome	zinc finger CCCH-type containing 12A [Source:HGNC Symbol;Acc:HGNC:26259]	ZC3H12A	80149
ENSG00000163661	1223.24	4.46862	0.86967	9.72122e-09	2.75267e-06	3	157436850	157443633	6784	+	PTX3	protein_coding	chromosome	pentraxin 3 [Source:HGNC Symbol;Acc:HGNC:9692]	PTX3	5806
ENSG00000164683	455.008	4.93267	0.964564	1.00989e-08	2.79301e-06	8	79762371	79767857	5487	-	HEY1	protein_coding	chromosome	hes related family bHLH transcription factor with YRPW motif 1 [Source:HGNC Symbol;Acc:HGNC:4880]	HEY1	23462
ENSG00000041982	480.779	5.34214	1.04994	1.02264e-08	2.79301e-06	9	115019575	115118257	98683	-	TNC	protein_coding	chromosome	tenascin C [Source:HGNC Symbol;Acc:HGNC:5318]	TNC	3371
ENSG00000126353	880.875	4.87808	0.954491	1.03777e-08	2.79301e-06	17	40553769	40565472	11704	-	CCR7	protein_coding	chromosome	C-C motif chemokine receptor 7 [Source:HGNC Symbol;Acc:HGNC:1608]	CCR7	1236
ENSG00000105855	2537.62	3.63641	0.702273	1.05e-08	2.79301e-06	7	20330702	20415754	85053	+	ITGB8	protein_coding	chromosome	integrin subunit beta 8 [Source:HGNC Symbol;Acc:HGNC:6163]	ITGB8	3696
ENSG00000122641	5002.67	5.39039	1.06518	1.14671e-08	3.00473e-06	7	41667168	41705834	38667	-	INHBA	protein_coding	chromosome	inhibin subunit beta A [Source:HGNC Symbol;Acc:HGNC:6066]	INHBA	3624
ENSG00000118503	21552	2.67051	0.517121	2.05739e-08	5.23472e-06	6	137867214	137883312	16099	+	TNFAIP3	protein_coding	chromosome	TNF alpha induced protein 3 [Source:HGNC Symbol;Acc:HGNC:11896]	TNFAIP3	7128
ENSG00000110047	16564.1	2.59123	0.503492	2.27246e-08	5.69932e-06	11	64851642	64888296	36655	-	EHD1	protein_coding	chromosome	EH domain containing 1 [Source:HGNC Symbol;Acc:HGNC:3242]	EHD1	10938
ENSG00000153898	1059.71	3.61276	0.721098	2.474e-08	6.11739e-06	1	84925583	84997113	71531	-	MCOLN2	protein_coding	chromosome	mucolipin 2 [Source:HGNC Symbol;Acc:HGNC:13357]	MCOLN2	255231
ENSG00000285744	102.288	3.73741	0.749387	2.59387e-08	6.32473e-06	8	78805293	78956082	150790	+	AC083837.1	lncRNA	chromosome	novel transcript	AC083837.1	NA
ENSG00000137331	14228.7	2.80806	0.555114	3.22778e-08	7.5928e-06	6	30743199	30744548	1350	-	IER3	protein_coding	chromosome	immediate early response 3 [Source:HGNC Symbol;Acc:HGNC:5392]	IER3	8870
ENSG00000164236	838.628	3.11626	0.620867	3.24368e-08	7.5928e-06	5	10564070	10657816	93747	+	ANKRD33B	protein_coding	chromosome	ankyrin repeat domain 33B [Source:HGNC Symbol;Acc:HGNC:35240]	ANKRD33B	651746
ENSG00000028277	2487.96	1.33415	0.291756	4.24986e-08	9.68968e-06	19	42086110	42196585	110476	-	POU2F2	protein_coding	chromosome	POU class 2 homeobox 2 [Source:HGNC Symbol;Acc:HGNC:9213]	POU2F2	5452
ENSG00000166523	789.854	2.48269	0.496427	4.41691e-08	9.94144e-06	12	8533305	8540905	7601	-	CLEC4E	protein_coding	chromosome	C-type lectin domain family 4 member E [Source:HGNC Symbol;Acc:HGNC:14555]	CLEC4E	26253
ENSG00000253320	465.512	2.9122	0.586179	4.66058e-08	1.03571e-05	8	102864271	103002424	138154	+	MAILR	lncRNA	chromosome	macrophage interferon regulatory lncRNA [Source:HGNC Symbol;Acc:HGNC:51558]	MAILR	NA
ENSG00000153234	500.856	3.52721	0.72428	5.05281e-08	1.10884e-05	2	156324437	156342348	17912	-	NR4A2	protein_coding	chromosome	nuclear receptor subfamily 4 group A member 2 [Source:HGNC Symbol;Acc:HGNC:7981]	NR4A2	4929
ENSG00000148677	39.8033	4.1898	0.872025	5.20939e-08	1.12909e-05	10	90912096	90921087	8992	-	ANKRD1	protein_coding	chromosome	ankyrin repeat domain 1 [Source:HGNC Symbol;Acc:HGNC:15819]	ANKRD1	27063
ENSG00000259354	138.198	2.66039	0.540951	6.40148e-08	1.37054e-05	15	45448427	45513767	65341	+	AC025580.2	lncRNA	chromosome	novel transcript, antisense to SLC30A4	AC025580.2	NA
ENSG00000135114	1013.11	4.57171	0.965973	6.53447e-08	1.38216e-05	12	121017763	121039242	21480	-	OASL	protein_coding	chromosome	2'-5'-oligoadenylate synthetase like [Source:HGNC Symbol;Acc:HGNC:8090]	OASL	8638
ENSG00000132510	11443.7	2.66259	0.543114	6.84937e-08	1.43152e-05	17	7834217	7854796	20580	+	KDM6B	protein_coding	chromosome	lysine demethylase 6B [Source:HGNC Symbol;Acc:HGNC:29012]	KDM6B	23135
ENSG00000089351	7188.96	2.56739	0.525343	7.36952e-08	1.52211e-05	19	34994784	35026471	31688	+	GRAMD1A	protein_coding	chromosome	GRAM domain containing 1A [Source:HGNC Symbol;Acc:HGNC:29305]	GRAMD1A	57655
ENSG00000149798	178.338	3.22068	0.668638	7.69692e-08	1.57125e-05	11	65314866	65322417	7552	+	CDC42EP2	protein_coding	chromosome	CDC42 effector protein 2 [Source:HGNC Symbol;Acc:HGNC:16263]	CDC42EP2	10435
ENSG00000023445	5468.27	2.41882	0.499979	8.7886e-08	1.75062e-05	11	102317450	102339403	21954	+	BIRC3	protein_coding	chromosome	baculoviral IAP repeat containing 3 [Source:HGNC Symbol;Acc:HGNC:591]	BIRC3	330
ENSG00000102096	1864.68	3.03739	0.631673	8.87477e-08	1.75062e-05	X	48913182	48919024	5843	-	PIM2	protein_coding	chromosome	Pim-2 proto-oncogene, serine/threonine kinase [Source:HGNC Symbol;Acc:HGNC:8987]	PIM2	11040
ENSG00000124882	4038.65	5.85231	1.29939	9.55989e-08	1.86482e-05	4	74365145	74388749	23605	+	EREG	protein_coding	chromosome	epiregulin [Source:HGNC Symbol;Acc:HGNC:3443]	EREG	2069
ENSG00000154640	1169.88	2.02611	0.430454	9.96449e-08	1.92238e-05	21	17593653	17612945	19293	-	BTG3	protein_coding	chromosome	BTG anti-proliferation factor 3 [Source:HGNC Symbol;Acc:HGNC:1132]	BTG3	10950
ENSG00000172575	466.703	2.77493	0.580133	1.10997e-07	2.11811e-05	15	38488103	38565575	77473	-	RASGRP1	protein_coding	chromosome	RAS guanyl releasing protein 1 [Source:HGNC Symbol;Acc:HGNC:9878]	RASGRP1	10125
ENSG00000105227	139.637	-0.934772	0.215559	1.22672e-07	2.31573e-05	19	40393766	40414793	21028	-	PRX	protein_coding	chromosome	periaxin [Source:HGNC Symbol;Acc:HGNC:13797]	PRX	57716
ENSG00000178860	6500.94	1.61163	0.365002	1.34808e-07	2.51028e-05	8	71841560	71844412	2853	-	MSC	protein_coding	chromosome	musculin [Source:HGNC Symbol;Acc:HGNC:7321]	MSC	9242
ENSG00000184588	2243.01	3.4528	0.741774	1.35838e-07	2.51028e-05	1	65792514	66374579	582066	+	PDE4B	protein_coding	chromosome	phosphodiesterase 4B [Source:HGNC Symbol;Acc:HGNC:8781]	PDE4B	5142
ENSG00000090339	29077.4	2.26777	0.483841	1.4734e-07	2.69449e-05	19	10271093	10286615	15523	+	ICAM1	protein_coding	chromosome	intercellular adhesion molecule 1 [Source:HGNC Symbol;Acc:HGNC:5344]	ICAM1	3383
ENSG00000077150	12006.3	2.12785	0.45965	1.58685e-07	2.87204e-05	10	102394110	102402524	8415	+	NFKB2	protein_coding	chromosome	nuclear factor kappa B subunit 2 [Source:HGNC Symbol;Acc:HGNC:7795]	NFKB2	4791
ENSG00000266709	361.701	3.31167	0.716329	1.66736e-07	2.98696e-05	17	14303854	14305505	1652	+	AC005224.3	lncRNA	chromosome	novel transcript	AC005224.3	NA
ENSG00000125657	1141.45	2.97557	0.638321	1.69293e-07	3.00213e-05	19	6531026	6535924	4899	+	TNFSF9	protein_coding	chromosome	TNF superfamily member 9 [Source:HGNC Symbol;Acc:HGNC:11939]	TNFSF9	8744
ENSG00000178385	4488.15	1.87658	0.418225	1.80906e-07	3.13381e-05	2	207821288	208025527	204240	-	PLEKHM3	protein_coding	chromosome	pleckstrin homology domain containing M3 [Source:HGNC Symbol;Acc:HGNC:34006]	PLEKHM3	389072
ENSG00000176928	239.232	2.75729	0.5912	1.81352e-07	3.13381e-05	5	75025346	75052558	27213	-	GCNT4	protein_coding	chromosome	glucosaminyl (N-acetyl) transferase 4 [Source:HGNC Symbol;Acc:HGNC:17973]	GCNT4	51301
ENSG00000251230	604.211	4.26676	0.947366	1.83544e-07	3.13381e-05	4	184844554	184855751	11198	-	MIR3945HG	lncRNA	chromosome	MIR3945 host gene [Source:HGNC Symbol;Acc:HGNC:52002]	MIR3945HG	NA
ENSG00000146457	9250.7	2.2	0.478148	1.92877e-07	3.25591e-05	6	159725585	159756319	30735	+	WTAP	protein_coding	chromosome	WT1 associated protein [Source:HGNC Symbol;Acc:HGNC:16846]	WTAP	9589
ENSG00000166016	662.513	3.23573	0.705155	1.993e-07	3.3323e-05	11	34150987	34358010	207024	-	ABTB2	protein_coding	chromosome	ankyrin repeat and BTB domain containing 2 [Source:HGNC Symbol;Acc:HGNC:23842]	ABTB2	25841
ENSG00000170542	4981.4	3.44198	0.755203	2.03065e-07	3.36321e-05	6	2887270	2903309	16040	-	SERPINB9	protein_coding	chromosome	serpin family B member 9 [Source:HGNC Symbol;Acc:HGNC:8955]	SERPINB9	5272
ENSG00000188786	5759.88	1.12267	0.268725	2.11506e-07	3.43815e-05	1	37809574	37859592	50019	-	MTF1	protein_coding	chromosome	metal regulatory transcription factor 1 [Source:HGNC Symbol;Acc:HGNC:7428]	MTF1	4520
ENSG00000150938	3526.17	2.21157	0.48735	2.47901e-07	3.9928e-05	2	36355778	36551135	195358	+	CRIM1	protein_coding	chromosome	cysteine rich transmembrane BMP regulator 1 [Source:HGNC Symbol;Acc:HGNC:2359]	CRIM1	51232
ENSG00000197329	3567.65	2.77931	0.609779	2.71607e-07	4.30058e-05	2	64092652	64144420	51769	-	PELI1	protein_coding	chromosome	pellino E3 ubiquitin protein ligase 1 [Source:HGNC Symbol;Acc:HGNC:8827]	PELI1	57162
ENSG00000145911	74.1231	2.70258	0.592487	2.71909e-07	4.30058e-05	5	178113532	178126081	12550	+	N4BP3	protein_coding	chromosome	NEDD4 binding protein 3 [Source:HGNC Symbol;Acc:HGNC:29852]	N4BP3	23138
ENSG00000175040	1602.54	2.11463	0.47653	3.21399e-07	5.00015e-05	3	143119771	143124014	4244	+	CHST2	protein_coding	chromosome	carbohydrate sulfotransferase 2 [Source:HGNC Symbol;Acc:HGNC:1970]	CHST2	9435
ENSG00000155324	437.717	2.48883	0.551512	3.21837e-07	5.00015e-05	5	126360132	126496494	136363	+	GRAMD2B	protein_coding	chromosome	GRAM domain containing 2B [Source:HGNC Symbol;Acc:HGNC:24911]	GRAMD2B	65983
ENSG00000145901	20910.8	2.05551	0.467538	3.44682e-07	5.3081e-05	5	151029945	151093577	63633	-	TNIP1	protein_coding	chromosome	TNFAIP3 interacting protein 1 [Source:HGNC Symbol;Acc:HGNC:16903]	TNIP1	10318
ENSG00000184557	5960.25	2.8912	0.648617	3.80951e-07	5.7899e-05	17	78356778	78360077	3300	-	SOCS3	protein_coding	chromosome	suppressor of cytokine signaling 3 [Source:HGNC Symbol;Acc:HGNC:19391]	SOCS3	9021
ENSG00000152229	7064.51	2.15806	0.490116	3.82563e-07	5.7899e-05	18	45983536	46072272	88737	-	PSTPIP2	protein_coding	chromosome	proline-serine-threonine phosphatase interacting protein 2 [Source:HGNC Symbol;Acc:HGNC:9581]	PSTPIP2	9050
ENSG00000166165	521.376	3.27624	0.744426	3.98319e-07	5.97682e-05	14	103519667	103522833	3167	-	CKB	protein_coding	chromosome	creatine kinase B [Source:HGNC Symbol;Acc:HGNC:1991]	CKB	1152
ENSG00000105246	651.334	5.32044	1.27769	4.1052e-07	6.1077e-05	19	4229523	4237528	8006	+	EBI3	protein_coding	chromosome	Epstein-Barr virus induced 3 [Source:HGNC Symbol;Acc:HGNC:3129]	EBI3	10148
ENSG00000164603	1696.83	1.57171	0.384364	4.37727e-07	6.45777e-05	7	112819147	112939875	120729	-	BMT2	protein_coding	chromosome	base methyltransferase of 25S rRNA 2 homolog [Source:HGNC Symbol;Acc:HGNC:26475]	BMT2	154743
ENSG00000169184	80.9976	3.06616	0.697607	4.45838e-07	6.52261e-05	22	27748277	27801756	53480	-	MN1	protein_coding	chromosome	MN1 proto-oncogene, transcriptional regulator [Source:HGNC Symbol;Acc:HGNC:7180]	MN1	4330
ENSG00000134470	457.976	2.98172	0.678647	4.63332e-07	6.72252e-05	10	5943639	5978187	34549	-	IL15RA	protein_coding	chromosome	interleukin 15 receptor subunit alpha [Source:HGNC Symbol;Acc:HGNC:5978]	IL15RA	3601
ENSG00000008118	77.945	2.52119	0.572178	4.72668e-07	6.80177e-05	1	209583714	209613939	30226	+	CAMK1G	protein_coding	chromosome	calcium/calmodulin dependent protein kinase IG [Source:HGNC Symbol;Acc:HGNC:14585]	CAMK1G	57172
ENSG00000115919	11327.6	1.84141	0.439769	5.11308e-07	7.29799e-05	2	142877657	143055833	178177	+	KYNU	protein_coding	chromosome	kynureninase [Source:HGNC Symbol;Acc:HGNC:6469]	KYNU	8942
ENSG00000134602	1987.41	2.91739	0.668923	5.29675e-07	7.49918e-05	X	132023302	132075943	52642	+	STK26	protein_coding	chromosome	serine/threonine kinase 26 [Source:HGNC Symbol;Acc:HGNC:18174]	STK26	51765
ENSG00000166920	6788.95	2.0582	0.483112	5.56734e-07	7.81921e-05	15	45430579	45448761	18183	+	C15orf48	protein_coding	chromosome	chromosome 15 open reading frame 48 [Source:HGNC Symbol;Acc:HGNC:29898]	C15orf48	84419
ENSG00000107104	1982.24	2.15025	0.505737	6.37614e-07	8.73659e-05	9	470291	746106	275816	+	KANK1	protein_coding	chromosome	KN motif and ankyrin repeat domains 1 [Source:HGNC Symbol;Acc:HGNC:19309]	KANK1	23189
ENSG00000105835	16964	2.77795	0.646667	6.82915e-07	9.2225e-05	7	106248298	106285966	37669	-	NAMPT	protein_coding	chromosome	nicotinamide phosphoribosyltransferase [Source:HGNC Symbol;Acc:HGNC:30092]	NAMPT	10135
ENSG00000232593	120.19	-0.964149	0.249834	7.0119e-07	9.39702e-05	X	53094145	53170914	76770	+	KANTR	protein_coding	chromosome	KDM5C adjacent transcript [Source:HGNC Symbol;Acc:HGNC:49510]	KANTR	NA
ENSG00000117009	4257	1.69899	0.427521	8.23019e-07	0.000109462	1	241532134	241595642	63509	+	KMO	protein_coding	chromosome	kynurenine 3-monooxygenase [Source:HGNC Symbol;Acc:HGNC:6381]	KMO	8564
ENSG00000197860	5599.86	0.697719	0.187669	8.39946e-07	0.000110058	5	65665928	65723035	57108	-	SGTB	protein_coding	chromosome	small glutamine rich tetratricopeptide repeat containing beta [Source:HGNC Symbol;Acc:HGNC:23567]	SGTB	54557
ENSG00000237732	30.8943	2.86006	0.676753	8.4004e-07	0.000110058	2	222318275	222352989	34715	+	CT75	transcribed_unprocessed_pseudogene	chromosome	cancer/testis associated transcript 75 [Source:HGNC Symbol;Acc:HGNC:37174]	CT75	440934
ENSG00000234883	1267.68	2.8523	0.678075	8.95356e-07	0.000116436	21	25561909	25575168	13260	+	MIR155HG	lncRNA	chromosome	MIR155 host gene [Source:HGNC Symbol;Acc:HGNC:35460]	MIR155HG	114614
ENSG00000171522	2385.1	2.1031	0.509822	9.13846e-07	0.000117967	5	40679915	40693735	13821	+	PTGER4	protein_coding	chromosome	prostaglandin E receptor 4 [Source:HGNC Symbol;Acc:HGNC:9596]	PTGER4	5734
ENSG00000162654	738.49	2.94548	0.704043	9.37947e-07	0.000120194	1	89181144	89198942	17799	-	GBP4	protein_coding	chromosome	guanylate binding protein 4 [Source:HGNC Symbol;Acc:HGNC:20480]	GBP4	115361
ENSG00000070961	12826.1	2.28236	0.55525	1.11238e-06	0.000140497	12	89588049	89709300	121252	-	ATP2B1	protein_coding	chromosome	ATPase plasma membrane Ca2+ transporting 1 [Source:HGNC Symbol;Acc:HGNC:814]	ATP2B1	490
ENSG00000154451	275.434	2.91238	0.706851	1.14865e-06	0.000142955	1	89258950	89272804	13855	-	GBP5	protein_coding	chromosome	guanylate binding protein 5 [Source:HGNC Symbol;Acc:HGNC:19895]	GBP5	115362
ENSG00000162924	15111.6	1.98167	0.496582	1.20563e-06	0.000148014	2	60881521	60931612	50092	+	REL	protein_coding	chromosome	REL proto-oncogene, NF-kB subunit [Source:HGNC Symbol;Acc:HGNC:9954]	REL	5966
ENSG00000159388	11188.1	1.54566	0.409451	1.23868e-06	0.000149974	1	203305491	203309602	4112	+	BTG2	protein_coding	chromosome	BTG anti-proliferation factor 2 [Source:HGNC Symbol;Acc:HGNC:1131]	BTG2	7832
ENSG00000104320	6654.38	1.88257	0.478374	1.25113e-06	0.000150444	8	89933331	90003228	69898	-	NBN	protein_coding	chromosome	nibrin [Source:HGNC Symbol;Acc:HGNC:7652]	NBN	4683
ENSG00000107201	668.887	2.31586	0.568577	1.26919e-06	0.000151207	9	32455302	32526208	70907	-	DDX58	protein_coding	chromosome	DExD/H-box helicase 58 [Source:HGNC Symbol;Acc:HGNC:19102]	DDX58	23586
ENSG00000019144	3620.31	1.93357	0.489245	1.2747e-06	0.000151207	11	118606440	118658031	51592	+	PHLDB1	protein_coding	chromosome	pleckstrin homology like domain family B member 1 [Source:HGNC Symbol;Acc:HGNC:23697]	PHLDB1	23187
ENSG00000277969	525.645	0.904437	0.246114	1.29548e-06	0.00015264	17	38702452	38704747	2296	+	AC006449.6	lncRNA	chromosome	novel transcript	AC006449.6	NA
ENSG00000151693	591.285	1.60607	0.424948	1.33715e-06	0.000155464	2	9206765	9405683	198919	+	ASAP2	protein_coding	chromosome	ArfGAP with SH3 domain, ankyrin repeat and PH domain 2 [Source:HGNC Symbol;Acc:HGNC:2721]	ASAP2	8853
ENSG00000117228	4262.31	2.34721	0.581126	1.42476e-06	0.000163484	1	89051882	89065360	13479	-	GBP1	protein_coding	chromosome	guanylate binding protein 1 [Source:HGNC Symbol;Acc:HGNC:4182]	GBP1	2633
ENSG00000013619	1002.52	2.50567	0.619637	1.4776e-06	0.000167808	X	150361422	150514178	152757	+	MAMLD1	protein_coding	chromosome	mastermind like domain containing 1 [Source:HGNC Symbol;Acc:HGNC:2568]	MAMLD1	10046
ENSG00000066697	1863.47	1.25932	0.346966	1.48156e-06	0.000167808	9	100427143	100451734	24592	+	MSANTD3	protein_coding	chromosome	Myb/SANT DNA binding domain containing 3 [Source:HGNC Symbol;Acc:HGNC:23370]	MSANTD3	91283
ENSG00000100906	16033	1.7061	0.45016	1.5086e-06	0.000169775	14	35401513	35404749	3237	-	NFKBIA	protein_coding	chromosome	NFKB inhibitor alpha [Source:HGNC Symbol;Acc:HGNC:7797]	NFKBIA	4792
ENSG00000287553	262.679	2.51481	0.628016	1.65533e-06	0.00018393	17	2040953	2041932	980	-	AC090617.10	lncRNA	chromosome	novel transcript, antisense to DPH1	AC090617.10	NA
ENSG00000284633	25.2624	3.19229	0.807901	1.70773e-06	0.00018856	22	39242188	39279897	37710	+	AL031590.1	lncRNA	chromosome	novel transcript, antisense to PDGFB	AL031590.1	NA
ENSG00000125733	3377.57	2.09828	0.537506	1.77208e-06	0.000194442	19	6737925	6751530	13606	+	TRIP10	protein_coding	chromosome	thyroid hormone receptor interactor 10 [Source:HGNC Symbol;Acc:HGNC:12304]	TRIP10	9322
ENSG00000164543	2038.04	1.12149	0.314882	1.80222e-06	0.00019652	7	43582758	43650713	67956	+	STK17A	protein_coding	chromosome	serine/threonine kinase 17a [Source:HGNC Symbol;Acc:HGNC:11395]	STK17A	9263
ENSG00000109320	16778.7	1.97562	0.515292	1.90866e-06	0.000206842	4	102501331	102617302	115972	+	NFKB1	protein_coding	chromosome	nuclear factor kappa B subunit 1 [Source:HGNC Symbol;Acc:HGNC:7794]	NFKB1	4790
ENSG00000135604	4845.64	1.62537	0.443575	1.97193e-06	0.000211102	6	144150517	144191939	41423	+	STX11	protein_coding	chromosome	syntaxin 11 [Source:HGNC Symbol;Acc:HGNC:11429]	STX11	8676
ENSG00000260997	302.907	2.76734	0.702295	1.97201e-06	0.000211102	7	44958999	44960909	1911	-	AC004847.1	lncRNA	chromosome	novel transcript, overlapping MYO1G	AC004847.1	NA
ENSG00000099985	738.684	2.19343	0.56378	1.98695e-06	0.000211412	22	30262829	30266851	4023	-	OSM	protein_coding	chromosome	oncostatin M [Source:HGNC Symbol;Acc:HGNC:8506]	OSM	5008
ENSG00000133805	13686.8	1.09363	0.310866	2.07516e-06	0.000218952	11	10308313	10507579	199267	+	AMPD3	protein_coding	chromosome	adenosine monophosphate deaminase 3 [Source:HGNC Symbol;Acc:HGNC:470]	AMPD3	272
ENSG00000026751	28483.2	1.88771	0.501063	2.08277e-06	0.000218952	1	160739057	160754821	15765	+	SLAMF7	protein_coding	chromosome	SLAM family member 7 [Source:HGNC Symbol;Acc:HGNC:21394]	SLAMF7	57823
ENSG00000152484	10305.9	1.77678	0.481221	2.24213e-06	0.000232916	13	27066156	27171811	105656	-	USP12	protein_coding	chromosome	ubiquitin specific peptidase 12 [Source:HGNC Symbol;Acc:HGNC:20485]	USP12	219333
ENSG00000248323	3225.76	1.73529	0.472805	2.2603e-06	0.000233423	5	91054834	91314547	259714	-	LUCAT1	lncRNA	chromosome	lung cancer associated transcript 1 [Source:HGNC Symbol;Acc:HGNC:48498]	LUCAT1	NA
ENSG00000277089	77.3274	3.66718	0.973331	2.33356e-06	0.000239006	17	36072866	36090134	17269	+	AC243829.4	lncRNA	chromosome	novel transcript, antisense CCL3	AC243829.4	NA
ENSG00000243649	340.044	2.97985	0.772716	2.35439e-06	0.000239006	6	31945650	31952084	6435	+	CFB	protein_coding	chromosome	complement factor B [Source:HGNC Symbol;Acc:HGNC:1037]	CFB	629
ENSG00000112419	3572.47	0.837251	0.240352	2.35521e-06	0.000239006	6	143536845	143831185	294341	+	PHACTR2	protein_coding	chromosome	phosphatase and actin regulator 2 [Source:HGNC Symbol;Acc:HGNC:20956]	PHACTR2	9749
ENSG00000136048	8183.03	1.32667	0.380419	2.41601e-06	0.000242374	12	101877580	102012130	134551	+	DRAM1	protein_coding	chromosome	DNA damage regulated autophagy modulator 1 [Source:HGNC Symbol;Acc:HGNC:25645]	DRAM1	55332
ENSG00000180616	78.5206	2.94503	0.771705	2.63359e-06	0.000262701	17	73165010	73176633	11624	+	SSTR2	protein_coding	chromosome	somatostatin receptor 2 [Source:HGNC Symbol;Acc:HGNC:11331]	SSTR2	6752
ENSG00000175471	2106.28	1.4476	0.414635	2.66172e-06	0.000262707	5	94703741	95284575	580835	-	MCTP1	protein_coding	chromosome	multiple C2 and transmembrane domain containing 1 [Source:HGNC Symbol;Acc:HGNC:26183]	MCTP1	79772
ENSG00000114315	75.7088	2.72421	0.711922	2.67413e-06	0.000262707	3	194136148	194138732	2585	+	HES1	protein_coding	chromosome	hes family bHLH transcription factor 1 [Source:HGNC Symbol;Acc:HGNC:5192]	HES1	3280
ENSG00000120910	1047.4	1.37076	0.395617	2.67854e-06	0.000262707	8	22440819	22541142	100324	+	PPP3CC	protein_coding	chromosome	protein phosphatase 3 catalytic subunit gamma [Source:HGNC Symbol;Acc:HGNC:9316]	PPP3CC	5533
ENSG00000146278	5485.17	1.99363	0.536329	2.70109e-06	0.000263446	6	89080751	89085160	4410	+	PNRC1	protein_coding	chromosome	proline rich nuclear receptor coactivator 1 [Source:HGNC Symbol;Acc:HGNC:17278]	PNRC1	10957
ENSG00000185245	199.978	3.33887	0.89213	2.79515e-06	0.000270292	17	4932277	4935023	2747	+	GP1BA	protein_coding	chromosome	glycoprotein Ib platelet subunit alpha [Source:HGNC Symbol;Acc:HGNC:4439]	GP1BA	2811
ENSG00000006118	264.087	2.02576	0.545651	2.82088e-06	0.000270292	11	60924460	60937159	12700	+	TMEM132A	protein_coding	chromosome	transmembrane protein 132A [Source:HGNC Symbol;Acc:HGNC:31092]	TMEM132A	54972
ENSG00000165757	41.6291	3.63562	0.984328	2.8323e-06	0.000270292	10	30012803	30115494	102692	-	JCAD	protein_coding	chromosome	junctional cadherin 5 associated [Source:HGNC Symbol;Acc:HGNC:29283]	JCAD	57608
ENSG00000160013	962.721	1.98324	0.539284	2.97759e-06	0.000282404	19	46620468	46625089	4622	-	PTGIR	protein_coding	chromosome	prostaglandin I2 receptor [Source:HGNC Symbol;Acc:HGNC:9602]	PTGIR	5739
ENSG00000154548	34.8896	2.88933	0.766246	2.99198e-06	0.000282404	6	89095959	89118071	22113	-	SRSF12	protein_coding	chromosome	serine and arginine rich splicing factor 12 [Source:HGNC Symbol;Acc:HGNC:21220]	SRSF12	135295
ENSG00000145779	6269.03	1.85764	0.513656	3.07447e-06	0.000288639	5	119268692	119399688	130997	+	TNFAIP8	protein_coding	chromosome	TNF alpha induced protein 8 [Source:HGNC Symbol;Acc:HGNC:17260]	TNFAIP8	25816
ENSG00000125462	164.475	4.67134	1.34828	3.1398e-06	0.000293204	1	156404250	156456763	52514	-	MIR9-1HG	lncRNA	chromosome	MIR9-1 host gene [Source:HGNC Symbol;Acc:HGNC:30780]	MIR9-1HG	10485
ENSG00000120217	2779.72	1.99741	0.547468	3.26266e-06	0.000303065	9	5450503	5470566	20064	+	CD274	protein_coding	chromosome	CD274 molecule [Source:HGNC Symbol;Acc:HGNC:17635]	CD274	29126
ENSG00000181634	3642.19	3.68717	1.0185	3.30497e-06	0.000305379	9	114784652	114806039	21388	-	TNFSF15	protein_coding	chromosome	TNF superfamily member 15 [Source:HGNC Symbol;Acc:HGNC:11931]	TNFSF15	9966
ENSG00000183722	191.885	1.9093	0.531407	3.46884e-06	0.000316487	13	39209116	39603528	394413	-	LHFPL6	protein_coding	chromosome	LHFPL tetraspan subfamily member 6 [Source:HGNC Symbol;Acc:HGNC:6586]	LHFPL6	10186
ENSG00000197142	5494.2	1.06469	0.317753	3.47927e-06	0.000316487	10	112374018	112428380	54363	+	ACSL5	protein_coding	chromosome	acyl-CoA synthetase long chain family member 5 [Source:HGNC Symbol;Acc:HGNC:16526]	ACSL5	51703
ENSG00000117020	1408.55	1.58669	0.460659	3.58398e-06	0.000323121	1	243488233	243851079	362847	-	AKT3	protein_coding	chromosome	AKT serine/threonine kinase 3 [Source:HGNC Symbol;Acc:HGNC:393]	AKT3	10000
ENSG00000184014	10831.9	1.87787	0.526349	3.59001e-06	0.000323121	11	9138825	9265959	127135	-	DENND5A	protein_coding	chromosome	DENN domain containing 5A [Source:HGNC Symbol;Acc:HGNC:19344]	DENND5A	23258
ENSG00000101460	260.36	2.76064	0.75327	3.95947e-06	0.000352855	20	34546854	34560345	13492	+	MAP1LC3A	protein_coding	chromosome	microtubule associated protein 1 light chain 3 alpha [Source:HGNC Symbol;Acc:HGNC:6838]	MAP1LC3A	84557
ENSG00000138166	1967.83	1.94482	0.547878	4.02706e-06	0.000355272	10	110497907	110511533	13627	+	DUSP5	protein_coding	chromosome	dual specificity phosphatase 5 [Source:HGNC Symbol;Acc:HGNC:3071]	DUSP5	1847
ENSG00000145365	313.771	1.77078	0.514492	4.47387e-06	0.000392716	4	112274537	112285904	11368	-	TIFA	protein_coding	chromosome	TRAF interacting protein with forkhead associated domain [Source:HGNC Symbol;Acc:HGNC:19075]	TIFA	92610
ENSG00000010818	4428.21	1.83741	0.53075	4.5544e-06	0.000397797	6	142751469	142956698	205230	-	HIVEP2	protein_coding	chromosome	HIVEP zinc finger 2 [Source:HGNC Symbol;Acc:HGNC:4921]	HIVEP2	3097
ENSG00000263050	46.1404	2.58475	0.718864	4.7209e-06	0.000410298	17	2043475	2044968	1494	-	AC090617.5	lncRNA	chromosome	novel transcript	AC090617.5	NA
ENSG00000115825	1959.93	0.493892	0.150595	5.01041e-06	0.000433314	2	37250502	37324833	74332	-	PRKD3	protein_coding	chromosome	protein kinase D3 [Source:HGNC Symbol;Acc:HGNC:9408]	PRKD3	23683
ENSG00000053747	21.737	2.0776	0.593406	5.0646e-06	0.000433728	18	23689453	23956222	266770	+	LAMA3	protein_coding	chromosome	laminin subunit alpha 3 [Source:HGNC Symbol;Acc:HGNC:6483]	LAMA3	3909
ENSG00000259834	102.61	2.90629	0.821383	5.14225e-06	0.000438239	1	110653560	110657040	3481	-	AL365361.1	lncRNA	chromosome	novel transcript	AL365361.1	NA
ENSG00000117525	3525.01	2.564	0.724813	5.39322e-06	0.000453031	1	94529173	94541759	12587	-	F3	protein_coding	chromosome	coagulation factor III, tissue factor [Source:HGNC Symbol;Acc:HGNC:3541]	F3	2152
ENSG00000104312	3776.47	1.90563	0.560537	5.69943e-06	0.000476472	8	89757806	89791064	33259	+	RIPK2	protein_coding	chromosome	receptor interacting serine/threonine kinase 2 [Source:HGNC Symbol;Acc:HGNC:10020]	RIPK2	8767
ENSG00000175505	1270.25	1.764	0.528385	5.82464e-06	0.000484632	11	67364168	67374177	10010	-	CLCF1	protein_coding	chromosome	cardiotrophin like cytokine factor 1 [Source:HGNC Symbol;Acc:HGNC:17412]	CLCF1	23529
ENSG00000178764	925.868	1.8931	0.559884	5.90295e-06	0.000488831	8	122781655	122974510	192856	+	ZHX2	protein_coding	chromosome	zinc fingers and homeoboxes 2 [Source:HGNC Symbol;Acc:HGNC:18513]	ZHX2	22882
ENSG00000165238	46.8384	1.02094	0.323288	6.18505e-06	0.000509787	9	93184916	93320572	135657	+	WNK2	protein_coding	chromosome	WNK lysine deficient protein kinase 2 [Source:HGNC Symbol;Acc:HGNC:14542]	WNK2	65268
ENSG00000234456	613.727	2.35926	0.681159	6.24089e-06	0.000511986	7	79452877	79471208	18332	+	MAGI2-AS3	lncRNA	chromosome	MAGI2 antisense RNA 3 [Source:HGNC Symbol;Acc:HGNC:40862]	MAGI2-AS3	100505881
ENSG00000113916	4184.97	0.700092	0.222179	6.35957e-06	0.000519296	3	187721377	187745725	24349	-	BCL6	protein_coding	chromosome	BCL6 transcription repressor [Source:HGNC Symbol;Acc:HGNC:1001]	BCL6	604
ENSG00000148344	322.65	2.15721	0.637589	7.00402e-06	0.000566648	9	129738331	129753042	14712	-	PTGES	protein_coding	chromosome	prostaglandin E synthase [Source:HGNC Symbol;Acc:HGNC:9599]	PTGES	9536
ENSG00000140961	3689.12	0.550147	0.175717	7.09515e-06	0.000571387	16	83931311	83966332	35022	+	OSGIN1	protein_coding	chromosome	oxidative stress induced growth inhibitor 1 [Source:HGNC Symbol;Acc:HGNC:30093]	OSGIN1	29948
ENSG00000157557	5851.62	1.82725	0.557045	7.16086e-06	0.000574046	21	38805183	38824955	19773	+	ETS2	protein_coding	chromosome	ETS proto-oncogene 2, transcription factor [Source:HGNC Symbol;Acc:HGNC:3489]	ETS2	2114
ENSG00000135842	9752.36	1.91937	0.584142	7.616e-06	0.000605007	1	184790724	184974508	183785	-	NIBAN1	protein_coding	chromosome	niban apoptosis regulator 1 [Source:HGNC Symbol;Acc:HGNC:16784]	NIBAN1	116496
ENSG00000100024	48.5663	3.10138	0.94248	8.20074e-06	0.000639876	22	24494107	24528390	34284	+	UPB1	protein_coding	chromosome	beta-ureidopropionase 1 [Source:HGNC Symbol;Acc:HGNC:16297]	UPB1	51733
ENSG00000276070	27069.6	4.90664	1.74088	8.29815e-06	0.000644612	17	36210924	36212878	1955	+	CCL4L2	protein_coding	chromosome	C-C motif chemokine ligand 4 like 2 [Source:HGNC Symbol;Acc:HGNC:24066]	CCL4L2	c(9560, 388372)
ENSG00000109756	7099.11	2.00271	0.612832	8.40962e-06	0.000650393	4	159103013	159360174	257162	+	RAPGEF2	protein_coding	chromosome	Rap guanine nucleotide exchange factor 2 [Source:HGNC Symbol;Acc:HGNC:16854]	RAPGEF2	9693
ENSG00000107968	5182.98	2.09825	0.639026	8.55355e-06	0.000658623	10	30434021	30461833	27813	+	MAP3K8	protein_coding	chromosome	mitogen-activated protein kinase kinase kinase 8 [Source:HGNC Symbol;Acc:HGNC:6860]	MAP3K8	1326
ENSG00000114784	3830.94	1.72528	0.547694	9.03562e-06	0.000692705	3	40309707	40312424	2718	+	EIF1B	protein_coding	chromosome	eukaryotic translation initiation factor 1B [Source:HGNC Symbol;Acc:HGNC:30792]	EIF1B	10289
ENSG00000151726	76669.4	1.6675	0.542072	1.03255e-05	0.00078815	4	184755595	184826818	71224	-	ACSL1	protein_coding	chromosome	acyl-CoA synthetase long chain family member 1 [Source:HGNC Symbol;Acc:HGNC:3569]	ACSL1	2180
ENSG00000117394	497.193	1.98125	0.626893	1.06197e-05	0.000807097	1	42925353	42958893	33541	-	SLC2A1	protein_coding	chromosome	solute carrier family 2 member 1 [Source:HGNC Symbol;Acc:HGNC:11005]	SLC2A1	6513
ENSG00000162645	3842.46	2.18004	0.682222	1.07313e-05	0.000812066	1	89106132	89150456	44325	-	GBP2	protein_coding	chromosome	guanylate binding protein 2 [Source:HGNC Symbol;Acc:HGNC:4183]	GBP2	2634
ENSG00000134954	297.684	1.80501	0.583787	1.10821e-05	0.000835008	11	128458761	128587558	128798	-	ETS1	protein_coding	chromosome	ETS proto-oncogene 1, transcription factor [Source:HGNC Symbol;Acc:HGNC:3488]	ETS1	2113
ENSG00000086300	6304.28	1.01316	0.346021	1.17877e-05	0.000884382	7	26291862	26374383	82522	+	SNX10	protein_coding	chromosome	sorting nexin 10 [Source:HGNC Symbol;Acc:HGNC:14974]	SNX10	29887
ENSG00000168389	4646.76	2.00208	0.64258	1.18697e-05	0.000886742	1	39955112	39969968	14857	+	MFSD2A	protein_coding	chromosome	major facilitator superfamily domain containing 2A [Source:HGNC Symbol;Acc:HGNC:25897]	MFSD2A	84879
ENSG00000172602	44.6324	3.22786	1.05031	1.19263e-05	0.000887193	12	48857145	48865870	8726	-	RND1	protein_coding	chromosome	Rho family GTPase 1 [Source:HGNC Symbol;Acc:HGNC:18314]	RND1	27289
ENSG00000251136	267.614	1.94774	0.628722	1.19951e-05	0.000888548	8	89585872	89757812	171941	-	AF117829.1	lncRNA	chromosome	novel transcript	AF117829.1	101929709
ENSG00000135912	5617.41	0.427664	0.133427	1.20833e-05	0.000891321	2	218710835	218755416	44582	+	TTLL4	protein_coding	chromosome	tubulin tyrosine ligase like 4 [Source:HGNC Symbol;Acc:HGNC:28976]	TTLL4	9654
ENSG00000196371	2023.45	0.695692	0.236412	1.25941e-05	0.000925112	11	94543840	94549898	6059	+	FUT4	protein_coding	chromosome	fucosyltransferase 4 [Source:HGNC Symbol;Acc:HGNC:4015]	FUT4	2526
ENSG00000277443	15204.2	2.12917	0.685283	1.27559e-05	0.000933095	6	113857345	113863475	6131	+	MARCKS	protein_coding	chromosome	myristoylated alanine rich protein kinase C substrate [Source:HGNC Symbol;Acc:HGNC:6759]	MARCKS	4082
ENSG00000148737	975.745	1.24558	0.431876	1.29007e-05	0.000939772	10	112950247	113167678	217432	+	TCF7L2	protein_coding	chromosome	transcription factor 7 like 2 [Source:HGNC Symbol;Acc:HGNC:11641]	TCF7L2	6934
ENSG00000172183	133.982	2.75212	0.894335	1.36347e-05	0.000982736	15	88635670	88656483	20814	+	ISG20	protein_coding	chromosome	interferon stimulated exonuclease gene 20 [Source:HGNC Symbol;Acc:HGNC:6130]	ISG20	3669
ENSG00000124145	7197.37	1.33769	0.465406	1.36609e-05	0.000982736	20	45325288	45348424	23137	-	SDC4	protein_coding	chromosome	syndecan 4 [Source:HGNC Symbol;Acc:HGNC:10661]	SDC4	6385
ENSG00000151012	39905	1.28158	0.447597	1.37601e-05	0.000982736	4	138164097	138242349	78253	-	SLC7A11	protein_coding	chromosome	solute carrier family 7 member 11 [Source:HGNC Symbol;Acc:HGNC:11059]	SLC7A11	23657
ENSG00000112378	30.1422	1.72639	0.580192	1.37704e-05	0.000982736	6	138088505	138107419	18915	-	PERP	protein_coding	chromosome	p53 apoptosis effector related to PMP22 [Source:HGNC Symbol;Acc:HGNC:17637]	PERP	64065
ENSG00000165474	615.182	2.1028	0.690539	1.44145e-05	0.00102454	13	20187463	20192938	5476	-	GJB2	protein_coding	chromosome	gap junction protein beta 2 [Source:HGNC Symbol;Acc:HGNC:4284]	GJB2	2706
ENSG00000169504	12236.3	1.40216	0.490848	1.47635e-05	0.00104366	1	24745382	24844321	98940	+	CLIC4	protein_coding	chromosome	chloride intracellular channel 4 [Source:HGNC Symbol;Acc:HGNC:13518]	CLIC4	25932
ENSG00000276085	18140.4	4.37257	1.65806	1.48024e-05	0.00104366	17	36194869	36196758	1890	-	CCL3L3	protein_coding	chromosome	C-C motif chemokine ligand 3 like 3 [Source:HGNC Symbol;Acc:HGNC:30554]	CCL3L3	c(6349, 414062)
ENSG00000135476	483.415	1.36318	0.480477	1.52078e-05	0.00106795	12	53268299	53293638	25340	+	ESPL1	protein_coding	chromosome	extra spindle pole bodies like 1, separase [Source:HGNC Symbol;Acc:HGNC:16856]	ESPL1	9700
ENSG00000152784	99.3544	3.22404	1.10071	1.54794e-05	0.0010827	4	80183879	80204329	20451	+	PRDM8	protein_coding	chromosome	PR/SET domain 8 [Source:HGNC Symbol;Acc:HGNC:13993]	PRDM8	56978
ENSG00000128342	3822.69	2.40092	0.792604	1.5596e-05	0.00108652	22	30240453	30246759	6307	-	LIF	protein_coding	chromosome	LIF interleukin 6 family cytokine [Source:HGNC Symbol;Acc:HGNC:6596]	LIF	3976
ENSG00000164136	138.904	2.00328	0.671343	1.58199e-05	0.00109776	4	141636583	141733987	97405	+	IL15	protein_coding	chromosome	interleukin 15 [Source:HGNC Symbol;Acc:HGNC:5977]	IL15	3600
ENSG00000140450	3410.03	1.00125	0.355361	1.59755e-05	0.0011042	15	97960703	97973833	13131	+	ARRDC4	protein_coding	chromosome	arrestin domain containing 4 [Source:HGNC Symbol;Acc:HGNC:28087]	ARRDC4	91947
ENSG00000155760	239.316	0.85812	0.302061	1.62694e-05	0.00111573	2	202033855	202038441	4587	+	FZD7	protein_coding	chromosome	frizzled class receptor 7 [Source:HGNC Symbol;Acc:HGNC:4045]	FZD7	8324
ENSG00000078804	3769.26	1.56815	0.549154	1.64222e-05	0.00112182	20	34704339	34713439	9101	+	TP53INP2	protein_coding	chromosome	tumor protein p53 inducible nuclear protein 2 [Source:HGNC Symbol;Acc:HGNC:16104]	TP53INP2	58476
ENSG00000100311	1689.36	1.76378	0.617973	1.86551e-05	0.00126451	22	39223359	39244982	21624	-	PDGFB	protein_coding	chromosome	platelet derived growth factor subunit B [Source:HGNC Symbol;Acc:HGNC:8800]	PDGFB	5155
ENSG00000106701	1157.02	1.5466	0.55595	1.93435e-05	0.00130613	9	105447796	105552433	104638	+	FSD1L	protein_coding	chromosome	fibronectin type III and SPRY domain containing 1 like [Source:HGNC Symbol;Acc:HGNC:13753]	FSD1L	83856
ENSG00000185215	54349.4	1.74365	0.620766	2.04249e-05	0.00135601	14	103121476	103137439	15964	+	TNFAIP2	protein_coding	chromosome	TNF alpha induced protein 2 [Source:HGNC Symbol;Acc:HGNC:11895]	TNFAIP2	7127
ENSG00000104856	2934.01	0.919881	0.337774	2.15761e-05	0.00142402	19	45001449	45038198	36750	+	RELB	protein_coding	chromosome	RELB proto-oncogene, NF-kB subunit [Source:HGNC Symbol;Acc:HGNC:9956]	RELB	5971
ENSG00000135436	116.417	2.94815	1.05746	2.17802e-05	0.00143211	12	49582885	49605639	22755	-	FAM186B	protein_coding	chromosome	family with sequence similarity 186 member B [Source:HGNC Symbol;Acc:HGNC:25296]	FAM186B	84070
ENSG00000182224	603.291	1.80506	0.648161	2.22389e-05	0.00145681	17	7857746	7862282	4537	+	CYB5D1	protein_coding	chromosome	cytochrome b5 domain containing 1 [Source:HGNC Symbol;Acc:HGNC:26516]	CYB5D1	124637
ENSG00000166527	61.552	1.81493	0.65597	2.32428e-05	0.00151165	12	8509475	8522366	12892	+	CLEC4D	protein_coding	chromosome	C-type lectin domain family 4 member D [Source:HGNC Symbol;Acc:HGNC:14554]	CLEC4D	338339
ENSG00000135040	795.83	0.25903	0.0681273	2.32483e-05	0.00151165	9	85941146	86025462	84317	+	NAA35	protein_coding	chromosome	N-alpha-acetyltransferase 35, NatC auxiliary subunit [Source:HGNC Symbol;Acc:HGNC:24340]	NAA35	60560
ENSG00000134698	3027.73	-0.253652	0.0665027	2.41063e-05	0.00156166	1	35808016	35857890	49875	+	AGO4	protein_coding	chromosome	argonaute RISC component 4 [Source:HGNC Symbol;Acc:HGNC:18424]	AGO4	192670
ENSG00000284930	494.046	0.925535	0.345617	2.4261e-05	0.00156591	14	73458850	73466167	7318	-	AC005280.2	lncRNA	chromosome	novel transcript	AC005280.2	101928143
ENSG00000180316	99.111	2.34041	0.842845	2.52908e-05	0.00162046	6	36243203	36313955	70753	+	PNPLA1	protein_coding	chromosome	patatin like phospholipase domain containing 1 [Source:HGNC Symbol;Acc:HGNC:21246]	PNPLA1	285848
ENSG00000155330	415.048	0.91378	0.343756	2.5784e-05	0.00164605	16	46796603	46831180	34578	-	C16orf87	protein_coding	chromosome	chromosome 16 open reading frame 87 [Source:HGNC Symbol;Acc:HGNC:33754]	C16orf87	388272
ENSG00000073712	374.872	1.93926	0.709207	2.61212e-05	0.00166154	14	52857268	52952435	95168	-	FERMT2	protein_coding	chromosome	fermitin family member 2 [Source:HGNC Symbol;Acc:HGNC:15767]	FERMT2	10979
ENSG00000177272	337.212	3.17947	1.21764	2.69511e-05	0.00170356	1	110672465	110674940	2476	-	KCNA3	protein_coding	chromosome	potassium voltage-gated channel subfamily A member 3 [Source:HGNC Symbol;Acc:HGNC:6221]	KCNA3	3738
ENSG00000205189	1130.42	1.64143	0.616663	2.69759e-05	0.00170356	8	80485619	80526265	40647	+	ZBTB10	protein_coding	chromosome	zinc finger and BTB domain containing 10 [Source:HGNC Symbol;Acc:HGNC:30953]	ZBTB10	65986
ENSG00000167895	1885.48	-0.743727	0.276779	2.70836e-05	0.00170423	17	78130770	78142968	12199	+	TMC8	protein_coding	chromosome	transmembrane channel like 8 [Source:HGNC Symbol;Acc:HGNC:20474]	TMC8	147138
ENSG00000132003	1608.33	1.40948	0.542552	2.8102e-05	0.00175866	19	13795460	13832230	36771	+	ZSWIM4	protein_coding	chromosome	zinc finger SWIM-type containing 4 [Source:HGNC Symbol;Acc:HGNC:25704]	ZSWIM4	65249
ENSG00000183484	3133.63	1.72116	0.647127	2.8149e-05	0.00175866	14	105049395	105065445	16051	-	GPR132	protein_coding	chromosome	G protein-coupled receptor 132 [Source:HGNC Symbol;Acc:HGNC:17482]	GPR132	29933
ENSG00000134569	14.1512	-1.61792	0.620257	3.01002e-05	0.0018739	11	46856717	46918642	61926	-	LRP4	protein_coding	chromosome	LDL receptor related protein 4 [Source:HGNC Symbol;Acc:HGNC:6696]	LRP4	4038
ENSG00000186480	36513.3	1.36234	0.536925	3.20054e-05	0.00198547	7	155297776	155310235	12460	+	INSIG1	protein_coding	chromosome	insulin induced gene 1 [Source:HGNC Symbol;Acc:HGNC:6083]	INSIG1	3638
ENSG00000179364	2711.68	-0.280586	0.0774209	3.21617e-05	0.00198814	14	105300563	105398147	97585	+	PACS2	protein_coding	chromosome	phosphofurin acidic cluster sorting protein 2 [Source:HGNC Symbol;Acc:HGNC:23794]	PACS2	23241
ENSG00000080345	3181.62	0.503906	0.182773	3.27785e-05	0.00201702	2	151409883	151508013	98131	+	RIF1	protein_coding	chromosome	replication timing regulatory factor 1 [Source:HGNC Symbol;Acc:HGNC:23207]	RIF1	55183
ENSG00000162062	23.7164	-0.842404	0.325332	3.28587e-05	0.00201702	16	2460086	2464963	4878	+	TEDC2	protein_coding	chromosome	tubulin epsilon and delta complex 2 [Source:HGNC Symbol;Acc:HGNC:25849]	TEDC2	80178
ENSG00000182310	100.569	1.58211	0.620836	3.39533e-05	0.00207695	19	51689128	51712387	23260	+	SPACA6	protein_coding	chromosome	sperm acrosome associated 6 [Source:HGNC Symbol;Acc:HGNC:27113]	SPACA6	147650
ENSG00000111186	77.7507	3.03309	1.2133	3.41891e-05	0.00208411	12	1529891	1647212	117322	+	WNT5B	protein_coding	chromosome	Wnt family member 5B [Source:HGNC Symbol;Acc:HGNC:16265]	WNT5B	81029
ENSG00000126003	2306.78	0.915149	0.359206	3.44523e-05	0.00209289	20	32192504	32207743	15240	-	PLAGL2	protein_coding	chromosome	PLAG1 like zinc finger 2 [Source:HGNC Symbol;Acc:HGNC:9047]	PLAGL2	5326
ENSG00000258461	177.645	-0.517814	0.190484	3.51055e-05	0.00212521	15	42348103	42412317	64215	+	AC012651.1	protein_coding	chromosome	novel transcript	AC012651.1	NA
ENSG00000122035	387.458	2.46453	0.954249	3.54376e-05	0.00213062	13	27270830	27275192	4363	+	RASL11A	protein_coding	chromosome	RAS like family 11 member A [Source:HGNC Symbol;Acc:HGNC:23802]	RASL11A	387496
ENSG00000198355	11333.3	1.10098	0.441928	3.56288e-05	0.00213481	22	49960768	49964072	3305	+	PIM3	protein_coding	chromosome	Pim-3 proto-oncogene, serine/threonine kinase [Source:HGNC Symbol;Acc:HGNC:19310]	PIM3	415116
ENSG00000168884	3169.1	0.975333	0.387889	3.58457e-05	0.0021405	4	2741648	2756342	14695	-	TNIP2	protein_coding	chromosome	TNFAIP3 interacting protein 2 [Source:HGNC Symbol;Acc:HGNC:19118]	TNIP2	79155
ENSG00000101017	3163.15	1.44709	0.579566	3.6251e-05	0.00215736	20	46118278	46129863	11586	+	CD40	protein_coding	chromosome	CD40 molecule [Source:HGNC Symbol;Acc:HGNC:11919]	CD40	958
ENSG00000266094	8319.06	1.02037	0.410002	3.71909e-05	0.00220582	1	206507531	206589448	81918	+	RASSF5	protein_coding	chromosome	Ras association domain family member 5 [Source:HGNC Symbol;Acc:HGNC:17609]	RASSF5	83593
ENSG00000164105	156.919	-0.566445	0.213919	3.79325e-05	0.00224223	4	173369969	173377532	7564	+	SAP30	protein_coding	chromosome	Sin3A associated protein 30 [Source:HGNC Symbol;Acc:HGNC:10532]	SAP30	8819
ENSG00000106366	12977.3	0.99647	0.401828	3.85989e-05	0.00225814	7	101127104	101139247	12144	+	SERPINE1	protein_coding	chromosome	serpin family E member 1 [Source:HGNC Symbol;Acc:HGNC:8583]	SERPINE1	5054
ENSG00000103490	1517.97	-0.480107	0.174647	3.86746e-05	0.00225814	16	31201486	31203450	1965	-	PYCARD	protein_coding	chromosome	PYD and CARD domain containing [Source:HGNC Symbol;Acc:HGNC:16608]	PYCARD	29108
ENSG00000247095	80.2798	2.26984	0.890483	3.86955e-05	0.00225814	11	565660	568457	2798	-	MIR210HG	lncRNA	chromosome	MIR210 host gene [Source:HGNC Symbol;Acc:HGNC:39524]	MIR210HG	NA
ENSG00000146556	815.476	-0.340444	0.104356	3.87161e-05	0.00225814	2	113588550	113599043	10494	+	WASH2P	transcribed_unprocessed_pseudogene	chromosome	WASP family homolog 2, pseudogene [Source:HGNC Symbol;Acc:HGNC:33145]	WASH2P	NA
ENSG00000229644	460.654	2.41563	0.95565	3.94097e-05	0.00228406	10	36521721	36524234	2514	-	NAMPTP1	processed_pseudogene	chromosome	nicotinamide phosphoribosyltransferase pseudogene 1 [Source:HGNC Symbol;Acc:HGNC:17633]	NAMPTP1	NA
ENSG00000280046	80.4071	2.07429	0.823552	4.10995e-05	0.0023735	17	7858943	7866083	7141	+	AC104581.4	TEC	chromosome	TEC	AC104581.4	NA
ENSG00000221949	98.4823	2.1616	0.861772	4.19646e-05	0.00241551	12	62601751	62603690	1940	-	LINC01465	lncRNA	chromosome	long intergenic non-protein coding RNA 1465 [Source:HGNC Symbol;Acc:HGNC:26364]	LINC01465	NA
ENSG00000108700	58.9838	1.83608	0.739777	4.27367e-05	0.00244523	17	34319435	34321402	1968	+	CCL8	protein_coding	chromosome	C-C motif chemokine ligand 8 [Source:HGNC Symbol;Acc:HGNC:10635]	CCL8	6355
ENSG00000026508	71225.7	1.31018	0.543123	4.27595e-05	0.00244523	11	35138882	35232402	93521	+	CD44	protein_coding	chromosome	CD44 molecule (Indian blood group) [Source:HGNC Symbol;Acc:HGNC:1681]	CD44	960
ENSG00000197122	24828.5	0.840814	0.338457	4.3593e-05	0.00247957	20	37344685	37406050	61366	+	SRC	protein_coding	chromosome	SRC proto-oncogene, non-receptor tyrosine kinase [Source:HGNC Symbol;Acc:HGNC:11283]	SRC	6714
ENSG00000159200	2940.11	1.37284	0.569906	4.36424e-05	0.00247957	21	34513142	34615113	101972	-	RCAN1	protein_coding	chromosome	regulator of calcineurin 1 [Source:HGNC Symbol;Acc:HGNC:3040]	RCAN1	1827
ENSG00000125430	4186.46	2.92568	1.24165	4.49075e-05	0.00253176	17	14301081	14349404	48324	+	HS3ST3B1	protein_coding	chromosome	heparan sulfate-glucosamine 3-sulfotransferase 3B1 [Source:HGNC Symbol;Acc:HGNC:5198]	HS3ST3B1	9953
ENSG00000213903	726.937	-0.587412	0.227725	4.52656e-05	0.00253176	14	24311450	24318036	6587	+	LTB4R	protein_coding	chromosome	leukotriene B4 receptor [Source:HGNC Symbol;Acc:HGNC:6713]	LTB4R	1241
ENSG00000148926	2981.32	1.22655	0.514457	4.55054e-05	0.00253176	11	10305073	10307397	2325	+	ADM	protein_coding	chromosome	adrenomedullin [Source:HGNC Symbol;Acc:HGNC:259]	ADM	133
ENSG00000256028	225.399	-0.5797	0.224427	4.5521e-05	0.00253176	12	122975320	122982907	7588	+	AC026362.1	lncRNA	chromosome	novel transcript	AC026362.1	NA
ENSG00000144655	1701.63	1.28845	0.5403	4.55705e-05	0.00253176	3	39141855	39154562	12708	-	CSRNP1	protein_coding	chromosome	cysteine and serine rich nuclear protein 1 [Source:HGNC Symbol;Acc:HGNC:14300]	CSRNP1	64651
ENSG00000152503	812.981	1.11182	0.469911	4.84973e-05	0.00267742	5	115124762	115180546	55785	-	TRIM36	protein_coding	chromosome	tripartite motif containing 36 [Source:HGNC Symbol;Acc:HGNC:16280]	TRIM36	55521
ENSG00000175592	627.582	0.834085	0.341929	4.94413e-05	0.00271513	11	65892049	65900573	8525	-	FOSL1	protein_coding	chromosome	FOS like 1, AP-1 transcription factor subunit [Source:HGNC Symbol;Acc:HGNC:13718]	FOSL1	8061
ENSG00000178104	21248.2	0.745891	0.301296	4.94897e-05	0.00271513	1	148808181	149048286	240106	+	PDE4DIP	protein_coding	chromosome	phosphodiesterase 4D interacting protein [Source:HGNC Symbol;Acc:HGNC:15580]	PDE4DIP	9659
ENSG00000186431	1448.71	0.953801	0.398955	4.99173e-05	0.00273006	19	54874235	54891420	17186	+	FCAR	protein_coding	chromosome	Fc fragment of IgA receptor [Source:HGNC Symbol;Acc:HGNC:3608]	FCAR	2204
ENSG00000143479	558.349	1.75332	0.736355	5.17068e-05	0.00280174	1	206635536	206684419	48884	+	DYRK3	protein_coding	chromosome	dual specificity tyrosine phosphorylation regulated kinase 3 [Source:HGNC Symbol;Acc:HGNC:3094]	DYRK3	8444
ENSG00000139597	1252.96	1.23939	0.539636	5.62212e-05	0.00302766	13	32400723	32428311	27589	-	N4BP2L1	protein_coding	chromosome	NEDD4 binding protein 2 like 1 [Source:HGNC Symbol;Acc:HGNC:25037]	N4BP2L1	90634
ENSG00000109436	5758.97	1.04029	0.449125	5.66279e-05	0.00304024	4	140620782	140756385	135604	-	TBC1D9	protein_coding	chromosome	TBC1 domain family member 9 [Source:HGNC Symbol;Acc:HGNC:21710]	TBC1D9	23158
ENSG00000095951	2832.05	0.803866	0.335266	5.71368e-05	0.00305821	6	12008762	12164999	156238	+	HIVEP1	protein_coding	chromosome	HIVEP zinc finger 1 [Source:HGNC Symbol;Acc:HGNC:4920]	HIVEP1	3096
ENSG00000143110	2860.11	-0.483679	0.184326	5.78873e-05	0.00308224	1	111473792	111478512	4721	+	C1orf162	protein_coding	chromosome	chromosome 1 open reading frame 162 [Source:HGNC Symbol;Acc:HGNC:28344]	C1orf162	128346
ENSG00000163002	222.49	0.371647	0.124633	5.79875e-05	0.00308224	2	183117513	183161680	44168	+	NUP35	protein_coding	chromosome	nucleoporin 35 [Source:HGNC Symbol;Acc:HGNC:29797]	NUP35	129401
ENSG00000119535	5694.79	-0.252424	0.0703169	5.81124e-05	0.00308224	1	36466043	36483278	17236	-	CSF3R	protein_coding	chromosome	colony stimulating factor 3 receptor [Source:HGNC Symbol;Acc:HGNC:2439]	CSF3R	1441
ENSG00000185338	69.0408	1.50493	0.665368	6.32199e-05	0.00332636	16	11254408	11256204	1797	-	SOCS1	protein_coding	chromosome	suppressor of cytokine signaling 1 [Source:HGNC Symbol;Acc:HGNC:19383]	SOCS1	8651
ENSG00000162733	53.4658	1.26959	0.565116	6.33705e-05	0.00332636	1	162631373	162787405	156033	+	DDR2	protein_coding	chromosome	discoidin domain receptor tyrosine kinase 2 [Source:HGNC Symbol;Acc:HGNC:2731]	DDR2	4921
ENSG00000271614	83.7913	1.84162	0.805204	6.35538e-05	0.00332636	12	89708959	89712590	3632	+	ATP2B1-AS1	lncRNA	chromosome	ATP2B1 antisense RNA 1 [Source:HGNC Symbol;Acc:HGNC:27883]	ATP2B1-AS1	NA
ENSG00000110080	384.053	0.799877	0.339107	6.36624e-05	0.00332636	11	126355640	126440344	84705	+	ST3GAL4	protein_coding	chromosome	ST3 beta-galactoside alpha-2,3-sialyltransferase 4 [Source:HGNC Symbol;Acc:HGNC:10864]	ST3GAL4	6484
ENSG00000186188	87.8857	-1.6208	0.718657	6.56963e-05	0.00342245	10	93566665	93604480	37816	+	FFAR4	protein_coding	chromosome	free fatty acid receptor 4 [Source:HGNC Symbol;Acc:HGNC:19061]	FFAR4	338557
ENSG00000102908	7385.61	1.39565	0.627051	6.7269e-05	0.00349401	16	69565094	69704666	139573	+	NFAT5	protein_coding	chromosome	nuclear factor of activated T cells 5 [Source:HGNC Symbol;Acc:HGNC:7774]	NFAT5	10725
ENSG00000092140	1008.25	0.304013	0.0922322	6.78572e-05	0.00350383	14	30559158	30620064	60907	+	G2E3	protein_coding	chromosome	G2/M-phase specific E3 ubiquitin protein ligase [Source:HGNC Symbol;Acc:HGNC:20338]	G2E3	55632
ENSG00000196449	1604.2	1.05623	0.472136	6.82213e-05	0.00350681	1	37802945	37808208	5264	-	YRDC	protein_coding	chromosome	yrdC N6-threonylcarbamoyltransferase domain containing [Source:HGNC Symbol;Acc:HGNC:28905]	YRDC	79693
ENSG00000023909	2587.66	0.776958	0.33157	6.83313e-05	0.00350681	1	93885199	93909456	24258	-	GCLM	protein_coding	chromosome	glutamate-cysteine ligase modifier subunit [Source:HGNC Symbol;Acc:HGNC:4312]	GCLM	2730
ENSG00000108510	8430.08	0.608157	0.249801	6.85142e-05	0.00350681	17	61942605	62065278	122674	-	MED13	protein_coding	chromosome	mediator complex subunit 13 [Source:HGNC Symbol;Acc:HGNC:22474]	MED13	9969
ENSG00000115652	4030.94	0.857431	0.373692	7.01493e-05	0.00355937	2	106093308	106194301	100994	-	UXS1	protein_coding	chromosome	UDP-glucuronate decarboxylase 1 [Source:HGNC Symbol;Acc:HGNC:17729]	UXS1	80146
ENSG00000011132	723.56	0.494421	0.194277	7.07765e-05	0.00358084	19	3750772	3761692	10921	-	APBA3	protein_coding	chromosome	amyloid beta precursor protein binding family A member 3 [Source:HGNC Symbol;Acc:HGNC:580]	APBA3	9546
ENSG00000102804	3199.36	0.818413	0.354586	7.1036e-05	0.00358364	13	44432143	44577147	145005	-	TSC22D1	protein_coding	chromosome	TSC22 domain family member 1 [Source:HGNC Symbol;Acc:HGNC:16826]	TSC22D1	8848
ENSG00000287769	29.8035	-0.762965	0.327469	7.21805e-05	0.00361938	9	88384902	88389224	4323	-	AL353748.3	lncRNA	chromosome	novel transcript, antisense to SPIN1	AL353748.3	NA
ENSG00000138378	1567.51	2.06143	0.928977	7.23628e-05	0.00361938	2	191029576	191151596	122021	-	STAT4	protein_coding	chromosome	signal transducer and activator of transcription 4 [Source:HGNC Symbol;Acc:HGNC:11365]	STAT4	6775
ENSG00000116044	9814.35	0.530554	0.214408	7.53467e-05	0.00375792	2	177227595	177392697	165103	-	NFE2L2	protein_coding	chromosome	nuclear factor, erythroid 2 like 2 [Source:HGNC Symbol;Acc:HGNC:7782]	NFE2L2	4780
ENSG00000215012	911.979	-0.511685	0.205019	7.62078e-05	0.00377654	22	19846138	19854896	8759	-	RTL10	protein_coding	chromosome	retrotransposon Gag like 10 [Source:HGNC Symbol;Acc:HGNC:26112]	RTL10	79680
ENSG00000279118	22.2557	1.78728	0.814292	7.62375e-05	0.00377654	5	126496279	126498604	2326	+	AC093535.2	TEC	chromosome	tec	AC093535.2	NA
ENSG00000125384	1843.01	0.920352	0.412035	7.63654e-05	0.00377654	14	52314305	52328598	14294	+	PTGER2	protein_coding	chromosome	prostaglandin E receptor 2 [Source:HGNC Symbol;Acc:HGNC:9594]	PTGER2	5732
ENSG00000162433	1429.83	1.49328	0.687215	7.69854e-05	0.00378629	1	65147549	65232145	84597	+	AK4	protein_coding	chromosome	adenylate kinase 4 [Source:HGNC Symbol;Acc:HGNC:363]	AK4	205
ENSG00000168209	2283.55	1.93967	0.885325	7.6994e-05	0.00378629	10	72273919	72276036	2118	+	DDIT4	protein_coding	chromosome	DNA damage inducible transcript 4 [Source:HGNC Symbol;Acc:HGNC:24944]	DDIT4	54541
ENSG00000112851	6574.63	0.341791	0.112563	8.01274e-05	0.00392938	5	65926556	66082546	155991	+	ERBIN	protein_coding	chromosome	erbb2 interacting protein [Source:HGNC Symbol;Acc:HGNC:15842]	ERBIN	55914
ENSG00000196639	664.475	1.01619	0.466614	8.08559e-05	0.00395406	3	11137093	11263557	126465	+	HRH1	protein_coding	chromosome	histamine receptor H1 [Source:HGNC Symbol;Acc:HGNC:5182]	HRH1	3269
ENSG00000123358	697.522	1.62768	0.756806	8.23353e-05	0.00401522	12	52022832	52059507	36676	+	NR4A1	protein_coding	chromosome	nuclear receptor subfamily 4 group A member 1 [Source:HGNC Symbol;Acc:HGNC:7980]	NR4A1	3164
ENSG00000124226	3102.42	-0.225057	0.0626024	8.4541e-05	0.0041	20	49936336	49953885	17550	+	RNF114	protein_coding	chromosome	ring finger protein 114 [Source:HGNC Symbol;Acc:HGNC:13094]	RNF114	55905
ENSG00000179388	272.117	1.55965	0.731378	8.49536e-05	0.00410867	8	22687659	22693480	5822	-	EGR3	protein_coding	chromosome	early growth response 3 [Source:HGNC Symbol;Acc:HGNC:3240]	EGR3	1960
ENSG00000198604	7003.1	0.695795	0.301857	8.55003e-05	0.00412374	14	34752731	34875647	122917	-	BAZ1A	protein_coding	chromosome	bromodomain adjacent to zinc finger domain 1A [Source:HGNC Symbol;Acc:HGNC:960]	BAZ1A	11177
ENSG00000137094	1944.59	1.08867	0.510345	8.64941e-05	0.00416025	9	34989641	34998900	9260	+	DNAJB5	protein_coding	chromosome	DnaJ heat shock protein family (Hsp40) member B5 [Source:HGNC Symbol;Acc:HGNC:14887]	DNAJB5	25822
ENSG00000008513	14165.4	0.642796	0.275952	8.76568e-05	0.00420465	8	133454848	133571940	117093	-	ST3GAL1	protein_coding	chromosome	ST3 beta-galactoside alpha-2,3-sialyltransferase 1 [Source:HGNC Symbol;Acc:HGNC:10862]	ST3GAL1	6482
ENSG00000262533	30.9866	1.94958	0.919919	8.82795e-05	0.00422298	17	2042900	2043425	526	-	AC090617.3	lncRNA	chromosome	novel transcript, antisense to DPH1 and OVCA2	AC090617.3	NA
ENSG00000225975	33.3067	-0.855081	0.389324	9.02804e-05	0.00430697	19	36682636	36687449	4814	-	LINC01534	lncRNA	chromosome	long intergenic non-protein coding RNA 1534 [Source:HGNC Symbol;Acc:HGNC:51281]	LINC01534	101927621
ENSG00000179362	51.8219	1.3457	0.642727	9.09101e-05	0.00432525	15	45511136	45586290	75155	+	HMGN2P46	transcribed_processed_pseudogene	chromosome	high mobility group nucleosomal binding domain 2 pseudogene 46 [Source:HGNC Symbol;Acc:HGNC:26817]	HMGN2P46	NA
ENSG00000196233	4246.34	0.427169	0.162953	9.1807e-05	0.00435612	10	96832254	96995956	163703	+	LCOR	protein_coding	chromosome	ligand dependent nuclear receptor corepressor [Source:HGNC Symbol;Acc:HGNC:29503]	LCOR	84458
ENSG00000086062	18901.4	1.01466	0.479569	9.42037e-05	0.00443754	9	33104082	33167356	63275	-	B4GALT1	protein_coding	chromosome	beta-1,4-galactosyltransferase 1 [Source:HGNC Symbol;Acc:HGNC:924]	B4GALT1	2683
ENSG00000151694	8263.53	0.884793	0.408748	9.4294e-05	0.00443754	2	9488486	9556732	68247	-	ADAM17	protein_coding	chromosome	ADAM metallopeptidase domain 17 [Source:HGNC Symbol;Acc:HGNC:195]	ADAM17	6868
ENSG00000121989	542.771	0.746555	0.333543	9.44916e-05	0.00443754	2	147844517	147930826	86310	+	ACVR2A	protein_coding	chromosome	activin A receptor type 2A [Source:HGNC Symbol;Acc:HGNC:173]	ACVR2A	92
ENSG00000132155	5549.65	0.201493	0.0553107	9.4534e-05	0.00443754	3	12583601	12664125	80525	-	RAF1	protein_coding	chromosome	Raf-1 proto-oncogene, serine/threonine kinase [Source:HGNC Symbol;Acc:HGNC:9829]	RAF1	5894
ENSG00000213918	379.992	-0.512617	0.211217	9.47964e-05	0.00443799	16	3611728	3680143	68416	+	DNASE1	protein_coding	chromosome	deoxyribonuclease 1 [Source:HGNC Symbol;Acc:HGNC:2956]	DNASE1	1773
ENSG00000029153	777.611	0.740584	0.331031	9.56602e-05	0.00446652	12	27332854	27425289	92436	+	ARNTL2	protein_coding	chromosome	aryl hydrocarbon receptor nuclear translocator like 2 [Source:HGNC Symbol;Acc:HGNC:18984]	ARNTL2	56938
ENSG00000110911	7804.51	0.522232	0.216876	9.65233e-05	0.00449486	12	50979401	51028566	49166	-	SLC11A2	protein_coding	chromosome	solute carrier family 11 member 2 [Source:HGNC Symbol;Acc:HGNC:10908]	SLC11A2	4891
ENSG00000168734	149.095	1.61282	0.777602	9.68484e-05	0.00449807	20	44531785	44624247	92463	+	PKIG	protein_coding	chromosome	cAMP-dependent protein kinase inhibitor gamma [Source:HGNC Symbol;Acc:HGNC:9019]	PKIG	11142
ENSG00000118496	1882.7	0.364015	0.127356	9.74214e-05	0.00451275	6	145793502	145814795	21294	-	FBXO30	protein_coding	chromosome	F-box protein 30 [Source:HGNC Symbol;Acc:HGNC:15600]	FBXO30	84085
ENSG00000165997	1892.2	0.982896	0.46574	9.77877e-05	0.00451779	10	18659431	18681639	22209	+	ARL5B	protein_coding	chromosome	ADP ribosylation factor like GTPase 5B [Source:HGNC Symbol;Acc:HGNC:23052]	ARL5B	221079
ENSG00000197272	32.6303	2.22488	1.09541	9.82884e-05	0.00452901	16	28499362	28512051	12690	-	IL27	protein_coding	chromosome	interleukin 27 [Source:HGNC Symbol;Acc:HGNC:19157]	IL27	246778
ENSG00000164164	5951.57	0.510893	0.211404	9.87629e-05	0.00453896	4	145110838	145180589	69752	-	OTUD4	protein_coding	chromosome	OTU deubiquitinase 4 [Source:HGNC Symbol;Acc:HGNC:24949]	OTUD4	54726
ENSG00000147650	4674.59	0.855602	0.397919	0.000101325	0.00462542	8	104489231	104589258	100028	-	LRP12	protein_coding	chromosome	LDL receptor related protein 12 [Source:HGNC Symbol;Acc:HGNC:31708]	LRP12	29967
ENSG00000165801	4567.9	-0.644206	0.282754	0.000101366	0.00462542	14	21070273	21090248	19976	+	ARHGEF40	protein_coding	chromosome	Rho guanine nucleotide exchange factor 40 [Source:HGNC Symbol;Acc:HGNC:25516]	ARHGEF40	55701
ENSG00000157654	4898.93	1.61074	0.785398	0.00010176	0.00462542	9	109498325	110172512	674188	+	PALM2AKAP2	protein_coding	chromosome	PALM2 and AKAP2 fusion [Source:HGNC Symbol;Acc:HGNC:33529]	PALM2AKAP2	445815
ENSG00000168026	131.899	-0.421034	0.161436	0.000102028	0.00462542	3	39107704	39138903	31200	+	TTC21A	protein_coding	chromosome	tetratricopeptide repeat domain 21A [Source:HGNC Symbol;Acc:HGNC:30761]	TTC21A	199223
ENSG00000156273	11305.5	0.847966	0.394581	0.000102635	0.00463203	21	29194071	29630751	436681	+	BACH1	protein_coding	chromosome	BTB domain and CNC homolog 1 [Source:HGNC Symbol;Acc:HGNC:935]	BACH1	c(571, 100379661)
ENSG00000136861	3106.37	0.656671	0.290061	0.000103035	0.00463817	9	120388869	120580170	191302	-	CDK5RAP2	protein_coding	chromosome	CDK5 regulatory subunit associated protein 2 [Source:HGNC Symbol;Acc:HGNC:18672]	CDK5RAP2	55755
ENSG00000147883	657.017	1.4556	0.716627	0.000105337	0.00470962	9	22002903	22009305	6403	-	CDKN2B	protein_coding	chromosome	cyclin dependent kinase inhibitor 2B [Source:HGNC Symbol;Acc:HGNC:1788]	CDKN2B	1030
ENSG00000120129	3604.76	0.843861	0.394233	0.000105427	0.00470962	5	172768096	172771195	3100	-	DUSP1	protein_coding	chromosome	dual specificity phosphatase 1 [Source:HGNC Symbol;Acc:HGNC:3064]	DUSP1	1843
ENSG00000155545	869.795	0.464332	0.187488	0.000106801	0.00475887	5	56919602	56971675	52074	-	MIER3	protein_coding	chromosome	MIER family member 3 [Source:HGNC Symbol;Acc:HGNC:26678]	MIER3	166968
ENSG00000111711	2875.9	0.379876	0.138087	0.000107617	0.00478308	12	21501781	21518408	16628	+	GOLT1B	protein_coding	chromosome	golgi transport 1B [Source:HGNC Symbol;Acc:HGNC:20175]	GOLT1B	51026
ENSG00000119900	11552.8	0.829374	0.389367	0.000110403	0.00489454	6	71288811	71309059	20249	+	OGFRL1	protein_coding	chromosome	opioid growth factor receptor like 1 [Source:HGNC Symbol;Acc:HGNC:21378]	OGFRL1	79627
ENSG00000003402	14114	0.963177	0.468431	0.000113562	0.00499882	2	201116154	201176687	60534	+	CFLAR	protein_coding	chromosome	CASP8 and FADD like apoptosis regulator [Source:HGNC Symbol;Acc:HGNC:1876]	CFLAR	8837
ENSG00000167107	709.994	-0.518876	0.219763	0.00011361	0.00499882	17	50426158	50474845	48688	+	ACSF2	protein_coding	chromosome	acyl-CoA synthetase family member 2 [Source:HGNC Symbol;Acc:HGNC:26101]	ACSF2	80221
ENSG00000059145	1242.39	0.677601	0.307013	0.000115983	0.00509048	16	1363205	1414751	51547	-	UNKL	protein_coding	chromosome	unk like zinc finger [Source:HGNC Symbol;Acc:HGNC:14184]	UNKL	64718
ENSG00000173926	244.996	1.25282	0.632409	0.000118892	0.00520517	5	126867714	127030558	162845	-	MARCHF3	protein_coding	chromosome	membrane associated ring-CH-type finger 3 [Source:HGNC Symbol;Acc:HGNC:28728]	MARCHF3	115123
ENSG00000272269	80.1963	0.899584	0.436426	0.000119751	0.00522974	6	17706257	17707344	1088	+	NUP153-AS1	lncRNA	chromosome	NUP153 antisense RNA 1 [Source:HGNC Symbol;Acc:HGNC:55217]	NUP153-AS1	NA
ENSG00000167637	185.057	-0.355566	0.125488	0.000120455	0.0052474	19	43827321	43852017	24697	+	ZNF283	protein_coding	chromosome	zinc finger protein 283 [Source:HGNC Symbol;Acc:HGNC:13077]	ZNF283	284349
ENSG00000117091	4251.24	0.854806	0.411375	0.000121494	0.00527959	1	160678746	160711831	33086	-	CD48	protein_coding	chromosome	CD48 molecule [Source:HGNC Symbol;Acc:HGNC:1683]	CD48	962
ENSG00000140406	2591.64	0.768802	0.361823	0.000122678	0.00531787	15	81000923	81005788	4866	+	TLNRD1	protein_coding	chromosome	talin rod domain containing 1 [Source:HGNC Symbol;Acc:HGNC:13519]	TLNRD1	59274
ENSG00000155629	21408.8	0.561375	0.246285	0.00012471	0.005385	10	96593315	96720514	127200	-	PIK3AP1	protein_coding	chromosome	phosphoinositide-3-kinase adaptor protein 1 [Source:HGNC Symbol;Acc:HGNC:30034]	PIK3AP1	118788
ENSG00000087085	30.623	2.00231	1.0372	0.00012484	0.005385	7	100889994	100896974	6981	-	ACHE	protein_coding	chromosome	acetylcholinesterase (Cartwright blood group) [Source:HGNC Symbol;Acc:HGNC:108]	ACHE	43
ENSG00000143322	12853.5	0.939124	0.463612	0.000125194	0.00538701	1	179099330	179229684	130355	-	ABL2	protein_coding	chromosome	ABL proto-oncogene 2, non-receptor tyrosine kinase [Source:HGNC Symbol;Acc:HGNC:77]	ABL2	27
ENSG00000181649	285.64	1.1456	0.582098	0.000125807	0.00540015	11	2928273	2929420	1148	-	PHLDA2	protein_coding	chromosome	pleckstrin homology like domain family A member 2 [Source:HGNC Symbol;Acc:HGNC:12385]	PHLDA2	7262
ENSG00000205572	175.599	1.02736	0.517259	0.000127918	0.00547286	5	70025247	70043113	17867	+	SERF1B	protein_coding	chromosome	small EDRK-rich factor 1B [Source:HGNC Symbol;Acc:HGNC:10756]	SERF1B	c(8293, 728492)
ENSG00000162999	54.295	-0.901739	0.443608	0.000128124	0.00547286	2	183078559	183100008	21450	+	DUSP19	protein_coding	chromosome	dual specificity phosphatase 19 [Source:HGNC Symbol;Acc:HGNC:18894]	DUSP19	142679
ENSG00000163376	1394.37	0.684798	0.317271	0.000130664	0.00556781	3	66998307	67011210	12904	+	KBTBD8	protein_coding	chromosome	kelch repeat and BTB domain containing 8 [Source:HGNC Symbol;Acc:HGNC:30691]	KBTBD8	84541
ENSG00000255874	65.3764	0.904821	0.448128	0.000132008	0.0056024	13	110863987	110870251	6265	-	PRECSIT	lncRNA	chromosome	p53 regulated carcinoma associated Stat3 activating long intergenic non-protein coding transcript [Source:HGNC Symbol;Acc:HGNC:27492]	PRECSIT	283487
ENSG00000011422	28428.4	1.03471	0.525032	0.000132114	0.0056024	19	43646095	43670547	24453	-	PLAUR	protein_coding	chromosome	plasminogen activator, urokinase receptor [Source:HGNC Symbol;Acc:HGNC:9053]	PLAUR	5329
ENSG00000235531	1687.44	0.506907	0.217972	0.000134188	0.00567411	8	71828167	72118393	290227	+	MSC-AS1	lncRNA	chromosome	MSC antisense RNA 1 [Source:HGNC Symbol;Acc:HGNC:48724]	MSC-AS1	100132891
ENSG00000164611	177.17	0.730728	0.345516	0.000134451	0.00567411	5	160421855	160428739	6885	+	PTTG1	protein_coding	chromosome	PTTG1 regulator of sister chromatid separation, securin [Source:HGNC Symbol;Acc:HGNC:9690]	PTTG1	9232
ENSG00000117036	3496.35	1.0491	0.535861	0.00013506	0.00568345	1	157121191	157138474	17284	-	ETV3	protein_coding	chromosome	ETS variant transcription factor 3 [Source:HGNC Symbol;Acc:HGNC:3492]	ETV3	2117
ENSG00000108559	969.685	0.352436	0.125327	0.00013532	0.00568345	17	5360963	5419676	58714	-	NUP88	protein_coding	chromosome	nucleoporin 88 [Source:HGNC Symbol;Acc:HGNC:8067]	NUP88	4927
ENSG00000158163	175.17	-0.774617	0.372242	0.000135951	0.0056963	3	138061990	138115818	53829	-	DZIP1L	protein_coding	chromosome	DAZ interacting zinc finger protein 1 like [Source:HGNC Symbol;Acc:HGNC:26551]	DZIP1L	199221
ENSG00000183044	494.519	-0.403242	0.15649	0.000136961	0.00572414	16	8674596	8784575	109980	+	ABAT	protein_coding	chromosome	4-aminobutyrate aminotransferase [Source:HGNC Symbol;Acc:HGNC:23]	ABAT	18
ENSG00000102780	4296.84	0.836415	0.41034	0.000137502	0.00572414	13	42040036	42256578	216543	+	DGKH	protein_coding	chromosome	diacylglycerol kinase eta [Source:HGNC Symbol;Acc:HGNC:2854]	DGKH	160851
ENSG00000136560	3693.82	0.64753	0.298703	0.000137704	0.00572414	2	161136908	161236230	99323	+	TANK	protein_coding	chromosome	TRAF family member associated NFKB activator [Source:HGNC Symbol;Acc:HGNC:11562]	TANK	10010
ENSG00000011007	4900.53	0.575489	0.258228	0.000138994	0.00574305	1	23743155	23762059	18905	+	ELOA	protein_coding	chromosome	elongin A [Source:HGNC Symbol;Acc:HGNC:11620]	ELOA	6924
ENSG00000225697	1342.33	-0.32399	0.109371	0.000139029	0.00574305	3	48625723	48635493	9771	-	SLC26A6	protein_coding	chromosome	solute carrier family 26 member 6 [Source:HGNC Symbol;Acc:HGNC:14472]	SLC26A6	65010
ENSG00000116574	1434.14	1.0643	0.548611	0.000139701	0.00575727	1	228735479	228746664	11186	+	RHOU	protein_coding	chromosome	ras homolog family member U [Source:HGNC Symbol;Acc:HGNC:17794]	RHOU	58480
ENSG00000257337	19.3555	0.835351	0.411205	0.000140083	0.0057595	12	53012884	53054450	41567	-	AC068888.1	lncRNA	chromosome	novel transcript, antisense to TENC1 & EIF4B	AC068888.1	283335
ENSG00000182541	871.111	0.943162	0.478043	0.000141775	0.00581542	22	31212239	31280080	67842	+	LIMK2	protein_coding	chromosome	LIM domain kinase 2 [Source:HGNC Symbol;Acc:HGNC:6614]	LIMK2	3985
ENSG00000100997	12178.7	-0.317459	0.106128	0.00014293	0.00584157	20	25294742	25390835	96094	-	ABHD12	protein_coding	chromosome	abhydrolase domain containing 12, lysophospholipase [Source:HGNC Symbol;Acc:HGNC:15868]	ABHD12	26090
ENSG00000157379	507.898	-0.271933	0.0838073	0.000143078	0.00584157	14	24290598	24299780	9183	-	DHRS1	protein_coding	chromosome	dehydrogenase/reductase 1 [Source:HGNC Symbol;Acc:HGNC:16445]	DHRS1	115817
ENSG00000154310	3439.61	0.690596	0.326607	0.000145402	0.00591226	3	171058414	171460408	401995	-	TNIK	protein_coding	chromosome	TRAF2 and NCK interacting kinase [Source:HGNC Symbol;Acc:HGNC:30765]	TNIK	23043
ENSG00000038210	1324.87	0.875865	0.439845	0.000146381	0.00591226	4	25160663	25279204	118542	+	PI4K2B	protein_coding	chromosome	phosphatidylinositol 4-kinase type 2 beta [Source:HGNC Symbol;Acc:HGNC:18215]	PI4K2B	55300
ENSG00000272086	36.7077	-0.628175	0.290554	0.000146398	0.00591226	5	32174471	32175272	802	+	AC025181.2	lncRNA	chromosome	novel transcript	AC025181.2	NA
ENSG00000176476	314.216	-0.315414	0.105473	0.000148701	0.00594693	16	28553915	28591790	37876	+	SGF29	protein_coding	chromosome	SAGA complex associated factor 29 [Source:HGNC Symbol;Acc:HGNC:25156]	SGF29	112869
ENSG00000174485	2305.84	0.875665	0.441329	0.000149007	0.00594693	15	65658046	65792293	134248	-	DENND4A	protein_coding	chromosome	DENN domain containing 4A [Source:HGNC Symbol;Acc:HGNC:24321]	DENND4A	10260
ENSG00000205710	16.9701	1.84014	0.991704	0.000149046	0.00594693	17	4899418	4902934	3517	+	C17orf107	protein_coding	chromosome	chromosome 17 open reading frame 107 [Source:HGNC Symbol;Acc:HGNC:37238]	C17orf107	100130311
ENSG00000164823	3904.84	0.769436	0.376854	0.000151533	0.00603244	8	89901849	89927888	26040	+	OSGIN2	protein_coding	chromosome	oxidative stress induced growth inhibitor family member 2 [Source:HGNC Symbol;Acc:HGNC:1355]	OSGIN2	734
ENSG00000141447	1671.56	-0.347955	0.124578	0.00015429	0.00612833	18	24162045	24397880	235836	-	OSBPL1A	protein_coding	chromosome	oxysterol binding protein like 1A [Source:HGNC Symbol;Acc:HGNC:16398]	OSBPL1A	114876
ENSG00000274736	44.4994	1.97111	1.08416	0.000154995	0.00612879	17	36013056	36017972	4917	-	CCL23	protein_coding	chromosome	C-C motif chemokine ligand 23 [Source:HGNC Symbol;Acc:HGNC:10622]	CCL23	6368
ENSG00000115267	1732.96	0.844728	0.425632	0.000155188	0.00612879	2	162267074	162318684	51611	-	IFIH1	protein_coding	chromosome	interferon induced with helicase C domain 1 [Source:HGNC Symbol;Acc:HGNC:18873]	IFIH1	64135
ENSG00000158470	11851.8	0.936538	0.48322	0.000155349	0.00612879	20	49632945	49713878	80934	-	B4GALT5	protein_coding	chromosome	beta-1,4-galactosyltransferase 5 [Source:HGNC Symbol;Acc:HGNC:928]	B4GALT5	9334
ENSG00000160285	4939.17	0.998746	0.521995	0.00015583	0.00613396	21	46188141	46228824	40684	-	LSS	protein_coding	chromosome	lanosterol synthase [Source:HGNC Symbol;Acc:HGNC:6708]	LSS	4047
ENSG00000136052	3227.19	0.716134	0.346323	0.000156314	0.00613928	12	104802553	104958744	156192	-	SLC41A2	protein_coding	chromosome	solute carrier family 41 member 2 [Source:HGNC Symbol;Acc:HGNC:31045]	SLC41A2	84102
ENSG00000236056	41.5116	1.12404	0.599605	0.000158615	0.00621573	21	29222321	29223257	937	+	GAPDHP14	processed_pseudogene	chromosome	glyceraldehyde-3-phosphate dehydrogenase pseudogene 14 [Source:HGNC Symbol;Acc:HGNC:4160]	GAPDHP14	NA
ENSG00000123728	4453.96	1.02333	0.543428	0.000164524	0.00643293	X	132203024	132219480	16457	-	RAP2C	protein_coding	chromosome	RAP2C, member of RAS oncogene family [Source:HGNC Symbol;Acc:HGNC:21165]	RAP2C	57826
ENSG00000213930	462.257	-0.398153	0.157189	0.00016629	0.00648753	9	34638133	34651035	12903	+	GALT	protein_coding	chromosome	galactose-1-phosphate uridylyltransferase [Source:HGNC Symbol;Acc:HGNC:4135]	GALT	2592
ENSG00000171456	2891.67	0.413735	0.167407	0.000168664	0.00650691	20	32358330	32439319	80990	+	ASXL1	protein_coding	chromosome	ASXL transcriptional regulator 1 [Source:HGNC Symbol;Acc:HGNC:18318]	ASXL1	171023
ENSG00000127947	9849.68	0.48062	0.2092	0.00016871	0.00650691	7	77537295	77640069	102775	+	PTPN12	protein_coding	chromosome	protein tyrosine phosphatase non-receptor type 12 [Source:HGNC Symbol;Acc:HGNC:9645]	PTPN12	5782
ENSG00000242247	5216.45	0.673617	0.325109	0.00016888	0.00650691	22	42796502	42858106	61605	-	ARFGAP3	protein_coding	chromosome	ADP ribosylation factor GTPase activating protein 3 [Source:HGNC Symbol;Acc:HGNC:661]	ARFGAP3	26286
ENSG00000115084	4370.93	0.705928	0.345072	0.000169011	0.00650691	2	113705011	113756693	51683	-	SLC35F5	protein_coding	chromosome	solute carrier family 35 member F5 [Source:HGNC Symbol;Acc:HGNC:23617]	SLC35F5	80255
ENSG00000175105	1269.87	0.5023	0.223587	0.000175095	0.00671173	3	88059255	88144660	85406	+	ZNF654	protein_coding	chromosome	zinc finger protein 654 [Source:HGNC Symbol;Acc:HGNC:25612]	ZNF654	55279
ENSG00000240057	36.4422	1.43957	0.799703	0.000176612	0.00675513	3	113019468	113184377	164910	+	AC078785.1	lncRNA	chromosome	uncharacterized LOC107986114 [Source:NCBI gene (formerly Entrezgene);Acc:107986114]	AC078785.1	107986114
ENSG00000235092	58.8592	-1.03607	0.563051	0.00018086	0.00690255	2	8666636	8681864	15229	-	ID2-AS1	lncRNA	chromosome	ID2 antisense RNA 1 [Source:HGNC Symbol;Acc:HGNC:51103]	ID2-AS1	NA
ENSG00000232956	693.579	1.24288	0.691239	0.000183052	0.00697107	7	44983023	44986961	3939	-	SNHG15	lncRNA	chromosome	small nucleolar RNA host gene 15 [Source:HGNC Symbol;Acc:HGNC:27797]	SNHG15	285958
ENSG00000215883	273.324	-0.552357	0.255929	0.000184702	0.00699486	1	54169651	54200036	30386	-	CYB5RL	protein_coding	chromosome	cytochrome b5 reductase like [Source:HGNC Symbol;Acc:HGNC:32220]	CYB5RL	606495
ENSG00000285106	180.254	1.32173	0.739759	0.000184997	0.00699486	7	130791264	131110161	318898	-	AC016831.6	lncRNA	chromosome	novel transcript	AC016831.6	NA
ENSG00000169016	1029.96	0.318889	0.110026	0.000185278	0.00699486	2	11444375	11466177	21803	-	E2F6	protein_coding	chromosome	E2F transcription factor 6 [Source:HGNC Symbol;Acc:HGNC:3120]	E2F6	1876
ENSG00000160199	850.15	0.467027	0.203567	0.000185572	0.00699486	21	42974510	43033931	59422	+	PKNOX1	protein_coding	chromosome	PBX/knotted 1 homeobox 1 [Source:HGNC Symbol;Acc:HGNC:9022]	PKNOX1	5316
ENSG00000087074	10736.6	0.821783	0.42691	0.000185983	0.00699486	19	48872421	48876058	3638	+	PPP1R15A	protein_coding	chromosome	protein phosphatase 1 regulatory subunit 15A [Source:HGNC Symbol;Acc:HGNC:14375]	PPP1R15A	23645
ENSG00000127666	3007.5	0.734973	0.370102	0.000186067	0.00699486	19	4815932	4831712	15781	-	TICAM1	protein_coding	chromosome	toll like receptor adaptor molecule 1 [Source:HGNC Symbol;Acc:HGNC:18348]	TICAM1	148022
ENSG00000015475	6608.49	0.61319	0.294516	0.00019038	0.0071417	22	17734138	17774770	40633	-	BID	protein_coding	chromosome	BH3 interacting domain death agonist [Source:HGNC Symbol;Acc:HGNC:1050]	BID	637
ENSG00000188290	26.4068	1.71879	0.99166	0.000194804	0.00726705	1	998962	1000172	1211	-	HES4	protein_coding	chromosome	hes family bHLH transcription factor 4 [Source:HGNC Symbol;Acc:HGNC:24149]	HES4	57801
ENSG00000205755	56.1291	2.06958	1.23743	0.000194868	0.00726705	X	1187549	1212723	25175	-	CRLF2	protein_coding	chromosome	cytokine receptor like factor 2 [Source:HGNC Symbol;Acc:HGNC:14281]	CRLF2	64109
ENSG00000125744	723.991	0.675412	0.334968	0.000194989	0.00726705	19	45485294	45497055	11762	-	RTN2	protein_coding	chromosome	reticulon 2 [Source:HGNC Symbol;Acc:HGNC:10468]	RTN2	6253
ENSG00000217801	418.878	1.21723	0.686896	0.000195898	0.00726705	1	1059708	1069355	9648	+	AL390719.1	transcribed_unprocessed_pseudogene	chromosome	protein tyrosine phosphatase family pseudogene	AL390719.1	100288175
ENSG00000156232	940.07	0.234643	0.0705604	0.000195976	0.00726705	15	82809628	82836108	26481	+	WHAMM	protein_coding	chromosome	WASP homolog associated with actin, golgi membranes and microtubules [Source:HGNC Symbol;Acc:HGNC:30493]	WHAMM	123720
ENSG00000240207	33.4868	-0.810875	0.424492	0.000196205	0.00726705	3	158732263	158784070	51808	+	AC080013.1	lncRNA	chromosome	novel transcript, antisense to RARRES1	AC080013.1	NA
ENSG00000059804	8130.72	0.879371	0.470925	0.000197175	0.0072876	12	7919230	7936187	16958	-	SLC2A3	protein_coding	chromosome	solute carrier family 2 member 3 [Source:HGNC Symbol;Acc:HGNC:11007]	SLC2A3	6515
ENSG00000134986	231.982	-0.588016	0.280794	0.000197767	0.00729413	5	111662621	111997464	334844	-	NREP	protein_coding	chromosome	neuronal regeneration related protein [Source:HGNC Symbol;Acc:HGNC:16834]	NREP	9315
ENSG00000138670	4957.95	0.660781	0.326798	0.000198744	0.00731476	4	81426393	82044244	617852	-	RASGEF1B	protein_coding	chromosome	RasGEF domain family member 1B [Source:HGNC Symbol;Acc:HGNC:24881]	RASGEF1B	153020
ENSG00000173145	742.783	0.554557	0.260595	0.000200182	0.00735231	10	94333226	94362959	29734	-	NOC3L	protein_coding	chromosome	NOC3 like DNA replication regulator [Source:HGNC Symbol;Acc:HGNC:24034]	NOC3L	64318
ENSG00000151014	275.062	1.12081	0.632694	0.000203242	0.00742342	4	139015781	139045939	30159	+	NOCT	protein_coding	chromosome	nocturnin [Source:HGNC Symbol;Acc:HGNC:14254]	NOCT	25819
ENSG00000228801	57.3953	-0.626434	0.30629	0.000203387	0.00742342	8	51899268	51949874	50607	+	AC064807.1	lncRNA	chromosome	novel transcript	AC064807.1	102724330
ENSG00000185800	59.85	1.87398	1.1117	0.000204658	0.0074543	19	45782947	45792845	9899	-	DMWD	protein_coding	chromosome	DM1 locus, WD repeat containing [Source:HGNC Symbol;Acc:HGNC:2936]	DMWD	1762
ENSG00000135919	68.9794	1.36881	0.787852	0.000205455	0.00746784	2	223975045	224039318	64274	-	SERPINE2	protein_coding	chromosome	serpin family E member 2 [Source:HGNC Symbol;Acc:HGNC:8951]	SERPINE2	5270
ENSG00000112149	17911.5	0.867021	0.469271	0.000210267	0.00761122	6	14117256	14136918	19663	+	CD83	protein_coding	chromosome	CD83 molecule [Source:HGNC Symbol;Acc:HGNC:1703]	CD83	9308
ENSG00000152684	805.131	0.535702	0.251633	0.000214418	0.00774552	5	52787916	52804044	16129	+	PELO	protein_coding	chromosome	pelota mRNA surveillance and ribosome rescue factor [Source:HGNC Symbol;Acc:HGNC:8829]	PELO	53918
ENSG00000105639	261.79	0.793199	0.421615	0.000216945	0.00781792	19	17824780	17848071	23292	-	JAK3	protein_coding	chromosome	Janus kinase 3 [Source:HGNC Symbol;Acc:HGNC:6193]	JAK3	3718
ENSG00000188493	538.93	-0.352138	0.132611	0.000217313	0.00781792	19	40740856	40751553	10698	-	C19orf54	protein_coding	chromosome	chromosome 19 open reading frame 54 [Source:HGNC Symbol;Acc:HGNC:24758]	C19orf54	284325
ENSG00000196547	5143.52	-0.404551	0.167258	0.000217983	0.00782598	15	90902218	90922584	20367	+	MAN2A2	protein_coding	chromosome	mannosidase alpha class 2A member 2 [Source:HGNC Symbol;Acc:HGNC:6825]	MAN2A2	4122
ENSG00000081148	9.22903	-1.0235	0.580133	0.000219006	0.00784667	3	101222546	101320575	98030	-	IMPG2	protein_coding	chromosome	interphotoreceptor matrix proteoglycan 2 [Source:HGNC Symbol;Acc:HGNC:18362]	IMPG2	50939
ENSG00000159202	6258.48	0.493261	0.225653	0.000220292	0.00787667	17	48908407	48929056	20650	+	UBE2Z	protein_coding	chromosome	ubiquitin conjugating enzyme E2 Z [Source:HGNC Symbol;Acc:HGNC:25847]	UBE2Z	65264
ENSG00000115956	50810.7	0.915915	0.508328	0.000220973	0.00788497	2	68365282	68397453	32172	+	PLEK	protein_coding	chromosome	pleckstrin [Source:HGNC Symbol;Acc:HGNC:9070]	PLEK	5341
ENSG00000230438	38.3287	2.0493	1.28065	0.000223251	0.00795008	6	2851230	2881407	30178	-	SERPINB9P1	lncRNA	chromosome	serpin family B member 9 pseudogene 1 [Source:HGNC Symbol;Acc:HGNC:28590]	SERPINB9P1	NA
ENSG00000123094	296.872	0.706136	0.365129	0.000225388	0.00800106	12	25959029	26079892	120864	+	RASSF8	protein_coding	chromosome	Ras association domain family member 8 [Source:HGNC Symbol;Acc:HGNC:13232]	RASSF8	11228
ENSG00000151287	268.004	0.70974	0.367645	0.000225594	0.00800106	13	102765888	102773811	7924	-	TEX30	protein_coding	chromosome	testis expressed 30 [Source:HGNC Symbol;Acc:HGNC:25188]	TEX30	93081
ENSG00000171791	1307.93	0.937724	0.526666	0.00022716	0.00803819	18	63123346	63320128	196783	-	BCL2	protein_coding	chromosome	BCL2 apoptosis regulator [Source:HGNC Symbol;Acc:HGNC:990]	BCL2	596
ENSG00000126749	1168.33	0.254886	0.0798985	0.000227556	0.00803819	12	6970913	6997428	26516	+	EMG1	protein_coding	chromosome	EMG1 N1-specific pseudouridine methyltransferase [Source:HGNC Symbol;Acc:HGNC:16912]	EMG1	10436
ENSG00000106462	871.906	1.07157	0.618248	0.00022858	0.00805812	7	148807383	148884321	76939	-	EZH2	protein_coding	chromosome	enhancer of zeste 2 polycomb repressive complex 2 subunit [Source:HGNC Symbol;Acc:HGNC:3527]	EZH2	2146
ENSG00000271303	18295.3	0.564619	0.273182	0.000230455	0.00809362	20	646615	653200	6586	-	SRXN1	protein_coding	chromosome	sulfiredoxin 1 [Source:HGNC Symbol;Acc:HGNC:16132]	SRXN1	140809
ENSG00000119922	791.241	1.41947	0.843809	0.000230509	0.00809362	10	89283694	89309271	25578	+	IFIT2	protein_coding	chromosome	interferon induced protein with tetratricopeptide repeats 2 [Source:HGNC Symbol;Acc:HGNC:5409]	IFIT2	3433
ENSG00000151748	1136.29	0.840596	0.461016	0.000231557	0.0080941	14	50632058	50668306	36249	-	SAV1	protein_coding	chromosome	salvador family WW domain containing protein 1 [Source:HGNC Symbol;Acc:HGNC:17795]	SAV1	60485
ENSG00000177045	22.0358	1.6554	0.99978	0.000231579	0.0080941	19	45764785	45769252	4468	-	SIX5	protein_coding	chromosome	SIX homeobox 5 [Source:HGNC Symbol;Acc:HGNC:10891]	SIX5	147912
ENSG00000227825	67.3768	1.14638	0.669831	0.000231905	0.0080941	12	98453835	98457145	3311	-	SLC9A7P1	transcribed_processed_pseudogene	chromosome	solute carrier family 9 member 7 pseudogene 1 [Source:HGNC Symbol;Acc:HGNC:32679]	SLC9A7P1	121456
ENSG00000257354	267.044	0.925682	0.522416	0.000234912	0.00816994	12	62602752	62622213	19462	+	AC048341.1	lncRNA	chromosome	novel transcript	AC048341.1	NA
ENSG00000018189	2185.95	0.781984	0.421873	0.000236848	0.0082081	4	70704204	70808619	104416	+	RUFY3	protein_coding	chromosome	RUN and FYVE domain containing 3 [Source:HGNC Symbol;Acc:HGNC:30285]	RUFY3	22902
ENSG00000133393	1988.54	0.302322	0.103714	0.000237265	0.0082081	16	15865719	15888625	22907	-	CEP20	protein_coding	chromosome	centrosomal protein 20 [Source:HGNC Symbol;Acc:HGNC:26435]	CEP20	123811
ENSG00000049249	2684.3	1.3267	0.790801	0.000237509	0.0082081	1	7915871	7943165	27295	-	TNFRSF9	protein_coding	chromosome	TNF receptor superfamily member 9 [Source:HGNC Symbol;Acc:HGNC:11924]	TNFRSF9	3604
ENSG00000111266	314.912	0.950879	0.541815	0.000238335	0.00822046	12	12473282	12562863	89582	-	DUSP16	protein_coding	chromosome	dual specificity phosphatase 16 [Source:HGNC Symbol;Acc:HGNC:17909]	DUSP16	80824
ENSG00000146112	13382.6	0.492363	0.228014	0.000239552	0.00822656	6	30676389	30687895	11507	-	PPP1R18	protein_coding	chromosome	protein phosphatase 1 regulatory subunit 18 [Source:HGNC Symbol;Acc:HGNC:29413]	PPP1R18	c(170954, 107987457)
ENSG00000144597	4999.27	0.464894	0.210006	0.000239955	0.00822656	3	15427598	15450635	23038	+	EAF1	protein_coding	chromosome	ELL associated factor 1 [Source:HGNC Symbol;Acc:HGNC:20907]	EAF1	85403
ENSG00000171223	9492.58	0.726027	0.383803	0.000240324	0.00822656	19	12791486	12793315	1830	+	JUNB	protein_coding	chromosome	JunB proto-oncogene, AP-1 transcription factor subunit [Source:HGNC Symbol;Acc:HGNC:6205]	JUNB	3726
ENSG00000197632	34208.6	1.9877	1.26279	0.000240387	0.00822656	18	63871692	63903888	32197	+	SERPINB2	protein_coding	chromosome	serpin family B member 2 [Source:HGNC Symbol;Acc:HGNC:8584]	SERPINB2	5055
ENSG00000120539	651.103	0.590956	0.29265	0.000241657	0.00825395	10	27154824	27187953	33130	+	MASTL	protein_coding	chromosome	microtubule associated serine/threonine kinase like [Source:HGNC Symbol;Acc:HGNC:19042]	MASTL	84930
ENSG00000163110	5934.47	0.487713	0.225618	0.000244012	0.00831819	4	94451857	94668227	216371	+	PDLIM5	protein_coding	chromosome	PDZ and LIM domain 5 [Source:HGNC Symbol;Acc:HGNC:17468]	PDLIM5	10611
ENSG00000165868	22.096	1.20577	0.724947	0.000254136	0.00862981	10	116671192	116850251	179060	-	HSPA12A	protein_coding	chromosome	heat shock protein family A (Hsp70) member 12A [Source:HGNC Symbol;Acc:HGNC:19022]	HSPA12A	259217
ENSG00000143067	3213.6	0.697195	0.368314	0.000255141	0.00863245	1	119619377	119648266	28890	-	ZNF697	protein_coding	chromosome	zinc finger protein 697 [Source:HGNC Symbol;Acc:HGNC:32034]	ZNF697	90874
ENSG00000143398	2385.92	0.47664	0.219843	0.000255197	0.00863245	1	151197949	151249536	51588	+	PIP5K1A	protein_coding	chromosome	phosphatidylinositol-4-phosphate 5-kinase type 1 alpha [Source:HGNC Symbol;Acc:HGNC:8994]	PIP5K1A	8394
ENSG00000142949	22.5382	1.48184	0.916758	0.000262914	0.00885935	1	43525187	43623666	98480	+	PTPRF	protein_coding	chromosome	protein tyrosine phosphatase receptor type F [Source:HGNC Symbol;Acc:HGNC:9670]	PTPRF	5792
ENSG00000104825	1918.38	0.554561	0.273116	0.000264722	0.00890316	19	38899700	38908893	9194	+	NFKBIB	protein_coding	chromosome	NFKB inhibitor beta [Source:HGNC Symbol;Acc:HGNC:7798]	NFKBIB	4793
ENSG00000125347	3606.12	0.807721	0.452301	0.000267165	0.00896815	5	132440440	132508719	68280	-	IRF1	protein_coding	chromosome	interferon regulatory factor 1 [Source:HGNC Symbol;Acc:HGNC:6116]	IRF1	3659
ENSG00000133639	6722.23	1.32897	0.817745	0.000267759	0.00897096	12	92140278	92145846	5569	-	BTG1	protein_coding	chromosome	BTG anti-proliferation factor 1 [Source:HGNC Symbol;Acc:HGNC:1130]	BTG1	694
ENSG00000126226	1065.07	0.233535	0.0721522	0.000269752	0.00901703	13	113177536	113208715	31180	-	PCID2	protein_coding	chromosome	PCI domain containing 2 [Source:HGNC Symbol;Acc:HGNC:25653]	PCID2	55795
ENSG00000170017	23985.3	0.43133	0.190951	0.000270162	0.00901703	3	105366909	105576900	209992	+	ALCAM	protein_coding	chromosome	activated leukocyte cell adhesion molecule [Source:HGNC Symbol;Acc:HGNC:400]	ALCAM	214
ENSG00000215068	110.496	-0.784375	0.436467	0.000270709	0.00901816	5	43041575	43054603	13029	+	AC025171.2	lncRNA	chromosome	novel transcript, antisense to ANXA2R	AC025171.2	153684
ENSG00000065320	46.9867	1.27584	0.785803	0.000272727	0.00906818	17	9021510	9244000	222491	+	NTN1	protein_coding	chromosome	netrin 1 [Source:HGNC Symbol;Acc:HGNC:8029]	NTN1	9423
ENSG00000196396	11822.9	0.55923	0.278446	0.000276921	0.00913475	20	50510321	50585241	74921	+	PTPN1	protein_coding	chromosome	protein tyrosine phosphatase non-receptor type 1 [Source:HGNC Symbol;Acc:HGNC:9642]	PTPN1	5770
ENSG00000028528	6201.98	-0.138596	0.0394393	0.000277104	0.00913475	15	64094123	64146090	51968	+	SNX1	protein_coding	chromosome	sorting nexin 1 [Source:HGNC Symbol;Acc:HGNC:11172]	SNX1	6642
ENSG00000272886	1953.4	0.502567	0.240301	0.000277379	0.00913475	3	53283429	53347586	64158	-	DCP1A	protein_coding	chromosome	decapping mRNA 1A [Source:HGNC Symbol;Acc:HGNC:18714]	DCP1A	55802
ENSG00000269713	1137.95	0.660321	0.348458	0.000277393	0.00913475	1	149054027	149103561	49535	-	NBPF9	protein_coding	chromosome	NBPF member 9 [Source:HGNC Symbol;Acc:HGNC:31991]	NBPF9	400818
ENSG00000116514	4543.87	0.974091	0.579066	0.000277817	0.00913475	1	32936445	32964809	28365	-	RNF19B	protein_coding	chromosome	ring finger protein 19B [Source:HGNC Symbol;Acc:HGNC:26886]	RNF19B	127544
ENSG00000153317	14158.7	0.489694	0.231666	0.000277851	0.00913475	8	130052104	130443674	391571	-	ASAP1	protein_coding	chromosome	ArfGAP with SH3 domain, ankyrin repeat and PH domain 1 [Source:HGNC Symbol;Acc:HGNC:2720]	ASAP1	50807
ENSG00000166197	2454.4	0.45514	0.208274	0.000278928	0.00915301	10	102152176	102163871	11696	+	NOLC1	protein_coding	chromosome	nucleolar and coiled-body phosphoprotein 1 [Source:HGNC Symbol;Acc:HGNC:15608]	NOLC1	9221
ENSG00000137710	9590.09	0.676964	0.361601	0.000282104	0.00922094	11	109864295	110296712	432418	-	RDX	protein_coding	chromosome	radixin [Source:HGNC Symbol;Acc:HGNC:9944]	RDX	5962
ENSG00000251194	37.8079	1.54582	0.981455	0.000282469	0.00922094	11	35212550	35214007	1458	+	AL133330.1	lncRNA	chromosome	novel transcript	AL133330.1	NA
ENSG00000067334	3137.7	0.487088	0.230632	0.000283347	0.00922094	1	93866284	93879918	13635	-	DNTTIP2	protein_coding	chromosome	deoxynucleotidyltransferase terminal interacting protein 2 [Source:HGNC Symbol;Acc:HGNC:24013]	DNTTIP2	30836
ENSG00000146232	5936.57	0.387642	0.161871	0.000283522	0.00922094	6	44258166	44265788	7623	-	NFKBIE	protein_coding	chromosome	NFKB inhibitor epsilon [Source:HGNC Symbol;Acc:HGNC:7799]	NFKBIE	4794
ENSG00000104472	928.693	0.379851	0.156448	0.000283624	0.00922094	8	140511311	140517154	5844	+	CHRAC1	protein_coding	chromosome	chromatin accessibility complex subunit 1 [Source:HGNC Symbol;Acc:HGNC:13544]	CHRAC1	54108
ENSG00000272986	19.1501	0.901709	0.530622	0.000287593	0.00933269	4	70703747	70704491	745	-	AC009570.1	lncRNA	chromosome	novel transcript, antisense to RUFY3	AC009570.1	NA
ENSG00000251349	83.6778	0.772097	0.435185	0.00029276	0.00948285	9	100442271	100577636	135366	+	MSANTD3-TMEFF1	protein_coding	chromosome	MSANTD3-TMEFF1 readthrough [Source:HGNC Symbol;Acc:HGNC:38838]	MSANTD3-TMEFF1	100526694
ENSG00000150347	1212.1	0.907738	0.538545	0.000295178	0.00954355	10	61901684	62096944	195261	+	ARID5B	protein_coding	chromosome	AT-rich interaction domain 5B [Source:HGNC Symbol;Acc:HGNC:17362]	ARID5B	84159
ENSG00000158615	11722.3	0.80583	0.462881	0.000298738	0.0096409	1	204403381	204411817	8437	-	PPP1R15B	protein_coding	chromosome	protein phosphatase 1 regulatory subunit 15B [Source:HGNC Symbol;Acc:HGNC:14951]	PPP1R15B	84919
ENSG00000110848	30.7185	1.89103	1.28342	0.000301381	0.00970833	12	9752486	9760901	8416	-	CD69	protein_coding	chromosome	CD69 molecule [Source:HGNC Symbol;Acc:HGNC:1694]	CD69	969
ENSG00000250929	22.4589	1.5562	1.00998	0.000302674	0.00971434	8	103121032	103132966	11935	+	LINC01181	lncRNA	chromosome	long intergenic non-protein coding RNA 1181 [Source:HGNC Symbol;Acc:HGNC:25533]	LINC01181	NA
ENSG00000250033	15.6383	1.57464	1.02476	0.000303532	0.00972302	4	138057464	138178177	120714	+	SLC7A11-AS1	lncRNA	chromosome	SLC7A11 antisense RNA 1 [Source:HGNC Symbol;Acc:HGNC:44064]	SLC7A11-AS1	641364
ENSG00000083520	2271.59	0.263385	0.0861577	0.000304052	0.00972302	13	72752169	72782096	29928	-	DIS3	protein_coding	chromosome	DIS3 homolog, exosome endoribonuclease and 3'-5' exoribonuclease [Source:HGNC Symbol;Acc:HGNC:20604]	DIS3	22894
ENSG00000218510	295.792	-0.413364	0.182201	0.00030903	0.00986424	1	22024558	22031223	6666	+	LINC00339	lncRNA	chromosome	long intergenic non-protein coding RNA 339 [Source:HGNC Symbol;Acc:HGNC:25011]	LINC00339	29092
ENSG00000164038	63.4673	1.08367	0.676134	0.000310432	0.009891	4	103019868	103085829	65962	-	SLC9B2	protein_coding	chromosome	solute carrier family 9 member B2 [Source:HGNC Symbol;Acc:HGNC:25143]	SLC9B2	133308
ENSG00000165732	8472.52	0.640229	0.342682	0.000313336	0.00996544	10	68956170	68985068	28899	+	DDX21	protein_coding	chromosome	DExD-box helicase 21 [Source:HGNC Symbol;Acc:HGNC:2744]	DDX21	9188
ENSG00000028203	1720.34	0.317204	0.116382	0.000317063	0.0100547	12	95217746	95302799	85054	+	VEZT	protein_coding	chromosome	vezatin, adherens junctions transmembrane protein [Source:HGNC Symbol;Acc:HGNC:18258]	VEZT	55591
ENSG00000127314	14113	0.684452	0.376451	0.000317288	0.0100547	12	68610855	68671901	61047	+	RAP1B	protein_coding	chromosome	RAP1B, member of RAS oncogene family [Source:HGNC Symbol;Acc:HGNC:9857]	RAP1B	5908
ENSG00000091073	3393.22	0.513372	0.253571	0.000319073	0.0100796	7	76461676	76505995	44320	+	DTX2	protein_coding	chromosome	deltex E3 ubiquitin ligase 2 [Source:HGNC Symbol;Acc:HGNC:15973]	DTX2	113878
ENSG00000149212	652.588	1.41342	0.919694	0.00031922	0.0100796	11	95165513	95232541	67029	-	SESN3	protein_coding	chromosome	sestrin 3 [Source:HGNC Symbol;Acc:HGNC:23060]	SESN3	143686
ENSG00000076554	188.001	1.0708	0.672797	0.000321354	0.0101287	8	80034745	80231232	196488	-	TPD52	protein_coding	chromosome	tumor protein D52 [Source:HGNC Symbol;Acc:HGNC:12005]	TPD52	7163
ENSG00000287917	11.6739	1.15198	0.73301	0.000322815	0.0101565	11	65305406	65314244	8839	-	AP000944.7	lncRNA	chromosome	novel transcript, antisense to POLA2	AP000944.7	NA
ENSG00000157625	2364.4	0.458639	0.215782	0.00032415	0.0101712	X	30827442	30975084	147643	-	TAB3	protein_coding	chromosome	TGF-beta activated kinase 1 (MAP3K7) binding protein 3 [Source:HGNC Symbol;Acc:HGNC:30681]	TAB3	257397
ENSG00000127080	811.604	0.485694	0.234927	0.000324814	0.0101712	9	92613183	92670131	56949	-	IPPK	protein_coding	chromosome	inositol-pentakisphosphate 2-kinase [Source:HGNC Symbol;Acc:HGNC:14645]	IPPK	64768
ENSG00000131323	7174.07	0.320402	0.118785	0.000325019	0.0101712	14	102777449	102911500	134052	+	TRAF3	protein_coding	chromosome	TNF receptor associated factor 3 [Source:HGNC Symbol;Acc:HGNC:12033]	TRAF3	7187
ENSG00000180957	3700.32	0.540948	0.273913	0.000325872	0.0101797	22	27851669	27920134	68466	-	PITPNB	protein_coding	chromosome	phosphatidylinositol transfer protein beta [Source:HGNC Symbol;Acc:HGNC:9002]	PITPNB	23760
ENSG00000214413	387.405	0.372041	0.154647	0.000334002	0.0103967	10	110898730	110919201	20472	-	BBIP1	protein_coding	chromosome	BBSome interacting protein 1 [Source:HGNC Symbol;Acc:HGNC:28093]	BBIP1	92482
ENSG00000115520	1699.07	0.458651	0.216917	0.000334638	0.0103981	2	197453423	197475308	21886	+	COQ10B	protein_coding	chromosome	coenzyme Q10B [Source:HGNC Symbol;Acc:HGNC:25819]	COQ10B	80219
ENSG00000093167	1768.25	0.57241	0.298204	0.000337345	0.0104452	3	37052626	37183689	131064	-	LRRFIP2	protein_coding	chromosome	LRR binding FLII interacting protein 2 [Source:HGNC Symbol;Acc:HGNC:6703]	LRRFIP2	9209
ENSG00000068366	19946.1	0.625383	0.337169	0.000338318	0.0104569	X	109624244	109733403	109160	-	ACSL4	protein_coding	chromosome	acyl-CoA synthetase long chain family member 4 [Source:HGNC Symbol;Acc:HGNC:3571]	ACSL4	2182
ENSG00000115282	1459.51	-0.238895	0.0759799	0.000339072	0.0104618	2	74483073	74494559	11487	+	TTC31	protein_coding	chromosome	tetratricopeptide repeat domain 31 [Source:HGNC Symbol;Acc:HGNC:25759]	TTC31	64427
ENSG00000073008	2425.03	0.661998	0.367097	0.000348525	0.0107154	19	44643798	44666162	22365	+	PVR	protein_coding	chromosome	PVR cell adhesion molecule [Source:HGNC Symbol;Acc:HGNC:9705]	PVR	5817
ENSG00000109670	1039.14	0.486884	0.238715	0.000349402	0.0107154	4	152320544	152536092	215549	-	FBXW7	protein_coding	chromosome	F-box and WD repeat domain containing 7 [Source:HGNC Symbol;Acc:HGNC:16712]	FBXW7	55294
ENSG00000131196	1528.72	0.446556	0.20976	0.000349421	0.0107154	18	79395856	79529325	133470	+	NFATC1	protein_coding	chromosome	nuclear factor of activated T cells 1 [Source:HGNC Symbol;Acc:HGNC:7775]	NFATC1	4772
ENSG00000072163	91.8844	1.26769	0.835221	0.000349732	0.0107154	2	127638381	127681786	43406	-	LIMS2	protein_coding	chromosome	LIM zinc finger domain containing 2 [Source:HGNC Symbol;Acc:HGNC:16084]	LIMS2	55679
ENSG00000172716	2625.7	-0.496305	0.245695	0.000351366	0.0107467	17	35350305	35373701	23397	-	SLFN11	protein_coding	chromosome	schlafen family member 11 [Source:HGNC Symbol;Acc:HGNC:26633]	SLFN11	91607
ENSG00000138821	12435	0.976663	0.621348	0.00036154	0.0110199	4	102251041	102431258	180218	-	SLC39A8	protein_coding	chromosome	solute carrier family 39 member 8 [Source:HGNC Symbol;Acc:HGNC:20862]	SLC39A8	64116
ENSG00000103528	78.2524	0.964585	0.611889	0.000361557	0.0110199	16	19167971	19268332	100362	+	SYT17	protein_coding	chromosome	synaptotagmin 17 [Source:HGNC Symbol;Acc:HGNC:24119]	SYT17	51760
ENSG00000168334	291.598	1.50619	1.03121	0.000365045	0.011107	3	39183210	39192596	9387	-	XIRP1	protein_coding	chromosome	xin actin binding repeat containing 1 [Source:HGNC Symbol;Acc:HGNC:14301]	XIRP1	165904
ENSG00000124201	12936.4	0.546483	0.283933	0.000366057	0.0111185	20	49237946	49278426	40481	-	ZNFX1	protein_coding	chromosome	zinc finger NFX1-type containing 1 [Source:HGNC Symbol;Acc:HGNC:29271]	ZNFX1	57169
ENSG00000258830	20.8826	-1.86508	1.36681	0.000371264	0.0112351	12	57249609	57296484	46876	-	AC137834.1	protein_coding	chromosome	novel protein	AC137834.1	NA
ENSG00000214113	487.041	0.676224	0.383733	0.000372098	0.0112351	6	5103629	5260950	157322	-	LYRM4	protein_coding	chromosome	LYR motif containing 4 [Source:HGNC Symbol;Acc:HGNC:21365]	LYRM4	57128
ENSG00000148459	560.317	0.906695	0.570511	0.000372457	0.0112351	10	26697701	26746798	49098	+	PDSS1	protein_coding	chromosome	decaprenyl diphosphate synthase subunit 1 [Source:HGNC Symbol;Acc:HGNC:17759]	PDSS1	23590
ENSG00000157350	5581.92	0.527555	0.271397	0.000375389	0.0112848	16	70375977	70439237	63261	-	ST3GAL2	protein_coding	chromosome	ST3 beta-galactoside alpha-2,3-sialyltransferase 2 [Source:HGNC Symbol;Acc:HGNC:10863]	ST3GAL2	6483
ENSG00000197933	78.0712	-0.496762	0.249179	0.000377642	0.0113331	19	11721265	11739009	17745	-	ZNF823	protein_coding	chromosome	zinc finger protein 823 [Source:HGNC Symbol;Acc:HGNC:30936]	ZNF823	55552
ENSG00000176595	224.495	-0.492642	0.246527	0.000380712	0.0113848	8	1973677	2006936	33260	+	KBTBD11	protein_coding	chromosome	kelch repeat and BTB domain containing 11 [Source:HGNC Symbol;Acc:HGNC:29104]	KBTBD11	9920
ENSG00000130164	5733.27	0.869882	0.54397	0.000380914	0.0113848	19	11089462	11133820	44359	+	LDLR	protein_coding	chromosome	low density lipoprotein receptor [Source:HGNC Symbol;Acc:HGNC:6547]	LDLR	3949
ENSG00000101220	927.714	-0.291262	0.10324	0.000381309	0.0113848	20	3753508	3767781	14274	-	C20orf27	protein_coding	chromosome	chromosome 20 open reading frame 27 [Source:HGNC Symbol;Acc:HGNC:15873]	C20orf27	54976
ENSG00000110330	2475.68	0.441202	0.209228	0.00038515	0.0114638	11	102347211	102378670	31460	+	BIRC2	protein_coding	chromosome	baculoviral IAP repeat containing 2 [Source:HGNC Symbol;Acc:HGNC:590]	BIRC2	329
ENSG00000064932	5502.76	0.488707	0.244163	0.000385262	0.0114638	19	1107637	1174268	66632	-	SBNO2	protein_coding	chromosome	strawberry notch homolog 2 [Source:HGNC Symbol;Acc:HGNC:29158]	SBNO2	22904
ENSG00000100219	5737.91	0.805849	0.493232	0.000386245	0.0114736	22	28794555	28800597	6043	-	XBP1	protein_coding	chromosome	X-box binding protein 1 [Source:HGNC Symbol;Acc:HGNC:12801]	XBP1	7494
ENSG00000072401	1721.74	0.639257	0.3583	0.000389153	0.0115405	10	58334979	58370751	35773	+	UBE2D1	protein_coding	chromosome	ubiquitin conjugating enzyme E2 D1 [Source:HGNC Symbol;Acc:HGNC:12474]	UBE2D1	7321
ENSG00000149177	23172.1	0.576233	0.310092	0.000391949	0.0115965	11	47980558	48170841	190284	+	PTPRJ	protein_coding	chromosome	protein tyrosine phosphatase receptor type J [Source:HGNC Symbol;Acc:HGNC:9673]	PTPRJ	5795
ENSG00000140350	2876.7	-0.329764	0.12814	0.000392364	0.0115965	15	68778535	68820897	42363	-	ANP32A	protein_coding	chromosome	acidic nuclear phosphoprotein 32 family member A [Source:HGNC Symbol;Acc:HGNC:13233]	ANP32A	8125
ENSG00000127191	1058.57	0.373279	0.159468	0.000393971	0.0116245	9	136881912	136926607	44696	+	TRAF2	protein_coding	chromosome	TNF receptor associated factor 2 [Source:HGNC Symbol;Acc:HGNC:12032]	TRAF2	7186
ENSG00000104885	16890.4	0.689794	0.4011	0.000399133	0.011757	19	2163933	2232578	68646	+	DOT1L	protein_coding	chromosome	DOT1 like histone lysine methyltransferase [Source:HGNC Symbol;Acc:HGNC:24948]	DOT1L	84444
ENSG00000163605	3275.95	0.729438	0.435145	0.00040437	0.0118913	3	72996803	73069198	72396	+	PPP4R2	protein_coding	chromosome	protein phosphatase 4 regulatory subunit 2 [Source:HGNC Symbol;Acc:HGNC:18296]	PPP4R2	151987
ENSG00000160360	261.61	0.627318	0.353486	0.000412581	0.0120923	9	136327476	136359605	32130	+	GPSM1	protein_coding	chromosome	G protein signaling modulator 1 [Source:HGNC Symbol;Acc:HGNC:17858]	GPSM1	26086
ENSG00000174996	491.308	0.502675	0.257988	0.000415704	0.0121511	11	66257294	66267860	10567	+	KLC2	protein_coding	chromosome	kinesin light chain 2 [Source:HGNC Symbol;Acc:HGNC:20716]	KLC2	64837
ENSG00000072858	32.8207	-0.964508	0.635262	0.000415972	0.0121511	3	113532555	113629575	97021	+	SIDT1	protein_coding	chromosome	SID1 transmembrane family member 1 [Source:HGNC Symbol;Acc:HGNC:25967]	SIDT1	54847
ENSG00000162066	2442.58	-0.305857	0.113414	0.000419265	0.0122269	16	2520357	2531422	11066	+	AMDHD2	protein_coding	chromosome	amidohydrolase domain containing 2 [Source:HGNC Symbol;Acc:HGNC:24262]	AMDHD2	51005
ENSG00000230124	711.615	-0.326924	0.127557	0.000423129	0.0123192	1	180269653	180502954	233302	-	ACBD6	protein_coding	chromosome	acyl-CoA binding domain containing 6 [Source:HGNC Symbol;Acc:HGNC:23339]	ACBD6	c(84320, 100527964)
ENSG00000133961	17542.4	0.410767	0.190093	0.000430059	0.0125002	14	73275107	73458617	183511	-	NUMB	protein_coding	chromosome	NUMB endocytic adaptor protein [Source:HGNC Symbol;Acc:HGNC:8060]	NUMB	8650
ENSG00000070476	1479.93	-0.19077	0.0585643	0.000433694	0.0125761	3	126437601	126475891	38291	-	ZXDC	protein_coding	chromosome	ZXD family zinc finger C [Source:HGNC Symbol;Acc:HGNC:28160]	ZXDC	79364
ENSG00000172548	404.853	1.99868	1.64335	0.000434102	0.0125761	5	157460213	157474722	14510	+	NIPAL4	protein_coding	chromosome	NIPA like domain containing 4 [Source:HGNC Symbol;Acc:HGNC:28018]	NIPAL4	348938
ENSG00000198121	845.164	0.489991	0.251006	0.000439152	0.0126805	9	110873263	111038458	165196	-	LPAR1	protein_coding	chromosome	lysophosphatidic acid receptor 1 [Source:HGNC Symbol;Acc:HGNC:3166]	LPAR1	1902
ENSG00000204681	461.342	0.874789	0.569936	0.000441411	0.0127248	6	29555629	29633976	78348	-	GABBR1	protein_coding	chromosome	gamma-aminobutyric acid type B receptor subunit 1 [Source:HGNC Symbol;Acc:HGNC:4070]	GABBR1	2550
ENSG00000173846	6088.69	0.778486	0.487757	0.000443615	0.0127674	1	44800377	44805990	5614	+	PLK3	protein_coding	chromosome	polo like kinase 3 [Source:HGNC Symbol;Acc:HGNC:2154]	PLK3	1263
ENSG00000109321	58.8853	1.69735	1.28995	0.000445959	0.0128138	4	74445136	74455005	9870	+	AREG	protein_coding	chromosome	amphiregulin [Source:HGNC Symbol;Acc:HGNC:651]	AREG	374
ENSG00000279233	51.9064	0.548909	0.297245	0.00044716	0.0128274	12	125138245	125141711	3467	+	AC122688.3	TEC	chromosome	novel transcript	AC122688.3	NA
ENSG00000178567	1291.44	0.481952	0.245927	0.000449255	0.0128305	3	36985043	36993131	8089	-	EPM2AIP1	protein_coding	chromosome	EPM2A interacting protein 1 [Source:HGNC Symbol;Acc:HGNC:19735]	EPM2AIP1	9852
ENSG00000115816	1897.76	0.26914	0.0928861	0.000449267	0.0128305	2	37201612	37231596	29985	-	CEBPZ	protein_coding	chromosome	CCAAT enhancer binding protein zeta [Source:HGNC Symbol;Acc:HGNC:24218]	CEBPZ	10153
ENSG00000145860	3474.13	0.554903	0.302396	0.000450498	0.0128305	5	159157409	159210053	52645	-	RNF145	protein_coding	chromosome	ring finger protein 145 [Source:HGNC Symbol;Acc:HGNC:20853]	RNF145	153830
ENSG00000181788	939.557	0.784064	0.494682	0.000450799	0.0128305	3	150741125	150763477	22353	-	SIAH2	protein_coding	chromosome	siah E3 ubiquitin protein ligase 2 [Source:HGNC Symbol;Acc:HGNC:10858]	SIAH2	6478
ENSG00000121879	2211.47	0.219696	0.0699552	0.000450924	0.0128305	3	179148114	179240093	91980	+	PIK3CA	protein_coding	chromosome	phosphatidylinositol-4,5-bisphosphate 3-kinase catalytic subunit alpha [Source:HGNC Symbol;Acc:HGNC:8975]	PIK3CA	5290
ENSG00000260231	87.6438	0.75772	0.472406	0.000453075	0.0128501	7	140177184	140179640	2457	+	KDM7A-DT	lncRNA	chromosome	KDM7A divergent transcript [Source:HGNC Symbol;Acc:HGNC:48959]	KDM7A-DT	100134229
ENSG00000150776	1085.84	0.285099	0.101879	0.000454168	0.0128603	11	112074086	112085150	11065	+	NKAPD1	protein_coding	chromosome	NKAP domain containing 1 [Source:HGNC Symbol;Acc:HGNC:25569]	NKAPD1	55216
ENSG00000274717	50.5364	1.14489	0.802353	0.000457434	0.0129319	22	42791814	42794313	2500	-	AL049757.1	processed_pseudogene	chromosome	ADAM metallopeptidase with thrombospondin type 1 motif, 7 (ADAMTS7) pseudogene	AL049757.1	NA
ENSG00000144895	3024.18	0.305131	0.114423	0.000461651	0.0130231	3	150546678	150586016	39339	+	EIF2A	protein_coding	chromosome	eukaryotic translation initiation factor 2A [Source:HGNC Symbol;Acc:HGNC:3254]	EIF2A	83939
ENSG00000187608	589.405	0.893215	0.593066	0.000462142	0.0130231	1	1001138	1014540	13403	+	ISG15	protein_coding	chromosome	ISG15 ubiquitin like modifier [Source:HGNC Symbol;Acc:HGNC:4053]	ISG15	9636
ENSG00000265808	7640.42	0.369998	0.161096	0.000463276	0.0130341	1	120150898	120176520	25623	-	SEC22B	protein_coding	chromosome	SEC22 homolog B, vesicle trafficking protein [Source:HGNC Symbol;Acc:HGNC:10700]	SEC22B	9554
ENSG00000104067	165.78	0.885838	0.588192	0.000466417	0.0130805	15	29699367	29968915	269549	-	TJP1	protein_coding	chromosome	tight junction protein 1 [Source:HGNC Symbol;Acc:HGNC:11827]	TJP1	7082
ENSG00000110925	1195.03	0.415344	0.196427	0.00046897	0.01313	12	51061205	51083664	22460	-	CSRNP2	protein_coding	chromosome	cysteine and serine rich nuclear protein 2 [Source:HGNC Symbol;Acc:HGNC:16006]	CSRNP2	81566
ENSG00000155096	11089.1	0.502862	0.264168	0.000469678	0.01313	8	102826308	102893864	67557	-	AZIN1	protein_coding	chromosome	antizyme inhibitor 1 [Source:HGNC Symbol;Acc:HGNC:16432]	AZIN1	51582
ENSG00000158717	2987.56	-0.586944	0.331269	0.000472542	0.0131861	16	88696499	88706408	9910	-	RNF166	protein_coding	chromosome	ring finger protein 166 [Source:HGNC Symbol;Acc:HGNC:28856]	RNF166	115992
ENSG00000215861	1621.08	0.69983	0.427125	0.00047384	0.0131861	1	149197992	149321732	123741	-	AC245297.1	transcribed_unprocessed_pseudogene	chromosome	phosphodiesterase 4D interacting protein (myomegalin) (PDE4DIP) pseudogene	AC245297.1	NA
ENSG00000117360	2223.62	0.691561	0.41994	0.000473938	0.0131861	1	150321479	150353233	31755	+	PRPF3	protein_coding	chromosome	pre-mRNA processing factor 3 [Source:HGNC Symbol;Acc:HGNC:17348]	PRPF3	9129
ENSG00000179454	1294.62	0.457522	0.229605	0.000475466	0.0131903	14	44924324	45042322	117999	-	KLHL28	protein_coding	chromosome	kelch like family member 28 [Source:HGNC Symbol;Acc:HGNC:19741]	KLHL28	54813
ENSG00000161835	671.36	0.961989	0.657195	0.00047559	0.0131903	12	52006946	52015889	8944	+	TAMALIN	protein_coding	chromosome	trafficking regulator and scaffold protein tamalin [Source:HGNC Symbol;Acc:HGNC:18707]	TAMALIN	160622
ENSG00000120875	561.23	0.930381	0.631528	0.000479654	0.0132735	8	29333064	29350684	17621	-	DUSP4	protein_coding	chromosome	dual specificity phosphatase 4 [Source:HGNC Symbol;Acc:HGNC:3070]	DUSP4	1846
ENSG00000100918	204.287	0.740932	0.46482	0.000480102	0.0132735	14	24171853	24180257	8405	+	REC8	protein_coding	chromosome	REC8 meiotic recombination protein [Source:HGNC Symbol;Acc:HGNC:16879]	REC8	9985
ENSG00000186891	60.4489	1.31501	0.961878	0.00048497	0.013387	1	1203508	1206592	3085	-	TNFRSF18	protein_coding	chromosome	TNF receptor superfamily member 18 [Source:HGNC Symbol;Acc:HGNC:11914]	TNFRSF18	8784
ENSG00000111490	402.395	0.716349	0.444495	0.000485973	0.0133936	12	64759484	64881033	121550	+	TBC1D30	protein_coding	chromosome	TBC1 domain family member 30 [Source:HGNC Symbol;Acc:HGNC:29164]	TBC1D30	23329
ENSG00000104131	2505.56	0.388285	0.176764	0.000489925	0.0134807	15	44537125	44563029	25905	+	EIF3J	protein_coding	chromosome	eukaryotic translation initiation factor 3 subunit J [Source:HGNC Symbol;Acc:HGNC:3270]	EIF3J	8669
ENSG00000059728	5554.31	0.86241	0.576202	0.000491663	0.0134807	2	69897688	69942945	45258	+	MXD1	protein_coding	chromosome	MAX dimerization protein 1 [Source:HGNC Symbol;Acc:HGNC:6761]	MXD1	4084
ENSG00000119917	1336.16	0.972047	0.67234	0.000492203	0.0134807	10	89327307	89377473	50167	+	IFIT3	protein_coding	chromosome	interferon induced protein with tetratricopeptide repeats 3 [Source:HGNC Symbol;Acc:HGNC:5411]	IFIT3	3437
ENSG00000160584	3350.34	0.655222	0.393619	0.000499392	0.013621	11	116843402	117098437	255036	-	SIK3	protein_coding	chromosome	SIK family kinase 3 [Source:HGNC Symbol;Acc:HGNC:29165]	SIK3	23387
ENSG00000164949	2347.59	0.741185	0.472729	0.000510474	0.013892	8	94249253	94262350	13098	-	GEM	protein_coding	chromosome	GTP binding protein overexpressed in skeletal muscle [Source:HGNC Symbol;Acc:HGNC:4234]	GEM	2669
ENSG00000135241	2128.66	0.458195	0.233223	0.00051136	0.013892	7	108470417	108569666	99250	-	PNPLA8	protein_coding	chromosome	patatin like phospholipase domain containing 8 [Source:HGNC Symbol;Acc:HGNC:28900]	PNPLA8	50640
ENSG00000279348	82.0827	-0.482106	0.252181	0.000511969	0.013892	2	216211404	216213519	2116	+	AC012513.3	TEC	chromosome	TEC	AC012513.3	NA
ENSG00000122591	1104.36	0.773251	0.502966	0.000514826	0.0139399	7	22889371	23014130	124760	-	FAM126A	protein_coding	chromosome	family with sequence similarity 126 member A [Source:HGNC Symbol;Acc:HGNC:24587]	FAM126A	84668
ENSG00000179094	1024.57	0.382023	0.173344	0.000515321	0.0139399	17	8140472	8156506	16035	-	PER1	protein_coding	chromosome	period circadian regulator 1 [Source:HGNC Symbol;Acc:HGNC:8845]	PER1	5187
ENSG00000196081	53.083	-0.445047	0.223362	0.000517866	0.0139872	19	23221599	23250394	28796	-	ZNF724	protein_coding	chromosome	zinc finger protein 724 [Source:HGNC Symbol;Acc:HGNC:32460]	ZNF724	440519
ENSG00000171443	488.149	-0.364737	0.160254	0.000523957	0.0141299	19	55600022	55603138	3117	+	ZNF524	protein_coding	chromosome	zinc finger protein 524 [Source:HGNC Symbol;Acc:HGNC:28322]	ZNF524	147807
ENSG00000142961	2475.56	0.378944	0.1715	0.000525746	0.0141529	1	46607715	46616884	9170	-	MOB3C	protein_coding	chromosome	MOB kinase activator 3C [Source:HGNC Symbol;Acc:HGNC:29800]	MOB3C	148932
ENSG00000162194	236.786	-0.405152	0.192315	0.000526422	0.0141529	11	62662817	62672255	9439	-	LBHD1	protein_coding	chromosome	LBH domain containing 1 [Source:HGNC Symbol;Acc:HGNC:28351]	LBHD1	79081
ENSG00000198833	7843.43	0.337261	0.13953	0.000531194	0.0142495	6	89326625	89352722	26098	-	UBE2J1	protein_coding	chromosome	ubiquitin conjugating enzyme E2 J1 [Source:HGNC Symbol;Acc:HGNC:17598]	UBE2J1	51465
ENSG00000244242	1180.93	-0.572928	0.328359	0.000531637	0.0142495	11	1732406	1750595	18190	-	IFITM10	protein_coding	chromosome	interferon induced transmembrane protein 10 [Source:HGNC Symbol;Acc:HGNC:40022]	IFITM10	402778
ENSG00000144231	1798.47	0.315061	0.12358	0.000535042	0.0143116	2	127843553	127858155	14603	-	POLR2D	protein_coding	chromosome	RNA polymerase II subunit D [Source:HGNC Symbol;Acc:HGNC:9191]	POLR2D	5433
ENSG00000008294	16777	0.59267	0.345747	0.000535758	0.0143116	17	50962174	51120868	158695	-	SPAG9	protein_coding	chromosome	sperm associated antigen 9 [Source:HGNC Symbol;Acc:HGNC:14524]	SPAG9	9043
ENSG00000269906	15.3806	1.13151	0.829978	0.0005364	0.0143116	14	50662511	50663178	668	-	AL606834.1	lncRNA	chromosome	novel transcript, sense intronic to SAV1	AL606834.1	NA
ENSG00000156671	2250.78	0.395363	0.185776	0.000547094	0.0145433	10	75099586	75182123	82538	+	SAMD8	protein_coding	chromosome	sterile alpha motif domain containing 8 [Source:HGNC Symbol;Acc:HGNC:26320]	SAMD8	142891
ENSG00000112972	5593.96	0.816748	0.552104	0.000547963	0.0145433	5	43287470	43313512	26043	-	HMGCS1	protein_coding	chromosome	3-hydroxy-3-methylglutaryl-CoA synthase 1 [Source:HGNC Symbol;Acc:HGNC:5007]	HMGCS1	3157
ENSG00000186272	208.274	-0.27644	0.0992395	0.000548397	0.0145433	19	57411161	57421934	10774	+	ZNF17	protein_coding	chromosome	zinc finger protein 17 [Source:HGNC Symbol;Acc:HGNC:12958]	ZNF17	7565
ENSG00000205220	2712.42	-0.138618	0.041688	0.000552211	0.0146224	16	67934506	67936864	2359	-	PSMB10	protein_coding	chromosome	proteasome 20S subunit beta 10 [Source:HGNC Symbol;Acc:HGNC:9538]	PSMB10	5699
ENSG00000173517	4403.08	0.614424	0.367481	0.000553549	0.0146357	15	77100656	77420144	319489	-	PEAK1	protein_coding	chromosome	pseudopodium enriched atypical kinase 1 [Source:HGNC Symbol;Acc:HGNC:29431]	PEAK1	79834
ENSG00000272341	73.2026	0.5781	0.336251	0.00055652	0.0146921	6	16764346	16766883	2538	+	AL137003.1	lncRNA	chromosome	novel transcript	AL137003.1	NA
ENSG00000196792	1279.78	0.643925	0.394759	0.000558799	0.0147302	14	30893799	31026401	132603	-	STRN3	protein_coding	chromosome	striatin 3 [Source:HGNC Symbol;Acc:HGNC:15720]	STRN3	29966
ENSG00000115109	37.1989	0.851701	0.588369	0.000561151	0.01477	2	120013077	120179119	166043	+	EPB41L5	protein_coding	chromosome	erythrocyte membrane protein band 4.1 like 5 [Source:HGNC Symbol;Acc:HGNC:19819]	EPB41L5	57669
ENSG00000228477	102.877	1.13652	0.847981	0.000565061	0.0148506	1	39962680	39963404	725	+	AL663070.1	processed_pseudogene	chromosome	ribosomal protein S2 (RPS2) pseudogene	AL663070.1	NA
ENSG00000275023	10611.4	0.520515	0.289137	0.00056937	0.0149415	17	38705273	38729795	24523	+	MLLT6	protein_coding	chromosome	MLLT6, PHD finger containing [Source:HGNC Symbol;Acc:HGNC:7138]	MLLT6	4302
ENSG00000104450	135.534	0.637265	0.391094	0.000572152	0.0149921	8	100157906	100259278	101373	+	SPAG1	protein_coding	chromosome	sperm associated antigen 1 [Source:HGNC Symbol;Acc:HGNC:11212]	SPAG1	6674
ENSG00000141384	161.551	0.620931	0.376512	0.000573279	0.0149992	18	26226445	26391685	165241	+	TAF4B	protein_coding	chromosome	TATA-box binding protein associated factor 4b [Source:HGNC Symbol;Acc:HGNC:11538]	TAF4B	6875
ENSG00000167625	781.462	-0.23416	0.078123	0.000581628	0.015195	19	42220312	42228201	7890	+	ZNF526	protein_coding	chromosome	zinc finger protein 526 [Source:HGNC Symbol;Acc:HGNC:29415]	ZNF526	116115
ENSG00000181638	276.332	-0.298833	0.11405	0.000585088	0.0152627	8	143246821	143262705	15885	+	ZFP41	protein_coding	chromosome	ZFP41 zinc finger protein [Source:HGNC Symbol;Acc:HGNC:26786]	ZFP41	286128
ENSG00000124731	374.688	1.33464	1.04556	0.000588222	0.0153077	6	41267926	41286682	18757	-	TREM1	protein_coding	chromosome	triggering receptor expressed on myeloid cells 1 [Source:HGNC Symbol;Acc:HGNC:17760]	TREM1	54210
ENSG00000188549	692.897	-0.759067	0.508712	0.000588557	0.0153077	15	40331452	40340967	9516	-	CCDC9B	protein_coding	chromosome	coiled-coil domain containing 9B [Source:HGNC Symbol;Acc:HGNC:33488]	CCDC9B	388115
ENSG00000091317	16444.8	0.351043	0.153149	0.000603123	0.0156634	3	32481312	32502852	21541	-	CMTM6	protein_coding	chromosome	CKLF like MARVEL transmembrane domain containing 6 [Source:HGNC Symbol;Acc:HGNC:19177]	CMTM6	54918
ENSG00000175820	15.2217	0.899629	0.648744	0.000611209	0.0158499	13	102729367	102759072	29706	-	CCDC168	protein_coding	chromosome	coiled-coil domain containing 168 [Source:HGNC Symbol;Acc:HGNC:26851]	CCDC168	643677
ENSG00000136286	4328.58	1.09654	0.83317	0.00061353	0.0158866	7	44962662	44979088	16427	-	MYO1G	protein_coding	chromosome	myosin IG [Source:HGNC Symbol;Acc:HGNC:13880]	MYO1G	64005
ENSG00000107771	2515.28	0.63084	0.393609	0.00062171	0.0160511	10	84328586	84518521	189936	+	CCSER2	protein_coding	chromosome	coiled-coil serine rich protein 2 [Source:HGNC Symbol;Acc:HGNC:29197]	CCSER2	54462
ENSG00000177239	3062.74	-0.248197	0.0854746	0.000623919	0.0160845	9	137086985	137109183	22199	+	MAN1B1	protein_coding	chromosome	mannosidase alpha class 1B member 1 [Source:HGNC Symbol;Acc:HGNC:6823]	MAN1B1	11253
ENSG00000184602	5181.1	0.600081	0.36561	0.000624876	0.0160855	16	11668455	11679152	10698	+	SNN	protein_coding	chromosome	stannin [Source:HGNC Symbol;Acc:HGNC:11149]	SNN	8303
ENSG00000108061	2662.51	0.277462	0.101667	0.00063152	0.01622	10	110919593	111013666	94074	+	SHOC2	protein_coding	chromosome	SHOC2 leucine rich repeat scaffold protein [Source:HGNC Symbol;Acc:HGNC:15454]	SHOC2	8036
ENSG00000185022	6815.15	0.700656	0.462374	0.000632519	0.01622	22	38200767	38216507	15741	+	MAFF	protein_coding	chromosome	MAF bZIP transcription factor F [Source:HGNC Symbol;Acc:HGNC:6780]	MAFF	23764
ENSG00000137965	487.402	0.865374	0.622916	0.000633507	0.01622	1	78649796	78664078	14283	+	IFI44	protein_coding	chromosome	interferon induced protein 44 [Source:HGNC Symbol;Acc:HGNC:16938]	IFI44	10561
ENSG00000139146	1431.52	0.701818	0.463768	0.000633795	0.01622	12	31280584	31327058	46475	-	SINHCAF	protein_coding	chromosome	SIN3-HDAC complex associated factor [Source:HGNC Symbol;Acc:HGNC:30702]	SINHCAF	58516
ENSG00000164741	284.532	0.824489	0.584188	0.000636387	0.0162626	8	13083361	13604610	521250	-	DLC1	protein_coding	chromosome	DLC1 Rho GTPase activating protein [Source:HGNC Symbol;Acc:HGNC:2897]	DLC1	10395
ENSG00000174574	4154.63	0.324807	0.13422	0.000640841	0.0163397	1	38991276	39006059	14784	+	AKIRIN1	protein_coding	chromosome	akirin 1 [Source:HGNC Symbol;Acc:HGNC:25744]	AKIRIN1	79647
ENSG00000255423	72.9551	0.783437	0.545388	0.000641266	0.0163397	3	73061659	73063337	1679	+	EBLN2	protein_coding	chromosome	endogenous Bornavirus like nucleoprotein 2 [Source:HGNC Symbol;Acc:HGNC:25493]	EBLN2	55096
ENSG00000240682	1046.86	0.177627	0.0557984	0.000642654	0.0163514	3	129127415	129161063	33649	-	ISY1	protein_coding	chromosome	ISY1 splicing factor homolog [Source:HGNC Symbol;Acc:HGNC:29201]	ISY1	57461
ENSG00000135090	6360.31	0.356951	0.159723	0.000646349	0.0164216	12	118149801	118372907	223107	-	TAOK3	protein_coding	chromosome	TAO kinase 3 [Source:HGNC Symbol;Acc:HGNC:18133]	TAOK3	51347
ENSG00000155011	96.6145	0.92452	0.684865	0.000650054	0.0164918	4	106921802	107283806	362005	-	DKK2	protein_coding	chromosome	dickkopf WNT signaling pathway inhibitor 2 [Source:HGNC Symbol;Acc:HGNC:2892]	DKK2	27123
ENSG00000186594	2158.2	0.70105	0.467485	0.00065555	0.0166073	17	1711493	1717174	5682	-	MIR22HG	lncRNA	chromosome	MIR22 host gene [Source:HGNC Symbol;Acc:HGNC:28219]	MIR22HG	84981
ENSG00000188215	878.258	0.770525	0.537516	0.000661016	0.0167216	16	20854925	20900358	45434	-	DCUN1D3	protein_coding	chromosome	defective in cullin neddylation 1 domain containing 3 [Source:HGNC Symbol;Acc:HGNC:28734]	DCUN1D3	123879
ENSG00000134802	16439.6	0.411619	0.205913	0.000662525	0.0167357	11	57406954	57427580	20627	-	SLC43A3	protein_coding	chromosome	solute carrier family 43 member 3 [Source:HGNC Symbol;Acc:HGNC:17466]	SLC43A3	29015
ENSG00000136273	1024.13	0.260522	0.0926351	0.000667085	0.0168266	7	47963288	47979615	16328	-	HUS1	protein_coding	chromosome	HUS1 checkpoint clamp component [Source:HGNC Symbol;Acc:HGNC:5309]	HUS1	3364
ENSG00000126821	1537.62	0.328531	0.138352	0.000679248	0.0171089	14	63684216	63728065	43850	-	SGPP1	protein_coding	chromosome	sphingosine-1-phosphate phosphatase 1 [Source:HGNC Symbol;Acc:HGNC:17720]	SGPP1	81537
ENSG00000154710	2736.82	0.52191	0.302155	0.000682618	0.0171691	7	66682164	66811464	129301	+	RABGEF1	protein_coding	chromosome	RAB guanine nucleotide exchange factor 1 [Source:HGNC Symbol;Acc:HGNC:17676]	RABGEF1	27342
ENSG00000034152	9416.38	0.557203	0.334354	0.00068579	0.0172242	17	21284672	21315232	30561	+	MAP2K3	protein_coding	chromosome	mitogen-activated protein kinase kinase 3 [Source:HGNC Symbol;Acc:HGNC:6843]	MAP2K3	5606
ENSG00000102580	11863.6	0.502466	0.285455	0.00068748	0.017242	13	95677139	95794988	117850	+	DNAJC3	protein_coding	chromosome	DnaJ heat shock protein family (Hsp40) member C3 [Source:HGNC Symbol;Acc:HGNC:9439]	DNAJC3	5611
ENSG00000031081	12349.1	0.413186	0.20881	0.000689477	0.0172674	3	119294383	119420714	126332	+	ARHGAP31	protein_coding	chromosome	Rho GTPase activating protein 31 [Source:HGNC Symbol;Acc:HGNC:29216]	ARHGAP31	57514
ENSG00000092094	1059.1	-0.292523	0.112583	0.000692729	0.0172995	14	20446401	20455089	8689	-	OSGEP	protein_coding	chromosome	O-sialoglycoprotein endopeptidase [Source:HGNC Symbol;Acc:HGNC:18028]	OSGEP	55644
ENSG00000166997	109.197	-0.540404	0.320065	0.000694949	0.0173303	7	100119634	100125508	5875	+	CNPY4	protein_coding	chromosome	canopy FGF signaling regulator 4 [Source:HGNC Symbol;Acc:HGNC:28631]	CNPY4	245812
ENSG00000133657	70922.5	0.427773	0.222244	0.000705884	0.017578	3	194402672	194498364	95693	-	ATP13A3	protein_coding	chromosome	ATPase 13A3 [Source:HGNC Symbol;Acc:HGNC:24113]	ATP13A3	79572
ENSG00000108106	839.92	0.383936	0.18498	0.000708538	0.0176191	19	55399745	55407788	8044	-	UBE2S	protein_coding	chromosome	ubiquitin conjugating enzyme E2 S [Source:HGNC Symbol;Acc:HGNC:17895]	UBE2S	27338
ENSG00000151135	721.397	0.310295	0.125645	0.000715055	0.017756	12	106955719	106978778	23060	+	TMEM263	protein_coding	chromosome	transmembrane protein 263 [Source:HGNC Symbol;Acc:HGNC:28281]	TMEM263	90488
ENSG00000043462	6877.48	0.733212	0.512807	0.00071763	0.0177948	5	170246233	170297815	51583	-	LCP2	protein_coding	chromosome	lymphocyte cytosolic protein 2 [Source:HGNC Symbol;Acc:HGNC:6529]	LCP2	3937
ENSG00000142556	414.756	0.357987	0.163627	0.000719735	0.0178218	19	52012765	52030240	17476	-	ZNF614	protein_coding	chromosome	zinc finger protein 614 [Source:HGNC Symbol;Acc:HGNC:24722]	ZNF614	80110
ENSG00000204209	2250.53	0.455526	0.247374	0.000723411	0.0178876	6	33318558	33323016	4459	-	DAXX	protein_coding	chromosome	death domain associated protein [Source:HGNC Symbol;Acc:HGNC:2681]	DAXX	c(1616, 113523636)
ENSG00000197362	411.443	-0.380775	0.18311	0.000725673	0.0179179	7	149069641	149090782	21142	-	ZNF786	protein_coding	chromosome	zinc finger protein 786 [Source:HGNC Symbol;Acc:HGNC:21806]	ZNF786	136051
ENSG00000184384	1956.86	0.508638	0.294555	0.000726676	0.0179179	11	95976598	96343195	366598	-	MAML2	protein_coding	chromosome	mastermind like transcriptional coactivator 2 [Source:HGNC Symbol;Acc:HGNC:16259]	MAML2	84441
ENSG00000273002	128.645	0.670651	0.451097	0.000728999	0.0179499	1	155978799	155982986	4188	+	ARHGEF2-AS2	lncRNA	chromosome	ARHGEF2 antisense RNA 2 [Source:HGNC Symbol;Acc:HGNC:55175]	ARHGEF2-AS2	107985209
ENSG00000075426	7486.53	0.699487	0.481188	0.000732134	0.0180019	2	28392448	28417317	24870	+	FOSL2	protein_coding	chromosome	FOS like 2, AP-1 transcription factor subunit [Source:HGNC Symbol;Acc:HGNC:3798]	FOSL2	2355
ENSG00000134352	4569	0.451787	0.245054	0.000736844	0.0180697	5	55935095	55995022	59928	-	IL6ST	protein_coding	chromosome	interleukin 6 signal transducer [Source:HGNC Symbol;Acc:HGNC:6021]	IL6ST	3572
ENSG00000136891	854.52	0.362181	0.167847	0.00073695	0.0180697	9	100302077	100352942	50866	-	TEX10	protein_coding	chromosome	testis expressed 10 [Source:HGNC Symbol;Acc:HGNC:25988]	TEX10	54881
ENSG00000257027	234.909	0.51716	0.30343	0.000738948	0.0180934	12	9658567	9662085	3519	+	AC010186.3	lncRNA	chromosome	novel transcript	AC010186.3	NA
ENSG00000173039	4646.35	0.518506	0.304818	0.000740609	0.0181088	11	65653597	65663090	9494	-	RELA	protein_coding	chromosome	RELA proto-oncogene, NF-kB subunit [Source:HGNC Symbol;Acc:HGNC:9955]	RELA	5970
ENSG00000185386	65.6169	0.967299	0.756605	0.000741681	0.0181098	22	50263713	50270767	7055	-	MAPK11	protein_coding	chromosome	mitogen-activated protein kinase 11 [Source:HGNC Symbol;Acc:HGNC:6873]	MAPK11	5600
ENSG00000070404	475.912	1.04662	0.838186	0.000747112	0.0182171	19	676392	683392	7001	+	FSTL3	protein_coding	chromosome	follistatin like 3 [Source:HGNC Symbol;Acc:HGNC:3973]	FSTL3	10272
ENSG00000165891	84.6955	1.42116	1.25019	0.000748246	0.0182194	12	77021248	77065569	44322	-	E2F7	protein_coding	chromosome	E2F transcription factor 7 [Source:HGNC Symbol;Acc:HGNC:23820]	E2F7	144455
ENSG00000127561	24.9159	0.906944	0.698754	0.000751278	0.0182335	16	1989660	1994275	4616	+	SYNGR3	protein_coding	chromosome	synaptogyrin 3 [Source:HGNC Symbol;Acc:HGNC:11501]	SYNGR3	9143
ENSG00000156313	389.36	0.419899	0.2182	0.000751941	0.0182335	X	38269163	38327544	58382	-	RPGR	protein_coding	chromosome	retinitis pigmentosa GTPase regulator [Source:HGNC Symbol;Acc:HGNC:10295]	RPGR	6103
ENSG00000152284	25.1222	1.18208	0.983613	0.000761301	0.0184347	2	85133392	85310387	176996	+	TCF7L1	protein_coding	chromosome	transcription factor 7 like 1 [Source:HGNC Symbol;Acc:HGNC:11640]	TCF7L1	83439
ENSG00000284634	124.895	0.699621	0.487212	0.000762486	0.0184347	12	9448295	9658392	210098	+	AC092821.3	lncRNA	chromosome	novel transcript	AC092821.3	NA
ENSG00000185291	870.131	0.960617	0.756915	0.000763389	0.0184347	X	1336616	1382689	46074	+	IL3RA	protein_coding	chromosome	interleukin 3 receptor subunit alpha [Source:HGNC Symbol;Acc:HGNC:6012]	IL3RA	3563
ENSG00000213516	802.595	0.519016	0.307943	0.000768253	0.0185192	1	88979456	88992960	13505	-	RBMXL1	protein_coding	chromosome	RBMX like 1 [Source:HGNC Symbol;Acc:HGNC:25073]	RBMXL1	494115
ENSG00000169683	229.116	-0.501145	0.291588	0.000769161	0.0185192	17	82023305	82031151	7847	+	LRRC45	protein_coding	chromosome	leucine rich repeat containing 45 [Source:HGNC Symbol;Acc:HGNC:28302]	LRRC45	201255
ENSG00000080815	10406.2	0.454713	0.249922	0.00077005	0.0185192	14	73136418	73223691	87274	+	PSEN1	protein_coding	chromosome	presenilin 1 [Source:HGNC Symbol;Acc:HGNC:9508]	PSEN1	5663
ENSG00000118762	1043.37	0.327498	0.140523	0.000772131	0.0185438	4	88007635	88077777	70143	+	PKD2	protein_coding	chromosome	polycystin 2, transient receptor potential cation channel [Source:HGNC Symbol;Acc:HGNC:9009]	PKD2	5311
ENSG00000250132	31.142	-0.60644	0.393697	0.000777795	0.0186297	12	974133	991190	17058	-	AC004803.1	lncRNA	chromosome	novel transcript	AC004803.1	NA
ENSG00000157514	659.473	-0.49681	0.288449	0.000778683	0.0186297	X	107713221	107777342	64122	-	TSC22D3	protein_coding	chromosome	TSC22 domain family member 3 [Source:HGNC Symbol;Acc:HGNC:3051]	TSC22D3	1831
ENSG00000069399	2681.37	0.429664	0.228612	0.000783377	0.0186756	19	44747705	44760044	12340	+	BCL3	protein_coding	chromosome	BCL3 transcription coactivator [Source:HGNC Symbol;Acc:HGNC:998]	BCL3	602
ENSG00000226091	226.953	0.769879	0.565524	0.000783962	0.0186756	12	8295986	8396803	100818	-	LINC00937	lncRNA	chromosome	long intergenic non-protein coding RNA 937 [Source:HGNC Symbol;Acc:HGNC:48629]	LINC00937	389634
ENSG00000272669	39.52	0.939573	0.741912	0.000784002	0.0186756	22	38742625	38743115	491	+	AL021707.6	lncRNA	chromosome	novel transcript, antisense to SUN2	AL021707.6	NA
ENSG00000108773	748.899	-0.398237	0.201403	0.000791702	0.0188335	17	42113111	42121367	8257	-	KAT2A	protein_coding	chromosome	lysine acetyltransferase 2A [Source:HGNC Symbol;Acc:HGNC:4201]	KAT2A	2648
ENSG00000235919	43.3412	0.555965	0.346025	0.000796912	0.0188811	1	155562042	155563944	1903	+	ASH1L-AS1	lncRNA	chromosome	ASH1L antisense RNA 1 [Source:HGNC Symbol;Acc:HGNC:44146]	ASH1L-AS1	645676
ENSG00000071051	1390.84	0.610069	0.400119	0.000797192	0.0188811	2	105744912	105894274	149363	+	NCK2	protein_coding	chromosome	NCK adaptor protein 2 [Source:HGNC Symbol;Acc:HGNC:7665]	NCK2	8440
ENSG00000239697	855.502	-0.382996	0.188537	0.000801883	0.0189473	17	7549058	7557890	8833	+	TNFSF12	protein_coding	chromosome	TNF superfamily member 12 [Source:HGNC Symbol;Acc:HGNC:11927]	TNFSF12	8742
ENSG00000105866	184.728	0.591139	0.382709	0.000810913	0.0191323	7	21428043	21514822	86780	+	SP4	protein_coding	chromosome	Sp4 transcription factor [Source:HGNC Symbol;Acc:HGNC:11209]	SP4	6671
ENSG00000136021	4651.93	0.291913	0.114925	0.000816122	0.0192062	12	100267140	100341715	74576	+	SCYL2	protein_coding	chromosome	SCY1 like pseudokinase 2 [Source:HGNC Symbol;Acc:HGNC:19286]	SCYL2	55681
ENSG00000166401	4009.53	0.619814	0.413126	0.000817762	0.019219	18	63970029	64019779	49751	+	SERPINB8	protein_coding	chromosome	serpin family B member 8 [Source:HGNC Symbol;Acc:HGNC:8952]	SERPINB8	5271
ENSG00000128590	2094.07	0.534132	0.327745	0.000824304	0.0193344	7	108569867	108574850	4984	+	DNAJB9	protein_coding	chromosome	DnaJ heat shock protein family (Hsp40) member B9 [Source:HGNC Symbol;Acc:HGNC:6968]	DNAJB9	4189
ENSG00000242732	1426.39	-0.572964	0.366104	0.000824872	0.0193344	X	72127110	72131901	4792	-	RTL5	protein_coding	chromosome	retrotransposon Gag like 5 [Source:HGNC Symbol;Acc:HGNC:29430]	RTL5	340526
ENSG00000114026	602.388	-0.313741	0.13133	0.000829521	0.0193976	3	9749944	9788219	38276	+	OGG1	protein_coding	chromosome	8-oxoguanine DNA glycosylase [Source:HGNC Symbol;Acc:HGNC:8125]	OGG1	4968
ENSG00000206053	2424.53	0.46798	0.266074	0.00082978	0.0193976	16	1678256	1702280	24025	+	JPT2	protein_coding	chromosome	Jupiter microtubule associated homolog 2 [Source:HGNC Symbol;Acc:HGNC:14137]	JPT2	90861
ENSG00000137492	2729.96	0.223624	0.0764362	0.000845309	0.0197344	11	76349956	76381132	31177	-	THAP12	protein_coding	chromosome	THAP domain containing 12 [Source:HGNC Symbol;Acc:HGNC:9440]	THAP12	5612
ENSG00000107937	2548.13	0.506284	0.303433	0.000850193	0.019816	10	988434	1019932	31499	+	GTPBP4	protein_coding	chromosome	GTP binding protein 4 [Source:HGNC Symbol;Acc:HGNC:21535]	GTPBP4	23560
ENSG00000081026	34.219	0.868779	0.689433	0.000860543	0.0199573	1	113390515	113685923	295409	+	MAGI3	protein_coding	chromosome	membrane associated guanylate kinase, WW and PDZ domain containing 3 [Source:HGNC Symbol;Acc:HGNC:29647]	MAGI3	260425
ENSG00000105270	13.1832	-0.727603	0.538527	0.000871661	0.020187	19	36014660	36033343	18684	-	CLIP3	protein_coding	chromosome	CAP-Gly domain containing linker protein 3 [Source:HGNC Symbol;Acc:HGNC:24314]	CLIP3	25999
ENSG00000176915	5015.15	0.556389	0.354874	0.000872748	0.020187	12	132725503	132761832	36330	-	ANKLE2	protein_coding	chromosome	ankyrin repeat and LEM domain containing 2 [Source:HGNC Symbol;Acc:HGNC:29101]	ANKLE2	23141
ENSG00000138381	1236.91	0.248947	0.0894771	0.000879899	0.0203089	2	189661385	189670831	9447	+	ASNSD1	protein_coding	chromosome	asparagine synthetase domain containing 1 [Source:HGNC Symbol;Acc:HGNC:24910]	ASNSD1	54529
ENSG00000104497	521.688	0.407483	0.214108	0.000880953	0.0203089	8	81799581	81842866	43286	-	SNX16	protein_coding	chromosome	sorting nexin 16 [Source:HGNC Symbol;Acc:HGNC:14980]	SNX16	64089
ENSG00000103174	2500.58	-0.27331	0.103802	0.000882613	0.0203089	16	5024844	5034141	9298	-	NAGPA	protein_coding	chromosome	N-acetylglucosamine-1-phosphodiester alpha-N-acetylglucosaminidase [Source:HGNC Symbol;Acc:HGNC:17378]	NAGPA	51172
ENSG00000174405	1148.03	0.358224	0.170106	0.000882643	0.0203089	13	108207439	108218368	10930	-	LIG4	protein_coding	chromosome	DNA ligase 4 [Source:HGNC Symbol;Acc:HGNC:6601]	LIG4	3981
ENSG00000145214	1528.28	-0.260568	0.0962016	0.000893515	0.0205312	4	958887	986895	28009	-	DGKQ	protein_coding	chromosome	diacylglycerol kinase theta [Source:HGNC Symbol;Acc:HGNC:2856]	DGKQ	1609
ENSG00000150977	3648.74	0.553527	0.354342	0.000894642	0.0205312	12	123415039	123436684	21646	-	RILPL2	protein_coding	chromosome	Rab interacting lysosomal protein like 2 [Source:HGNC Symbol;Acc:HGNC:28787]	RILPL2	196383
ENSG00000157657	307.995	-0.654712	0.463431	0.000901774	0.0206678	9	113876282	114056591	180310	+	ZNF618	protein_coding	chromosome	zinc finger protein 618 [Source:HGNC Symbol;Acc:HGNC:29416]	ZNF618	114991
ENSG00000204922	160.166	-0.401225	0.209715	0.000907419	0.0207701	11	62670273	62673686	3414	+	UQCC3	protein_coding	chromosome	ubiquinol-cytochrome c reductase complex assembly factor 3 [Source:HGNC Symbol;Acc:HGNC:34399]	UQCC3	790955
ENSG00000221926	583.213	0.427405	0.234165	0.000915618	0.0209304	17	15627960	15684311	56352	-	TRIM16	protein_coding	chromosome	tripartite motif containing 16 [Source:HGNC Symbol;Acc:HGNC:17241]	TRIM16	10626
ENSG00000140044	748.873	-0.42265	0.230061	0.000920975	0.0210255	14	75427716	75474111	46396	+	JDP2	protein_coding	chromosome	Jun dimerization protein 2 [Source:HGNC Symbol;Acc:HGNC:17546]	JDP2	122953
ENSG00000158966	20.4729	0.894317	0.734734	0.000926616	0.0211123	1	64470129	64693058	222930	+	CACHD1	protein_coding	chromosome	cache domain containing 1 [Source:HGNC Symbol;Acc:HGNC:29314]	CACHD1	57685
ENSG00000100916	327.539	0.422496	0.230252	0.000927179	0.0211123	14	35826338	35932325	105988	+	BRMS1L	protein_coding	chromosome	BRMS1 like transcriptional repressor [Source:HGNC Symbol;Acc:HGNC:20512]	BRMS1L	84312
ENSG00000084733	11767.6	0.391499	0.201897	0.000930402	0.0211308	2	26034084	26137454	103371	+	RAB10	protein_coding	chromosome	RAB10, member RAS oncogene family [Source:HGNC Symbol;Acc:HGNC:9759]	RAB10	10890
ENSG00000203668	715.497	0.506844	0.312272	0.000947438	0.0214899	1	241628851	241640369	11519	-	CHML	protein_coding	chromosome	CHM like Rab escort protein [Source:HGNC Symbol;Acc:HGNC:1941]	CHML	c(1122, 23596)
ENSG00000124224	408.211	0.500069	0.305833	0.000950971	0.0215199	20	58228940	58309451	80512	-	PPP4R1L	transcribed_unprocessed_pseudogene	chromosome	protein phosphatase 4 regulatory subunit 1 like (pseudogene) [Source:HGNC Symbol;Acc:HGNC:15755]	PPP4R1L	NA
ENSG00000250274	35.6622	0.974973	0.831033	0.000951208	0.0215199	5	170308701	170312806	4106	-	AC034199.1	lncRNA	chromosome	novel transcript	AC034199.1	100128059
ENSG00000114251	2706.88	1.1558	1.04016	0.000953873	0.0215524	3	55465715	55490539	24825	-	WNT5A	protein_coding	chromosome	Wnt family member 5A [Source:HGNC Symbol;Acc:HGNC:12784]	WNT5A	7474
ENSG00000149187	10343.6	0.449926	0.257772	0.000958525	0.0216296	11	47465933	47565569	99637	-	CELF1	protein_coding	chromosome	CUGBP Elav-like family member 1 [Source:HGNC Symbol;Acc:HGNC:2549]	CELF1	10658
ENSG00000113742	6601.09	0.402122	0.21314	0.000962535	0.0216923	5	173888349	173961980	73632	+	CPEB4	protein_coding	chromosome	cytoplasmic polyadenylation element binding protein 4 [Source:HGNC Symbol;Acc:HGNC:21747]	CPEB4	80315
ENSG00000172115	6304.08	0.338535	0.155817	0.000971229	0.0218442	7	25118656	25125260	6605	-	CYCS	protein_coding	chromosome	cytochrome c, somatic [Source:HGNC Symbol;Acc:HGNC:19986]	CYCS	54205
ENSG00000196954	2592.24	0.582031	0.393267	0.000972244	0.0218442	11	104942866	104969366	26501	-	CASP4	protein_coding	chromosome	caspase 4 [Source:HGNC Symbol;Acc:HGNC:1505]	CASP4	837
ENSG00000010318	186.709	-0.452501	0.261177	0.000973869	0.0218442	3	52410660	52423641	12982	+	PHF7	protein_coding	chromosome	PHD finger protein 7 [Source:HGNC Symbol;Acc:HGNC:18458]	PHF7	51533
ENSG00000182253	54.9672	0.858181	0.706909	0.000974706	0.0218442	15	99098217	99135593	37377	+	SYNM	protein_coding	chromosome	synemin [Source:HGNC Symbol;Acc:HGNC:24466]	SYNM	23336
ENSG00000105723	3121.79	0.263851	0.0994039	0.000980295	0.0218442	19	42226225	42242625	16401	-	GSK3A	protein_coding	chromosome	glycogen synthase kinase 3 alpha [Source:HGNC Symbol;Acc:HGNC:4616]	GSK3A	2931
ENSG00000234869	84.224	-0.575258	0.386911	0.000980934	0.0218442	22	46541495	46548196	6702	+	AL021392.1	lncRNA	chromosome	novel transcript	AL021392.1	NA
ENSG00000142552	478.334	-0.382876	0.196172	0.000981645	0.0218442	19	49528003	49546962	18960	+	RCN3	protein_coding	chromosome	reticulocalbin 3 [Source:HGNC Symbol;Acc:HGNC:21145]	RCN3	57333
ENSG00000122644	554.959	0.549539	0.359368	0.000981831	0.0218442	7	12686856	12690958	4103	+	ARL4A	protein_coding	chromosome	ADP ribosylation factor like GTPase 4A [Source:HGNC Symbol;Acc:HGNC:695]	ARL4A	10124
ENSG00000151474	2117.7	-0.547729	0.357554	0.000982838	0.0218442	10	13643706	14462142	818437	-	FRMD4A	protein_coding	chromosome	FERM domain containing 4A [Source:HGNC Symbol;Acc:HGNC:25491]	FRMD4A	55691
ENSG00000139323	759.938	0.275142	0.106628	0.000982965	0.0218442	12	89419718	89526047	106330	-	POC1B	protein_coding	chromosome	POC1 centriolar protein B [Source:HGNC Symbol;Acc:HGNC:30836]	POC1B	282809
ENSG00000115234	5846.37	-0.185708	0.0613304	0.000986132	0.0218849	2	27370496	27377535	7040	+	SNX17	protein_coding	chromosome	sorting nexin 17 [Source:HGNC Symbol;Acc:HGNC:14979]	SNX17	9784
ENSG00000090376	4544.71	0.446786	0.25652	0.00098729	0.0218849	12	66189195	66254622	65428	+	IRAK3	protein_coding	chromosome	interleukin 1 receptor associated kinase 3 [Source:HGNC Symbol;Acc:HGNC:17020]	IRAK3	11213
ENSG00000102921	4761.26	0.540406	0.351108	0.00099583	0.0220464	16	48538726	48620148	81423	-	N4BP1	protein_coding	chromosome	NEDD4 binding protein 1 [Source:HGNC Symbol;Acc:HGNC:29850]	N4BP1	9683
ENSG00000178935	273.073	-0.367693	0.183191	0.00100732	0.0222726	19	57803841	57814913	11073	-	ZNF552	protein_coding	chromosome	zinc finger protein 552 [Source:HGNC Symbol;Acc:HGNC:26135]	ZNF552	79818
ENSG00000133818	36.0573	1.08306	0.976327	0.00101276	0.0223648	11	14277922	14364506	86585	-	RRAS2	protein_coding	chromosome	RAS related 2 [Source:HGNC Symbol;Acc:HGNC:17271]	RRAS2	22800
ENSG00000105976	807.248	0.902733	0.768362	0.00101742	0.0224157	7	116672196	116798377	126182	+	MET	protein_coding	chromosome	MET proto-oncogene, receptor tyrosine kinase [Source:HGNC Symbol;Acc:HGNC:7029]	MET	4233
ENSG00000141582	513.974	-0.416828	0.229649	0.00101862	0.0224157	17	79833156	79839440	6285	-	CBX4	protein_coding	chromosome	chromobox 4 [Source:HGNC Symbol;Acc:HGNC:1554]	CBX4	8535
ENSG00000138018	2289.92	0.426641	0.239016	0.00101889	0.0224157	2	26308547	26395891	87345	+	SELENOI	protein_coding	chromosome	selenoprotein I [Source:HGNC Symbol;Acc:HGNC:29361]	SELENOI	85465
ENSG00000167553	13578	0.321793	0.142804	0.00102062	0.0224255	12	49188736	49274600	85865	+	TUBA1C	protein_coding	chromosome	tubulin alpha 1c [Source:HGNC Symbol;Acc:HGNC:20768]	TUBA1C	84790
ENSG00000114735	557.642	-0.266603	0.101855	0.00103245	0.0226065	3	50569152	50596168	27017	+	HEMK1	protein_coding	chromosome	HemK methyltransferase family member 1 [Source:HGNC Symbol;Acc:HGNC:24923]	HEMK1	51409
ENSG00000164221	292.447	-0.458207	0.270459	0.00103387	0.0226065	5	115267190	115296693	29504	-	CCDC112	protein_coding	chromosome	coiled-coil domain containing 112 [Source:HGNC Symbol;Acc:HGNC:28599]	CCDC112	153733
ENSG00000197982	2288.93	0.548764	0.363869	0.00103399	0.0226065	1	37806979	37809454	2476	+	C1orf122	protein_coding	chromosome	chromosome 1 open reading frame 122 [Source:HGNC Symbol;Acc:HGNC:24789]	C1orf122	127687
ENSG00000142405	205.034	-0.651025	0.479842	0.001034	0.0226065	19	53793741	53824394	30654	-	NLRP12	protein_coding	chromosome	NLR family pyrin domain containing 12 [Source:HGNC Symbol;Acc:HGNC:22938]	NLRP12	91662
ENSG00000282851	351.07	-0.259688	0.0976327	0.00103627	0.0226278	19	17405686	17419324	13639	+	BISPR	lncRNA	chromosome	BST2 interferon stimulated positive regulator [Source:HGNC Symbol;Acc:HGNC:51290]	BISPR	105221694
ENSG00000163554	26.9115	0.827821	0.689065	0.00104569	0.0227485	1	158610704	158686715	76012	-	SPTA1	protein_coding	chromosome	spectrin alpha, erythrocytic 1 [Source:HGNC Symbol;Acc:HGNC:11272]	SPTA1	6708
ENSG00000164929	129.048	0.962474	0.846595	0.00105073	0.0228299	8	103140713	103230305	89593	+	BAALC	protein_coding	chromosome	BAALC binder of MAP3K1 and KLF4 [Source:HGNC Symbol;Acc:HGNC:14333]	BAALC	79870
ENSG00000260729	122.95	-0.474955	0.288415	0.00105372	0.0228666	15	72284727	72375981	91255	-	AC009690.1	protein_coding	chromosome	novel protein	AC009690.1	NA
ENSG00000153551	1736.77	-0.414895	0.229652	0.00105626	0.0228934	3	32391698	32483067	91370	+	CMTM7	protein_coding	chromosome	CKLF like MARVEL transmembrane domain containing 7 [Source:HGNC Symbol;Acc:HGNC:19178]	CMTM7	112616
ENSG00000115540	953.46	0.324274	0.146025	0.00106376	0.0230228	2	197515571	197553699	38129	+	MOB4	protein_coding	chromosome	MOB family member 4, phocein [Source:HGNC Symbol;Acc:HGNC:17261]	MOB4	25843
ENSG00000139926	152.076	0.624161	0.452901	0.00106485	0.0230228	14	51489100	51730727	241628	+	FRMD6	protein_coding	chromosome	FERM domain containing 6 [Source:HGNC Symbol;Acc:HGNC:19839]	FRMD6	122786
ENSG00000105993	10333	0.563334	0.383497	0.00106812	0.0230545	7	157335381	157417439	82059	+	DNAJB6	protein_coding	chromosome	DnaJ heat shock protein family (Hsp40) member B6 [Source:HGNC Symbol;Acc:HGNC:14888]	DNAJB6	10049
ENSG00000231113	16.7651	-0.593994	0.418488	0.00106961	0.0230545	6	42940364	42948360	7997	+	AL035587.1	lncRNA	chromosome	novel transcript	AL035587.1	NA
ENSG00000166548	1433.67	-0.568576	0.389615	0.00107026	0.0230545	16	66508003	66552544	44542	-	TK2	protein_coding	chromosome	thymidine kinase 2 [Source:HGNC Symbol;Acc:HGNC:11831]	TK2	7084
ENSG00000007545	1998.9	0.35112	0.170323	0.00107603	0.0231504	16	1612337	1677908	65572	+	CRAMP1	protein_coding	chromosome	cramped chromatin regulator homolog 1 [Source:HGNC Symbol;Acc:HGNC:14122]	CRAMP1	57585
ENSG00000174915	781.872	-0.20983	0.0722319	0.00108629	0.0233426	11	448268	491399	43132	+	PTDSS2	protein_coding	chromosome	phosphatidylserine synthase 2 [Source:HGNC Symbol;Acc:HGNC:15463]	PTDSS2	81490
ENSG00000100599	8673.15	-0.305599	0.131043	0.00109118	0.023419	14	92513781	92688994	175214	+	RIN3	protein_coding	chromosome	Ras and Rab interactor 3 [Source:HGNC Symbol;Acc:HGNC:18751]	RIN3	79890
ENSG00000204599	789.287	0.297189	0.124511	0.00109805	0.0235377	6	30326479	30343729	17251	+	TRIM39	protein_coding	chromosome	tripartite motif containing 39 [Source:HGNC Symbol;Acc:HGNC:10065]	TRIM39	56658
ENSG00000185246	1036.18	0.326192	0.148759	0.00110542	0.0236668	14	45084107	45116282	32176	+	PRPF39	protein_coding	chromosome	pre-mRNA processing factor 39 [Source:HGNC Symbol;Acc:HGNC:20314]	PRPF39	55015
ENSG00000155304	2173.96	0.449746	0.266857	0.0011132	0.023779	21	14371115	14383484	12370	-	HSPA13	protein_coding	chromosome	heat shock protein family A (Hsp70) member 13 [Source:HGNC Symbol;Acc:HGNC:11375]	HSPA13	6782
ENSG00000247982	597.641	0.569773	0.395724	0.00111337	0.023779	15	57300365	57307769	7405	+	LINC00926	lncRNA	chromosome	long intergenic non-protein coding RNA 926 [Source:HGNC Symbol;Acc:HGNC:27514]	LINC00926	283663
ENSG00000072135	4575.94	-0.261525	0.0998559	0.00112106	0.0239141	2	130356045	130375405	19361	+	PTPN18	protein_coding	chromosome	protein tyrosine phosphatase non-receptor type 18 [Source:HGNC Symbol;Acc:HGNC:9649]	PTPN18	26469
ENSG00000245571	43.4922	-0.528538	0.35042	0.00112483	0.023947	11	59130133	59143015	12883	-	FAM111A-DT	lncRNA	chromosome	FAM111A divergent transcript [Source:HGNC Symbol;Acc:HGNC:53752]	FAM111A-DT	101927204
ENSG00000083799	3548.38	0.424099	0.24201	0.00112533	0.023947	16	50742050	50801935	59886	+	CYLD	protein_coding	chromosome	CYLD lysine 63 deubiquitinase [Source:HGNC Symbol;Acc:HGNC:2584]	CYLD	1540
ENSG00000138709	830.928	0.439233	0.257267	0.00112978	0.0240127	4	128061286	128222931	161646	+	LARP1B	protein_coding	chromosome	La ribonucleoprotein 1B [Source:HGNC Symbol;Acc:HGNC:24704]	LARP1B	55132
ENSG00000124920	118.682	0.627369	0.466283	0.00113441	0.0240529	11	61752636	61788518	35883	+	MYRF	protein_coding	chromosome	myelin regulatory factor [Source:HGNC Symbol;Acc:HGNC:1181]	MYRF	745
ENSG00000119965	297.509	0.360925	0.181779	0.00114762	0.0242565	10	122930901	122954311	23411	-	C10orf88	protein_coding	chromosome	chromosome 10 open reading frame 88 [Source:HGNC Symbol;Acc:HGNC:25822]	C10orf88	80007
ENSG00000241886	30.9401	0.809463	0.690405	0.00115017	0.0242565	X	30698207	30721932	23726	+	AC112496.1	lncRNA	chromosome	novel transcript, sense intronic to GK	AC112496.1	NA
ENSG00000135870	2672.02	0.376519	0.196767	0.00115088	0.0242565	1	173931084	174022357	91274	-	RC3H1	protein_coding	chromosome	ring finger and CCCH-type domains 1 [Source:HGNC Symbol;Acc:HGNC:29434]	RC3H1	149041
ENSG00000125740	191.585	0.52307	0.346688	0.00115093	0.0242565	19	45467995	45475179	7185	+	FOSB	protein_coding	chromosome	FosB proto-oncogene, AP-1 transcription factor subunit [Source:HGNC Symbol;Acc:HGNC:3797]	FOSB	2354
ENSG00000171659	1443.01	-0.607863	0.44529	0.00115326	0.0242689	X	41688973	41697275	8303	+	GPR34	protein_coding	chromosome	G protein-coupled receptor 34 [Source:HGNC Symbol;Acc:HGNC:4490]	GPR34	2857
ENSG00000131773	69.4598	0.720862	0.583934	0.00115699	0.0242689	8	135457456	135656722	199267	+	KHDRBS3	protein_coding	chromosome	KH RNA binding domain containing, signal transduction associated 3 [Source:HGNC Symbol;Acc:HGNC:18117]	KHDRBS3	10656
ENSG00000151327	782.313	0.370645	0.191357	0.00115715	0.0242689	14	35044907	35113130	68224	+	FAM177A1	protein_coding	chromosome	family with sequence similarity 177 member A1 [Source:HGNC Symbol;Acc:HGNC:19829]	FAM177A1	283635
ENSG00000125510	162.155	-0.574086	0.405583	0.00115724	0.0242689	20	64080082	64100643	20562	+	OPRL1	protein_coding	chromosome	opioid related nociceptin receptor 1 [Source:HGNC Symbol;Acc:HGNC:8155]	OPRL1	4987
ENSG00000196839	2415.23	0.746777	0.61591	0.00115843	0.0242689	20	44619522	44652233	32712	-	ADA	protein_coding	chromosome	adenosine deaminase [Source:HGNC Symbol;Acc:HGNC:186]	ADA	100
ENSG00000257594	726.437	0.298418	0.126737	0.00116365	0.0243493	12	89519412	89524796	5385	-	GALNT4	protein_coding	chromosome	polypeptide N-acetylgalactosaminyltransferase 4 [Source:HGNC Symbol;Acc:HGNC:4126]	GALNT4	8693
ENSG00000163602	2850.53	0.40104	0.221245	0.00116707	0.0243917	3	72371825	72446623	74799	-	RYBP	protein_coding	chromosome	RING1 and YY1 binding protein [Source:HGNC Symbol;Acc:HGNC:10480]	RYBP	23429
ENSG00000145041	2071.58	0.241792	0.0888673	0.00117365	0.0245001	3	51395867	51500002	104136	-	DCAF1	protein_coding	chromosome	DDB1 and CUL4 associated factor 1 [Source:HGNC Symbol;Acc:HGNC:30911]	DCAF1	9730
ENSG00000174173	940.619	0.327575	0.15176	0.00117538	0.024507	3	101561868	101566446	4579	+	TRMT10C	protein_coding	chromosome	tRNA methyltransferase 10C, mitochondrial RNase P subunit [Source:HGNC Symbol;Acc:HGNC:26022]	TRMT10C	54931
ENSG00000167261	1119.04	-0.380687	0.202492	0.00119649	0.0249177	16	67987394	68000586	13193	-	DPEP2	protein_coding	chromosome	dipeptidase 2 [Source:HGNC Symbol;Acc:HGNC:23028]	DPEP2	64174
ENSG00000125449	650.333	-0.379153	0.201299	0.0012047	0.0250562	17	75109952	75130272	20321	+	ARMC7	protein_coding	chromosome	armadillo repeat containing 7 [Source:HGNC Symbol;Acc:HGNC:26168]	ARMC7	79637
ENSG00000111252	16621.1	0.269324	0.106021	0.001206	0.0250562	12	111405923	111451623	45701	+	SH2B3	protein_coding	chromosome	SH2B adaptor protein 3 [Source:HGNC Symbol;Acc:HGNC:29605]	SH2B3	10019
ENSG00000135269	1510.06	0.427286	0.249485	0.00121137	0.0251087	7	116210506	116258783	48278	+	TES	protein_coding	chromosome	testin LIM domain protein [Source:HGNC Symbol;Acc:HGNC:14620]	TES	26136
ENSG00000172232	106.86	-0.537433	0.368383	0.00121157	0.0251087	19	825097	832018	6922	+	AZU1	protein_coding	chromosome	azurocidin 1 [Source:HGNC Symbol;Acc:HGNC:913]	AZU1	566
ENSG00000100246	261.134	-0.274438	0.109617	0.00121282	0.0251087	22	38778508	38794198	15691	-	DNAL4	protein_coding	chromosome	dynein axonemal light chain 4 [Source:HGNC Symbol;Acc:HGNC:2955]	DNAL4	10126
ENSG00000124257	149.598	0.61764	0.465275	0.00121564	0.0251375	20	45888625	45891208	2584	-	NEURL2	protein_coding	chromosome	neuralized E3 ubiquitin protein ligase 2 [Source:HGNC Symbol;Acc:HGNC:16156]	NEURL2	140825
ENSG00000134851	3465.43	0.31702	0.143543	0.00122304	0.0252608	4	55395957	55453397	57441	+	TMEM165	protein_coding	chromosome	transmembrane protein 165 [Source:HGNC Symbol;Acc:HGNC:30760]	TMEM165	55858
ENSG00000275131	866.737	0.585459	0.427092	0.00122693	0.0253114	1	120489860	120701289	211430	-	PDE4DIPP2	transcribed_unprocessed_pseudogene	chromosome	PDE4DIP pseudogene 2 [Source:HGNC Symbol;Acc:HGNC:55081]	PDE4DIPP2	NA
ENSG00000185219	684.582	-0.394957	0.217812	0.00122902	0.0253247	3	44431705	44477670	45966	-	ZNF445	protein_coding	chromosome	zinc finger protein 445 [Source:HGNC Symbol;Acc:HGNC:21018]	ZNF445	353274
ENSG00000119508	3625.5	0.677453	0.542839	0.0012343	0.0254038	9	99821855	99866891	45037	+	NR4A3	protein_coding	chromosome	nuclear receptor subfamily 4 group A member 3 [Source:HGNC Symbol;Acc:HGNC:7982]	NR4A3	8013
ENSG00000101544	1175.04	0.31094	0.138654	0.00124085	0.0255087	18	80109262	80147523	38262	+	ADNP2	protein_coding	chromosome	ADNP homeobox 2 [Source:HGNC Symbol;Acc:HGNC:23803]	ADNP2	22850
ENSG00000127946	2431.9	0.458878	0.283917	0.0012431	0.0255251	7	75533298	75738962	205665	-	HIP1	protein_coding	chromosome	huntingtin interacting protein 1 [Source:HGNC Symbol;Acc:HGNC:4913]	HIP1	3092
ENSG00000101166	2688.83	0.320263	0.146997	0.00124894	0.0256041	20	59033145	59042809	9665	-	PRELID3B	protein_coding	chromosome	PRELI domain containing 3B [Source:HGNC Symbol;Acc:HGNC:15892]	PRELID3B	51012
ENSG00000123908	5728.24	0.483778	0.311333	0.00125294	0.0256041	8	140520156	140635633	115478	-	AGO2	protein_coding	chromosome	argonaute RISC catalytic component 2 [Source:HGNC Symbol;Acc:HGNC:3263]	AGO2	27161
ENSG00000182796	746.723	-0.399405	0.223244	0.0012532	0.0256041	12	55829608	55836246	6639	+	TMEM198B	transcribed_unitary_pseudogene	chromosome	transmembrane protein 198B (pseudogene) [Source:HGNC Symbol;Acc:HGNC:43629]	TMEM198B	440104
ENSG00000181885	67.3735	-0.523255	0.356028	0.00125672	0.0256041	17	7259903	7263983	4081	-	CLDN7	protein_coding	chromosome	claudin 7 [Source:HGNC Symbol;Acc:HGNC:2049]	CLDN7	1366
ENSG00000137801	35534.9	1.01378	0.973195	0.00125801	0.0256041	15	39581079	39599466	18388	+	THBS1	protein_coding	chromosome	thrombospondin 1 [Source:HGNC Symbol;Acc:HGNC:11785]	THBS1	7057
ENSG00000115419	4925.86	0.293826	0.124812	0.00125838	0.0256041	2	190880821	190965552	84732	+	GLS	protein_coding	chromosome	glutaminase [Source:HGNC Symbol;Acc:HGNC:4331]	GLS	2744
ENSG00000237499	53.8591	0.497574	0.326996	0.00125862	0.0256041	6	137823673	137868233	44561	-	WAKMAR2	lncRNA	chromosome	wound and keratinocyte migration associated lncRNA 2 [Source:HGNC Symbol;Acc:HGNC:53754]	WAKMAR2	100130476
ENSG00000144566	4891.45	0.444192	0.269544	0.00126214	0.0256452	3	19947097	19985175	38079	+	RAB5A	protein_coding	chromosome	RAB5A, member RAS oncogene family [Source:HGNC Symbol;Acc:HGNC:9783]	RAB5A	5868
ENSG00000139318	6228.04	0.274921	0.110674	0.00126356	0.0256452	12	89347235	89352501	5267	-	DUSP6	protein_coding	chromosome	dual specificity phosphatase 6 [Source:HGNC Symbol;Acc:HGNC:3072]	DUSP6	1848
ENSG00000111271	1218.09	-0.28046	0.114737	0.00126811	0.025705	12	111686053	111757107	71055	+	ACAD10	protein_coding	chromosome	acyl-CoA dehydrogenase family member 10 [Source:HGNC Symbol;Acc:HGNC:21597]	ACAD10	80724
ENSG00000138316	17.0018	0.92373	0.85972	0.00126944	0.025705	10	70672506	70762441	89936	+	ADAMTS14	protein_coding	chromosome	ADAM metallopeptidase with thrombospondin type 1 motif 14 [Source:HGNC Symbol;Acc:HGNC:14899]	ADAMTS14	140766
ENSG00000069956	7502.99	0.341354	0.167066	0.00127473	0.0257825	15	51952106	52067375	115270	+	MAPK6	protein_coding	chromosome	mitogen-activated protein kinase 6 [Source:HGNC Symbol;Acc:HGNC:6879]	MAPK6	5597
ENSG00000269176	13.9584	-0.551687	0.392217	0.00128464	0.0259529	11	62786023	62786785	763	-	AP001160.3	lncRNA	chromosome	novel transcript, antisense to TAF6L	AP001160.3	NA
ENSG00000271984	35.6525	0.749651	0.645204	0.00129737	0.02618	20	45892694	45893419	726	-	AL008726.1	lncRNA	chromosome	novel transcript, antisense to CTSA	AL008726.1	NA
ENSG00000139618	725.686	0.68522	0.564433	0.00130898	0.0263722	13	32315086	32400268	85183	+	BRCA2	protein_coding	chromosome	BRCA2 DNA repair associated [Source:HGNC Symbol;Acc:HGNC:1101]	BRCA2	675
ENSG00000156256	2028.85	0.279927	0.11496	0.0013099	0.0263722	21	29024629	29054488	29860	+	USP16	protein_coding	chromosome	ubiquitin specific peptidase 16 [Source:HGNC Symbol;Acc:HGNC:12614]	USP16	10600
ENSG00000228817	13.4518	0.712102	0.601404	0.00132282	0.0265715	21	29370497	29373709	3213	+	BACH1-IT2	lncRNA	chromosome	BACH1 intronic transcript 2 [Source:HGNC Symbol;Acc:HGNC:40007]	BACH1-IT2	NA
ENSG00000169660	659.435	-0.303259	0.133773	0.00132502	0.0265852	17	82418318	82442645	24328	+	HEXD	protein_coding	chromosome	hexosaminidase D [Source:HGNC Symbol;Acc:HGNC:26307]	HEXD	284004
ENSG00000061918	28.7826	0.90523	0.850845	0.00132788	0.0266122	4	155758992	155807811	48820	+	GUCY1B1	protein_coding	chromosome	guanylate cyclase 1 soluble subunit beta 1 [Source:HGNC Symbol;Acc:HGNC:4687]	GUCY1B1	2983
ENSG00000213648	50.3233	-0.962072	0.927608	0.00133542	0.0267023	16	29459913	29464966	5054	+	SULT1A4	protein_coding	chromosome	sulfotransferase family 1A member 4 [Source:HGNC Symbol;Acc:HGNC:30004]	SULT1A4	445329
ENSG00000123700	848.173	0.910312	0.860572	0.00134026	0.0267485	17	70168673	70180044	11372	+	KCNJ2	protein_coding	chromosome	potassium inwardly rectifying channel subfamily J member 2 [Source:HGNC Symbol;Acc:HGNC:6263]	KCNJ2	3759
ENSG00000234518	35.7394	0.884957	0.827677	0.00134078	0.0267485	1	89104285	89104767	483	-	PTGES3P1	processed_pseudogene	chromosome	prostaglandin E synthase 3 pseudogene 1 [Source:HGNC Symbol;Acc:HGNC:43824]	PTGES3P1	NA
ENSG00000287387	11.902	-0.808399	0.729192	0.00134238	0.0267501	2	43219849	43223227	3379	+	AC010883.3	lncRNA	chromosome	novel transcript, antisense to ZFP36L2	AC010883.3	NA
ENSG00000231233	77.557	0.397325	0.225416	0.00135928	0.0270562	10	104351591	104353575	1985	-	CFAP58-DT	lncRNA	chromosome	CFAP58 divergent transcript [Source:HGNC Symbol;Acc:HGNC:45243]	CFAP58-DT	NA
ENSG00000198814	4210.83	0.488059	0.32399	0.0013668	0.027175	X	30653359	30731462	78104	+	GK	protein_coding	chromosome	glycerol kinase [Source:HGNC Symbol;Acc:HGNC:4289]	GK	2710
ENSG00000135094	11732.6	-0.53983	0.386827	0.00138045	0.0273974	12	113392445	113426301	33857	-	SDS	protein_coding	chromosome	serine dehydratase [Source:HGNC Symbol;Acc:HGNC:10691]	SDS	10993
ENSG00000160219	1072.63	-0.372481	0.200834	0.00138111	0.0273974	X	154675249	154751583	76335	-	GAB3	protein_coding	chromosome	GRB2 associated binding protein 3 [Source:HGNC Symbol;Acc:HGNC:17515]	GAB3	139716
ENSG00000106479	498.997	-0.448338	0.280747	0.00138672	0.0274777	7	149838375	149867479	29105	+	ZNF862	protein_coding	chromosome	zinc finger protein 862 [Source:HGNC Symbol;Acc:HGNC:34519]	ZNF862	643641
ENSG00000172725	7410.05	-0.27121	0.109731	0.00138967	0.0275051	11	67435510	67443821	8312	-	CORO1B	protein_coding	chromosome	coronin 1B [Source:HGNC Symbol;Acc:HGNC:2253]	CORO1B	57175
ENSG00000183049	1782.72	-0.31944	0.149514	0.00139523	0.0275841	10	12349547	12835545	485999	+	CAMK1D	protein_coding	chromosome	calcium/calmodulin dependent protein kinase ID [Source:HGNC Symbol;Acc:HGNC:19341]	CAMK1D	57118
ENSG00000112578	606.918	0.350884	0.179821	0.00140162	0.0276766	6	41921499	41933046	11548	+	BYSL	protein_coding	chromosome	bystin like [Source:HGNC Symbol;Acc:HGNC:1157]	BYSL	705
ENSG00000075618	3213.71	0.601689	0.468357	0.00140306	0.0276766	7	5592816	5606655	13840	+	FSCN1	protein_coding	chromosome	fascin actin-bundling protein 1 [Source:HGNC Symbol;Acc:HGNC:11148]	FSCN1	6624
ENSG00000005700	6430.41	0.27354	0.111619	0.00140647	0.0277126	6	82169986	82247754	77769	-	IBTK	protein_coding	chromosome	inhibitor of Bruton tyrosine kinase [Source:HGNC Symbol;Acc:HGNC:17853]	IBTK	25998
ENSG00000143333	60.1565	0.727854	0.637182	0.0014129	0.0277507	1	182598623	182604389	5767	-	RGS16	protein_coding	chromosome	regulator of G protein signaling 16 [Source:HGNC Symbol;Acc:HGNC:9997]	RGS16	6004
ENSG00000130584	637.069	0.368883	0.198234	0.00141314	0.0277507	20	63743668	63832038	88371	-	ZBTB46	protein_coding	chromosome	zinc finger and BTB domain containing 46 [Source:HGNC Symbol;Acc:HGNC:16094]	ZBTB46	140685
ENSG00000006459	3364.83	0.453454	0.288106	0.00141793	0.0278136	7	140084746	140176983	92238	-	KDM7A	protein_coding	chromosome	lysine demethylase 7A [Source:HGNC Symbol;Acc:HGNC:22224]	KDM7A	80853
ENSG00000187808	277.998	-0.583729	0.447581	0.00142714	0.027963	X	119758588	119760202	1615	+	SOWAHD	protein_coding	chromosome	sosondowah ankyrin repeat domain family member D [Source:HGNC Symbol;Acc:HGNC:32960]	SOWAHD	347454
ENSG00000163565	1817.71	-0.375745	0.206044	0.00143737	0.0281164	1	158999968	159055155	55188	+	IFI16	protein_coding	chromosome	interferon gamma inducible protein 16 [Source:HGNC Symbol;Acc:HGNC:5395]	IFI16	3428
ENSG00000134222	20.8559	-0.667134	0.560219	0.0014386	0.0281164	1	109279556	109283186	3631	-	PSRC1	protein_coding	chromosome	proline and serine rich coiled-coil 1 [Source:HGNC Symbol;Acc:HGNC:24472]	PSRC1	84722
ENSG00000143384	16328.9	0.452615	0.288385	0.00143977	0.0281164	1	150560895	150579738	18844	-	MCL1	protein_coding	chromosome	MCL1 apoptosis regulator, BCL2 family member [Source:HGNC Symbol;Acc:HGNC:6943]	MCL1	c(4170, 574406)
ENSG00000185507	833.776	0.576346	0.44209	0.00146569	0.028559	11	612553	615983	3431	-	IRF7	protein_coding	chromosome	interferon regulatory factor 7 [Source:HGNC Symbol;Acc:HGNC:6122]	IRF7	3665
ENSG00000165006	3483.31	0.261018	0.103627	0.00146821	0.0285765	9	34179005	34252523	73519	+	UBAP1	protein_coding	chromosome	ubiquitin associated protein 1 [Source:HGNC Symbol;Acc:HGNC:12461]	UBAP1	51271
ENSG00000110218	1370.97	0.462157	0.301033	0.00147239	0.028626	11	94128841	94181968	53128	+	PANX1	protein_coding	chromosome	pannexin 1 [Source:HGNC Symbol;Acc:HGNC:8599]	PANX1	24145
ENSG00000127955	31.7276	0.91082	0.895176	0.00147558	0.0286563	7	79768028	80226181	458154	+	GNAI1	protein_coding	chromosome	G protein subunit alpha i1 [Source:HGNC Symbol;Acc:HGNC:4384]	GNAI1	2770
ENSG00000213281	7473.43	0.304008	0.137281	0.00147977	0.0287058	1	114704469	114716771	12303	-	NRAS	protein_coding	chromosome	NRAS proto-oncogene, GTPase [Source:HGNC Symbol;Acc:HGNC:7989]	NRAS	4893
ENSG00000173581	263.792	-0.447286	0.284684	0.00148173	0.0287122	19	55641062	55653161	12100	+	CCDC106	protein_coding	chromosome	coiled-coil domain containing 106 [Source:HGNC Symbol;Acc:HGNC:30181]	CCDC106	29903
ENSG00000124216	81.4441	0.898838	0.880839	0.00148458	0.0287357	20	49982980	49988886	5907	+	SNAI1	protein_coding	chromosome	snail family transcriptional repressor 1 [Source:HGNC Symbol;Acc:HGNC:11128]	SNAI1	6615
ENSG00000160703	785.566	-0.344092	0.175414	0.00148774	0.0287652	11	119166568	119184016	17449	+	NLRX1	protein_coding	chromosome	NLR family member X1 [Source:HGNC Symbol;Acc:HGNC:29890]	NLRX1	79671
ENSG00000188157	5354.27	0.389857	0.222734	0.00149386	0.0288517	1	1020120	1056118	35999	+	AGRN	protein_coding	chromosome	agrin [Source:HGNC Symbol;Acc:HGNC:329]	AGRN	375790
ENSG00000196209	449.889	-0.586063	0.458298	0.00149551	0.0288519	20	1470741	1491587	20847	-	SIRPB2	protein_coding	chromosome	signal regulatory protein beta 2 [Source:HGNC Symbol;Acc:HGNC:16247]	SIRPB2	284759
ENSG00000154124	2234.58	-0.199272	0.0701543	0.0015106	0.0290791	5	14664664	14699850	35187	+	OTULIN	protein_coding	chromosome	OTU deubiquitinase with linear linkage specificity [Source:HGNC Symbol;Acc:HGNC:25118]	OTULIN	90268
ENSG00000074660	1635.07	0.519271	0.373139	0.00151968	0.0291787	17	1633858	1645744	11887	-	SCARF1	protein_coding	chromosome	scavenger receptor class F member 1 [Source:HGNC Symbol;Acc:HGNC:16820]	SCARF1	8578
ENSG00000134508	216.024	-0.777125	0.722495	0.00152102	0.0291787	18	23134564	23260467	125904	+	CABLES1	protein_coding	chromosome	Cdk5 and Abl enzyme substrate 1 [Source:HGNC Symbol;Acc:HGNC:25097]	CABLES1	91768
ENSG00000132530	657.159	0.636551	0.530513	0.00152399	0.0291787	17	6755447	6775647	20201	+	XAF1	protein_coding	chromosome	XIAP associated factor 1 [Source:HGNC Symbol;Acc:HGNC:30932]	XAF1	54739
ENSG00000148218	1323.43	-0.405377	0.24048	0.00152409	0.0291787	9	113386312	113401290	14979	-	ALAD	protein_coding	chromosome	aminolevulinate dehydratase [Source:HGNC Symbol;Acc:HGNC:395]	ALAD	210
ENSG00000186577	681.164	-0.265839	0.10769	0.00153518	0.0293504	6	34246381	34249108	2728	-	SMIM29	protein_coding	chromosome	small integral membrane protein 29 [Source:HGNC Symbol;Acc:HGNC:1340]	SMIM29	221491
ENSG00000119231	2102.79	0.308132	0.142011	0.0015364	0.0293504	3	196867856	196934714	66859	+	SENP5	protein_coding	chromosome	SUMO specific peptidase 5 [Source:HGNC Symbol;Acc:HGNC:28407]	SENP5	205564
ENSG00000130640	5303.06	-0.215351	0.077941	0.00153946	0.029377	10	133278635	133312337	33703	-	TUBGCP2	protein_coding	chromosome	tubulin gamma complex associated protein 2 [Source:HGNC Symbol;Acc:HGNC:18599]	TUBGCP2	10844
ENSG00000144233	1542.96	0.386345	0.220865	0.00154571	0.0294641	2	127861630	127885967	24338	-	AMMECR1L	protein_coding	chromosome	AMMECR1 like [Source:HGNC Symbol;Acc:HGNC:28658]	AMMECR1L	83607
ENSG00000105810	1209.32	0.419156	0.256761	0.00155298	0.0295706	7	92604921	92836573	231653	-	CDK6	protein_coding	chromosome	cyclin dependent kinase 6 [Source:HGNC Symbol;Acc:HGNC:1777]	CDK6	1021
ENSG00000169727	2605.59	-0.16578	0.0562034	0.0015547	0.0295713	17	82050691	82057470	6780	+	GPS1	protein_coding	chromosome	G protein pathway suppressor 1 [Source:HGNC Symbol;Acc:HGNC:4549]	GPS1	2873
ENSG00000184988	3037.83	0.489203	0.338884	0.00156364	0.029677	17	43211835	43220041	8207	+	TMEM106A	protein_coding	chromosome	transmembrane protein 106A [Source:HGNC Symbol;Acc:HGNC:28288]	TMEM106A	113277
ENSG00000196428	1755.23	0.329709	0.163237	0.00157319	0.029826	3	150408335	150466431	58097	+	TSC22D2	protein_coding	chromosome	TSC22 domain family member 2 [Source:HGNC Symbol;Acc:HGNC:29095]	TSC22D2	9819
ENSG00000179476	137.03	0.426559	0.266381	0.00158332	0.0299729	14	44897275	44907257	9983	+	C14orf28	protein_coding	chromosome	chromosome 14 open reading frame 28 [Source:HGNC Symbol;Acc:HGNC:19834]	C14orf28	122525
ENSG00000080824	39219.6	0.178711	0.0615812	0.00158435	0.0299729	14	102080742	102139699	58958	-	HSP90AA1	protein_coding	chromosome	heat shock protein 90 alpha family class A member 1 [Source:HGNC Symbol;Acc:HGNC:5253]	HSP90AA1	3320
ENSG00000112739	5208.5	0.30235	0.137703	0.00158678	0.0299866	6	4021267	4064983	43717	+	PRPF4B	protein_coding	chromosome	pre-mRNA processing factor 4B [Source:HGNC Symbol;Acc:HGNC:17346]	PRPF4B	8899
ENSG00000178694	989.73	0.39701	0.234281	0.00159855	0.0301708	3	94062980	94131832	68853	+	NSUN3	protein_coding	chromosome	NOP2/Sun RNA methyltransferase 3 [Source:HGNC Symbol;Acc:HGNC:26208]	NSUN3	63899
ENSG00000284773	32.2556	-0.487488	0.339234	0.00159997	0.0301708	1	34974356	34985313	10958	-	AC114490.2	protein_coding	chromosome	novel protein	AC114490.2	NA
ENSG00000116584	17839.4	0.362661	0.198193	0.00162201	0.0305463	1	155946851	156007070	60220	-	ARHGEF2	protein_coding	chromosome	Rho/Rac guanine nucleotide exchange factor 2 [Source:HGNC Symbol;Acc:HGNC:682]	ARHGEF2	9181
ENSG00000173812	22669.7	0.446029	0.290668	0.00162336	0.0305463	17	41688885	41692668	3784	+	EIF1	protein_coding	chromosome	eukaryotic translation initiation factor 1 [Source:HGNC Symbol;Acc:HGNC:3249]	EIF1	10209
ENSG00000105939	5814.05	0.657096	0.573744	0.00163181	0.0306724	7	139043515	139132122	88608	-	ZC3HAV1	protein_coding	chromosome	zinc finger CCCH-type containing, antiviral 1 [Source:HGNC Symbol;Acc:HGNC:23721]	ZC3HAV1	56829
ENSG00000139410	2567.87	-0.302039	0.138393	0.00164336	0.0308565	12	113422380	113438276	15897	+	SDSL	protein_coding	chromosome	serine dehydratase like [Source:HGNC Symbol;Acc:HGNC:30404]	SDSL	113675
ENSG00000078403	1098.78	-0.296846	0.133943	0.00165481	0.0310124	10	21524646	21743630	218985	+	MLLT10	protein_coding	chromosome	MLLT10 histone lysine methyltransferase DOT1L cofactor [Source:HGNC Symbol;Acc:HGNC:16063]	MLLT10	8028
ENSG00000164292	564.214	0.425859	0.268875	0.00165573	0.0310124	5	95713522	95824383	110862	+	RHOBTB3	protein_coding	chromosome	Rho related BTB domain containing 3 [Source:HGNC Symbol;Acc:HGNC:18757]	RHOBTB3	22836
ENSG00000042317	76.5046	-0.456193	0.304917	0.00166436	0.0311177	14	88384924	88470350	85427	+	SPATA7	protein_coding	chromosome	spermatogenesis associated 7 [Source:HGNC Symbol;Acc:HGNC:20423]	SPATA7	55812
ENSG00000275180	29.9487	0.687259	0.621983	0.00166941	0.031156	12	62603909	62604399	491	+	AC048341.2	lncRNA	chromosome	novel transcript	AC048341.2	NA
ENSG00000102038	37.258	0.612503	0.515207	0.00166996	0.031156	X	129446501	129523500	77000	-	SMARCA1	protein_coding	chromosome	SWI/SNF related, matrix associated, actin dependent regulator of chromatin, subfamily a, member 1 [Source:HGNC Symbol;Acc:HGNC:11097]	SMARCA1	6594
ENSG00000132467	1992.27	0.272607	0.11438	0.001684	0.0313524	4	70688532	70690551	2020	+	UTP3	protein_coding	chromosome	UTP3 small subunit processome component [Source:HGNC Symbol;Acc:HGNC:24477]	UTP3	57050
ENSG00000215533	72.1242	0.621473	0.529766	0.00168406	0.0313524	21	29193480	29288205	94726	+	LINC00189	lncRNA	chromosome	long intergenic non-protein coding RNA 189 [Source:HGNC Symbol;Acc:HGNC:18461]	LINC00189	193629
ENSG00000162783	3679.44	0.478495	0.33371	0.00168728	0.0313605	1	181088700	181092900	4201	+	IER5	protein_coding	chromosome	immediate early response 5 [Source:HGNC Symbol;Acc:HGNC:5393]	IER5	51278
ENSG00000243725	1057.48	0.367392	0.205184	0.00168807	0.0313605	1	54715861	54742657	26797	+	TTC4	protein_coding	chromosome	tetratricopeptide repeat domain 4 [Source:HGNC Symbol;Acc:HGNC:12394]	TTC4	7268
ENSG00000196387	579.29	0.381855	0.22098	0.0016912	0.0313856	12	133080474	133107526	27053	+	ZNF140	protein_coding	chromosome	zinc finger protein 140 [Source:HGNC Symbol;Acc:HGNC:12925]	ZNF140	7699
ENSG00000080371	4051.24	0.411768	0.254552	0.00169684	0.0314238	12	71754863	71800286	45424	+	RAB21	protein_coding	chromosome	RAB21, member RAS oncogene family [Source:HGNC Symbol;Acc:HGNC:18263]	RAB21	23011
ENSG00000251442	270.42	-0.510191	0.375561	0.00169943	0.0314386	4	78638780	78683185	44406	+	LINC01094	lncRNA	chromosome	long intergenic non-protein coding RNA 1094 [Source:HGNC Symbol;Acc:HGNC:49219]	LINC01094	NA
ENSG00000092445	76.7992	0.58114	0.474115	0.00170242	0.0314608	15	41557675	41583589	25915	+	TYRO3	protein_coding	chromosome	TYRO3 protein tyrosine kinase [Source:HGNC Symbol;Acc:HGNC:12446]	TYRO3	7301
ENSG00000062282	413.996	0.5025	0.366068	0.00170851	0.0315241	11	75759512	75801535	42024	+	DGAT2	protein_coding	chromosome	diacylglycerol O-acyltransferase 2 [Source:HGNC Symbol;Acc:HGNC:16940]	DGAT2	84649
ENSG00000107960	222.219	-0.319052	0.15566	0.00170944	0.0315241	10	103877569	103918184	40616	-	STN1	protein_coding	chromosome	STN1 subunit of CST complex [Source:HGNC Symbol;Acc:HGNC:26200]	STN1	79991
ENSG00000145734	2300.26	0.275439	0.116978	0.00171822	0.0316527	5	71455651	71567820	112170	+	BDP1	protein_coding	chromosome	B double prime 1, subunit of RNA polymerase III transcription initiation factor IIIB [Source:HGNC Symbol;Acc:HGNC:13652]	BDP1	55814
ENSG00000137834	678.756	-0.611081	0.519364	0.0017218	0.0316854	15	66702236	66782849	80614	+	SMAD6	protein_coding	chromosome	SMAD family member 6 [Source:HGNC Symbol;Acc:HGNC:6772]	SMAD6	4091
ENSG00000117523	15554	0.299646	0.137761	0.00173621	0.031905	1	171485551	171593511	107961	+	PRRC2C	protein_coding	chromosome	proline rich coiled-coil 2C [Source:HGNC Symbol;Acc:HGNC:24903]	PRRC2C	23215
ENSG00000188419	1848.64	0.253666	0.101417	0.00173736	0.031905	X	85861180	86047561	186382	-	CHM	protein_coding	chromosome	CHM Rab escort protein [Source:HGNC Symbol;Acc:HGNC:1940]	CHM	1121
ENSG00000115594	3381.58	0.77297	0.756375	0.00173958	0.0319123	2	102064544	102179874	115331	+	IL1R1	protein_coding	chromosome	interleukin 1 receptor type 1 [Source:HGNC Symbol;Acc:HGNC:5993]	IL1R1	3554
ENSG00000166133	240.594	-0.289775	0.129127	0.0017442	0.0319637	15	40569299	40574949	5651	+	RPUSD2	protein_coding	chromosome	RNA pseudouridine synthase domain containing 2 [Source:HGNC Symbol;Acc:HGNC:24180]	RPUSD2	27079
ENSG00000111727	630.64	0.314707	0.152718	0.00177741	0.0325382	12	104064531	104106524	41994	+	HCFC2	protein_coding	chromosome	host cell factor C2 [Source:HGNC Symbol;Acc:HGNC:24972]	HCFC2	29915
ENSG00000131378	6106.24	0.442797	0.29579	0.0018005	0.0328924	3	16313574	16514026	200453	-	RFTN1	protein_coding	chromosome	raftlin, lipid raft linker 1 [Source:HGNC Symbol;Acc:HGNC:30278]	RFTN1	23180
ENSG00000174749	282.719	0.393517	0.237961	0.00180688	0.0329747	4	112145454	112195256	49803	+	FAM241A	protein_coding	chromosome	family with sequence similarity 241 member A [Source:HGNC Symbol;Acc:HGNC:26813]	FAM241A	132720
ENSG00000204899	662.484	0.302657	0.141773	0.00181175	0.0330123	13	72708367	72727629	19263	-	MZT1	protein_coding	chromosome	mitotic spindle organizing protein 1 [Source:HGNC Symbol;Acc:HGNC:33830]	MZT1	440145
ENSG00000047634	881.977	0.415989	0.26419	0.0018127	0.0330123	X	17737449	17754988	17540	+	SCML1	protein_coding	chromosome	Scm polycomb group protein like 1 [Source:HGNC Symbol;Acc:HGNC:10580]	SCML1	6322
ENSG00000180628	2808.13	0.278292	0.120471	0.00181752	0.0330361	10	91163012	91284337	121326	+	PCGF5	protein_coding	chromosome	polycomb group ring finger 5 [Source:HGNC Symbol;Acc:HGNC:28264]	PCGF5	84333
ENSG00000122515	6490.55	0.343536	0.183173	0.00181967	0.0330361	7	44748581	44769881	21301	+	ZMIZ2	protein_coding	chromosome	zinc finger MIZ-type containing 2 [Source:HGNC Symbol;Acc:HGNC:22229]	ZMIZ2	83637
ENSG00000119715	14.875	-0.496556	0.366169	0.00182022	0.0330361	14	76310712	76501837	191126	+	ESRRB	protein_coding	chromosome	estrogen related receptor beta [Source:HGNC Symbol;Acc:HGNC:3473]	ESRRB	2103
ENSG00000154127	7039.08	-0.41823	0.267211	0.00182178	0.0330361	11	122655722	122814473	158752	+	UBASH3B	protein_coding	chromosome	ubiquitin associated and SH3 domain containing B [Source:HGNC Symbol;Acc:HGNC:29884]	UBASH3B	84959
ENSG00000178234	1748.4	0.285593	0.126638	0.00182342	0.0330361	7	152025674	152122340	96667	+	GALNT11	protein_coding	chromosome	polypeptide N-acetylgalactosaminyltransferase 11 [Source:HGNC Symbol;Acc:HGNC:19875]	GALNT11	63917
ENSG00000105610	12.2392	-0.60925	0.529378	0.00182941	0.0331105	19	12884422	12887201	2780	-	KLF1	protein_coding	chromosome	Kruppel like factor 1 [Source:HGNC Symbol;Acc:HGNC:6345]	KLF1	10661
ENSG00000113615	3952.25	0.280787	0.122745	0.00183536	0.0331839	5	134648785	134727909	79125	+	SEC24A	protein_coding	chromosome	SEC24 homolog A, COPII coat complex component [Source:HGNC Symbol;Acc:HGNC:10703]	SEC24A	10802
ENSG00000185947	3553.39	0.403423	0.25051	0.00183843	0.0332053	16	31873807	31917357	43551	+	ZNF267	protein_coding	chromosome	zinc finger protein 267 [Source:HGNC Symbol;Acc:HGNC:13060]	ZNF267	10308
ENSG00000137752	2397.03	0.529424	0.413426	0.00184043	0.0332073	11	105025443	105035250	9808	-	CASP1	protein_coding	chromosome	caspase 1 [Source:HGNC Symbol;Acc:HGNC:1499]	CASP1	834
ENSG00000116809	1787.16	0.375591	0.219071	0.00184884	0.0333247	1	15941869	15976132	34264	-	ZBTB17	protein_coding	chromosome	zinc finger and BTB domain containing 17 [Source:HGNC Symbol;Acc:HGNC:12936]	ZBTB17	7709
ENSG00000261040	20.1299	0.870335	0.928734	0.00186925	0.0336328	17	60083566	60091885	8320	-	WFDC21P	transcribed_unitary_pseudogene	chromosome	WAP four-disulfide core domain 21, pseudogene [Source:HGNC Symbol;Acc:HGNC:50357]	WFDC21P	NA
ENSG00000196352	2516.43	0.588804	0.503416	0.00186977	0.0336328	1	207321532	207386804	65273	+	CD55	protein_coding	chromosome	CD55 molecule (Cromer blood group) [Source:HGNC Symbol;Acc:HGNC:2665]	CD55	1604
ENSG00000161533	5262.79	0.288878	0.130157	0.0018725	0.0336344	17	75941507	75979177	37671	-	ACOX1	protein_coding	chromosome	acyl-CoA oxidase 1 [Source:HGNC Symbol;Acc:HGNC:119]	ACOX1	51
ENSG00000173744	4810.06	0.296638	0.137162	0.00187369	0.0336344	2	227472152	227561217	89066	+	AGFG1	protein_coding	chromosome	ArfGAP with FG repeats 1 [Source:HGNC Symbol;Acc:HGNC:5175]	AGFG1	3267
ENSG00000187796	2143.6	-0.487758	0.358215	0.00187792	0.0336507	9	136361903	136373681	11779	-	CARD9	protein_coding	chromosome	caspase recruitment domain family member 9 [Source:HGNC Symbol;Acc:HGNC:16391]	CARD9	64170
ENSG00000134108	13387.2	0.403255	0.25182	0.00187843	0.0336507	3	5122249	5180911	58663	+	ARL8B	protein_coding	chromosome	ADP ribosylation factor like GTPase 8B [Source:HGNC Symbol;Acc:HGNC:25564]	ARL8B	55207
ENSG00000231856	26.1667	0.564471	0.468401	0.00188235	0.0336591	13	51803838	51813832	9995	+	AL162377.1	lncRNA	chromosome	novel transcript	AL162377.1	NA
ENSG00000181873	759.662	0.263337	0.109598	0.00188273	0.0336591	1	228165804	228182257	16454	+	IBA57	protein_coding	chromosome	iron-sulfur cluster assembly factor IBA57 [Source:HGNC Symbol;Acc:HGNC:27302]	IBA57	200205
ENSG00000117597	936.455	0.290157	0.131492	0.00188705	0.0336749	1	209827972	209857565	29594	+	UTP25	protein_coding	chromosome	UTP25 small subunit processor component [Source:HGNC Symbol;Acc:HGNC:28440]	UTP25	27042
ENSG00000271856	35.4499	0.784612	0.800217	0.00188745	0.0336749	3	108125821	108138610	12790	+	LINC01215	lncRNA	chromosome	long intergenic non-protein coding RNA 1215 [Source:HGNC Symbol;Acc:HGNC:49651]	LINC01215	101929623
ENSG00000158669	5303.74	0.353083	0.195457	0.00189827	0.0337876	8	41577187	41625001	47815	+	GPAT4	protein_coding	chromosome	glycerol-3-phosphate acyltransferase 4 [Source:HGNC Symbol;Acc:HGNC:20880]	GPAT4	137964
ENSG00000178163	1212.82	0.251087	0.101148	0.00190189	0.0337876	4	10439880	10457426	17547	-	ZNF518B	protein_coding	chromosome	zinc finger protein 518B [Source:HGNC Symbol;Acc:HGNC:29365]	ZNF518B	85460
ENSG00000121579	9981.16	0.272317	0.116667	0.00190192	0.0337876	3	113716458	113746300	29843	-	NAA50	protein_coding	chromosome	N-alpha-acetyltransferase 50, NatE catalytic subunit [Source:HGNC Symbol;Acc:HGNC:29533]	NAA50	80218
ENSG00000076242	1660.09	0.270803	0.115488	0.00190317	0.0337876	3	36993350	37050846	57497	+	MLH1	protein_coding	chromosome	mutL homolog 1 [Source:HGNC Symbol;Acc:HGNC:7127]	MLH1	4292
ENSG00000105967	8447.42	0.344036	0.185721	0.00190339	0.0337876	7	115935148	116159896	224749	-	TFEC	protein_coding	chromosome	transcription factor EC [Source:HGNC Symbol;Acc:HGNC:11754]	TFEC	22797
ENSG00000187231	1910.39	0.497431	0.373521	0.00190729	0.033803	2	179101678	179264832	163155	-	SESTD1	protein_coding	chromosome	SEC14 and spectrin domain containing 1 [Source:HGNC Symbol;Acc:HGNC:18379]	SESTD1	91404
ENSG00000125753	15782.6	0.407826	0.258348	0.00190811	0.033803	19	45506579	45526983	20405	+	VASP	protein_coding	chromosome	vasodilator stimulated phosphoprotein [Source:HGNC Symbol;Acc:HGNC:12652]	VASP	7408
ENSG00000131116	566.082	-0.180289	0.0636088	0.00191741	0.0338994	19	43607224	43619629	12406	-	ZNF428	protein_coding	chromosome	zinc finger protein 428 [Source:HGNC Symbol;Acc:HGNC:20804]	ZNF428	126299
ENSG00000112658	3102.29	0.283931	0.126506	0.00192163	0.0339398	6	43171269	43181506	10238	+	SRF	protein_coding	chromosome	serum response factor [Source:HGNC Symbol;Acc:HGNC:11291]	SRF	6722
ENSG00000106009	1719	-0.339096	0.181214	0.00193891	0.0342105	7	2537810	2555694	17885	-	BRAT1	protein_coding	chromosome	BRCA1 associated ATM activator 1 [Source:HGNC Symbol;Acc:HGNC:21701]	BRAT1	221927
ENSG00000167635	2179.85	0.286527	0.129188	0.0019537	0.0343898	19	36214602	36238771	24170	+	ZNF146	protein_coding	chromosome	zinc finger protein 146 [Source:HGNC Symbol;Acc:HGNC:12931]	ZNF146	7705
ENSG00000156966	77.9177	0.878723	0.961956	0.00195461	0.0343898	2	231395710	231401164	5455	+	B3GNT7	protein_coding	chromosome	UDP-GlcNAc:betaGal beta-1,3-N-acetylglucosaminyltransferase 7 [Source:HGNC Symbol;Acc:HGNC:18811]	B3GNT7	93010
ENSG00000186665	450.854	0.423544	0.279289	0.00195494	0.0343898	17	67991099	67996469	5371	-	C17orf58	protein_coding	chromosome	chromosome 17 open reading frame 58 [Source:HGNC Symbol;Acc:HGNC:27568]	C17orf58	284018
ENSG00000182208	998.746	0.400094	0.251304	0.00196567	0.0345438	11	1469457	1501247	31791	-	MOB2	protein_coding	chromosome	MOB kinase activator 2 [Source:HGNC Symbol;Acc:HGNC:24904]	MOB2	81532
ENSG00000104783	8747.62	0.471342	0.341737	0.00196899	0.0345676	19	43766533	43781257	14725	-	KCNN4	protein_coding	chromosome	potassium calcium-activated channel subfamily N member 4 [Source:HGNC Symbol;Acc:HGNC:6293]	KCNN4	3783
ENSG00000088899	74.1791	0.5239	0.416666	0.00197541	0.0346457	20	3162617	3173592	10976	-	LZTS3	protein_coding	chromosome	leucine zipper tumor suppressor family member 3 [Source:HGNC Symbol;Acc:HGNC:30139]	LZTS3	9762
ENSG00000119280	691.281	0.406769	0.25988	0.00198108	0.0347103	1	230837119	230869589	32471	-	C1orf198	protein_coding	chromosome	chromosome 1 open reading frame 198 [Source:HGNC Symbol;Acc:HGNC:25900]	C1orf198	84886
ENSG00000260774	12.1939	0.538258	0.440541	0.00200435	0.0350482	5	213898	217279	3382	-	AC021087.3	lncRNA	chromosome	novel transcript	AC021087.3	NA
ENSG00000283341	32.0758	-0.474586	0.348527	0.00200794	0.035076	11	43578889	43840030	261142	+	AC068205.2	lncRNA	chromosome	novel transcript	AC068205.2	NA
ENSG00000165501	322.265	0.22195	0.0842316	0.00201133	0.0350796	14	49598761	49614672	15912	+	LRR1	protein_coding	chromosome	leucine rich repeat protein 1 [Source:HGNC Symbol;Acc:HGNC:19742]	LRR1	122769
ENSG00000158417	4862.02	0.250116	0.101424	0.00201345	0.0350796	2	99337371	99401326	63956	+	EIF5B	protein_coding	chromosome	eukaryotic translation initiation factor 5B [Source:HGNC Symbol;Acc:HGNC:30793]	EIF5B	9669
ENSG00000109323	3872.45	-0.261333	0.109415	0.00201614	0.0350796	4	102630770	102760994	130225	-	MANBA	protein_coding	chromosome	mannosidase beta [Source:HGNC Symbol;Acc:HGNC:6831]	MANBA	4126
ENSG00000177888	1313.04	0.241451	0.0958388	0.00202681	0.0352304	1	197153682	197201293	47612	-	ZBTB41	protein_coding	chromosome	zinc finger and BTB domain containing 41 [Source:HGNC Symbol;Acc:HGNC:24819]	ZBTB41	360023
ENSG00000008869	1853.36	-0.196665	0.0714812	0.00203192	0.0352577	2	36968383	37084372	115990	-	HEATR5B	protein_coding	chromosome	HEAT repeat containing 5B [Source:HGNC Symbol;Acc:HGNC:29273]	HEATR5B	54497
ENSG00000137500	1025	0.234163	0.0913932	0.00203497	0.0352577	11	83259097	83286407	27311	-	CCDC90B	protein_coding	chromosome	coiled-coil domain containing 90B [Source:HGNC Symbol;Acc:HGNC:28108]	CCDC90B	60492
ENSG00000104064	920.322	0.347329	0.192522	0.00203627	0.0352577	15	50275389	50355408	80020	-	GABPB1	protein_coding	chromosome	GA binding protein transcription factor subunit beta 1 [Source:HGNC Symbol;Acc:HGNC:4074]	GABPB1	2553
ENSG00000125731	27.9873	0.86491	0.958644	0.0020402	0.0352884	19	6752160	6767463	15304	-	SH2D3A	protein_coding	chromosome	SH2 domain containing 3A [Source:HGNC Symbol;Acc:HGNC:16885]	SH2D3A	10045
ENSG00000198920	581.549	-0.228965	0.0883817	0.00204363	0.0352891	17	6578147	6640711	62565	-	KIAA0753	protein_coding	chromosome	KIAA0753 [Source:HGNC Symbol;Acc:HGNC:29110]	KIAA0753	9851
ENSG00000159884	648.403	-0.283205	0.127433	0.00204426	0.0352891	9	35658290	35661511	3222	+	CCDC107	protein_coding	chromosome	coiled-coil domain containing 107 [Source:HGNC Symbol;Acc:HGNC:28465]	CCDC107	203260
ENSG00000102032	3590.89	-0.249376	0.1012	0.00204758	0.0353118	X	153935269	153944687	9419	-	RENBP	protein_coding	chromosome	renin binding protein [Source:HGNC Symbol;Acc:HGNC:9959]	RENBP	5973
ENSG00000152518	5985.69	-0.499456	0.386681	0.00205169	0.0353478	2	43222402	43226606	4205	-	ZFP36L2	protein_coding	chromosome	ZFP36 ring finger protein like 2 [Source:HGNC Symbol;Acc:HGNC:1108]	ZFP36L2	678
ENSG00000269609	257.891	-0.504738	0.395145	0.00206168	0.0354852	10	102449816	102461106	11291	+	RPARP-AS1	lncRNA	chromosome	RPARP antisense RNA 1 [Source:HGNC Symbol;Acc:HGNC:45238]	RPARP-AS1	100505761
ENSG00000154359	1617.95	0.449407	0.317604	0.00206474	0.0354856	8	12721906	12756073	34168	-	LONRF1	protein_coding	chromosome	LON peptidase N-terminal domain and ring finger 1 [Source:HGNC Symbol;Acc:HGNC:26302]	LONRF1	91694
ENSG00000281162	60.0066	-0.607218	0.553548	0.00206575	0.0354856	2	101962056	101987167	25112	+	LINC01127	lncRNA	chromosome	long intergenic non-protein coding RNA 1127 [Source:HGNC Symbol;Acc:HGNC:49292]	LINC01127	NA
ENSG00000256594	514.548	0.416625	0.275702	0.00207499	0.0355804	12	9648047	9658412	10366	+	AC010186.2	transcribed_unprocessed_pseudogene	chromosome	C-type lectin domain family 2 (CLEC2) pseudogene	AC010186.2	374443
ENSG00000154783	1858.56	-0.480749	0.361359	0.00207532	0.0355804	3	14810853	14934571	123719	+	FGD5	protein_coding	chromosome	FYVE, RhoGEF and PH domain containing 5 [Source:HGNC Symbol;Acc:HGNC:19117]	FGD5	152273
ENSG00000234616	1312.7	-0.351287	0.198202	0.00208684	0.0357209	8	142657460	142681968	24509	-	JRK	protein_coding	chromosome	Jrk helix-turn-helix protein [Source:HGNC Symbol;Acc:HGNC:6199]	JRK	8629
ENSG00000118200	2861.62	0.26789	0.11515	0.00208814	0.0357209	1	200739558	200860704	121147	+	CAMSAP2	protein_coding	chromosome	calmodulin regulated spectrin associated protein family member 2 [Source:HGNC Symbol;Acc:HGNC:29188]	CAMSAP2	23271
ENSG00000156171	2262.99	-0.244575	0.0983211	0.00208962	0.0357209	1	111117163	111140203	23041	-	DRAM2	protein_coding	chromosome	DNA damage regulated autophagy modulator 2 [Source:HGNC Symbol;Acc:HGNC:28769]	DRAM2	128338
ENSG00000099991	2536.18	-0.252335	0.103806	0.00211689	0.0361168	22	24011192	24178628	167437	+	CABIN1	protein_coding	chromosome	calcineurin binding protein 1 [Source:HGNC Symbol;Acc:HGNC:24187]	CABIN1	23523
ENSG00000198785	79.2013	-0.591272	0.535329	0.00212912	0.0362902	9	101569352	101738647	169296	-	GRIN3A	protein_coding	chromosome	glutamate ionotropic receptor NMDA type subunit 3A [Source:HGNC Symbol;Acc:HGNC:16767]	GRIN3A	116443
ENSG00000165169	1330.97	0.309084	0.153362	0.00213295	0.0363082	X	37836757	37847571	10815	-	DYNLT3	protein_coding	chromosome	dynein light chain Tctex-type 3 [Source:HGNC Symbol;Acc:HGNC:11694]	DYNLT3	6990
ENSG00000100221	3275.68	0.299356	0.14366	0.00213461	0.0363082	22	38685543	38701556	16014	-	JOSD1	protein_coding	chromosome	Josephin domain containing 1 [Source:HGNC Symbol;Acc:HGNC:28953]	JOSD1	9929
ENSG00000164609	2714.18	0.3147	0.159266	0.00213894	0.0363165	5	160401641	160421711	20071	-	SLU7	protein_coding	chromosome	SLU7 homolog, splicing factor [Source:HGNC Symbol;Acc:HGNC:16939]	SLU7	10569
ENSG00000204131	625.194	-0.764523	0.814148	0.00214546	0.0363921	X	71910818	72161750	250933	+	NHSL2	protein_coding	chromosome	NHS like 2 [Source:HGNC Symbol;Acc:HGNC:33737]	NHSL2	c(340527, 392490)
ENSG00000198771	3810.93	-0.386013	0.240666	0.00214936	0.0363985	1	167630093	167708696	78604	+	RCSD1	protein_coding	chromosome	RCSD domain containing 1 [Source:HGNC Symbol;Acc:HGNC:28310]	RCSD1	92241
ENSG00000076770	1228.59	-0.300249	0.14478	0.00215088	0.0363985	X	132369317	132489968	120652	-	MBNL3	protein_coding	chromosome	muscleblind like splicing regulator 3 [Source:HGNC Symbol;Acc:HGNC:20564]	MBNL3	55796
ENSG00000115896	881.854	0.569709	0.503328	0.00215207	0.0363985	2	197804593	198572581	767989	+	PLCL1	protein_coding	chromosome	phospholipase C like 1 (inactive) [Source:HGNC Symbol;Acc:HGNC:9063]	PLCL1	5334
ENSG00000204172	539.637	-0.3339	0.180301	0.00215674	0.0364289	10	47501854	47523638	21785	-	AGAP9	protein_coding	chromosome	ArfGAP with GTPase domain, ankyrin repeat and PH domain 9 [Source:HGNC Symbol;Acc:HGNC:23463]	AGAP9	642517
ENSG00000108622	114.219	-0.385513	0.240337	0.00215801	0.0364289	17	64002594	64020634	18041	-	ICAM2	protein_coding	chromosome	intercellular adhesion molecule 2 [Source:HGNC Symbol;Acc:HGNC:5345]	ICAM2	3384
ENSG00000111860	509.396	0.526892	0.436645	0.00216249	0.0364695	6	118460772	118710075	249304	-	CEP85L	protein_coding	chromosome	centrosomal protein 85 like [Source:HGNC Symbol;Acc:HGNC:21638]	CEP85L	387119
ENSG00000095319	8769.75	0.338389	0.185617	0.00217135	0.0365836	9	128947699	129007096	59398	+	NUP188	protein_coding	chromosome	nucleoporin 188 [Source:HGNC Symbol;Acc:HGNC:17859]	NUP188	23511
ENSG00000162613	3527.14	0.285584	0.131249	0.00217921	0.0366652	1	77944055	77979110	35056	-	FUBP1	protein_coding	chromosome	far upstream element binding protein 1 [Source:HGNC Symbol;Acc:HGNC:4004]	FUBP1	8880
ENSG00000158050	3841.54	0.59393	0.545126	0.00218036	0.0366652	2	96143169	96145440	2272	-	DUSP2	protein_coding	chromosome	dual specificity phosphatase 2 [Source:HGNC Symbol;Acc:HGNC:3068]	DUSP2	1844
ENSG00000144674	3859.1	0.22495	0.0870723	0.00221241	0.0371054	3	37243177	37366751	123575	+	GOLGA4	protein_coding	chromosome	golgin A4 [Source:HGNC Symbol;Acc:HGNC:4427]	GOLGA4	2803
ENSG00000105371	185.78	0.299615	0.145083	0.00221337	0.0371054	19	10286955	10288522	1568	+	ICAM4	protein_coding	chromosome	intercellular adhesion molecule 4 (Landsteiner-Wiener blood group) [Source:HGNC Symbol;Acc:HGNC:5347]	ICAM4	3386
ENSG00000105185	930.156	0.343396	0.192279	0.00221602	0.0371054	19	32581190	32587453	6264	+	PDCD5	protein_coding	chromosome	programmed cell death 5 [Source:HGNC Symbol;Acc:HGNC:8764]	PDCD5	9141
ENSG00000261526	75.6496	-0.370604	0.224152	0.00221711	0.0371054	19	1874871	1876169	1299	-	AC012615.1	lncRNA	chromosome	novel transcript	AC012615.1	NA
ENSG00000114737	527.163	0.648999	0.638808	0.00221981	0.0371152	3	50606489	50611774	5286	-	CISH	protein_coding	chromosome	cytokine inducible SH2 containing protein [Source:HGNC Symbol;Acc:HGNC:1984]	CISH	1154
ENSG00000055044	1525.43	0.279356	0.126185	0.00222221	0.03712	2	202265736	202303661	37926	+	NOP58	protein_coding	chromosome	NOP58 ribonucleoprotein [Source:HGNC Symbol;Acc:HGNC:29926]	NOP58	51602
ENSG00000178977	70.5012	-0.492951	0.389655	0.00223172	0.0372435	17	8220642	8224043	3402	-	LINC00324	lncRNA	chromosome	long intergenic non-protein coding RNA 324 [Source:HGNC Symbol;Acc:HGNC:26628]	LINC00324	284029
ENSG00000105612	3798.6	-0.398741	0.259835	0.00225124	0.0375132	19	12875209	12881466	6258	-	DNASE2	protein_coding	chromosome	deoxyribonuclease 2, lysosomal [Source:HGNC Symbol;Acc:HGNC:2960]	DNASE2	1777
ENSG00000096063	1243.44	0.257895	0.10898	0.00225216	0.0375132	6	35832966	35921342	88377	-	SRPK1	protein_coding	chromosome	SRSF protein kinase 1 [Source:HGNC Symbol;Acc:HGNC:11305]	SRPK1	6732
ENSG00000166750	4547.7	0.448516	0.326219	0.00225641	0.0375484	17	35243071	35273655	30585	+	SLFN5	protein_coding	chromosome	schlafen family member 5 [Source:HGNC Symbol;Acc:HGNC:28286]	SLFN5	162394
ENSG00000091536	15.9896	0.615753	0.589594	0.00226087	0.037587	17	18108706	18179802	71097	+	MYO15A	protein_coding	chromosome	myosin XVA [Source:HGNC Symbol;Acc:HGNC:7594]	MYO15A	51168
ENSG00000135723	4715.47	-0.286366	0.133031	0.00226396	0.0376027	16	67229387	67247481	18095	-	FHOD1	protein_coding	chromosome	formin homology 2 domain containing 1 [Source:HGNC Symbol;Acc:HGNC:17905]	FHOD1	29109
ENSG00000162302	2360.17	-0.349679	0.200704	0.00226669	0.0376125	11	64359148	64372215	13068	+	RPS6KA4	protein_coding	chromosome	ribosomal protein S6 kinase A4 [Source:HGNC Symbol;Acc:HGNC:10433]	RPS6KA4	8986
ENSG00000136997	1327.51	0.3734	0.229184	0.00227523	0.0376998	8	127735434	127742951	7518	+	MYC	protein_coding	chromosome	MYC proto-oncogene, bHLH transcription factor [Source:HGNC Symbol;Acc:HGNC:7553]	MYC	4609
ENSG00000004975	1027.34	-0.292442	0.139007	0.00228077	0.0377391	17	7225342	7234517	9176	-	DVL2	protein_coding	chromosome	dishevelled segment polarity protein 2 [Source:HGNC Symbol;Acc:HGNC:3086]	DVL2	1856
ENSG00000120686	3928.53	0.333841	0.182995	0.00228923	0.0378199	13	38349849	38363619	13771	+	UFM1	protein_coding	chromosome	ubiquitin fold modifier 1 [Source:HGNC Symbol;Acc:HGNC:20597]	UFM1	51569
ENSG00000153560	3837.02	0.257008	0.108654	0.0022918	0.0378199	3	33388336	33441371	53036	-	UBP1	protein_coding	chromosome	upstream binding protein 1 [Source:HGNC Symbol;Acc:HGNC:12507]	UBP1	7342
ENSG00000164934	1296.06	0.274411	0.122656	0.00229212	0.0378199	8	103414714	103443453	28740	+	DCAF13	protein_coding	chromosome	DDB1 and CUL4 associated factor 13 [Source:HGNC Symbol;Acc:HGNC:24535]	DCAF13	25879
ENSG00000168936	1436.21	-0.2942	0.140912	0.00229518	0.037835	4	1715952	1721358	5407	-	TMEM129	protein_coding	chromosome	transmembrane protein 129, E3 ubiquitin ligase [Source:HGNC Symbol;Acc:HGNC:25137]	TMEM129	92305
ENSG00000100226	2383.42	0.437966	0.313933	0.00230555	0.0379702	22	38705742	38738299	32558	+	GTPBP1	protein_coding	chromosome	GTP binding protein 1 [Source:HGNC Symbol;Acc:HGNC:4669]	GTPBP1	9567
ENSG00000139826	1143.04	0.211699	0.0803022	0.00231685	0.0381206	13	108218392	108234243	15852	+	ABHD13	protein_coding	chromosome	abhydrolase domain containing 13 [Source:HGNC Symbol;Acc:HGNC:20293]	ABHD13	84945
ENSG00000279164	14.9048	-0.758156	0.834546	0.00232816	0.0382707	20	23148086	23149939	1854	+	AL118508.2	TEC	chromosome	TEC	AL118508.2	NA
ENSG00000143933	19056.1	-0.274566	0.123226	0.00233309	0.0383159	2	47160083	47176921	16839	-	CALM2	protein_coding	chromosome	calmodulin 2 [Source:HGNC Symbol;Acc:HGNC:1445]	CALM2	805
ENSG00000184838	66.5364	0.62383	0.612047	0.00233944	0.0383842	5	120464300	120687332	223033	+	PRR16	protein_coding	chromosome	proline rich 16 [Source:HGNC Symbol;Acc:HGNC:29654]	PRR16	51334
ENSG00000119772	2023.74	-0.326309	0.175559	0.00234194	0.0383894	2	25227855	25342590	114736	-	DNMT3A	protein_coding	chromosome	DNA methyltransferase 3 alpha [Source:HGNC Symbol;Acc:HGNC:2978]	DNMT3A	1788
ENSG00000119729	11673.5	0.322566	0.17152	0.00234908	0.0384705	2	46541806	46584688	42883	+	RHOQ	protein_coding	chromosome	ras homolog family member Q [Source:HGNC Symbol;Acc:HGNC:17736]	RHOQ	23433
ENSG00000267121	1215.44	0.548723	0.488424	0.0023532	0.0385021	17	45190931	45222222	31292	-	AC008105.2	lncRNA	chromosome	novel transcript, antisense to FMNL1	AC008105.2	339192
ENSG00000133056	798.363	-0.487645	0.390595	0.00236575	0.0386133	1	204422628	204494724	72097	-	PIK3C2B	protein_coding	chromosome	phosphatidylinositol-4-phosphate 3-kinase catalytic subunit type 2 beta [Source:HGNC Symbol;Acc:HGNC:8972]	PIK3C2B	5287
ENSG00000279520	150.567	-0.28607	0.134024	0.00236659	0.0386133	16	2516658	2517999	1342	+	AC093525.8	TEC	chromosome	tec	AC093525.8	NA
ENSG00000141858	1260.02	-0.32529	0.175037	0.00237464	0.038703	19	14087851	14091036	3186	-	SAMD1	protein_coding	chromosome	sterile alpha motif domain containing 1 [Source:HGNC Symbol;Acc:HGNC:17958]	SAMD1	90378
ENSG00000114770	3150.64	-0.390481	0.253641	0.0023784	0.038703	3	183919934	184017939	98006	-	ABCC5	protein_coding	chromosome	ATP binding cassette subfamily C member 5 [Source:HGNC Symbol;Acc:HGNC:56]	ABCC5	10057
ENSG00000106785	1963.76	-0.31401	0.162655	0.00237871	0.038703	9	98069275	98119222	49948	-	TRIM14	protein_coding	chromosome	tripartite motif containing 14 [Source:HGNC Symbol;Acc:HGNC:16283]	TRIM14	9830
ENSG00000198019	145.994	-0.517432	0.440338	0.00239419	0.0389105	1	121087345	121097161	9817	+	FCGR1B	protein_coding	chromosome	Fc fragment of IgG receptor Ib [Source:HGNC Symbol;Acc:HGNC:3614]	FCGR1B	NA
ENSG00000162512	1426.57	-0.38184	0.243215	0.00239589	0.0389105	1	30869466	30908758	39293	-	SDC3	protein_coding	chromosome	syndecan 3 [Source:HGNC Symbol;Acc:HGNC:10660]	SDC3	9672
ENSG00000099381	2055.56	0.186882	0.0683678	0.00240475	0.0389709	16	30957754	30984664	26911	+	SETD1A	protein_coding	chromosome	SET domain containing 1A, histone lysine methyltransferase [Source:HGNC Symbol;Acc:HGNC:29010]	SETD1A	9739
ENSG00000213853	169.934	0.704868	0.756403	0.00240618	0.0389709	16	10528422	10580632	52211	-	EMP2	protein_coding	chromosome	epithelial membrane protein 2 [Source:HGNC Symbol;Acc:HGNC:3334]	EMP2	2013
ENSG00000168675	2245.2	-0.402645	0.270378	0.00240627	0.0389709	18	13217498	13652755	435258	+	LDLRAD4	protein_coding	chromosome	low density lipoprotein receptor class A domain containing 4 [Source:HGNC Symbol;Acc:HGNC:1224]	LDLRAD4	753
ENSG00000162702	1888.44	0.236256	0.0951318	0.00241296	0.0390313	1	200404940	200410056	5117	-	ZNF281	protein_coding	chromosome	zinc finger protein 281 [Source:HGNC Symbol;Acc:HGNC:13075]	ZNF281	23528
ENSG00000173451	137.697	0.57335	0.535657	0.00241584	0.0390313	12	71664301	71680644	16344	+	THAP2	protein_coding	chromosome	THAP domain containing 2 [Source:HGNC Symbol;Acc:HGNC:20854]	THAP2	83591
ENSG00000227252	12.528	-0.535473	0.472027	0.00241667	0.0390313	2	236910797	237085838	175042	-	AC012063.1	lncRNA	chromosome	novel transcript, antisense to COPS8	AC012063.1	NA
ENSG00000147475	1990.69	-0.254027	0.107519	0.00242546	0.0391013	8	37736601	37758422	21822	+	ERLIN2	protein_coding	chromosome	ER lipid raft associated 2 [Source:HGNC Symbol;Acc:HGNC:1356]	ERLIN2	11160
ENSG00000274750	111.231	0.361388	0.218961	0.00243866	0.0392782	6	26224199	26227473	3275	+	H3C6	protein_coding	chromosome	H3 clustered histone 6 [Source:HGNC Symbol;Acc:HGNC:4769]	H3C6	8353
ENSG00000140398	15.729	-0.632597	0.638959	0.00244265	0.0393063	15	75346955	75357115	10161	+	NEIL1	protein_coding	chromosome	nei like DNA glycosylase 1 [Source:HGNC Symbol;Acc:HGNC:18448]	NEIL1	79661
ENSG00000258944	64.497	0.49351	0.405541	0.00244862	0.0393662	14	73272182	73274081	1900	-	AC004846.2	lncRNA	chromosome	novel transcript, antisense to PAPLN	AC004846.2	NA
ENSG00000117305	1379.06	-0.226347	0.0892296	0.00245218	0.0393874	1	23801885	23838620	36736	-	HMGCL	protein_coding	chromosome	3-hydroxy-3-methylglutaryl-CoA lyase [Source:HGNC Symbol;Acc:HGNC:5005]	HMGCL	3155
ENSG00000109790	3476.43	0.321168	0.171998	0.0024613	0.0394978	4	39045039	39126857	81819	+	KLHL5	protein_coding	chromosome	kelch like family member 5 [Source:HGNC Symbol;Acc:HGNC:6356]	KLHL5	51088
ENSG00000206418	1824.54	0.360872	0.21906	0.00246727	0.0395346	18	8609437	8639382	29946	+	RAB12	protein_coding	chromosome	RAB12, member RAS oncogene family [Source:HGNC Symbol;Acc:HGNC:31332]	RAB12	201475
ENSG00000167925	1482.02	-0.238695	0.0970678	0.0024681	0.0395346	17	42188799	42194532	5734	-	GHDC	protein_coding	chromosome	GH3 domain containing [Source:HGNC Symbol;Acc:HGNC:24438]	GHDC	84514
ENSG00000197961	1334.92	0.313463	0.163668	0.00247504	0.0395736	19	9560329	9584504	24176	-	ZNF121	protein_coding	chromosome	zinc finger protein 121 [Source:HGNC Symbol;Acc:HGNC:12904]	ZNF121	7675
ENSG00000184867	24.3457	-0.422667	0.300365	0.00247897	0.0396003	X	101655281	101659850	4570	-	ARMCX2	protein_coding	chromosome	armadillo repeat containing X-linked 2 [Source:HGNC Symbol;Acc:HGNC:16869]	ARMCX2	9823
ENSG00000116774	21.2586	-0.527757	0.465853	0.00249671	0.0397752	1	113979391	114035572	56182	+	OLFML3	protein_coding	chromosome	olfactomedin like 3 [Source:HGNC Symbol;Acc:HGNC:24956]	OLFML3	56944
ENSG00000171793	868.444	0.371674	0.233549	0.00250501	0.0398664	1	40979688	41012565	32878	+	CTPS1	protein_coding	chromosome	CTP synthase 1 [Source:HGNC Symbol;Acc:HGNC:2519]	CTPS1	1503
ENSG00000159217	32.394	0.815931	0.971567	0.00250698	0.0398664	17	48997385	49056145	58761	+	IGF2BP1	protein_coding	chromosome	insulin like growth factor 2 mRNA binding protein 1 [Source:HGNC Symbol;Acc:HGNC:28866]	IGF2BP1	10642
ENSG00000159842	23107.2	-0.277399	0.127681	0.00251458	0.0399109	17	1003518	1229738	226221	-	ABR	protein_coding	chromosome	ABR activator of RhoGEF and GTPase [Source:HGNC Symbol;Acc:HGNC:81]	ABR	29
ENSG00000224531	1187.05	0.22675	0.0898818	0.00252743	0.0400465	6	11093834	11138733	44900	+	SMIM13	protein_coding	chromosome	small integral membrane protein 13 [Source:HGNC Symbol;Acc:HGNC:27356]	SMIM13	221710
ENSG00000006652	1088.05	0.430319	0.313772	0.00253744	0.0401688	7	112422887	112481017	58131	+	IFRD1	protein_coding	chromosome	interferon related developmental regulator 1 [Source:HGNC Symbol;Acc:HGNC:5456]	IFRD1	3475
ENSG00000139572	2533.47	0.491917	0.409468	0.00254269	0.0401796	12	54362445	54364487	2043	-	GPR84	protein_coding	chromosome	G protein-coupled receptor 84 [Source:HGNC Symbol;Acc:HGNC:4535]	GPR84	53831
ENSG00000197965	3890.34	0.403484	0.276569	0.00254707	0.0402125	1	167721192	167791919	70728	+	MPZL1	protein_coding	chromosome	myelin protein zero like 1 [Source:HGNC Symbol;Acc:HGNC:7226]	MPZL1	9019
ENSG00000159079	536.622	-0.279311	0.129843	0.0025518	0.0402292	21	32592079	32612603	20525	-	CFAP298	protein_coding	chromosome	cilia and flagella associated protein 298 [Source:HGNC Symbol;Acc:HGNC:1301]	CFAP298	56683
ENSG00000286989	41.679	-0.451511	0.346224	0.00255795	0.0402292	1	1600314	1602703	2390	+	AL691432.4	lncRNA	chromosome	novel transcript	AL691432.4	NA
ENSG00000226435	16.8797	0.965827	1.36149	0.00256142	0.0402292	3	198053522	198080720	27199	-	ANKRD18DP	transcribed_unprocessed_pseudogene	chromosome	ankyrin repeat domain 18D, pseudogene [Source:HGNC Symbol;Acc:HGNC:28016]	ANKRD18DP	348840
ENSG00000163933	809.892	-0.232956	0.0939239	0.00256208	0.0402292	3	53088483	53130453	41971	-	RFT1	protein_coding	chromosome	RFT1 homolog [Source:HGNC Symbol;Acc:HGNC:30220]	RFT1	91869
ENSG00000164134	2827.77	0.30155	0.152154	0.00256259	0.0402292	4	139301505	139420033	118529	+	NAA15	protein_coding	chromosome	N-alpha-acetyltransferase 15, NatA auxiliary subunit [Source:HGNC Symbol;Acc:HGNC:30782]	NAA15	80155
ENSG00000158887	91.3837	-0.274572	0.125631	0.00256283	0.0402292	1	161304735	161309968	5234	-	MPZ	protein_coding	chromosome	myelin protein zero [Source:HGNC Symbol;Acc:HGNC:7225]	MPZ	4359
ENSG00000166128	6482.42	0.326542	0.180024	0.00256417	0.0402292	15	63189560	63267776	78217	+	RAB8B	protein_coding	chromosome	RAB8B, member RAS oncogene family [Source:HGNC Symbol;Acc:HGNC:30273]	RAB8B	51762
ENSG00000151304	798.49	0.203197	0.0769777	0.0025718	0.040313	5	121961975	122075570	113596	+	SRFBP1	protein_coding	chromosome	serum response factor binding protein 1 [Source:HGNC Symbol;Acc:HGNC:26333]	SRFBP1	153443
ENSG00000132522	1618.54	0.149177	0.0526111	0.00257873	0.0403653	17	7311324	7315564	4241	-	GPS2	protein_coding	chromosome	G protein pathway suppressor 2 [Source:HGNC Symbol;Acc:HGNC:4550]	GPS2	2874
ENSG00000281183	181.451	0.5158	0.452264	0.00257974	0.0403653	15	73567012	73569294	2283	-	NPTN-IT1	lncRNA	chromosome	NPTN intronic transcript 1 [Source:HGNC Symbol;Acc:HGNC:45091]	NPTN-IT1	NA
ENSG00000049449	2521.71	0.412253	0.290026	0.00258366	0.0403836	11	32091074	32105722	14649	+	RCN1	protein_coding	chromosome	reticulocalbin 1 [Source:HGNC Symbol;Acc:HGNC:9934]	RCN1	5954
ENSG00000205485	179.071	0.523585	0.466065	0.00258551	0.0403836	7	76549360	76627982	78623	+	AC004980.1	transcribed_unprocessed_pseudogene	chromosome	pseudogene similar to part of postmeiotic segregation increased 2-like 3 PMS2L3	AC004980.1	100133091
ENSG00000146828	2115.56	-0.345944	0.203657	0.00258904	0.0404028	7	100826820	100867010	40191	+	SLC12A9	protein_coding	chromosome	solute carrier family 12 member 9 [Source:HGNC Symbol;Acc:HGNC:17435]	SLC12A9	56996
ENSG00000132846	820.144	-0.480873	0.395437	0.00260408	0.0406014	5	77072072	77087285	15214	-	ZBED3	protein_coding	chromosome	zinc finger BED-type containing 3 [Source:HGNC Symbol;Acc:HGNC:20711]	ZBED3	84327
ENSG00000176624	1212.82	0.269275	0.121383	0.0026068	0.0406078	18	51174550	51218333	43784	-	MEX3C	protein_coding	chromosome	mex-3 RNA binding family member C [Source:HGNC Symbol;Acc:HGNC:28040]	MEX3C	51320
ENSG00000184371	41504	0.604409	0.609911	0.00261428	0.0406883	1	109910242	109930992	20751	+	CSF1	protein_coding	chromosome	colony stimulating factor 1 [Source:HGNC Symbol;Acc:HGNC:2432]	CSF1	1435
ENSG00000100902	6728.28	0.426935	0.312355	0.00261665	0.0406891	14	35278633	35317493	38861	+	PSMA6	protein_coding	chromosome	proteasome 20S subunit alpha 6 [Source:HGNC Symbol;Acc:HGNC:9535]	PSMA6	5687
ENSG00000100567	2913.59	0.312103	0.164531	0.00262035	0.0407063	14	58244843	58272012	27170	+	PSMA3	protein_coding	chromosome	proteasome 20S subunit alpha 3 [Source:HGNC Symbol;Acc:HGNC:9532]	PSMA3	5684
ENSG00000197622	11185.8	0.357358	0.218573	0.0026224	0.0407063	1	151050971	151070325	19355	-	CDC42SE1	protein_coding	chromosome	CDC42 small effector 1 [Source:HGNC Symbol;Acc:HGNC:17719]	CDC42SE1	56882
ENSG00000010244	9211.69	0.251439	0.107292	0.00264965	0.0410929	17	32350132	32381885	31754	+	ZNF207	protein_coding	chromosome	zinc finger protein 207 [Source:HGNC Symbol;Acc:HGNC:12998]	ZNF207	7756
ENSG00000140157	4499.85	0.227382	0.0909763	0.00265938	0.0411712	15	22838644	22869362	30719	+	NIPA2	protein_coding	chromosome	NIPA magnesium transporter 2 [Source:HGNC Symbol;Acc:HGNC:17044]	NIPA2	81614
ENSG00000110455	239.187	-0.415774	0.298265	0.0026664	0.0412434	11	44065925	44084237	18313	+	ACCS	protein_coding	chromosome	1-aminocyclopropane-1-carboxylate synthase homolog (inactive) [Source:HGNC Symbol;Acc:HGNC:23989]	ACCS	84680
ENSG00000182810	836.131	-0.287191	0.138969	0.00268562	0.0415042	16	68020916	68023232	2317	-	DDX28	protein_coding	chromosome	DEAD-box helicase 28 [Source:HGNC Symbol;Acc:HGNC:17330]	DDX28	55794
ENSG00000186312	398.082	0.217075	0.0850271	0.00269207	0.0415672	X	15674932	15703724	28793	+	CA5BP1	transcribed_unprocessed_pseudogene	chromosome	carbonic anhydrase 5B pseudogene 1 [Source:HGNC Symbol;Acc:HGNC:29544]	CA5BP1	340591
ENSG00000162231	4117.95	0.337286	0.195389	0.0026964	0.0415936	11	62792123	62806302	14180	-	NXF1	protein_coding	chromosome	nuclear RNA export factor 1 [Source:HGNC Symbol;Acc:HGNC:8071]	NXF1	10482
ENSG00000162434	13746.6	0.339463	0.198092	0.00269852	0.0415936	1	64833229	65067754	234526	-	JAK1	protein_coding	chromosome	Janus kinase 1 [Source:HGNC Symbol;Acc:HGNC:6190]	JAK1	3716
ENSG00000158161	3026.42	0.351253	0.213075	0.00271398	0.0417372	1	27970344	28088637	118294	-	EYA3	protein_coding	chromosome	EYA transcriptional coactivator and phosphatase 3 [Source:HGNC Symbol;Acc:HGNC:3521]	EYA3	2140
ENSG00000183735	2206.2	0.297377	0.149847	0.00271496	0.0417372	12	64452090	64502114	50025	+	TBK1	protein_coding	chromosome	TANK binding kinase 1 [Source:HGNC Symbol;Acc:HGNC:11584]	TBK1	29110
ENSG00000182481	2473.65	0.285318	0.137589	0.00272692	0.0418844	17	68035636	68047364	11729	+	KPNA2	protein_coding	chromosome	karyopherin subunit alpha 2 [Source:HGNC Symbol;Acc:HGNC:6395]	KPNA2	3838
ENSG00000173905	3673.32	-0.231886	0.09427	0.00274341	0.0420971	3	168008689	168095924	87236	-	GOLIM4	protein_coding	chromosome	golgi integral membrane protein 4 [Source:HGNC Symbol;Acc:HGNC:15448]	GOLIM4	27333
ENSG00000100099	1507.04	-0.309074	0.163098	0.00274557	0.0420971	22	26443423	26483837	40415	-	HPS4	protein_coding	chromosome	HPS4 biogenesis of lysosomal organelles complex 3 subunit 2 [Source:HGNC Symbol;Acc:HGNC:15844]	HPS4	89781
ENSG00000177409	1370.39	0.395806	0.273186	0.0027533	0.0421789	7	93130056	93148385	18330	-	SAMD9L	protein_coding	chromosome	sterile alpha motif domain containing 9 like [Source:HGNC Symbol;Acc:HGNC:1349]	SAMD9L	219285
ENSG00000168495	948.256	0.411767	0.295987	0.00275584	0.0421809	8	22245133	22254601	9469	+	POLR3D	protein_coding	chromosome	RNA polymerase III subunit D [Source:HGNC Symbol;Acc:HGNC:1080]	POLR3D	661
ENSG00000181061	3027.94	0.259448	0.11454	0.00277308	0.0424078	3	42782908	42804490	21583	-	HIGD1A	protein_coding	chromosome	HIG1 hypoxia inducible domain family member 1A [Source:HGNC Symbol;Acc:HGNC:29527]	HIGD1A	25994
ENSG00000090061	3489.89	0.26045	0.115408	0.0027783	0.0424299	14	99481169	99535044	53876	+	CCNK	protein_coding	chromosome	cyclin K [Source:HGNC Symbol;Acc:HGNC:1596]	CCNK	8812
ENSG00000118495	1517.06	0.417432	0.30522	0.00277935	0.0424299	6	143940300	144064599	124300	-	PLAGL1	protein_coding	chromosome	PLAG1 like zinc finger 1 [Source:HGNC Symbol;Acc:HGNC:9046]	PLAGL1	5325
ENSG00000139546	800.38	-0.257549	0.113113	0.00278815	0.0425272	12	53500921	53506431	5511	+	TARBP2	protein_coding	chromosome	TARBP2 subunit of RISC loading complex [Source:HGNC Symbol;Acc:HGNC:11569]	TARBP2	6895
ENSG00000110042	1566.99	0.45253	0.360417	0.00279508	0.0425959	11	59171430	59208588	37159	+	DTX4	protein_coding	chromosome	deltex E3 ubiquitin ligase 4 [Source:HGNC Symbol;Acc:HGNC:29151]	DTX4	23220
ENSG00000166579	2011.79	0.375204	0.246383	0.00279839	0.0426093	17	8413131	8490411	77281	+	NDEL1	protein_coding	chromosome	nudE neurodevelopment protein 1 like 1 [Source:HGNC Symbol;Acc:HGNC:17620]	NDEL1	81565
ENSG00000034533	209.666	-0.275292	0.128865	0.00281624	0.0427843	3	131013875	131027649	13775	-	ASTE1	protein_coding	chromosome	asteroid homolog 1 [Source:HGNC Symbol;Acc:HGNC:25021]	ASTE1	28990
ENSG00000137193	8810.81	0.473514	0.396668	0.00281755	0.0427843	6	37170152	37175428	5277	+	PIM1	protein_coding	chromosome	Pim-1 proto-oncogene, serine/threonine kinase [Source:HGNC Symbol;Acc:HGNC:8986]	PIM1	5292
ENSG00000109063	88.6746	0.367905	0.237217	0.00281953	0.0427843	17	10628526	10657309	28784	-	MYH3	protein_coding	chromosome	myosin heavy chain 3 [Source:HGNC Symbol;Acc:HGNC:7573]	MYH3	4621
ENSG00000172590	957.904	0.27983	0.133231	0.00281963	0.0427843	14	22829879	22835037	5159	+	MRPL52	protein_coding	chromosome	mitochondrial ribosomal protein L52 [Source:HGNC Symbol;Acc:HGNC:16655]	MRPL52	122704
ENSG00000178917	98.6782	-0.285186	0.138629	0.00282863	0.0428837	3	44494847	44510636	15790	-	ZNF852	protein_coding	chromosome	zinc finger protein 852 [Source:HGNC Symbol;Acc:HGNC:27713]	ZNF852	285346
ENSG00000222009	2252.22	0.474227	0.399474	0.00284297	0.043064	1	44808482	44815585	7104	+	BTBD19	protein_coding	chromosome	BTB domain containing 19 [Source:HGNC Symbol;Acc:HGNC:27145]	BTBD19	149478
ENSG00000106344	1396.78	0.253243	0.11018	0.00285407	0.0431949	7	128297685	128343908	46224	-	RBM28	protein_coding	chromosome	RNA binding motif protein 28 [Source:HGNC Symbol;Acc:HGNC:21863]	RBM28	55131
ENSG00000069493	445.463	0.494756	0.436631	0.00286129	0.0432668	12	9664969	9699553	34585	+	CLEC2D	protein_coding	chromosome	C-type lectin domain family 2 member D [Source:HGNC Symbol;Acc:HGNC:14351]	CLEC2D	29121
ENSG00000129003	7862.63	-0.203299	0.0782458	0.00288004	0.0434888	15	61852389	62060473	208085	-	VPS13C	protein_coding	chromosome	vacuolar protein sorting 13 homolog C [Source:HGNC Symbol;Acc:HGNC:23594]	VPS13C	54832
ENSG00000121653	39.1564	0.52516	0.493178	0.00288198	0.0434888	11	45885651	45906465	20815	+	MAPK8IP1	protein_coding	chromosome	mitogen-activated protein kinase 8 interacting protein 1 [Source:HGNC Symbol;Acc:HGNC:6882]	MAPK8IP1	9479
ENSG00000105519	289.125	-0.373587	0.246584	0.0028834	0.0434888	19	5912339	5916211	3873	+	CAPS	protein_coding	chromosome	calcyphosine [Source:HGNC Symbol;Acc:HGNC:1487]	CAPS	828
ENSG00000117625	770.241	-0.298788	0.153728	0.00288987	0.043549	1	211258377	211316385	58009	+	RCOR3	protein_coding	chromosome	REST corepressor 3 [Source:HGNC Symbol;Acc:HGNC:25594]	RCOR3	55758
ENSG00000145569	554.793	-0.565599	0.568778	0.00289525	0.0435926	5	14581792	14616180	34389	+	OTULINL	protein_coding	chromosome	OTU deubiquitinase with linear linkage specificity like [Source:HGNC Symbol;Acc:HGNC:25629]	OTULINL	54491
ENSG00000156875	2991.24	0.336084	0.198201	0.00290979	0.0437045	1	100038095	100083377	45283	+	MFSD14A	protein_coding	chromosome	major facilitator superfamily domain containing 14A [Source:HGNC Symbol;Acc:HGNC:23363]	MFSD14A	64645
ENSG00000198855	1155.96	0.319845	0.178306	0.00291185	0.0437045	12	108515277	108525837	10561	+	FICD	protein_coding	chromosome	FIC domain protein adenylyltransferase [Source:HGNC Symbol;Acc:HGNC:18416]	FICD	11153
ENSG00000107643	1281.22	0.30902	0.165736	0.00292297	0.0437847	10	48306639	48439360	132722	+	MAPK8	protein_coding	chromosome	mitogen-activated protein kinase 8 [Source:HGNC Symbol;Acc:HGNC:6881]	MAPK8	5599
ENSG00000109917	1988.19	0.278771	0.133329	0.00292681	0.0438048	11	116773799	116788039	14241	-	ZPR1	protein_coding	chromosome	ZPR1 zinc finger [Source:HGNC Symbol;Acc:HGNC:13051]	ZPR1	8882
ENSG00000130193	587.127	-0.438677	0.345258	0.00293897	0.0439494	8	142727223	142736927	9705	+	THEM6	protein_coding	chromosome	thioesterase superfamily member 6 [Source:HGNC Symbol;Acc:HGNC:29656]	THEM6	51337
ENSG00000206530	89.8489	-0.480506	0.41717	0.00294775	0.0440431	3	113286930	113441610	154681	-	CFAP44	protein_coding	chromosome	cilia and flagella associated protein 44 [Source:HGNC Symbol;Acc:HGNC:25631]	CFAP44	55779
ENSG00000054611	1909.05	-0.269147	0.124635	0.00296991	0.0442827	22	46762617	47175699	413083	+	TBC1D22A	protein_coding	chromosome	TBC1 domain family member 22A [Source:HGNC Symbol;Acc:HGNC:1309]	TBC1D22A	25771
ENSG00000080822	1848.86	0.356939	0.226483	0.00297135	0.0442827	3	98497912	98523066	25155	-	CLDND1	protein_coding	chromosome	claudin domain containing 1 [Source:HGNC Symbol;Acc:HGNC:1322]	CLDND1	56650
ENSG00000188529	3576.54	0.304177	0.161042	0.00298223	0.0444071	1	23964347	23980927	16581	-	SRSF10	protein_coding	chromosome	serine and arginine rich splicing factor 10 [Source:HGNC Symbol;Acc:HGNC:16713]	SRSF10	10772
ENSG00000111203	912.553	-0.238985	0.100474	0.00299229	0.0445192	12	2812622	2859791	47170	+	ITFG2	protein_coding	chromosome	integrin alpha FG-GAP repeat containing 2 [Source:HGNC Symbol;Acc:HGNC:30879]	ITFG2	55846
ENSG00000125901	475.01	-0.275284	0.130639	0.00299544	0.0445283	20	3046052	3048250	2199	+	MRPS26	protein_coding	chromosome	mitochondrial ribosomal protein S26 [Source:HGNC Symbol;Acc:HGNC:14045]	MRPS26	64949
ENSG00000176454	488.362	-0.339893	0.204909	0.00300274	0.0445977	15	34358633	34367196	8564	-	LPCAT4	protein_coding	chromosome	lysophosphatidylcholine acyltransferase 4 [Source:HGNC Symbol;Acc:HGNC:30059]	LPCAT4	254531
ENSG00000152465	1195.9	0.308878	0.166807	0.00300519	0.0445977	10	15102584	15168693	66110	-	NMT2	protein_coding	chromosome	N-myristoyltransferase 2 [Source:HGNC Symbol;Acc:HGNC:7858]	NMT2	9397
ENSG00000105717	295.817	0.60019	0.645156	0.00301385	0.0446885	19	19561707	19618693	56987	-	PBX4	protein_coding	chromosome	PBX homeobox 4 [Source:HGNC Symbol;Acc:HGNC:13403]	PBX4	80714
ENSG00000184831	731.214	0.387258	0.269778	0.00302122	0.0447135	X	23833353	23907938	74586	-	APOO	protein_coding	chromosome	apolipoprotein O [Source:HGNC Symbol;Acc:HGNC:28727]	APOO	79135
ENSG00000117475	811.926	0.307911	0.165953	0.00302364	0.0447135	1	169367970	169396540	28571	+	BLZF1	protein_coding	chromosome	basic leucine zipper nuclear factor 1 [Source:HGNC Symbol;Acc:HGNC:1065]	BLZF1	8548
ENSG00000165929	21.2686	0.689728	0.816879	0.00302646	0.0447135	14	91779746	91867536	87791	-	TC2N	protein_coding	chromosome	tandem C2 domains, nuclear [Source:HGNC Symbol;Acc:HGNC:19859]	TC2N	123036
ENSG00000008517	23.6508	0.658959	0.757873	0.00302827	0.0447135	16	3065297	3082192	16896	+	IL32	protein_coding	chromosome	interleukin 32 [Source:HGNC Symbol;Acc:HGNC:16830]	IL32	9235
ENSG00000163795	1016.45	0.335658	0.200117	0.00303414	0.0447626	2	27377235	27380790	3556	-	ZNF513	protein_coding	chromosome	zinc finger protein 513 [Source:HGNC Symbol;Acc:HGNC:26498]	ZNF513	130557
ENSG00000183208	251.52	-0.360393	0.233061	0.00305115	0.0449757	15	90233808	90245811	12004	+	GDPGP1	protein_coding	chromosome	GDP-D-glucose phosphorylase 1 [Source:HGNC Symbol;Acc:HGNC:34360]	GDPGP1	390637
ENSG00000162695	2927.06	0.289183	0.145423	0.00305656	0.0450176	1	100896076	100981757	85682	+	SLC30A7	protein_coding	chromosome	solute carrier family 30 member 7 [Source:HGNC Symbol;Acc:HGNC:19306]	SLC30A7	148867
ENSG00000006607	2199.17	0.381989	0.26386	0.0030755	0.0452586	2	241356285	241494841	138557	+	FARP2	protein_coding	chromosome	FERM, ARH/RhoGEF and pleckstrin domain protein 2 [Source:HGNC Symbol;Acc:HGNC:16460]	FARP2	9855
ENSG00000167962	1705.75	0.362497	0.236618	0.00307882	0.0452656	16	1997654	2009821	12168	-	ZNF598	protein_coding	chromosome	zinc finger protein 598, E3 ubiquitin ligase [Source:HGNC Symbol;Acc:HGNC:28079]	ZNF598	90850
ENSG00000170190	745.766	-0.317228	0.177984	0.00308281	0.0452656	17	75087727	75106162	18436	+	SLC16A5	protein_coding	chromosome	solute carrier family 16 member 5 [Source:HGNC Symbol;Acc:HGNC:10926]	SLC16A5	9121
ENSG00000237513	46.2083	0.645611	0.7392	0.00308371	0.0452656	7	104940943	105000713	59771	+	AC007384.1	lncRNA	chromosome	novel transcript	AC007384.1	NA
ENSG00000260361	21.6554	0.608435	0.66911	0.00309178	0.0453077	15	92779757	92781492	1736	-	AC106028.3	lncRNA	chromosome	novel transcript	AC106028.3	NA
ENSG00000186815	7786.95	-0.376543	0.256718	0.00309739	0.0453077	12	113221050	113298585	77536	+	TPCN1	protein_coding	chromosome	two pore segment channel 1 [Source:HGNC Symbol;Acc:HGNC:18182]	TPCN1	53373
ENSG00000147162	6275.23	0.267953	0.124694	0.00309941	0.0453077	X	71533104	71575892	42789	+	OGT	protein_coding	chromosome	O-linked N-acetylglucosamine (GlcNAc) transferase [Source:HGNC Symbol;Acc:HGNC:8127]	OGT	8473
ENSG00000143514	4101.8	0.350788	0.221262	0.00309948	0.0453077	1	223779893	223845954	66062	-	TP53BP2	protein_coding	chromosome	tumor protein p53 binding protein 2 [Source:HGNC Symbol;Acc:HGNC:12000]	TP53BP2	7159
ENSG00000137462	3986.55	0.517409	0.497037	0.00310826	0.0453982	4	153684070	153706260	22191	+	TLR2	protein_coding	chromosome	toll like receptor 2 [Source:HGNC Symbol;Acc:HGNC:11848]	TLR2	7097
ENSG00000165792	1234.44	-0.253162	0.112015	0.003118	0.0455026	14	20989973	20997035	7063	+	METTL17	protein_coding	chromosome	methyltransferase like 17 [Source:HGNC Symbol;Acc:HGNC:19280]	METTL17	64745
ENSG00000115946	696.763	0.3089	0.168604	0.00312402	0.0455526	2	68157888	68176238	18351	+	PNO1	protein_coding	chromosome	partner of NOB1 homolog [Source:HGNC Symbol;Acc:HGNC:32790]	PNO1	56902
ENSG00000179134	3204.82	0.321776	0.184414	0.0031327	0.0456034	19	39342396	39385710	43315	+	SAMD4B	protein_coding	chromosome	sterile alpha motif domain containing 4B [Source:HGNC Symbol;Acc:HGNC:25492]	SAMD4B	55095
ENSG00000108932	7018.37	0.3013	0.160047	0.0031481	0.0457897	17	68267026	68291267	24242	-	SLC16A6	protein_coding	chromosome	solute carrier family 16 member 6 [Source:HGNC Symbol;Acc:HGNC:10927]	SLC16A6	9120
ENSG00000008086	268.31	0.37271	0.252776	0.00315132	0.0457986	X	18425583	18653629	228047	+	CDKL5	protein_coding	chromosome	cyclin dependent kinase like 5 [Source:HGNC Symbol;Acc:HGNC:11411]	CDKL5	6792
ENSG00000033178	2969.16	0.386414	0.272745	0.00315557	0.0458223	4	67612652	67701155	88504	-	UBA6	protein_coding	chromosome	ubiquitin like modifier activating enzyme 6 [Source:HGNC Symbol;Acc:HGNC:25581]	UBA6	55236
ENSG00000108312	4028.54	-0.334443	0.201069	0.00316342	0.0458984	17	44205033	44221626	16594	-	UBTF	protein_coding	chromosome	upstream binding transcription factor [Source:HGNC Symbol;Acc:HGNC:12511]	UBTF	7343
ENSG00000100823	2705.34	-0.302199	0.161547	0.00318178	0.0461266	14	20455191	20457772	2582	+	APEX1	protein_coding	chromosome	apurinic/apyrimidinic endodeoxyribonuclease 1 [Source:HGNC Symbol;Acc:HGNC:587]	APEX1	328
ENSG00000006025	252.089	-0.44543	0.369231	0.00318894	0.0461923	17	47807372	47821834	14463	-	OSBPL7	protein_coding	chromosome	oxysterol binding protein like 7 [Source:HGNC Symbol;Acc:HGNC:16387]	OSBPL7	114881
ENSG00000086061	7336.94	0.333119	0.199925	0.00319336	0.0462181	9	33025273	33039907	14635	+	DNAJA1	protein_coding	chromosome	DnaJ heat shock protein family (Hsp40) member A1 [Source:HGNC Symbol;Acc:HGNC:5229]	DNAJA1	3301
ENSG00000182446	9249.88	0.315306	0.17748	0.00319797	0.0462467	17	81556887	81648465	91579	-	NPLOC4	protein_coding	chromosome	NPL4 homolog, ubiquitin recognition factor [Source:HGNC Symbol;Acc:HGNC:18261]	NPLOC4	55666
ENSG00000171316	991.222	0.292731	0.151053	0.00320371	0.0462916	8	60678740	60868028	189289	+	CHD7	protein_coding	chromosome	chromodomain helicase DNA binding protein 7 [Source:HGNC Symbol;Acc:HGNC:20626]	CHD7	55636
ENSG00000073578	6175.41	-0.18343	0.0693047	0.00321071	0.0463351	5	218241	257082	38842	+	SDHA	protein_coding	chromosome	succinate dehydrogenase complex flavoprotein subunit A [Source:HGNC Symbol;Acc:HGNC:10680]	SDHA	6389
ENSG00000162642	631.045	0.271179	0.128775	0.00321584	0.0463351	1	85249953	85259672	9720	-	C1orf52	protein_coding	chromosome	chromosome 1 open reading frame 52 [Source:HGNC Symbol;Acc:HGNC:24871]	C1orf52	148423
ENSG00000161277	167.596	-0.399058	0.293872	0.00321692	0.0463351	19	36034984	36054739	19756	-	THAP8	protein_coding	chromosome	THAP domain containing 8 [Source:HGNC Symbol;Acc:HGNC:23191]	THAP8	199745
ENSG00000105879	1210.52	0.239502	0.102158	0.00321891	0.0463351	7	107743949	107761667	17719	+	CBLL1	protein_coding	chromosome	Cbl proto-oncogene like 1 [Source:HGNC Symbol;Acc:HGNC:21225]	CBLL1	79872
ENSG00000198839	704.332	0.416693	0.322003	0.00321991	0.0463351	7	112206695	112343934	137240	+	ZNF277	protein_coding	chromosome	zinc finger protein 277 [Source:HGNC Symbol;Acc:HGNC:13070]	ZNF277	11179
ENSG00000112245	2921.66	0.337734	0.20657	0.00322475	0.0463667	6	63521746	63583436	61691	+	PTP4A1	protein_coding	chromosome	protein tyrosine phosphatase 4A1 [Source:HGNC Symbol;Acc:HGNC:9634]	PTP4A1	7803
ENSG00000269069	9.7461	-0.468304	0.413537	0.00324022	0.046507	19	40023384	40025502	2119	-	AC007842.1	processed_pseudogene	chromosome	protein associated with topoisomerase II homolog 1 (yeast) (PATL1) pseudogene	AC007842.1	NA
ENSG00000135763	734.56	0.303851	0.164337	0.00324357	0.046507	1	229626247	229660200	33954	+	URB2	protein_coding	chromosome	URB2 ribosome biogenesis homolog [Source:HGNC Symbol;Acc:HGNC:28967]	URB2	9816
ENSG00000223764	32.2637	-0.558838	0.588854	0.0032451	0.046507	1	916865	921016	4152	-	LINC02593	lncRNA	chromosome	long intergenic non-protein coding RNA 2593 [Source:HGNC Symbol;Acc:HGNC:53933]	LINC02593	100130417
ENSG00000138606	73.0091	0.472077	0.421416	0.00325344	0.0465884	15	45167214	45201175	33962	-	SHF	protein_coding	chromosome	Src homology 2 domain containing F [Source:HGNC Symbol;Acc:HGNC:25116]	SHF	90525
ENSG00000141971	726.406	-0.212083	0.0845734	0.00325662	0.046596	19	17405722	17433724	28003	+	MVB12A	protein_coding	chromosome	multivesicular body subunit 12A [Source:HGNC Symbol;Acc:HGNC:25153]	MVB12A	93343
ENSG00000257108	16.5713	-0.534536	0.542679	0.00326051	0.0466136	16	567005	569495	2491	+	NHLRC4	protein_coding	chromosome	NHL repeat containing 4 [Source:HGNC Symbol;Acc:HGNC:26700]	NHLRC4	283948
ENSG00000170852	2285.72	0.291153	0.15004	0.00326526	0.0466436	7	32868172	32894131	25960	-	KBTBD2	protein_coding	chromosome	kelch repeat and BTB domain containing 2 [Source:HGNC Symbol;Acc:HGNC:21751]	KBTBD2	25948
ENSG00000196476	123.001	-0.307094	0.168699	0.00327834	0.0467307	20	270863	290778	19916	-	C20orf96	protein_coding	chromosome	chromosome 20 open reading frame 96 [Source:HGNC Symbol;Acc:HGNC:16227]	C20orf96	140680
ENSG00000189376	1083.49	0.262689	0.121396	0.00327917	0.0467307	8	123219967	123241377	21411	-	C8orf76	protein_coding	chromosome	chromosome 8 open reading frame 76 [Source:HGNC Symbol;Acc:HGNC:25924]	C8orf76	84933
ENSG00000204070	2175.94	-0.203031	0.0795685	0.00327935	0.0467307	20	45361937	45376798	14862	+	SYS1	protein_coding	chromosome	SYS1 golgi trafficking protein [Source:HGNC Symbol;Acc:HGNC:16162]	SYS1	90196
ENSG00000168476	999.352	-0.236847	0.100616	0.00328487	0.0467516	8	22138020	22141951	3932	-	REEP4	protein_coding	chromosome	receptor accessory protein 4 [Source:HGNC Symbol;Acc:HGNC:26176]	REEP4	80346
ENSG00000131871	2156.78	0.316182	0.179964	0.00328614	0.0467516	15	101270817	101277500	6684	-	SELENOS	protein_coding	chromosome	selenoprotein S [Source:HGNC Symbol;Acc:HGNC:30396]	SELENOS	55829
ENSG00000153406	635.781	-0.278534	0.136807	0.00329056	0.0467766	16	4461691	4495763	34073	-	NMRAL1	protein_coding	chromosome	NmrA like redox sensor 1 [Source:HGNC Symbol;Acc:HGNC:24987]	NMRAL1	57407
ENSG00000174953	2329.12	0.256396	0.115996	0.00329693	0.0468292	3	154272546	154324487	51942	-	DHX36	protein_coding	chromosome	DEAH-box helicase 36 [Source:HGNC Symbol;Acc:HGNC:14410]	DHX36	170506
ENSG00000182973	607.437	-0.183239	0.0694947	0.0033099	0.0469755	3	32685145	32773875	88731	+	CNOT10	protein_coding	chromosome	CCR4-NOT transcription complex subunit 10 [Source:HGNC Symbol;Acc:HGNC:23817]	CNOT10	25904
ENSG00000101336	9744.57	0.339188	0.210374	0.00331843	0.0470343	20	32052197	32101856	49660	+	HCK	protein_coding	chromosome	HCK proto-oncogene, Src family tyrosine kinase [Source:HGNC Symbol;Acc:HGNC:4840]	HCK	3055
ENSG00000122861	2066.65	-0.412344	0.318894	0.00331941	0.0470343	10	73909177	73917496	8320	+	PLAU	protein_coding	chromosome	plasminogen activator, urokinase [Source:HGNC Symbol;Acc:HGNC:9052]	PLAU	5328
ENSG00000122863	30.1417	0.678471	0.835608	0.00332485	0.0470734	10	71964395	72013558	49164	+	CHST3	protein_coding	chromosome	carbohydrate sulfotransferase 3 [Source:HGNC Symbol;Acc:HGNC:1971]	CHST3	9469
ENSG00000154889	816.662	-0.299377	0.160288	0.00333372	0.04708	18	11882622	11908366	25745	-	MPPE1	protein_coding	chromosome	metallophosphoesterase 1 [Source:HGNC Symbol;Acc:HGNC:15988]	MPPE1	65258
ENSG00000138646	340.957	0.50498	0.490502	0.00333405	0.04708	4	88457119	88506163	49045	+	HERC5	protein_coding	chromosome	HECT and RLD domain containing E3 ubiquitin protein ligase 5 [Source:HGNC Symbol;Acc:HGNC:24368]	HERC5	51191
ENSG00000226479	1897.16	0.278921	0.137645	0.00333421	0.04708	2	120217479	120223400	5922	-	TMEM185B	protein_coding	chromosome	transmembrane protein 185B [Source:HGNC Symbol;Acc:HGNC:18896]	TMEM185B	79134
ENSG00000130311	1294.95	0.312059	0.175671	0.00333972	0.04708	19	17309518	17323298	13781	+	DDA1	protein_coding	chromosome	DET1 and DDB1 associated 1 [Source:HGNC Symbol;Acc:HGNC:28360]	DDA1	79016
ENSG00000072364	9487.38	0.32717	0.194911	0.0033414	0.04708	5	132875395	132963634	88240	-	AFF4	protein_coding	chromosome	AF4/FMR2 family member 4 [Source:HGNC Symbol;Acc:HGNC:17869]	AFF4	27125
ENSG00000279267	93.1692	-0.426725	0.344736	0.00335611	0.0472493	2	113605867	113607908	2042	-	AL078621.1	TEC	chromosome	TEC	AL078621.1	NA
ENSG00000163539	4046.99	0.296434	0.157328	0.00337041	0.0474126	3	33496245	33718356	222112	-	CLASP2	protein_coding	chromosome	cytoplasmic linker associated protein 2 [Source:HGNC Symbol;Acc:HGNC:17078]	CLASP2	23122
ENSG00000166669	366.657	0.396111	0.294732	0.00337495	0.0474342	16	10326434	10483638	157205	+	ATF7IP2	protein_coding	chromosome	activating transcription factor 7 interacting protein 2 [Source:HGNC Symbol;Acc:HGNC:20397]	ATF7IP2	80063
ENSG00000165055	1151.92	0.268715	0.127838	0.00337735	0.0474342	7	128476729	128506602	29874	+	METTL2B	protein_coding	chromosome	methyltransferase like 2B [Source:HGNC Symbol;Acc:HGNC:18272]	METTL2B	55798
ENSG00000123091	2900.81	0.291756	0.152184	0.0033887	0.0475221	1	51236273	51273447	37175	+	RNF11	protein_coding	chromosome	ring finger protein 11 [Source:HGNC Symbol;Acc:HGNC:10056]	RNF11	26994
ENSG00000198455	423.308	0.236547	0.101077	0.00340968	0.0477737	X	57592011	57597477	5467	+	ZXDB	protein_coding	chromosome	zinc finger X-linked duplicated B [Source:HGNC Symbol;Acc:HGNC:13199]	ZXDB	158586
ENSG00000166833	657.213	0.496577	0.480299	0.00342076	0.0478907	11	19350724	20121601	770878	+	NAV2	protein_coding	chromosome	neuron navigator 2 [Source:HGNC Symbol;Acc:HGNC:15997]	NAV2	89797
ENSG00000055070	7656.47	0.229666	0.0963438	0.00342648	0.0479222	1	16352575	16398145	45571	+	SZRD1	protein_coding	chromosome	SUZ RNA binding domain containing 1 [Source:HGNC Symbol;Acc:HGNC:30232]	SZRD1	26099
ENSG00000264538	293.655	-0.32458	0.193326	0.00344418	0.0481035	17	30709299	30790908	81610	+	SUZ12P1	transcribed_unprocessed_pseudogene	chromosome	SUZ12 pseudogene 1 [Source:HGNC Symbol;Acc:HGNC:32421]	SUZ12P1	NA
ENSG00000128185	974.409	-0.230382	0.0969533	0.00345117	0.0481502	22	20314238	20320080	5843	-	DGCR6L	protein_coding	chromosome	DiGeorge syndrome critical region gene 6 like [Source:HGNC Symbol;Acc:HGNC:18551]	DGCR6L	85359
ENSG00000160223	4870.29	0.412697	0.325407	0.00346761	0.0482654	21	44217014	44240966	23953	-	ICOSLG	protein_coding	chromosome	inducible T cell costimulator ligand [Source:HGNC Symbol;Acc:HGNC:17087]	ICOSLG	23308
ENSG00000136643	1481.06	0.338134	0.21195	0.00346959	0.0482654	1	213051233	213274774	223542	+	RPS6KC1	protein_coding	chromosome	ribosomal protein S6 kinase C1 [Source:HGNC Symbol;Acc:HGNC:10439]	RPS6KC1	26750
ENSG00000037474	3645.11	0.299538	0.162257	0.0034699	0.0482654	5	6599239	6633291	34053	-	NSUN2	protein_coding	chromosome	NOP2/Sun RNA methyltransferase 2 [Source:HGNC Symbol;Acc:HGNC:25994]	NSUN2	54888
ENSG00000172977	2517.64	0.201127	0.0791937	0.00347227	0.0482654	11	65711996	65719604	7609	+	KAT5	protein_coding	chromosome	lysine acetyltransferase 5 [Source:HGNC Symbol;Acc:HGNC:5275]	KAT5	10524
ENSG00000111676	5663.48	0.256523	0.117428	0.00348001	0.0483346	12	6924463	6942321	17859	+	ATN1	protein_coding	chromosome	atrophin 1 [Source:HGNC Symbol;Acc:HGNC:3033]	ATN1	1822
ENSG00000175262	54.9446	-0.489398	0.472294	0.00350958	0.0487069	1	10946471	10982037	35567	-	C1orf127	protein_coding	chromosome	chromosome 1 open reading frame 127 [Source:HGNC Symbol;Acc:HGNC:26730]	C1orf127	148345
ENSG00000048162	767.024	0.388867	0.288389	0.00353062	0.0489602	5	176383938	176388927	4990	-	NOP16	protein_coding	chromosome	NOP16 nucleolar protein [Source:HGNC Symbol;Acc:HGNC:26934]	NOP16	51491
ENSG00000235257	15.1103	-0.427263	0.353913	0.00353627	0.0489998	3	37693655	37861802	168148	-	ITGA9-AS1	lncRNA	chromosome	ITGA9 antisense RNA 1 [Source:HGNC Symbol;Acc:HGNC:49668]	ITGA9-AS1	101928153
ENSG00000198380	3426.42	0.288729	0.150571	0.00354615	0.049087	2	69319780	69387250	67471	-	GFPT1	protein_coding	chromosome	glutamine--fructose-6-phosphate transaminase 1 [Source:HGNC Symbol;Acc:HGNC:4241]	GFPT1	2673
ENSG00000113369	3220.87	0.431945	0.362997	0.00354816	0.049087	5	91368631	91383317	14687	-	ARRDC3	protein_coding	chromosome	arrestin domain containing 3 [Source:HGNC Symbol;Acc:HGNC:29263]	ARRDC3	57561
ENSG00000158473	387.792	-0.569824	0.643089	0.00358758	0.0495934	1	158178030	158186427	8398	+	CD1D	protein_coding	chromosome	CD1d molecule [Source:HGNC Symbol;Acc:HGNC:1637]	CD1D	912
ENSG00000159256	2735.09	0.273355	0.134362	0.00359163	0.0496039	21	36320189	36386148	65960	+	MORC3	protein_coding	chromosome	MORC family CW-type zinc finger 3 [Source:HGNC Symbol;Acc:HGNC:23572]	MORC3	23515
ENSG00000102218	3548.81	0.327675	0.200109	0.00359693	0.0496039	X	46837043	46882358	45316	+	RP2	protein_coding	chromosome	RP2 activator of ARL3 GTPase [Source:HGNC Symbol;Acc:HGNC:10274]	RP2	6102
ENSG00000142327	7988.27	-0.293703	0.156939	0.00359816	0.0496039	2	240565804	240581372	15569	+	RNPEPL1	protein_coding	chromosome	arginyl aminopeptidase like 1 [Source:HGNC Symbol;Acc:HGNC:10079]	RNPEPL1	57140
ENSG00000165806	1234.71	0.301603	0.166461	0.00359965	0.0496039	10	113679162	113730907	51746	+	CASP7	protein_coding	chromosome	caspase 7 [Source:HGNC Symbol;Acc:HGNC:1508]	CASP7	840
ENSG00000015568	1382.54	0.320594	0.19119	0.00362988	0.0499603	2	109792758	109857705	64948	+	RGPD5	protein_coding	chromosome	RANBP2 like and GRIP domain containing 5 [Source:HGNC Symbol;Acc:HGNC:32418]	RGPD5	84220
ENSG00000148814	122.983	-0.437202	0.376896	0.0036312	0.0499603	10	132332154	132381508	49355	+	LRRC27	protein_coding	chromosome	leucine rich repeat containing 27 [Source:HGNC Symbol;Acc:HGNC:29346]	LRRC27	80313
ENSG00000198429	90.746	-0.363786	0.252517	0.00363673	0.0499972	19	11887782	11914329	26548	+	ZNF69	protein_coding	chromosome	zinc finger protein 69 [Source:HGNC Symbol;Acc:HGNC:13138]	ZNF69	7620
ENSG00000136141	3669.61	0.384355	0.285022	0.00365304	0.0501821	13	46553168	46753040	199873	+	LRCH1	protein_coding	chromosome	leucine rich repeats and calponin homology domain containing 1 [Source:HGNC Symbol;Acc:HGNC:20309]	LRCH1	23143
ENSG00000123836	922.349	-0.403443	0.31689	0.00365598	0.0501833	1	207034366	207081024	46659	+	PFKFB2	protein_coding	chromosome	6-phosphofructo-2-kinase/fructose-2,6-biphosphatase 2 [Source:HGNC Symbol;Acc:HGNC:8873]	PFKFB2	5208
ENSG00000108424	13651.7	0.288708	0.151943	0.00366994	0.0503355	17	47649476	47685505	36030	+	KPNB1	protein_coding	chromosome	karyopherin subunit beta 1 [Source:HGNC Symbol;Acc:HGNC:6400]	KPNB1	3837
ENSG00000100139	3976.68	0.370381	0.263724	0.00367989	0.0504326	22	37905657	37942822	37166	+	MICALL1	protein_coding	chromosome	MICAL like 1 [Source:HGNC Symbol;Acc:HGNC:29804]	MICALL1	85377
ENSG00000171658	837.264	0.295814	0.160538	0.00368725	0.0504782	3	185959943	185980872	20930	+	NMRAL2P	transcribed_unprocessed_pseudogene	chromosome	NmrA like redox sensor 2, pseudogene [Source:HGNC Symbol;Acc:HGNC:52332]	NMRAL2P	344887
ENSG00000229419	50.3611	0.589744	0.694617	0.00369075	0.0504782	9	105520128	105526359	6232	+	RALGAPA1P1	processed_pseudogene	chromosome	RALGAPA1 pseudogene 1 [Source:HGNC Symbol;Acc:HGNC:23203]	RALGAPA1P1	NA
ENSG00000113070	4408.3	0.41553	0.339609	0.00369229	0.0504782	5	140332843	140346603	13761	-	HBEGF	protein_coding	chromosome	heparin binding EGF like growth factor [Source:HGNC Symbol;Acc:HGNC:3059]	HBEGF	1839
ENSG00000114030	3983.7	0.266759	0.128607	0.00369472	0.0504782	3	122421902	122514945	93044	-	KPNA1	protein_coding	chromosome	karyopherin subunit alpha 1 [Source:HGNC Symbol;Acc:HGNC:6394]	KPNA1	3836
ENSG00000137216	1787.95	0.39156	0.298913	0.00371711	0.0507052	6	44126914	44155519	28606	+	TMEM63B	protein_coding	chromosome	transmembrane protein 63B [Source:HGNC Symbol;Acc:HGNC:17735]	TMEM63B	55362
ENSG00000205339	10066.3	0.263703	0.126021	0.00374454	0.0510197	11	9384652	9448127	63476	+	IPO7	protein_coding	chromosome	importin 7 [Source:HGNC Symbol;Acc:HGNC:9852]	IPO7	10527
ENSG00000148200	152.142	0.496135	0.503129	0.00374597	0.0510197	9	124517275	124771311	254037	-	NR6A1	protein_coding	chromosome	nuclear receptor subfamily 6 group A member 1 [Source:HGNC Symbol;Acc:HGNC:7985]	NR6A1	2649
ENSG00000178921	1216.19	-0.235172	0.101942	0.00376879	0.0512828	17	8247618	8270491	22874	+	PFAS	protein_coding	chromosome	phosphoribosylformylglycinamidine synthase [Source:HGNC Symbol;Acc:HGNC:8863]	PFAS	5198
ENSG00000145675	3724.57	-0.34673	0.230346	0.00377282	0.0512828	5	68215756	68301821	86066	+	PIK3R1	protein_coding	chromosome	phosphoinositide-3-kinase regulatory subunit 1 [Source:HGNC Symbol;Acc:HGNC:8979]	PIK3R1	5295
ENSG00000113282	4452.23	0.378072	0.278541	0.00377406	0.0512828	5	157785743	157859145	73403	-	CLINT1	protein_coding	chromosome	clathrin interactor 1 [Source:HGNC Symbol;Acc:HGNC:23186]	CLINT1	9685
ENSG00000161791	11928	0.33323	0.211109	0.00378065	0.0513327	12	49636499	49708165	71667	-	FMNL3	protein_coding	chromosome	formin like 3 [Source:HGNC Symbol;Acc:HGNC:23698]	FMNL3	91010
ENSG00000104635	240.226	0.42976	0.370886	0.00379758	0.0515202	8	22367278	22434129	66852	+	SLC39A14	protein_coding	chromosome	solute carrier family 39 member 14 [Source:HGNC Symbol;Acc:HGNC:20858]	SLC39A14	23516
ENSG00000130940	501	0.444385	0.399744	0.00380033	0.0515202	1	10636604	10796650	160047	-	CASZ1	protein_coding	chromosome	castor zinc finger 1 [Source:HGNC Symbol;Acc:HGNC:26002]	CASZ1	54897
ENSG00000167977	3641.41	-0.268339	0.131094	0.00380427	0.0515337	16	2682523	2709030	26508	+	KCTD5	protein_coding	chromosome	potassium channel tetramerization domain containing 5 [Source:HGNC Symbol;Acc:HGNC:21423]	KCTD5	54442
ENSG00000107443	944.528	0.299043	0.166068	0.00381297	0.0516118	10	96043394	96060870	17477	+	CCNJ	protein_coding	chromosome	cyclin J [Source:HGNC Symbol;Acc:HGNC:23434]	CCNJ	54619
ENSG00000124789	3903.73	0.230196	0.0986133	0.0038256	0.0517063	6	17615035	17706925	91891	-	NUP153	protein_coding	chromosome	nucleoporin 153 [Source:HGNC Symbol;Acc:HGNC:8062]	NUP153	9972
ENSG00000136940	1186.76	0.198188	0.0787236	0.00382739	0.0517063	9	122798389	122828588	30200	-	PDCL	protein_coding	chromosome	phosducin like [Source:HGNC Symbol;Acc:HGNC:8770]	PDCL	5082
ENSG00000130702	329.395	0.613782	0.760611	0.00382878	0.0517063	20	62307955	62367312	59358	-	LAMA5	protein_coding	chromosome	laminin subunit alpha 5 [Source:HGNC Symbol;Acc:HGNC:6485]	LAMA5	3911
ENSG00000172939	3094.72	0.346206	0.230929	0.00383623	0.0517557	3	38165089	38255484	90396	+	OXSR1	protein_coding	chromosome	oxidative stress responsive kinase 1 [Source:HGNC Symbol;Acc:HGNC:8508]	OXSR1	9943
ENSG00000272768	44.8861	0.510247	0.53997	0.00383834	0.0517557	7	44884953	44886393	1441	+	AC004854.2	lncRNA	chromosome	novel transcript, antisense to PURB	AC004854.2	NA
ENSG00000096384	40497.5	0.23333	0.100973	0.00384658	0.0518224	6	44246166	44253888	7723	+	HSP90AB1	protein_coding	chromosome	heat shock protein 90 alpha family class B member 1 [Source:HGNC Symbol;Acc:HGNC:5258]	HSP90AB1	3326
ENSG00000186432	7142.69	0.312901	0.184449	0.00385153	0.0518224	3	160495007	160565571	70565	-	KPNA4	protein_coding	chromosome	karyopherin subunit alpha 4 [Source:HGNC Symbol;Acc:HGNC:6397]	KPNA4	3840
ENSG00000227500	3488.46	-0.267661	0.130829	0.0038551	0.0518224	19	1905372	1926013	20642	+	SCAMP4	protein_coding	chromosome	secretory carrier membrane protein 4 [Source:HGNC Symbol;Acc:HGNC:30385]	SCAMP4	113178
ENSG00000117143	1269.6	0.390744	0.302469	0.00386458	0.0519102	1	162561506	162599842	38337	+	UAP1	protein_coding	chromosome	UDP-N-acetylglucosamine pyrophosphorylase 1 [Source:HGNC Symbol;Acc:HGNC:12457]	UAP1	6675
ENSG00000204611	582.281	-0.340205	0.222802	0.00386871	0.0519259	19	52113091	52139938	26848	-	ZNF616	protein_coding	chromosome	zinc finger protein 616 [Source:HGNC Symbol;Acc:HGNC:28062]	ZNF616	90317
ENSG00000145907	10177.6	0.223645	0.0943447	0.00388333	0.0520609	5	151771045	151812911	41867	+	G3BP1	protein_coding	chromosome	G3BP stress granule assembly factor 1 [Source:HGNC Symbol;Acc:HGNC:30292]	G3BP1	10146
ENSG00000106178	887.39	0.508766	0.540388	0.0038847	0.0520609	7	75810825	75823356	12532	-	CCL24	protein_coding	chromosome	C-C motif chemokine ligand 24 [Source:HGNC Symbol;Acc:HGNC:10623]	CCL24	6369
ENSG00000214022	2390.5	-0.224073	0.0946731	0.00389285	0.0521304	7	150368189	150374044	5856	+	REPIN1	protein_coding	chromosome	replication initiator 1 [Source:HGNC Symbol;Acc:HGNC:17922]	REPIN1	29803
ENSG00000047365	1238.03	0.434724	0.385573	0.00389789	0.052158	4	35948221	36244514	296294	-	ARAP2	protein_coding	chromosome	ArfGAP with RhoGAP domain, ankyrin repeat and PH domain 2 [Source:HGNC Symbol;Acc:HGNC:16924]	ARAP2	116984
ENSG00000129292	2261.48	0.239646	0.106036	0.0039018	0.0521706	8	132775358	132848807	73450	+	PHF20L1	protein_coding	chromosome	PHD finger protein 20 like 1 [Source:HGNC Symbol;Acc:HGNC:24280]	PHF20L1	51105
ENSG00000099337	1496.68	-0.315818	0.189416	0.00392091	0.0523863	19	38319845	38332076	12232	+	KCNK6	protein_coding	chromosome	potassium two pore domain channel subfamily K member 6 [Source:HGNC Symbol;Acc:HGNC:6281]	KCNK6	9424
ENSG00000008405	850.548	0.344498	0.230291	0.00392592	0.0524132	12	106991364	107093549	102186	-	CRY1	protein_coding	chromosome	cryptochrome circadian regulator 1 [Source:HGNC Symbol;Acc:HGNC:2384]	CRY1	1407
ENSG00000188747	185.517	-0.349847	0.238528	0.00393557	0.0525022	9	137423350	137434406	11057	+	NOXA1	protein_coding	chromosome	NADPH oxidase activator 1 [Source:HGNC Symbol;Acc:HGNC:10668]	NOXA1	10811
ENSG00000196937	2172.36	0.232796	0.101091	0.00395211	0.0526426	7	121348878	121396364	47487	-	FAM3C	protein_coding	chromosome	FAM3 metabolism regulating signaling molecule C [Source:HGNC Symbol;Acc:HGNC:18664]	FAM3C	10447
ENSG00000145414	640.688	0.330499	0.210454	0.00395606	0.0526426	4	163110073	163166890	56818	-	NAF1	protein_coding	chromosome	nuclear assembly factor 1 ribonucleoprotein [Source:HGNC Symbol;Acc:HGNC:25126]	NAF1	92345
ENSG00000204588	14.159	-0.469364	0.460842	0.00395647	0.0526426	2	109987063	109996140	9078	+	LINC01123	lncRNA	chromosome	long intergenic non-protein coding RNA 1123 [Source:HGNC Symbol;Acc:HGNC:49269]	LINC01123	440894
ENSG00000213341	3124.13	0.21266	0.087573	0.00395951	0.0526426	10	100188300	100229596	41297	-	CHUK	protein_coding	chromosome	component of inhibitor of nuclear factor kappa B kinase complex [Source:HGNC Symbol;Acc:HGNC:1974]	CHUK	1147
ENSG00000143622	7430.18	0.308471	0.180178	0.00396174	0.0526426	1	155897808	155911404	13597	-	RIT1	protein_coding	chromosome	Ras like without CAAX 1 [Source:HGNC Symbol;Acc:HGNC:10023]	RIT1	6016
ENSG00000146192	2011.96	-0.348121	0.236541	0.00396408	0.0526426	6	37005646	37029069	23424	+	FGD2	protein_coding	chromosome	FYVE, RhoGEF and PH domain containing 2 [Source:HGNC Symbol;Acc:HGNC:3664]	FGD2	221472
ENSG00000164933	1325.75	0.320832	0.197157	0.00397533	0.0526889	8	103398635	103415189	16555	-	SLC25A32	protein_coding	chromosome	solute carrier family 25 member 32 [Source:HGNC Symbol;Acc:HGNC:29683]	SLC25A32	81034
ENSG00000196110	364.506	0.318257	0.19362	0.0039768	0.0526889	19	9291140	9309838	18699	-	ZNF699	protein_coding	chromosome	zinc finger protein 699 [Source:HGNC Symbol;Acc:HGNC:24750]	ZNF699	374879
ENSG00000174137	20.949	-0.379408	0.286912	0.00398173	0.0526889	4	1617915	1684261	66347	-	FAM53A	protein_coding	chromosome	family with sequence similarity 53 member A [Source:HGNC Symbol;Acc:HGNC:31860]	FAM53A	152877
ENSG00000156265	99.1617	0.452513	0.426731	0.00398355	0.0526889	21	29077471	29175889	98419	+	MAP3K7CL	protein_coding	chromosome	MAP3K7 C-terminal like [Source:HGNC Symbol;Acc:HGNC:16457]	MAP3K7CL	56911
ENSG00000170006	48.653	-0.543538	0.623938	0.00398669	0.0526889	4	152618628	152680012	61385	-	TMEM154	protein_coding	chromosome	transmembrane protein 154 [Source:HGNC Symbol;Acc:HGNC:26489]	TMEM154	201799
ENSG00000173960	591.789	0.33195	0.213132	0.00398863	0.0526889	2	23927285	24004909	77625	+	UBXN2A	protein_coding	chromosome	UBX domain protein 2A [Source:HGNC Symbol;Acc:HGNC:27265]	UBXN2A	165324
ENSG00000172071	1738.78	0.292974	0.160722	0.0039914	0.0526889	2	88556741	88627464	70724	-	EIF2AK3	protein_coding	chromosome	eukaryotic translation initiation factor 2 alpha kinase 3 [Source:HGNC Symbol;Acc:HGNC:3255]	EIF2AK3	9451
ENSG00000146731	6283.55	0.213761	0.088372	0.00399159	0.0526889	7	56051685	56063989	12305	+	CCT6A	protein_coding	chromosome	chaperonin containing TCP1 subunit 6A [Source:HGNC Symbol;Acc:HGNC:1620]	CCT6A	908
ENSG00000139514	7548.48	0.418388	0.358212	0.00399901	0.0527473	13	29509414	29595688	86275	-	SLC7A1	protein_coding	chromosome	solute carrier family 7 member 1 [Source:HGNC Symbol;Acc:HGNC:11057]	SLC7A1	6541
ENSG00000139977	1242.92	0.258796	0.123246	0.0040041	0.0527748	14	57390544	57415906	25363	+	NAA30	protein_coding	chromosome	N-alpha-acetyltransferase 30, NatC catalytic subunit [Source:HGNC Symbol;Acc:HGNC:19844]	NAA30	122830
ENSG00000115738	7392.91	-0.229403	0.0989088	0.00401293	0.0528514	2	8678845	8684461	5617	+	ID2	protein_coding	chromosome	inhibitor of DNA binding 2 [Source:HGNC Symbol;Acc:HGNC:5361]	ID2	3398
ENSG00000136630	1379.8	0.393069	0.311726	0.00401674	0.0528522	1	220879431	220885059	5629	+	HLX	protein_coding	chromosome	H2.0 like homeobox [Source:HGNC Symbol;Acc:HGNC:4978]	HLX	3142
ENSG00000173193	7207.86	0.414559	0.351679	0.00401901	0.0528522	3	122680839	122730840	50002	+	PARP14	protein_coding	chromosome	poly(ADP-ribose) polymerase family member 14 [Source:HGNC Symbol;Acc:HGNC:29232]	PARP14	54625
ENSG00000176170	6803.77	0.308875	0.181656	0.00402803	0.0529312	17	76376584	76387860	11277	+	SPHK1	protein_coding	chromosome	sphingosine kinase 1 [Source:HGNC Symbol;Acc:HGNC:11240]	SPHK1	8877
ENSG00000103051	1690.62	-0.281848	0.148005	0.00404699	0.0531406	16	70480568	70523560	42993	-	COG4	protein_coding	chromosome	component of oligomeric golgi complex 4 [Source:HGNC Symbol;Acc:HGNC:18620]	COG4	25839
ENSG00000112773	2852.94	-0.395878	0.318621	0.00406869	0.053366	6	81491439	81752774	261336	-	TENT5A	protein_coding	chromosome	terminal nucleotidyltransferase 5A [Source:HGNC Symbol;Acc:HGNC:18345]	TENT5A	55603
ENSG00000271643	149.66	0.412686	0.350249	0.00407023	0.053366	3	33793644	33798539	4896	-	AC112220.2	lncRNA	chromosome	novel transcript	AC112220.2	NA
ENSG00000166260	764.798	-0.225916	0.0967345	0.00407951	0.0534476	17	54951902	54968703	16802	-	COX11	protein_coding	chromosome	cytochrome c oxidase copper chaperone COX11 [Source:HGNC Symbol;Acc:HGNC:2261]	COX11	1353
ENSG00000242125	1008.91	0.320524	0.198563	0.00408848	0.0535048	1	28505980	28510892	4913	+	SNHG3	lncRNA	chromosome	small nucleolar RNA host gene 3 [Source:HGNC Symbol;Acc:HGNC:10118]	SNHG3	8420
ENSG00000080608	1107.24	0.34989	0.242015	0.00408997	0.0535048	9	2720469	2844095	123627	-	PUM3	protein_coding	chromosome	pumilio RNA binding family member 3 [Source:HGNC Symbol;Acc:HGNC:29676]	PUM3	9933
ENSG00000197780	1700.57	0.256612	0.121972	0.004119	0.0538445	1	109062486	109076003	13518	-	TAF13	protein_coding	chromosome	TATA-box binding protein associated factor 13 [Source:HGNC Symbol;Acc:HGNC:11546]	TAF13	6884
ENSG00000135048	2375	0.374862	0.283914	0.00414144	0.0540976	9	71683366	71816690	133325	-	CEMIP2	protein_coding	chromosome	cell migration inducing hyaluronidase 2 [Source:HGNC Symbol;Acc:HGNC:11869]	CEMIP2	23670
ENSG00000279759	210.758	-0.318061	0.19604	0.00414744	0.0541296	19	40355842	40360606	4765	+	AC118344.2	TEC	chromosome	TEC	AC118344.2	NA
ENSG00000177150	833.628	0.312391	0.188696	0.00418413	0.0545334	18	13663347	13726663	63317	-	FAM210A	protein_coding	chromosome	family with sequence similarity 210 member A [Source:HGNC Symbol;Acc:HGNC:28346]	FAM210A	125228
ENSG00000188211	3471.99	0.360075	0.261201	0.00421617	0.0548978	11	17351800	17377341	25542	+	NCR3LG1	protein_coding	chromosome	natural killer cell cytotoxicity receptor 3 ligand 1 [Source:HGNC Symbol;Acc:HGNC:42400]	NCR3LG1	374383
ENSG00000154760	98.1452	-0.366705	0.272248	0.00421834	0.0548978	17	35435096	35448837	13742	-	SLFN13	protein_coding	chromosome	schlafen family member 13 [Source:HGNC Symbol;Acc:HGNC:26481]	SLFN13	146857
ENSG00000168575	1038.45	-0.215152	0.0901038	0.00422573	0.0549497	8	42416475	42541926	125452	-	SLC20A2	protein_coding	chromosome	solute carrier family 20 member 2 [Source:HGNC Symbol;Acc:HGNC:10947]	SLC20A2	6575
ENSG00000123240	2292.2	0.529193	0.612851	0.00422858	0.0549497	10	13099449	13138308	38860	+	OPTN	protein_coding	chromosome	optineurin [Source:HGNC Symbol;Acc:HGNC:17142]	OPTN	10133
ENSG00000155307	2895.41	0.559824	0.682773	0.00423939	0.0550493	21	14485228	14658821	173594	-	SAMSN1	protein_coding	chromosome	SAM domain, SH3 domain and nuclear localization signals 1 [Source:HGNC Symbol;Acc:HGNC:10528]	SAMSN1	c(64092, 388813)
ENSG00000137767	14516.3	0.291283	0.161528	0.00424439	0.0550735	15	45631148	45691281	60134	+	SQOR	protein_coding	chromosome	sulfide quinone oxidoreductase [Source:HGNC Symbol;Acc:HGNC:20390]	SQOR	58472
ENSG00000264364	2120.49	-0.216491	0.0912293	0.00429675	0.0556854	17	58083419	58095542	12124	+	DYNLL2	protein_coding	chromosome	dynein light chain LC8-type 2 [Source:HGNC Symbol;Acc:HGNC:24596]	DYNLL2	140735
ENSG00000148429	1222.76	0.221783	0.0947736	0.00429807	0.0556854	10	11453946	11611754	157809	-	USP6NL	protein_coding	chromosome	USP6 N-terminal like [Source:HGNC Symbol;Acc:HGNC:16858]	USP6NL	9712
ENSG00000099331	46869.1	-0.264223	0.130834	0.00430106	0.0556854	19	17075781	17214537	138757	+	MYO9B	protein_coding	chromosome	myosin IXB [Source:HGNC Symbol;Acc:HGNC:7609]	MYO9B	4650
ENSG00000129315	2079.3	0.276978	0.144857	0.00430483	0.0556931	12	48688458	48716998	28541	-	CCNT1	protein_coding	chromosome	cyclin T1 [Source:HGNC Symbol;Acc:HGNC:1599]	CCNT1	904
ENSG00000168394	3372.82	0.340196	0.231632	0.0043101	0.0557203	6	32845209	32853816	8608	-	TAP1	protein_coding	chromosome	transporter 1, ATP binding cassette subfamily B member [Source:HGNC Symbol;Acc:HGNC:43]	TAP1	6890
ENSG00000147364	711.238	0.268211	0.135238	0.00432449	0.0558651	8	406428	477967	71540	+	FBXO25	protein_coding	chromosome	F-box protein 25 [Source:HGNC Symbol;Acc:HGNC:13596]	FBXO25	26260
ENSG00000164970	1365.16	0.255836	0.122676	0.00433328	0.0559375	9	34398184	34458570	60387	-	FAM219A	protein_coding	chromosome	family with sequence similarity 219 member A [Source:HGNC Symbol;Acc:HGNC:19920]	FAM219A	203259
ENSG00000102119	1634.77	0.326225	0.211078	0.00434452	0.0560414	X	154379273	154381523	2251	+	EMD	protein_coding	chromosome	emerin [Source:HGNC Symbol;Acc:HGNC:3331]	EMD	2010
ENSG00000096070	2671.98	0.33283	0.221162	0.00435355	0.0560897	6	36196744	36232790	36047	+	BRPF3	protein_coding	chromosome	bromodomain and PHD finger containing 3 [Source:HGNC Symbol;Acc:HGNC:14256]	BRPF3	27154
ENSG00000109220	519.459	0.370464	0.282777	0.00436814	0.0562222	4	54009789	54064605	54817	-	CHIC2	protein_coding	chromosome	cysteine rich hydrophobic domain 2 [Source:HGNC Symbol;Acc:HGNC:1935]	CHIC2	26511
ENSG00000176723	14.1976	-0.440593	0.423081	0.00437284	0.0562414	16	31432593	31443160	10568	-	ZNF843	protein_coding	chromosome	zinc finger protein 843 [Source:HGNC Symbol;Acc:HGNC:28710]	ZNF843	283933
ENSG00000103222	17181.1	0.29105	0.163219	0.00442019	0.0567673	16	15949138	16143257	194120	+	ABCC1	protein_coding	chromosome	ATP binding cassette subfamily C member 1 [Source:HGNC Symbol;Acc:HGNC:51]	ABCC1	4363
ENSG00000214736	2336.79	0.184429	0.0729976	0.00442661	0.0568081	6	41787662	41789898	2237	+	TOMM6	protein_coding	chromosome	translocase of outer mitochondrial membrane 6 [Source:HGNC Symbol;Acc:HGNC:34528]	TOMM6	100188893
ENSG00000164649	241.631	-0.321264	0.20555	0.00445313	0.0571067	7	21900899	21945903	45005	-	CDCA7L	protein_coding	chromosome	cell division cycle associated 7 like [Source:HGNC Symbol;Acc:HGNC:30777]	CDCA7L	55536
ENSG00000135678	7446.75	0.343826	0.240503	0.00446346	0.0571975	12	68842197	68971570	129374	-	CPM	protein_coding	chromosome	carboxypeptidase M [Source:HGNC Symbol;Acc:HGNC:2311]	CPM	1368
ENSG00000166263	116.439	-0.373935	0.291844	0.0044694	0.0572318	17	54968727	55173632	204906	+	STXBP4	protein_coding	chromosome	syntaxin binding protein 4 [Source:HGNC Symbol;Acc:HGNC:19694]	STXBP4	252983
ENSG00000137171	447.415	-0.278237	0.148002	0.00448394	0.0573762	6	43040777	43075095	34319	+	KLC4	protein_coding	chromosome	kinesin light chain 4 [Source:HGNC Symbol;Acc:HGNC:21624]	KLC4	89953
ENSG00000273314	44.1882	0.343508	0.240743	0.00449934	0.0574836	7	148696467	148698664	2198	-	AC005229.3	lncRNA	chromosome	novel transcript, antisense to CUL1	AC005229.3	NA
ENSG00000167604	1721.99	0.384143	0.311666	0.00450021	0.0574836	19	35887653	35902303	14651	-	NFKBID	protein_coding	chromosome	NFKB inhibitor delta [Source:HGNC Symbol;Acc:HGNC:15671]	NFKBID	84807
ENSG00000265531	63.4852	-0.394838	0.332436	0.00450216	0.0574836	1	143874793	143883575	8783	+	FCGR1CP	unprocessed_pseudogene	chromosome	Fc fragment of IgG receptor Ic, pseudogene [Source:HGNC Symbol;Acc:HGNC:3615]	FCGR1CP	NA
ENSG00000197355	4796.31	-0.347546	0.2475	0.0045086	0.057524	9	137077517	137084539	7023	+	UAP1L1	protein_coding	chromosome	UDP-N-acetylglucosamine pyrophosphorylase 1 like 1 [Source:HGNC Symbol;Acc:HGNC:28082]	UAP1L1	91373
ENSG00000119979	908.426	-0.246921	0.115514	0.00451592	0.0575652	10	119104086	119137984	33899	+	DENND10	protein_coding	chromosome	DENN domain containing 10 [Source:HGNC Symbol;Acc:HGNC:31793]	DENND10	404636
ENSG00000254087	17481.2	0.382528	0.309209	0.00451839	0.0575652	8	55879835	56014169	134335	+	LYN	protein_coding	chromosome	LYN proto-oncogene, Src family tyrosine kinase [Source:HGNC Symbol;Acc:HGNC:6735]	LYN	4067
ENSG00000137776	3461.51	0.1508	0.057078	0.00452431	0.0575988	15	58879050	58933679	54630	-	SLTM	protein_coding	chromosome	SAFB like transcription modulator [Source:HGNC Symbol;Acc:HGNC:20709]	SLTM	79811
ENSG00000198416	70.7931	-0.379185	0.303911	0.00454925	0.0577763	9	39443815	39508885	65071	-	ZNF658B	transcribed_unprocessed_pseudogene	chromosome	zinc finger protein 658B (pseudogene) [Source:HGNC Symbol;Acc:HGNC:32033]	ZNF658B	NA
ENSG00000270069	342.043	0.429147	0.40715	0.00455142	0.0577763	X	45745211	45770274	25064	-	MIR222HG	lncRNA	chromosome	miR222/221 cluster host gene [Source:HGNC Symbol;Acc:HGNC:49555]	MIR222HG	NA
ENSG00000156521	481.006	-0.330728	0.221957	0.00457306	0.057938	10	70137981	70146700	8720	-	TYSND1	protein_coding	chromosome	trypsin like peroxisomal matrix peptidase 1 [Source:HGNC Symbol;Acc:HGNC:28531]	TYSND1	219743
ENSG00000164663	523.948	0.299021	0.175647	0.0045776	0.057938	6	41789896	41895361	105466	-	USP49	protein_coding	chromosome	ubiquitin specific peptidase 49 [Source:HGNC Symbol;Acc:HGNC:20078]	USP49	25862
ENSG00000144580	3014.96	0.212344	0.0895373	0.00458101	0.057938	2	218568580	218597080	28501	+	CNOT9	protein_coding	chromosome	CCR4-NOT transcription complex subunit 9 [Source:HGNC Symbol;Acc:HGNC:10445]	CNOT9	9125
ENSG00000112941	1439.81	0.330794	0.222219	0.00458182	0.057938	5	6713432	6757044	43613	+	TENT4A	protein_coding	chromosome	terminal nucleotidyltransferase 4A [Source:HGNC Symbol;Acc:HGNC:16705]	TENT4A	11044
ENSG00000105443	2088.88	0.355368	0.262301	0.00458389	0.057938	19	48469208	48482314	13107	+	CYTH2	protein_coding	chromosome	cytohesin 2 [Source:HGNC Symbol;Acc:HGNC:9502]	CYTH2	9266
ENSG00000224389	50.0086	0.472928	0.510202	0.00458433	0.057938	6	32014795	32035418	20624	+	C4B	protein_coding	chromosome	complement C4B (Chido blood group) [Source:HGNC Symbol;Acc:HGNC:1324]	C4B	721
ENSG00000126262	221.932	0.39249	0.330897	0.00458725	0.057938	19	35443907	35451767	7861	+	FFAR2	protein_coding	chromosome	free fatty acid receptor 2 [Source:HGNC Symbol;Acc:HGNC:4501]	FFAR2	2867
ENSG00000154832	1734.03	-0.205117	0.0850585	0.00459289	0.0579523	18	50282343	50287839	5497	-	CXXC1	protein_coding	chromosome	CXXC finger protein 1 [Source:HGNC Symbol;Acc:HGNC:24343]	CXXC1	30827
ENSG00000012124	1406.93	-0.30969	0.190878	0.00459807	0.0579523	19	35319261	35347361	28101	+	CD22	protein_coding	chromosome	CD22 molecule [Source:HGNC Symbol;Acc:HGNC:1643]	CD22	933
ENSG00000108479	1029.75	-0.209704	0.0879121	0.00459829	0.0579523	17	75751594	75765236	13643	-	GALK1	protein_coding	chromosome	galactokinase 1 [Source:HGNC Symbol;Acc:HGNC:4118]	GALK1	2584
ENSG00000116663	487.278	0.292842	0.167647	0.00460401	0.057969	1	11664200	11674354	10155	+	FBXO6	protein_coding	chromosome	F-box protein 6 [Source:HGNC Symbol;Acc:HGNC:13585]	FBXO6	26270
ENSG00000174684	224.413	-0.346831	0.248454	0.00460622	0.057969	11	66345374	66347629	2256	-	B4GAT1	protein_coding	chromosome	beta-1,4-glucuronyltransferase 1 [Source:HGNC Symbol;Acc:HGNC:15685]	B4GAT1	11041
ENSG00000171853	1556.9	-0.191445	0.0772561	0.00462773	0.0581563	2	3379675	3485094	105420	+	TRAPPC12	protein_coding	chromosome	trafficking protein particle complex 12 [Source:HGNC Symbol;Acc:HGNC:24284]	TRAPPC12	51112
ENSG00000115306	2406.19	-0.324319	0.213124	0.0046329	0.0581797	2	54456317	54671446	215130	+	SPTBN1	protein_coding	chromosome	spectrin beta, non-erythrocytic 1 [Source:HGNC Symbol;Acc:HGNC:11275]	SPTBN1	6711
ENSG00000258441	354.012	0.366269	0.283313	0.00465708	0.0584391	14	21200079	21206900	6822	-	LINC00641	lncRNA	chromosome	long intergenic non-protein coding RNA 641 [Source:HGNC Symbol;Acc:HGNC:27511]	LINC00641	283624
ENSG00000121966	1412.88	-0.424782	0.402966	0.00466194	0.0584391	2	136114349	136118149	3801	-	CXCR4	protein_coding	chromosome	C-X-C motif chemokine receptor 4 [Source:HGNC Symbol;Acc:HGNC:2561]	CXCR4	7852
ENSG00000162639	139.477	-0.320308	0.20753	0.00466354	0.0584391	1	108648290	108661526	13237	-	HENMT1	protein_coding	chromosome	HEN methyltransferase 1 [Source:HGNC Symbol;Acc:HGNC:26400]	HENMT1	113802
ENSG00000180346	220.068	-0.361576	0.275575	0.0046825	0.058616	4	89111533	89114901	3369	+	TIGD2	protein_coding	chromosome	tigger transposable element derived 2 [Source:HGNC Symbol;Acc:HGNC:18333]	TIGD2	166815
ENSG00000138111	1177.03	-0.412605	0.376951	0.00468434	0.058616	10	102461395	102477045	15651	+	MFSD13A	protein_coding	chromosome	major facilitator superfamily domain containing 13A [Source:HGNC Symbol;Acc:HGNC:26196]	MFSD13A	79847
ENSG00000198853	3144.09	0.246006	0.115665	0.00468912	0.058634	9	35490111	35561898	71788	+	RUSC2	protein_coding	chromosome	RUN and SH3 domain containing 2 [Source:HGNC Symbol;Acc:HGNC:23625]	RUSC2	9853
ENSG00000034677	3411.31	0.371241	0.29398	0.00471191	0.0588515	8	100257060	100336218	79159	-	RNF19A	protein_coding	chromosome	ring finger protein 19A, RBR E3 ubiquitin protein ligase [Source:HGNC Symbol;Acc:HGNC:13432]	RNF19A	25897
ENSG00000111110	1705.4	0.236051	0.107228	0.00471322	0.0588515	12	62643994	62935150	291157	-	PPM1H	protein_coding	chromosome	protein phosphatase, Mg2+/Mn2+ dependent 1H [Source:HGNC Symbol;Acc:HGNC:18583]	PPM1H	57460
ENSG00000104915	1704.91	-0.298226	0.176425	0.00472881	0.0590043	19	13144058	13150383	6326	-	STX10	protein_coding	chromosome	syntaxin 10 [Source:HGNC Symbol;Acc:HGNC:11428]	STX10	8677
ENSG00000235618	13.8065	-0.419653	0.395132	0.00473787	0.0590754	10	50021182	50067803	46622	-	FAM21EP	transcribed_unprocessed_pseudogene	chromosome	family with sequence similarity 21 member E, pseudogene [Source:HGNC Symbol;Acc:HGNC:45010]	FAM21EP	100421577
ENSG00000144485	337.422	-0.307955	0.190493	0.00474894	0.0591713	2	238238267	238240662	2396	-	HES6	protein_coding	chromosome	hes family bHLH transcription factor 6 [Source:HGNC Symbol;Acc:HGNC:18254]	HES6	55502
ENSG00000135637	374.732	-0.283444	0.15715	0.00476517	0.0593073	2	74471986	74483408	11423	-	CCDC142	protein_coding	chromosome	coiled-coil domain containing 142 [Source:HGNC Symbol;Acc:HGNC:25889]	CCDC142	84865
ENSG00000162419	1064.14	0.324316	0.215377	0.00476661	0.0593073	1	28668778	28719353	50576	+	GMEB1	protein_coding	chromosome	glucocorticoid modulatory element binding protein 1 [Source:HGNC Symbol;Acc:HGNC:4370]	GMEB1	10691
ENSG00000181704	1823.13	0.253027	0.122782	0.0047739	0.059356	X	68498562	68537282	38721	+	YIPF6	protein_coding	chromosome	Yip1 domain family member 6 [Source:HGNC Symbol;Acc:HGNC:28304]	YIPF6	286451
ENSG00000164039	156.083	-0.296066	0.174257	0.0047961	0.0595898	4	103077592	103099870	22279	-	BDH2	protein_coding	chromosome	3-hydroxybutyrate dehydrogenase 2 [Source:HGNC Symbol;Acc:HGNC:32389]	BDH2	56898
ENSG00000147454	1031.05	0.458238	0.489531	0.0048041	0.059647	8	23528956	23575463	46508	+	SLC25A37	protein_coding	chromosome	solute carrier family 25 member 37 [Source:HGNC Symbol;Acc:HGNC:29786]	SLC25A37	51312
ENSG00000169189	877.647	-0.194201	0.0793022	0.00482389	0.0598123	16	27224994	27268772	43779	-	NSMCE1	protein_coding	chromosome	NSE1 homolog, SMC5-SMC6 complex component [Source:HGNC Symbol;Acc:HGNC:29897]	NSMCE1	197370
ENSG00000141577	415.765	-0.318319	0.20729	0.0048384	0.0599406	17	81189593	81222999	33407	-	CEP131	protein_coding	chromosome	centrosomal protein 131 [Source:HGNC Symbol;Acc:HGNC:29511]	CEP131	22994
ENSG00000079308	9262.11	-0.348733	0.256882	0.00484141	0.0599406	2	217799588	218033982	234395	-	TNS1	protein_coding	chromosome	tensin 1 [Source:HGNC Symbol;Acc:HGNC:11973]	TNS1	7145
ENSG00000104356	937.827	0.280326	0.154033	0.00485028	0.0600082	8	98117293	98159835	42543	+	POP1	protein_coding	chromosome	POP1 homolog, ribonuclease P/MRP subunit [Source:HGNC Symbol;Acc:HGNC:30129]	POP1	10940
ENSG00000242193	498.752	-0.285665	0.161384	0.00489857	0.0605629	1	178006136	178037950	31815	-	CRYZL2P	transcribed_unitary_pseudogene	chromosome	crystallin zeta like 2, pseudogene [Source:HGNC Symbol;Acc:HGNC:52164]	CRYZL2P	730102
ENSG00000110436	50.9252	0.57833	0.793054	0.00491088	0.0606024	11	35251205	35420063	168859	-	SLC1A2	protein_coding	chromosome	solute carrier family 1 member 2 [Source:HGNC Symbol;Acc:HGNC:10940]	SLC1A2	6506
ENSG00000113583	1973.43	0.268206	0.139948	0.00491257	0.0606024	5	133955510	133968674	13165	-	C5orf15	protein_coding	chromosome	chromosome 5 open reading frame 15 [Source:HGNC Symbol;Acc:HGNC:20656]	C5orf15	56951
ENSG00000047346	786.126	-0.298013	0.178401	0.00491405	0.0606024	15	52581317	52709817	128501	-	FAM214A	protein_coding	chromosome	family with sequence similarity 214 member A [Source:HGNC Symbol;Acc:HGNC:25609]	FAM214A	56204
ENSG00000156931	1793.76	-0.278658	0.152578	0.00491803	0.0606024	3	184812143	185052614	240472	+	VPS8	protein_coding	chromosome	VPS8 subunit of CORVET complex [Source:HGNC Symbol;Acc:HGNC:29122]	VPS8	23355
ENSG00000261087	86.5389	-0.383649	0.324746	0.00491903	0.0606024	8	101166805	101169629	2825	-	ZNNT1	lncRNA	chromosome	ZNF706 neighboring transcript 1 [Source:HGNC Symbol;Acc:HGNC:54438]	ZNNT1	NA
ENSG00000005156	1135.7	0.25184	0.122532	0.00492327	0.0606122	17	34980512	35009743	29232	+	LIG3	protein_coding	chromosome	DNA ligase 3 [Source:HGNC Symbol;Acc:HGNC:6600]	LIG3	3980
ENSG00000235173	958.587	-0.255614	0.126399	0.00493506	0.0607148	8	144137774	144140851	3078	+	HGH1	protein_coding	chromosome	HGH1 homolog [Source:HGNC Symbol;Acc:HGNC:24161]	HGH1	51236
ENSG00000133703	2878.07	0.278028	0.152054	0.00494672	0.0608109	12	25205246	25250936	45691	-	KRAS	protein_coding	chromosome	KRAS proto-oncogene, GTPase [Source:HGNC Symbol;Acc:HGNC:6407]	KRAS	3845
ENSG00000006530	855.226	0.27292	0.145827	0.00495195	0.0608109	7	141551278	141655244	103967	+	AGK	protein_coding	chromosome	acylglycerol kinase [Source:HGNC Symbol;Acc:HGNC:21869]	AGK	55750
ENSG00000163558	856.331	0.213635	0.0916238	0.00495327	0.0608109	3	170222424	170305977	83554	+	PRKCI	protein_coding	chromosome	protein kinase C iota [Source:HGNC Symbol;Acc:HGNC:9404]	PRKCI	5584
ENSG00000040199	1051.44	0.335817	0.237401	0.00495918	0.060841	16	71637835	71724701	86867	-	PHLPP2	protein_coding	chromosome	PH domain and leucine rich repeat protein phosphatase 2 [Source:HGNC Symbol;Acc:HGNC:29149]	PHLPP2	23035
ENSG00000249709	319.055	-0.309089	0.195318	0.00497413	0.0609446	19	12525373	12551542	26170	-	ZNF564	protein_coding	chromosome	zinc finger protein 564 [Source:HGNC Symbol;Acc:HGNC:31106]	ZNF564	163050
ENSG00000158985	4155.22	0.307678	0.193216	0.00497457	0.0609446	5	131245493	131398447	152955	+	CDC42SE2	protein_coding	chromosome	CDC42 small effector 2 [Source:HGNC Symbol;Acc:HGNC:18547]	CDC42SE2	56990
ENSG00000123975	302.003	0.327872	0.224854	0.00498778	0.0610638	9	89311195	89316703	5509	+	CKS2	protein_coding	chromosome	CDC28 protein kinase regulatory subunit 2 [Source:HGNC Symbol;Acc:HGNC:2000]	CKS2	1164
ENSG00000101745	4197.84	0.316645	0.207169	0.00499605	0.0611224	18	9136228	9285985	149758	+	ANKRD12	protein_coding	chromosome	ankyrin repeat domain 12 [Source:HGNC Symbol;Acc:HGNC:29135]	ANKRD12	23253
ENSG00000103569	15269.6	0.350068	0.262866	0.00500092	0.0611394	15	58138169	58185911	47743	+	AQP9	protein_coding	chromosome	aquaporin 9 [Source:HGNC Symbol;Acc:HGNC:643]	AQP9	366
ENSG00000162711	3468.1	0.47054	0.533844	0.00502281	0.0613643	1	247416156	247449108	32953	+	NLRP3	protein_coding	chromosome	NLR family pyrin domain containing 3 [Source:HGNC Symbol;Acc:HGNC:16400]	NLRP3	114548
ENSG00000250771	76.2568	0.536125	0.697095	0.0050283	0.0613809	4	153640168	153681180	41013	+	AC106865.1	transcribed_unprocessed_pseudogene	chromosome	toll-like receptor 2 pseudogene	AC106865.1	100419170
ENSG00000196636	94.4521	-0.289295	0.167649	0.00503117	0.0613809	7	97117698	97181763	64066	+	SDHAF3	protein_coding	chromosome	succinate dehydrogenase complex assembly factor 3 [Source:HGNC Symbol;Acc:HGNC:21752]	SDHAF3	57001
ENSG00000170921	1845.88	-0.3186	0.210944	0.00504202	0.0614707	17	63009556	63427699	418144	+	TANC2	protein_coding	chromosome	tetratricopeptide repeat, ankyrin repeat and coiled-coil containing 2 [Source:HGNC Symbol;Acc:HGNC:30212]	TANC2	26115
ENSG00000270179	11.099	-0.407881	0.383095	0.0050566	0.0616056	11	113368478	113369117	640	+	AP002840.2	lncRNA	chromosome	novel transcript	AP002840.2	NA
ENSG00000168246	1744.02	0.400966	0.367991	0.00507346	0.0617374	5	172209646	172283764	74119	-	UBTD2	protein_coding	chromosome	ubiquitin domain containing 2 [Source:HGNC Symbol;Acc:HGNC:24463]	UBTD2	92181
ENSG00000131669	17756	0.371122	0.304499	0.00507633	0.0617374	9	93121496	93134251	12756	-	NINJ1	protein_coding	chromosome	ninjurin 1 [Source:HGNC Symbol;Acc:HGNC:7824]	NINJ1	4814
ENSG00000165494	3345.13	0.215431	0.0932913	0.00508881	0.0617374	11	83156988	83187451	30464	+	PCF11	protein_coding	chromosome	PCF11 cleavage and polyadenylation factor subunit [Source:HGNC Symbol;Acc:HGNC:30097]	PCF11	51585
ENSG00000100418	3428.23	0.356074	0.275957	0.00509077	0.0617374	22	41598028	41621043	23016	-	DESI1	protein_coding	chromosome	desumoylating isopeptidase 1 [Source:HGNC Symbol;Acc:HGNC:24577]	DESI1	27351
ENSG00000118257	16704.5	0.338622	0.244784	0.00509186	0.0617374	2	205681990	205798133	116144	+	NRP2	protein_coding	chromosome	neuropilin 2 [Source:HGNC Symbol;Acc:HGNC:8005]	NRP2	8828
ENSG00000185252	227.851	-0.361684	0.286742	0.0050991	0.0617374	22	20394115	20408461	14347	+	ZNF74	protein_coding	chromosome	zinc finger protein 74 [Source:HGNC Symbol;Acc:HGNC:13144]	ZNF74	7625
ENSG00000110931	2835.47	0.295061	0.176595	0.00511211	0.0617374	12	121237675	121298308	60634	-	CAMKK2	protein_coding	chromosome	calcium/calmodulin dependent protein kinase kinase 2 [Source:HGNC Symbol;Acc:HGNC:1470]	CAMKK2	10645
ENSG00000113580	6863.98	0.321568	0.21681	0.00511292	0.0617374	5	143277931	143435512	157582	-	NR3C1	protein_coding	chromosome	nuclear receptor subfamily 3 group C member 1 [Source:HGNC Symbol;Acc:HGNC:7978]	NR3C1	2908
ENSG00000116005	1790.03	-0.261208	0.133569	0.00511553	0.0617374	2	70257386	70281185	23800	+	PCYOX1	protein_coding	chromosome	prenylcysteine oxidase 1 [Source:HGNC Symbol;Acc:HGNC:20588]	PCYOX1	51449
ENSG00000075790	1217.67	0.230962	0.104922	0.0051188	0.0617374	7	107580246	107629170	48925	+	BCAP29	protein_coding	chromosome	B cell receptor associated protein 29 [Source:HGNC Symbol;Acc:HGNC:24131]	BCAP29	55973
ENSG00000165025	9774.44	-0.277366	0.152808	0.00511953	0.0617374	9	90801787	90898549	96763	+	SYK	protein_coding	chromosome	spleen associated tyrosine kinase [Source:HGNC Symbol;Acc:HGNC:11491]	SYK	6850
ENSG00000128284	570.013	0.449339	0.48732	0.00512131	0.0617374	22	36140330	36166177	25848	-	APOL3	protein_coding	chromosome	apolipoprotein L3 [Source:HGNC Symbol;Acc:HGNC:14868]	APOL3	80833
ENSG00000070367	4610.24	0.210644	0.0901866	0.00512354	0.0617374	14	57200507	57268905	68399	-	EXOC5	protein_coding	chromosome	exocyst complex component 5 [Source:HGNC Symbol;Acc:HGNC:10696]	EXOC5	10640
ENSG00000139651	1172.33	-0.30405	0.189887	0.00512781	0.0617374	12	53180704	53195142	14439	+	ZNF740	protein_coding	chromosome	zinc finger protein 740 [Source:HGNC Symbol;Acc:HGNC:27465]	ZNF740	283337
ENSG00000233058	238.016	0.371144	0.306239	0.0051327	0.0617374	3	194487140	194521156	34017	+	LINC00884	lncRNA	chromosome	long intergenic non-protein coding RNA 884 [Source:HGNC Symbol;Acc:HGNC:48570]	LINC00884	NA
ENSG00000165424	587.667	-0.438114	0.460256	0.00513745	0.0617374	10	79382325	79445624	63300	-	ZCCHC24	protein_coding	chromosome	zinc finger CCHC-type containing 24 [Source:HGNC Symbol;Acc:HGNC:26911]	ZCCHC24	219654
ENSG00000116560	11219.6	0.306183	0.193253	0.00514036	0.0617374	1	35176378	35193145	16768	-	SFPQ	protein_coding	chromosome	splicing factor proline and glutamine rich [Source:HGNC Symbol;Acc:HGNC:10774]	SFPQ	6421
ENSG00000153922	1974.27	0.271938	0.146239	0.00514126	0.0617374	5	98853985	98929007	75023	-	CHD1	protein_coding	chromosome	chromodomain helicase DNA binding protein 1 [Source:HGNC Symbol;Acc:HGNC:1915]	CHD1	1105
ENSG00000146676	4885.43	0.304996	0.191559	0.00514721	0.0617666	7	44876299	44885530	9232	-	PURB	protein_coding	chromosome	purine rich element binding protein B [Source:HGNC Symbol;Acc:HGNC:9702]	PURB	5814
ENSG00000075275	6154.83	-0.32053	0.216178	0.0051764	0.0620545	22	46360834	46537620	176787	-	CELSR1	protein_coding	chromosome	cadherin EGF LAG seven-pass G-type receptor 1 [Source:HGNC Symbol;Acc:HGNC:1850]	CELSR1	9620
ENSG00000103275	4653.25	0.214832	0.0931777	0.00517828	0.0620545	16	1308880	1327018	18139	+	UBE2I	protein_coding	chromosome	ubiquitin conjugating enzyme E2 I [Source:HGNC Symbol;Acc:HGNC:12485]	UBE2I	7329
ENSG00000172349	1603.3	-0.402372	0.376067	0.00518704	0.0621171	15	81159575	81314058	154484	+	IL16	protein_coding	chromosome	interleukin 16 [Source:HGNC Symbol;Acc:HGNC:5980]	IL16	3603
ENSG00000128708	1317.59	0.173633	0.069115	0.0051977	0.0622024	2	171922448	171983686	61239	+	HAT1	protein_coding	chromosome	histone acetyltransferase 1 [Source:HGNC Symbol;Acc:HGNC:4821]	HAT1	8520
ENSG00000116815	2665.51	0.263282	0.136541	0.0052059	0.0622553	1	116514534	116571039	56506	-	CD58	protein_coding	chromosome	CD58 molecule [Source:HGNC Symbol;Acc:HGNC:1688]	CD58	965
ENSG00000204977	1520.5	0.285747	0.164741	0.00521276	0.0622553	13	49995888	50020481	24594	+	TRIM13	protein_coding	chromosome	tripartite motif containing 13 [Source:HGNC Symbol;Acc:HGNC:9976]	TRIM13	10206
ENSG00000174456	213.977	-0.336484	0.243624	0.00521844	0.0622807	12	110027028	110073634	46607	-	C12orf76	protein_coding	chromosome	chromosome 12 open reading frame 76 [Source:HGNC Symbol;Acc:HGNC:33790]	C12orf76	400073
ENSG00000146540	1961.11	-0.226652	0.101958	0.00522509	0.0622912	7	996986	1138260	141275	-	C7orf50	protein_coding	chromosome	chromosome 7 open reading frame 50 [Source:HGNC Symbol;Acc:HGNC:22421]	C7orf50	84310
ENSG00000251562	8812.59	0.287785	0.167676	0.00522641	0.0622912	11	65497688	65506516	8829	+	MALAT1	lncRNA	chromosome	metastasis associated lung adenocarcinoma transcript 1 [Source:HGNC Symbol;Acc:HGNC:29665]	MALAT1	378938
ENSG00000180304	5935.86	0.30802	0.197336	0.00523373	0.0623011	15	64687573	64703281	15709	-	OAZ2	protein_coding	chromosome	ornithine decarboxylase antizyme 2 [Source:HGNC Symbol;Acc:HGNC:8096]	OAZ2	4947
ENSG00000005889	2823.46	0.413598	0.404937	0.00523435	0.0623011	X	24149173	24216255	67083	+	ZFX	protein_coding	chromosome	zinc finger protein X-linked [Source:HGNC Symbol;Acc:HGNC:12869]	ZFX	7543
ENSG00000148481	755.591	0.348052	0.265362	0.00526808	0.0626602	10	15778170	15860507	82338	-	MINDY3	protein_coding	chromosome	MINDY lysine 48 deubiquitinase 3 [Source:HGNC Symbol;Acc:HGNC:23578]	MINDY3	80013
ENSG00000186352	158.146	0.372905	0.314168	0.00527356	0.0626736	4	185396021	185400628	4608	+	ANKRD37	protein_coding	chromosome	ankyrin repeat domain 37 [Source:HGNC Symbol;Acc:HGNC:29593]	ANKRD37	353322
ENSG00000137168	697.78	0.237977	0.111516	0.00527635	0.0626736	6	36854827	36874803	19977	-	PPIL1	protein_coding	chromosome	peptidylprolyl isomerase like 1 [Source:HGNC Symbol;Acc:HGNC:9260]	PPIL1	51645
ENSG00000107175	1568.26	0.227582	0.102921	0.00528514	0.0627356	9	35732598	35736999	4402	+	CREB3	protein_coding	chromosome	cAMP responsive element binding protein 3 [Source:HGNC Symbol;Acc:HGNC:2347]	CREB3	10488
ENSG00000167384	273.524	-0.250169	0.123088	0.00529705	0.0628344	19	44474428	44500524	26097	-	ZNF180	protein_coding	chromosome	zinc finger protein 180 [Source:HGNC Symbol;Acc:HGNC:12970]	ZNF180	7733
ENSG00000154845	2566.26	0.219052	0.0966552	0.00532794	0.0631115	18	9546791	9615240	68450	-	PPP4R1	protein_coding	chromosome	protein phosphatase 4 regulatory subunit 1 [Source:HGNC Symbol;Acc:HGNC:9320]	PPP4R1	9989
ENSG00000155099	358.813	-0.362209	0.294047	0.00533032	0.0631115	8	90993802	91040872	47071	-	PIP4P2	protein_coding	chromosome	phosphatidylinositol-4,5-bisphosphate 4-phosphatase 2 [Source:HGNC Symbol;Acc:HGNC:25452]	PIP4P2	55529
ENSG00000127124	6652.83	0.35409	0.278851	0.00535704	0.0633748	1	41506365	42035925	529561	-	HIVEP3	protein_coding	chromosome	HIVEP zinc finger 3 [Source:HGNC Symbol;Acc:HGNC:13561]	HIVEP3	59269
ENSG00000144827	1122.87	-0.345848	0.263759	0.00537687	0.0635513	3	111979010	111993368	14359	+	ABHD10	protein_coding	chromosome	abhydrolase domain containing 10, depalmitoylase [Source:HGNC Symbol;Acc:HGNC:25656]	ABHD10	55347
ENSG00000149357	4973.87	-0.199035	0.0835807	0.0053792	0.0635513	11	72085895	72103297	17403	-	LAMTOR1	protein_coding	chromosome	late endosomal/lysosomal adaptor, MAPK and MTOR activator 1 [Source:HGNC Symbol;Acc:HGNC:26068]	LAMTOR1	55004
ENSG00000141378	591.743	0.254933	0.128589	0.00539087	0.0636464	17	59674636	59707626	32991	-	PTRH2	protein_coding	chromosome	peptidyl-tRNA hydrolase 2 [Source:HGNC Symbol;Acc:HGNC:24265]	PTRH2	51651
ENSG00000150782	1547.88	0.410572	0.405473	0.00540003	0.0637117	11	112143253	112164096	20844	-	IL18	protein_coding	chromosome	interleukin 18 [Source:HGNC Symbol;Acc:HGNC:5986]	IL18	3606
ENSG00000203872	19.8321	-0.354831	0.28164	0.00541106	0.0637989	6	87344813	87365463	20651	+	C6orf163	protein_coding	chromosome	chromosome 6 open reading frame 163 [Source:HGNC Symbol;Acc:HGNC:21403]	C6orf163	206412
ENSG00000143156	85.7294	-0.265724	0.141024	0.0054273	0.0638531	1	169132531	169367948	235418	-	NME7	protein_coding	chromosome	NME/NM23 family member 7 [Source:HGNC Symbol;Acc:HGNC:20461]	NME7	29922
ENSG00000171612	689.971	0.311539	0.205648	0.00542957	0.0638531	1	9539465	9585173	45709	+	SLC25A33	protein_coding	chromosome	solute carrier family 25 member 33 [Source:HGNC Symbol;Acc:HGNC:29681]	SLC25A33	84275
ENSG00000275832	33.5158	0.495229	0.625262	0.00543009	0.0638531	17	38419280	38512385	93106	+	ARHGAP23	protein_coding	chromosome	Rho GTPase activating protein 23 [Source:HGNC Symbol;Acc:HGNC:29293]	ARHGAP23	57636
ENSG00000189266	4974.02	0.306512	0.197715	0.00543021	0.0638531	1	23956839	23963462	6624	+	PNRC2	protein_coding	chromosome	proline rich nuclear receptor coactivator 2 [Source:HGNC Symbol;Acc:HGNC:23158]	PNRC2	55629
ENSG00000173692	6594.01	0.139943	0.0536407	0.00545162	0.0640215	2	231056845	231173116	116272	+	PSMD1	protein_coding	chromosome	proteasome 26S subunit, non-ATPase 1 [Source:HGNC Symbol;Acc:HGNC:9554]	PSMD1	5707
ENSG00000091622	166.471	-0.395533	0.371188	0.00545182	0.0640215	17	6451263	6556555	105293	-	PITPNM3	protein_coding	chromosome	PITPNM family member 3 [Source:HGNC Symbol;Acc:HGNC:21043]	PITPNM3	83394
ENSG00000150337	936.282	-0.336623	0.248853	0.00546797	0.0641682	1	149782671	149791675	9005	+	FCGR1A	protein_coding	chromosome	Fc fragment of IgG receptor Ia [Source:HGNC Symbol;Acc:HGNC:3613]	FCGR1A	2209
ENSG00000126767	2338.98	0.312012	0.207258	0.00548753	0.0643547	X	47635521	47650604	15084	-	ELK1	protein_coding	chromosome	ETS transcription factor ELK1 [Source:HGNC Symbol;Acc:HGNC:3321]	ELK1	2002
ENSG00000092871	3298.73	0.362507	0.299307	0.00549751	0.0644288	17	35005990	35089319	83330	-	RFFL	protein_coding	chromosome	ring finger and FYVE like domain containing E3 ubiquitin protein ligase [Source:HGNC Symbol;Acc:HGNC:24821]	RFFL	117584
ENSG00000183161	260.569	-0.288132	0.171388	0.00552913	0.0647129	11	22622533	22625823	3291	-	FANCF	protein_coding	chromosome	FA complementation group F [Source:HGNC Symbol;Acc:HGNC:3587]	FANCF	2188
ENSG00000141425	920.1	-0.234879	0.110052	0.00554813	0.0648921	18	35984387	36067576	83190	-	RPRD1A	protein_coding	chromosome	regulation of nuclear pre-mRNA domain containing 1A [Source:HGNC Symbol;Acc:HGNC:25560]	RPRD1A	55197
ENSG00000108179	10752.6	0.190444	0.0789439	0.00555674	0.0649494	10	79347469	79355334	7866	+	PPIF	protein_coding	chromosome	peptidylprolyl isomerase F [Source:HGNC Symbol;Acc:HGNC:9259]	PPIF	10105
ENSG00000011114	3576.62	0.276405	0.155643	0.00557114	0.0650744	14	93237550	93333092	95543	-	BTBD7	protein_coding	chromosome	BTB domain containing 7 [Source:HGNC Symbol;Acc:HGNC:18269]	BTBD7	55727
ENSG00000226380	68.6706	0.508093	0.671678	0.00559473	0.0653066	7	130876809	130913310	36502	-	AC016831.1	lncRNA	chromosome	novel transcript	AC016831.1	NA
ENSG00000110713	7504.11	0.272683	0.151176	0.00561711	0.0655242	11	3671083	3797792	126710	-	NUP98	protein_coding	chromosome	nucleoporin 98 and 96 precursor [Source:HGNC Symbol;Acc:HGNC:8068]	NUP98	4928
ENSG00000139636	1146.6	-0.207257	0.0894612	0.00562841	0.0655692	12	49097136	49110900	13765	-	LMBR1L	protein_coding	chromosome	limb development membrane protein 1 like [Source:HGNC Symbol;Acc:HGNC:18268]	LMBR1L	55716
ENSG00000125089	3926.02	-0.326867	0.234555	0.00562844	0.0655692	4	8182072	8241803	59732	+	SH3TC1	protein_coding	chromosome	SH3 domain and tetratricopeptide repeats 1 [Source:HGNC Symbol;Acc:HGNC:26009]	SH3TC1	54436
ENSG00000186063	2539.57	0.250954	0.125862	0.00563546	0.0655905	1	222668013	222713210	45198	-	AIDA	protein_coding	chromosome	axin interactor, dorsalization associated [Source:HGNC Symbol;Acc:HGNC:25761]	AIDA	64853
ENSG00000108448	232.117	0.374472	0.329314	0.00563773	0.0655905	17	18697998	18736118	38121	+	TRIM16L	transcribed_unprocessed_pseudogene	chromosome	tripartite motif containing 16 like [Source:HGNC Symbol;Acc:HGNC:32670]	TRIM16L	147166
ENSG00000091164	2566.65	0.216097	0.0956021	0.00564787	0.0656649	18	56597209	56651600	54392	-	TXNL1	protein_coding	chromosome	thioredoxin like 1 [Source:HGNC Symbol;Acc:HGNC:12436]	TXNL1	9352
ENSG00000134884	3056.16	0.241741	0.116765	0.00565192	0.0656685	13	106541673	106568137	26465	-	ARGLU1	protein_coding	chromosome	arginine and glutamate rich 1 [Source:HGNC Symbol;Acc:HGNC:25482]	ARGLU1	55082
ENSG00000129245	1783.1	0.221562	0.0996686	0.00565768	0.065692	17	7591230	7614897	23668	-	FXR2	protein_coding	chromosome	FMR1 autosomal homolog 2 [Source:HGNC Symbol;Acc:HGNC:4024]	FXR2	9513
ENSG00000130522	3633.98	0.21289	0.093393	0.00566637	0.06573	19	18279694	18281622	1929	-	JUND	protein_coding	chromosome	JunD proto-oncogene, AP-1 transcription factor subunit [Source:HGNC Symbol;Acc:HGNC:6206]	JUND	3727
ENSG00000176142	1192.08	0.295422	0.183688	0.00566845	0.06573	3	119428949	119468830	39882	-	TMEM39A	protein_coding	chromosome	transmembrane protein 39A [Source:HGNC Symbol;Acc:HGNC:25600]	TMEM39A	55254
ENSG00000163389	509.007	0.213975	0.0942225	0.00568858	0.0658037	3	119468963	119494708	25746	+	POGLUT1	protein_coding	chromosome	protein O-glucosyltransferase 1 [Source:HGNC Symbol;Acc:HGNC:22954]	POGLUT1	56983
ENSG00000185716	425.254	0.270294	0.14873	0.00569203	0.0658037	16	22007638	22087534	79897	+	MOSMO	protein_coding	chromosome	modulator of smoothened [Source:HGNC Symbol;Acc:HGNC:27087]	MOSMO	730094
ENSG00000228794	587.994	0.323307	0.229594	0.00570089	0.0658037	1	825138	859446	34309	+	LINC01128	lncRNA	chromosome	long intergenic non-protein coding RNA 1128 [Source:HGNC Symbol;Acc:HGNC:49377]	LINC01128	643837
ENSG00000171840	139.914	-0.299022	0.189603	0.00570123	0.0658037	12	564296	663779	99484	-	NINJ2	protein_coding	chromosome	ninjurin 2 [Source:HGNC Symbol;Acc:HGNC:7825]	NINJ2	4815
ENSG00000120899	4233.34	-0.269222	0.147466	0.00570424	0.0658037	8	27311482	27459391	147910	+	PTK2B	protein_coding	chromosome	protein tyrosine kinase 2 beta [Source:HGNC Symbol;Acc:HGNC:9612]	PTK2B	2185
ENSG00000131061	329.328	-0.214813	0.0948674	0.00570479	0.0658037	20	33731657	33792269	60613	+	ZNF341	protein_coding	chromosome	zinc finger protein 341 [Source:HGNC Symbol;Acc:HGNC:15992]	ZNF341	84905
ENSG00000156011	4616.69	0.429295	0.470155	0.0057141	0.0658679	8	18527303	19084730	557428	-	PSD3	protein_coding	chromosome	pleckstrin and Sec7 domain containing 3 [Source:HGNC Symbol;Acc:HGNC:19093]	PSD3	23362
ENSG00000258875	33.9924	0.418709	0.442587	0.00572433	0.0659168	14	91242759	91252211	9453	+	AL135818.1	lncRNA	chromosome	novel transcript, antisense to GPR68	AL135818.1	NA
ENSG00000068028	860.069	-0.285956	0.170362	0.00572846	0.0659168	3	50329782	50340980	11199	-	RASSF1	protein_coding	chromosome	Ras association domain family member 1 [Source:HGNC Symbol;Acc:HGNC:9882]	RASSF1	11186
ENSG00000151117	1096.84	-0.466494	0.570718	0.00572961	0.0659168	11	18693122	18704785	11664	+	TMEM86A	protein_coding	chromosome	transmembrane protein 86A [Source:HGNC Symbol;Acc:HGNC:26890]	TMEM86A	144110
ENSG00000172932	1684.64	-0.368355	0.318978	0.00574023	0.065974	11	67289300	67302485	13186	+	ANKRD13D	protein_coding	chromosome	ankyrin repeat domain 13D [Source:HGNC Symbol;Acc:HGNC:27880]	ANKRD13D	338692
ENSG00000179933	2185.6	-0.199999	0.0851142	0.00574294	0.065974	14	23095505	23100456	4952	+	C14orf119	protein_coding	chromosome	chromosome 14 open reading frame 119 [Source:HGNC Symbol;Acc:HGNC:20270]	C14orf119	55017
ENSG00000136754	7728.94	0.321995	0.228073	0.00574585	0.065974	10	26746593	26861087	114495	-	ABI1	protein_coding	chromosome	abl interactor 1 [Source:HGNC Symbol;Acc:HGNC:11320]	ABI1	10006
ENSG00000075407	1051.2	0.216754	0.0964332	0.00575752	0.0660506	10	38094334	38150293	55960	+	ZNF37A	protein_coding	chromosome	zinc finger protein 37A [Source:HGNC Symbol;Acc:HGNC:13102]	ZNF37A	7587
ENSG00000225032	60.493	0.385275	0.358899	0.00576005	0.0660506	9	127816066	127822520	6455	+	AL162586.1	lncRNA	chromosome	novel transcript	AL162586.1	102723566
ENSG00000104903	784.074	-0.380588	0.347962	0.00576773	0.0660955	19	13099033	13103161	4129	-	LYL1	protein_coding	chromosome	LYL1 basic helix-loop-helix family member [Source:HGNC Symbol;Acc:HGNC:6734]	LYL1	4066
ENSG00000167566	2171.45	-0.284097	0.168165	0.00577445	0.0661294	12	49791146	49828750	37605	-	NCKAP5L	protein_coding	chromosome	NCK associated protein 5 like [Source:HGNC Symbol;Acc:HGNC:29321]	NCKAP5L	57701
ENSG00000109270	2205.1	0.298129	0.189357	0.00579346	0.0663037	4	99878336	99894428	16093	-	LAMTOR3	protein_coding	chromosome	late endosomal/lysosomal adaptor, MAPK and MTOR activator 3 [Source:HGNC Symbol;Acc:HGNC:15606]	LAMTOR3	8649
ENSG00000104381	425.49	0.232786	0.109335	0.00580313	0.0663711	8	74320613	74518007	197395	+	GDAP1	protein_coding	chromosome	ganglioside induced differentiation associated protein 1 [Source:HGNC Symbol;Acc:HGNC:15968]	GDAP1	54332
ENSG00000130304	4087.27	-0.360713	0.304715	0.00582211	0.0665449	19	17468769	17506168	37400	+	SLC27A1	protein_coding	chromosome	solute carrier family 27 member 1 [Source:HGNC Symbol;Acc:HGNC:10995]	SLC27A1	376497
ENSG00000166140	816.642	-0.245147	0.120979	0.00582833	0.0665726	15	40807086	40815084	7999	+	ZFYVE19	protein_coding	chromosome	zinc finger FYVE-type containing 19 [Source:HGNC Symbol;Acc:HGNC:20758]	ZFYVE19	84936
ENSG00000138768	6398.27	0.251545	0.12764	0.00583227	0.0665743	4	75724577	75814286	89710	+	USO1	protein_coding	chromosome	USO1 vesicle transport factor [Source:HGNC Symbol;Acc:HGNC:30904]	USO1	8615
ENSG00000180098	610.691	0.236837	0.113096	0.00583944	0.0665878	1	28553085	28578545	25461	+	TRNAU1AP	protein_coding	chromosome	tRNA selenocysteine 1 associated protein 1 [Source:HGNC Symbol;Acc:HGNC:30813]	TRNAU1AP	54952
ENSG00000009335	6067.57	0.199278	0.0849136	0.00584103	0.0665878	7	157138916	157269370	130455	+	UBE3C	protein_coding	chromosome	ubiquitin protein ligase E3C [Source:HGNC Symbol;Acc:HGNC:16803]	UBE3C	9690
ENSG00000023171	264.507	-0.421359	0.456579	0.00585466	0.0666826	11	123358428	123627774	269347	+	GRAMD1B	protein_coding	chromosome	GRAM domain containing 1B [Source:HGNC Symbol;Acc:HGNC:29214]	GRAMD1B	57476
ENSG00000197054	96.777	-0.304271	0.199936	0.00585695	0.0666826	19	11965037	11980617	15581	+	ZNF763	protein_coding	chromosome	zinc finger protein 763 [Source:HGNC Symbol;Acc:HGNC:27614]	ZNF763	284390
ENSG00000196458	346.974	-0.249572	0.125726	0.00586474	0.0667122	12	132918306	132956306	38001	-	ZNF605	protein_coding	chromosome	zinc finger protein 605 [Source:HGNC Symbol;Acc:HGNC:28068]	ZNF605	100289635
ENSG00000160593	822.43	-0.308418	0.206873	0.00586715	0.0667122	11	118193725	118225094	31370	-	JAML	protein_coding	chromosome	junction adhesion molecule like [Source:HGNC Symbol;Acc:HGNC:19084]	JAML	120425
ENSG00000110422	10354.5	0.237338	0.11371	0.00587373	0.0667439	11	33256672	33357023	100352	+	HIPK3	protein_coding	chromosome	homeodomain interacting protein kinase 3 [Source:HGNC Symbol;Acc:HGNC:4915]	HIPK3	10114
ENSG00000204138	1789.14	-0.209715	0.0918427	0.00588114	0.0667631	1	28369582	28500364	130783	+	PHACTR4	protein_coding	chromosome	phosphatase and actin regulator 4 [Source:HGNC Symbol;Acc:HGNC:25793]	PHACTR4	65979
ENSG00000166261	543.703	0.280748	0.164471	0.00588303	0.0667631	11	123723914	123741675	17762	-	ZNF202	protein_coding	chromosome	zinc finger protein 202 [Source:HGNC Symbol;Acc:HGNC:12994]	ZNF202	7753
ENSG00000265491	2001.38	0.344696	0.27342	0.00589845	0.0668896	1	145738868	145824095	85228	-	RNF115	protein_coding	chromosome	ring finger protein 115 [Source:HGNC Symbol;Acc:HGNC:18154]	RNF115	27246
ENSG00000100994	4983.87	-0.2414	0.117668	0.0059018	0.0668896	20	25248085	25298012	49928	+	PYGB	protein_coding	chromosome	glycogen phosphorylase B [Source:HGNC Symbol;Acc:HGNC:9723]	PYGB	5834
ENSG00000007168	6701.81	0.233563	0.110466	0.00590951	0.0669062	17	2593210	2685615	92406	+	PAFAH1B1	protein_coding	chromosome	platelet activating factor acetylhydrolase 1b regulatory subunit 1 [Source:HGNC Symbol;Acc:HGNC:8574]	PAFAH1B1	5048
ENSG00000126777	6731.5	0.240004	0.116391	0.00591457	0.0669062	14	55559072	55701526	142455	+	KTN1	protein_coding	chromosome	kinectin 1 [Source:HGNC Symbol;Acc:HGNC:6467]	KTN1	3895
ENSG00000180611	743.716	0.425988	0.472562	0.00591732	0.0669062	3	192796815	192917856	121042	-	MB21D2	protein_coding	chromosome	Mab-21 domain containing 2 [Source:HGNC Symbol;Acc:HGNC:30438]	MB21D2	151963
ENSG00000197852	493.958	-0.382442	0.358237	0.00592307	0.0669062	1	111680630	111755824	75195	-	INKA2	protein_coding	chromosome	inka box actin regulator 2 [Source:HGNC Symbol;Acc:HGNC:28045]	INKA2	55924
ENSG00000101365	2803.27	-0.136818	0.0528628	0.00592878	0.0669062	20	2658395	2664219	5825	-	IDH3B	protein_coding	chromosome	isocitrate dehydrogenase (NAD(+)) 3 non-catalytic subunit beta [Source:HGNC Symbol;Acc:HGNC:5385]	IDH3B	3420
ENSG00000102225	2661.27	0.249663	0.126264	0.00594303	0.0670108	X	47217860	47229997	12138	+	CDK16	protein_coding	chromosome	cyclin dependent kinase 16 [Source:HGNC Symbol;Acc:HGNC:8749]	CDK16	5127
ENSG00000100065	40.0465	-0.427623	0.478728	0.00594775	0.0670196	22	37490362	37519542	29181	-	CARD10	protein_coding	chromosome	caspase recruitment domain family member 10 [Source:HGNC Symbol;Acc:HGNC:16422]	CARD10	29775
ENSG00000163904	936.748	0.284876	0.171139	0.00595673	0.0670196	3	185582496	185633551	51056	+	SENP2	protein_coding	chromosome	SUMO specific peptidase 2 [Source:HGNC Symbol;Acc:HGNC:23116]	SENP2	59343
ENSG00000162772	13976.5	0.372147	0.334756	0.00595974	0.0670196	1	212565334	212620777	55444	+	ATF3	protein_coding	chromosome	activating transcription factor 3 [Source:HGNC Symbol;Acc:HGNC:785]	ATF3	467
ENSG00000138686	289.488	0.276617	0.159431	0.0059618	0.0670196	4	121824329	121870487	46159	-	BBS7	protein_coding	chromosome	Bardet-Biedl syndrome 7 [Source:HGNC Symbol;Acc:HGNC:18758]	BBS7	55212
ENSG00000056050	158.506	-0.279104	0.162909	0.0059629	0.0670196	4	169729470	169757944	28475	-	HPF1	protein_coding	chromosome	histone PARylation factor 1 [Source:HGNC Symbol;Acc:HGNC:26051]	HPF1	54969
ENSG00000226791	108.281	-0.511885	0.712731	0.005975	0.0671098	2	98761098	98775361	14264	-	LINC02611	lncRNA	chromosome	long intergenic non-protein coding RNA 2611 [Source:HGNC Symbol;Acc:HGNC:54060]	LINC02611	NA
ENSG00000096060	6780.48	0.275769	0.158412	0.00597857	0.0671098	6	35573585	35728583	154999	-	FKBP5	protein_coding	chromosome	FKBP prolyl isomerase 5 [Source:HGNC Symbol;Acc:HGNC:3721]	FKBP5	2289
ENSG00000070882	1574.22	-0.277608	0.161014	0.00598486	0.0671375	7	24796540	24981634	185095	-	OSBPL3	protein_coding	chromosome	oxysterol binding protein like 3 [Source:HGNC Symbol;Acc:HGNC:16370]	OSBPL3	26031
ENSG00000133398	950.371	0.275103	0.157609	0.00599112	0.0671534	5	6371874	6378571	6698	-	MED10	protein_coding	chromosome	mediator complex subunit 10 [Source:HGNC Symbol;Acc:HGNC:28760]	MED10	84246
ENSG00000106799	8659.12	-0.344017	0.27426	0.00599393	0.0671534	9	99104038	99154192	50155	+	TGFBR1	protein_coding	chromosome	transforming growth factor beta receptor 1 [Source:HGNC Symbol;Acc:HGNC:11772]	TGFBR1	7046
ENSG00000137133	428.344	-0.236092	0.113171	0.00600859	0.0671663	9	35812960	35815354	2395	-	HINT2	protein_coding	chromosome	histidine triad nucleotide binding protein 2 [Source:HGNC Symbol;Acc:HGNC:18344]	HINT2	84681
ENSG00000103091	657.156	0.240551	0.117391	0.00601409	0.0671663	16	74871362	75000173	128812	-	WDR59	protein_coding	chromosome	WD repeat domain 59 [Source:HGNC Symbol;Acc:HGNC:25706]	WDR59	79726
ENSG00000151948	242.38	-0.313031	0.216826	0.00601421	0.0671663	12	128853427	128984968	131542	+	GLT1D1	protein_coding	chromosome	glycosyltransferase 1 domain containing 1 [Source:HGNC Symbol;Acc:HGNC:26483]	GLT1D1	144423
ENSG00000172380	118.45	0.365366	0.321086	0.00602447	0.067172	1	67701475	67833467	131993	-	GNG12	protein_coding	chromosome	G protein subunit gamma 12 [Source:HGNC Symbol;Acc:HGNC:19663]	GNG12	55970
ENSG00000165259	46.2223	0.379446	0.354669	0.00602453	0.067172	X	84317874	84502479	184606	-	HDX	protein_coding	chromosome	highly divergent homeobox [Source:HGNC Symbol;Acc:HGNC:26411]	HDX	139324
ENSG00000129472	992.656	0.219155	0.0991041	0.0060262	0.067172	14	21459020	21476960	17941	-	RAB2B	protein_coding	chromosome	RAB2B, member RAS oncogene family [Source:HGNC Symbol;Acc:HGNC:20246]	RAB2B	84932
ENSG00000180884	86.2018	-0.353601	0.295146	0.00603105	0.0671835	19	34956354	34964229	7876	-	ZNF792	protein_coding	chromosome	zinc finger protein 792 [Source:HGNC Symbol;Acc:HGNC:24751]	ZNF792	126375
ENSG00000171617	1002.23	-0.359867	0.309093	0.00603951	0.0672351	5	74627406	74641424	14019	-	ENC1	protein_coding	chromosome	ectodermal-neural cortex 1 [Source:HGNC Symbol;Acc:HGNC:3345]	ENC1	8507
ENSG00000260804	143.276	-0.30499	0.203771	0.00605337	0.0673039	2	216217045	216220192	3148	+	LINC01963	lncRNA	chromosome	long intergenic non-protein coding RNA 1963 [Source:HGNC Symbol;Acc:HGNC:25283]	LINC01963	150967
ENSG00000272140	69.4616	-0.257252	0.135485	0.00606663	0.0674087	10	73703735	73713581	9847	-	AC022400.4	lncRNA	chromosome	novel transcript	AC022400.4	NA
ENSG00000143515	332.613	0.3368	0.261794	0.00608133	0.0675293	1	154325525	154351304	25780	+	ATP8B2	protein_coding	chromosome	ATPase phospholipid transporting 8B2 [Source:HGNC Symbol;Acc:HGNC:13534]	ATP8B2	57198
ENSG00000147533	2175.09	0.243892	0.121116	0.00609982	0.067581	8	41490396	41510980	20585	+	GOLGA7	protein_coding	chromosome	golgin A7 [Source:HGNC Symbol;Acc:HGNC:24876]	GOLGA7	51125
ENSG00000134970	5026.13	0.160486	0.0641094	0.00609987	0.067581	5	115613210	115632992	19783	-	TMED7	protein_coding	chromosome	transmembrane p24 trafficking protein 7 [Source:HGNC Symbol;Acc:HGNC:24253]	TMED7	51014
ENSG00000116711	1060.22	0.394284	0.395882	0.00610058	0.067581	1	186828949	186988981	160033	+	PLA2G4A	protein_coding	chromosome	phospholipase A2 group IVA [Source:HGNC Symbol;Acc:HGNC:9035]	PLA2G4A	5321
ENSG00000126524	1415.03	0.29791	0.192816	0.00610203	0.067581	7	66987680	66995587	7908	-	SBDS	protein_coding	chromosome	SBDS ribosome maturation factor [Source:HGNC Symbol;Acc:HGNC:19440]	SBDS	51119
ENSG00000167088	992.511	0.269489	0.151011	0.00610524	0.067581	18	21612314	21633524	21211	+	SNRPD1	protein_coding	chromosome	small nuclear ribonucleoprotein D1 polypeptide [Source:HGNC Symbol;Acc:HGNC:11158]	SNRPD1	6632
ENSG00000258659	663.838	-0.272656	0.155437	0.00612708	0.0677072	11	5619764	5644398	24635	+	TRIM34	protein_coding	chromosome	tripartite motif containing 34 [Source:HGNC Symbol;Acc:HGNC:10063]	TRIM34	53840
ENSG00000114933	2001.91	0.271891	0.154432	0.00613095	0.0677072	2	205993721	206086303	92583	-	INO80D	protein_coding	chromosome	INO80 complex subunit D [Source:HGNC Symbol;Acc:HGNC:25997]	INO80D	54891
ENSG00000124593	175.157	-0.242127	0.119508	0.00613206	0.0677072	6	41780349	41790141	9793	+	AL365205.1	protein_coding	chromosome	novel protein	AL365205.1	NA
ENSG00000085433	1031.79	0.272889	0.156035	0.00616028	0.0679761	1	108970214	109042113	71900	-	WDR47	protein_coding	chromosome	WD repeat domain 47 [Source:HGNC Symbol;Acc:HGNC:29141]	WDR47	22911
ENSG00000100344	170.896	-0.354389	0.301702	0.00621088	0.0684914	22	43923792	43964488	40697	+	PNPLA3	protein_coding	chromosome	patatin like phospholipase domain containing 3 [Source:HGNC Symbol;Acc:HGNC:18590]	PNPLA3	80339
ENSG00000075142	1656.02	0.319197	0.231397	0.00624173	0.0687453	7	88205115	88226993	21879	-	SRI	protein_coding	chromosome	sorcin [Source:HGNC Symbol;Acc:HGNC:11292]	SRI	6717
ENSG00000147168	3464.27	0.25623	0.135408	0.00624174	0.0687453	X	71107404	71112108	4705	-	IL2RG	protein_coding	chromosome	interleukin 2 receptor subunit gamma [Source:HGNC Symbol;Acc:HGNC:6010]	IL2RG	3561
ENSG00000130775	8365.06	-0.285921	0.175745	0.00625258	0.0687859	1	27872543	27886685	14143	+	THEMIS2	protein_coding	chromosome	thymocyte selection associated family member 2 [Source:HGNC Symbol;Acc:HGNC:16839]	THEMIS2	9473
ENSG00000182831	5140.75	0.242845	0.120826	0.00625326	0.0687859	16	9091644	9121635	29992	+	C16orf72	protein_coding	chromosome	chromosome 16 open reading frame 72 [Source:HGNC Symbol;Acc:HGNC:30103]	C16orf72	29035
ENSG00000164327	2580.79	0.207795	0.0915978	0.0062608	0.0688257	5	38937920	39074399	136480	-	RICTOR	protein_coding	chromosome	RPTOR independent companion of MTOR complex 2 [Source:HGNC Symbol;Acc:HGNC:28611]	RICTOR	253260
ENSG00000254612	29.05	0.355445	0.306016	0.00628121	0.0689421	11	127940913	127941654	742	-	DNAJB6P1	processed_pseudogene	chromosome	DNAJB6 pseudogene 1 [Source:HGNC Symbol;Acc:HGNC:54754]	DNAJB6P1	NA
ENSG00000170846	169.938	-0.296046	0.191996	0.00628157	0.0689421	4	6663396	6676755	13360	+	AC093323.1	protein_coding	chromosome	novel protein, similar to Morf4 family associated protein 1	AC093323.1	NA
ENSG00000178585	417.226	-0.287106	0.177878	0.00628317	0.0689421	1	9848276	9910336	62061	-	CTNNBIP1	protein_coding	chromosome	catenin beta interacting protein 1 [Source:HGNC Symbol;Acc:HGNC:16913]	CTNNBIP1	56998
ENSG00000163320	3875.87	0.213226	0.0955547	0.00629959	0.0690321	3	88051944	88149885	97942	-	CGGBP1	protein_coding	chromosome	CGG triplet repeat binding protein 1 [Source:HGNC Symbol;Acc:HGNC:1888]	CGGBP1	8545
ENSG00000281649	2607.07	0.251435	0.130263	0.00630283	0.0690321	9	37079645	37090928	11284	+	EBLN3P	lncRNA	chromosome	endogenous Bornavirus like nucleoprotein 3, pseudogene [Source:HGNC Symbol;Acc:HGNC:50682]	EBLN3P	100506710
ENSG00000103365	9286.41	-0.378816	0.363597	0.00630317	0.0690321	16	23463542	23521995	58454	-	GGA2	protein_coding	chromosome	golgi associated, gamma adaptin ear containing, ARF binding protein 2 [Source:HGNC Symbol;Acc:HGNC:16064]	GGA2	23062
ENSG00000139496	4317.41	0.278736	0.16561	0.00630931	0.0690562	13	25301556	25349800	48245	+	NUP58	protein_coding	chromosome	nucleoporin 58 [Source:HGNC Symbol;Acc:HGNC:20261]	NUP58	9818
ENSG00000128694	141.11	-0.386428	0.384521	0.00632399	0.069138	2	189746660	189763227	16568	-	OSGEPL1	protein_coding	chromosome	O-sialoglycoprotein endopeptidase like 1 [Source:HGNC Symbol;Acc:HGNC:23075]	OSGEPL1	64172
ENSG00000017260	7436.7	0.269129	0.15228	0.00632466	0.069138	3	130850595	131016712	166118	+	ATP2C1	protein_coding	chromosome	ATPase secretory pathway Ca2+ transporting 1 [Source:HGNC Symbol;Acc:HGNC:13211]	ATP2C1	27032
ENSG00000253276	1757.27	0.303264	0.204618	0.00633088	0.0691603	7	106654360	106661158	6799	-	CCDC71L	protein_coding	chromosome	coiled-coil domain containing 71 like [Source:HGNC Symbol;Acc:HGNC:26685]	CCDC71L	168455
ENSG00000059588	988.136	-0.303271	0.20468	0.00633458	0.0691603	1	234391313	234479179	87867	-	TARBP1	protein_coding	chromosome	TAR (HIV-1) RNA binding protein 1 [Source:HGNC Symbol;Acc:HGNC:11568]	TARBP1	6894
ENSG00000138587	12.2507	-0.407539	0.445635	0.00637823	0.0695558	15	56421544	56465137	43594	-	MNS1	protein_coding	chromosome	meiosis specific nuclear structural 1 [Source:HGNC Symbol;Acc:HGNC:29636]	MNS1	55329
ENSG00000109332	11774.1	0.224922	0.104904	0.00637926	0.0695558	4	102794383	102868896	74514	-	UBE2D3	protein_coding	chromosome	ubiquitin conjugating enzyme E2 D3 [Source:HGNC Symbol;Acc:HGNC:12476]	UBE2D3	7323
ENSG00000118960	2470.86	-0.208897	0.0927038	0.00638366	0.0695558	2	20560448	20651130	90683	-	HS1BP3	protein_coding	chromosome	HCLS1 binding protein 3 [Source:HGNC Symbol;Acc:HGNC:24979]	HS1BP3	64342
ENSG00000105849	963.765	0.291822	0.186417	0.00638665	0.0695558	7	19695461	19709037	13577	-	POLR1F	protein_coding	chromosome	RNA polymerase I subunit F [Source:HGNC Symbol;Acc:HGNC:18027]	POLR1F	221830
ENSG00000188811	2783.67	-0.251717	0.13113	0.00639706	0.069626	13	39038306	39050109	11804	+	NHLRC3	protein_coding	chromosome	NHL repeat containing 3 [Source:HGNC Symbol;Acc:HGNC:33751]	NHLRC3	387921
ENSG00000119138	2621.94	0.241452	0.120243	0.00642233	0.0697309	9	70384597	70414624	30028	-	KLF9	protein_coding	chromosome	Kruppel like factor 9 [Source:HGNC Symbol;Acc:HGNC:1123]	KLF9	687
ENSG00000137497	14072.9	-0.208572	0.0925841	0.00642258	0.0697309	11	72002864	72080693	77830	-	NUMA1	protein_coding	chromosome	nuclear mitotic apparatus protein 1 [Source:HGNC Symbol;Acc:HGNC:8059]	NUMA1	4926
ENSG00000197063	6714.44	0.280905	0.170005	0.0064353	0.0698258	17	81918270	81927735	9466	-	MAFG	protein_coding	chromosome	MAF bZIP transcription factor G [Source:HGNC Symbol;Acc:HGNC:6781]	MAFG	4097
ENSG00000169764	4494.18	0.286574	0.17877	0.00644562	0.0698946	2	63840952	63891562	50611	+	UGP2	protein_coding	chromosome	UDP-glucose pyrophosphorylase 2 [Source:HGNC Symbol;Acc:HGNC:12527]	UGP2	7360
ENSG00000215458	90.3769	-0.388565	0.396432	0.00646654	0.0700782	21	43805758	43812567	6810	-	AATBC	lncRNA	chromosome	apoptosis associated transcript in bladder cancer [Source:HGNC Symbol;Acc:HGNC:51526]	AATBC	284837
ENSG00000139624	1787.91	0.269139	0.153523	0.00647927	0.0701391	12	50129289	50167533	38245	-	CERS5	protein_coding	chromosome	ceramide synthase 5 [Source:HGNC Symbol;Acc:HGNC:23749]	CERS5	91012
ENSG00000144749	376.762	0.379575	0.372488	0.00648016	0.0701391	3	66378797	66501263	122467	-	LRIG1	protein_coding	chromosome	leucine rich repeats and immunoglobulin like domains 1 [Source:HGNC Symbol;Acc:HGNC:17360]	LRIG1	26018
ENSG00000133943	2475.49	-0.290859	0.18601	0.00648726	0.0701396	14	91060333	91225632	165300	+	DGLUCY	protein_coding	chromosome	D-glutamate cyclase [Source:HGNC Symbol;Acc:HGNC:20498]	DGLUCY	80017
ENSG00000051341	93.2998	-0.38369	0.38395	0.0064882	0.0701396	3	121431427	121546641	115215	-	POLQ	protein_coding	chromosome	DNA polymerase theta [Source:HGNC Symbol;Acc:HGNC:9186]	POLQ	10721
ENSG00000170142	2865.83	0.2958	0.19422	0.006499	0.0702132	3	23805955	23891640	85686	+	UBE2E1	protein_coding	chromosome	ubiquitin conjugating enzyme E2 E1 [Source:HGNC Symbol;Acc:HGNC:12477]	UBE2E1	7324
ENSG00000137959	98.0689	0.484029	0.674034	0.00650368	0.0702205	1	78619902	78646145	26244	+	IFI44L	protein_coding	chromosome	interferon induced protein 44 like [Source:HGNC Symbol;Acc:HGNC:17817]	IFI44L	10964
ENSG00000226688	325.725	-0.254976	0.135603	0.0065102	0.0702354	10	95732976	96090250	357275	-	ENTPD1-AS1	lncRNA	chromosome	ENTPD1 antisense RNA 1 [Source:HGNC Symbol;Acc:HGNC:45203]	ENTPD1-AS1	728558
ENSG00000276476	18.892	0.509253	0.750473	0.00651674	0.0702354	13	22040972	22276526	235555	+	LINC00540	lncRNA	chromosome	long intergenic non-protein coding RNA 540 [Source:NCBI gene (formerly Entrezgene);Acc:100506622]	LINC00540	100506622
ENSG00000149577	2309.67	-0.275873	0.163339	0.00651706	0.0702354	11	117178736	117197445	18710	+	SIDT2	protein_coding	chromosome	SID1 transmembrane family member 2 [Source:HGNC Symbol;Acc:HGNC:24272]	SIDT2	51092
ENSG00000163472	180.178	-0.255466	0.13631	0.00652976	0.0703291	1	156282935	156293185	10251	+	TMEM79	protein_coding	chromosome	transmembrane protein 79 [Source:HGNC Symbol;Acc:HGNC:28196]	TMEM79	84283
ENSG00000173698	20.7818	0.448025	0.571782	0.00654054	0.0704021	X	18989307	19122637	133331	-	ADGRG2	protein_coding	chromosome	adhesion G protein-coupled receptor G2 [Source:HGNC Symbol;Acc:HGNC:4516]	ADGRG2	10149
ENSG00000185359	7459.99	0.288736	0.183274	0.00654756	0.0704028	17	81683326	81703138	19813	+	HGS	protein_coding	chromosome	hepatocyte growth factor-regulated tyrosine kinase substrate [Source:HGNC Symbol;Acc:HGNC:4897]	HGS	9146
ENSG00000153827	16155.8	0.219994	0.10149	0.00655071	0.0704028	2	229763837	229923239	159403	-	TRIP12	protein_coding	chromosome	thyroid hormone receptor interactor 12 [Source:HGNC Symbol;Acc:HGNC:12306]	TRIP12	9320
ENSG00000100348	2265.95	-0.189217	0.0804113	0.00655532	0.0704028	22	36467046	36481640	14595	-	TXN2	protein_coding	chromosome	thioredoxin 2 [Source:HGNC Symbol;Acc:HGNC:17772]	TXN2	25828
ENSG00000123146	6093.1	0.339914	0.278736	0.00656016	0.0704028	19	14380501	14408725	28225	+	ADGRE5	protein_coding	chromosome	adhesion G protein-coupled receptor E5 [Source:HGNC Symbol;Acc:HGNC:1711]	ADGRE5	976
ENSG00000196116	1154.89	0.298306	0.199185	0.00656066	0.0704028	9	97412096	97496125	84030	+	TDRD7	protein_coding	chromosome	tudor domain containing 7 [Source:HGNC Symbol;Acc:HGNC:30831]	TDRD7	23424
ENSG00000126883	3634.12	-0.327028	0.25253	0.00658696	0.0705557	9	131125586	131234663	109078	+	NUP214	protein_coding	chromosome	nucleoporin 214 [Source:HGNC Symbol;Acc:HGNC:8064]	NUP214	8021
ENSG00000186918	1202.02	-0.355664	0.315618	0.00659942	0.070646	8	28345590	28402701	57112	-	ZNF395	protein_coding	chromosome	zinc finger protein 395 [Source:HGNC Symbol;Acc:HGNC:18737]	ZNF395	55893
ENSG00000275793	131.753	-0.404982	0.449733	0.00660455	0.0706578	22	18605815	18611919	6105	-	RIMBP3	protein_coding	chromosome	RIMS binding protein 3 [Source:HGNC Symbol;Acc:HGNC:29344]	RIMBP3	85376
ENSG00000197579	1208.1	0.198701	0.0864368	0.00661603	0.0707376	9	32540544	32552586	12043	-	TOPORS	protein_coding	chromosome	TOP1 binding arginine/serine rich protein, E3 ubiquitin ligase [Source:HGNC Symbol;Acc:HGNC:21653]	TOPORS	10210
ENSG00000143382	811.361	-0.331754	0.262915	0.00662572	0.0707805	1	150549369	150560937	11569	+	ADAMTSL4	protein_coding	chromosome	ADAMTS like 4 [Source:HGNC Symbol;Acc:HGNC:19706]	ADAMTSL4	54507
ENSG00000167550	23.4545	0.402257	0.44297	0.00662811	0.0707805	12	49064676	49070025	5350	-	RHEBL1	protein_coding	chromosome	RHEB like 1 [Source:HGNC Symbol;Acc:HGNC:21166]	RHEBL1	121268
ENSG00000101255	312.985	0.44563	0.57084	0.00663697	0.070832	20	362835	397559	34725	+	TRIB3	protein_coding	chromosome	tribbles pseudokinase 3 [Source:HGNC Symbol;Acc:HGNC:16228]	TRIB3	57761
ENSG00000155254	1050	-0.343194	0.288289	0.00665918	0.0709412	10	97713173	97718150	4978	+	MARVELD1	protein_coding	chromosome	MARVEL domain containing 1 [Source:HGNC Symbol;Acc:HGNC:28674]	MARVELD1	83742
ENSG00000106348	4093.21	-0.180478	0.075549	0.00665932	0.0709412	7	128392277	128410252	17976	-	IMPDH1	protein_coding	chromosome	inosine monophosphate dehydrogenase 1 [Source:HGNC Symbol;Acc:HGNC:6052]	IMPDH1	3614
ENSG00000163719	7498.52	0.280873	0.172172	0.00666475	0.0709559	3	9649433	9702393	52961	+	MTMR14	protein_coding	chromosome	myotubularin related protein 14 [Source:HGNC Symbol;Acc:HGNC:26190]	MTMR14	64419
ENSG00000070371	158.973	-0.392104	0.415964	0.0066794	0.0709994	22	19179473	19291719	112247	-	CLTCL1	protein_coding	chromosome	clathrin heavy chain like 1 [Source:HGNC Symbol;Acc:HGNC:2093]	CLTCL1	8218
ENSG00000183323	333.706	-0.332036	0.264737	0.00668563	0.0709994	5	69280175	69332809	52635	-	CCDC125	protein_coding	chromosome	coiled-coil domain containing 125 [Source:HGNC Symbol;Acc:HGNC:28924]	CCDC125	202243
ENSG00000197070	1278.85	-0.225096	0.106152	0.006687	0.0709994	9	137605685	137615360	9676	+	ARRDC1	protein_coding	chromosome	arrestin domain containing 1 [Source:HGNC Symbol;Acc:HGNC:28633]	ARRDC1	92714
ENSG00000118242	6503.17	0.323936	0.248261	0.00668885	0.0709994	2	215942584	216034096	91513	-	MREG	protein_coding	chromosome	melanoregulin [Source:HGNC Symbol;Acc:HGNC:25478]	MREG	55686
ENSG00000079387	691.822	0.244705	0.12497	0.00669091	0.0709994	12	48042897	48106079	63183	-	SENP1	protein_coding	chromosome	SUMO specific peptidase 1 [Source:HGNC Symbol;Acc:HGNC:17927]	SENP1	29843
ENSG00000102755	2716.44	0.401089	0.442777	0.0066931	0.0709994	13	28300346	28495145	194800	-	FLT1	protein_coding	chromosome	fms related receptor tyrosine kinase 1 [Source:HGNC Symbol;Acc:HGNC:3763]	FLT1	2321
ENSG00000177189	7526.46	0.273082	0.160924	0.0067043	0.0710753	X	20149911	20267519	117609	-	RPS6KA3	protein_coding	chromosome	ribosomal protein S6 kinase A3 [Source:HGNC Symbol;Acc:HGNC:10432]	RPS6KA3	6197
ENSG00000196850	3615.78	0.250432	0.131488	0.0067153	0.0711489	12	110533245	110583318	50074	-	PPTC7	protein_coding	chromosome	protein phosphatase targeting COQ7 [Source:HGNC Symbol;Acc:HGNC:30695]	PPTC7	160760
ENSG00000159314	2440.72	-0.251075	0.132309	0.00672839	0.0712447	17	45393902	45434421	40520	-	ARHGAP27	protein_coding	chromosome	Rho GTPase activating protein 27 [Source:HGNC Symbol;Acc:HGNC:31813]	ARHGAP27	201176
ENSG00000159579	1340.47	0.261111	0.144818	0.00675053	0.0714038	16	57186137	57240469	54333	+	RSPRY1	protein_coding	chromosome	ring finger and SPRY domain containing 1 [Source:HGNC Symbol;Acc:HGNC:29420]	RSPRY1	89970
ENSG00000171720	2489.41	-0.287104	0.182892	0.00675488	0.0714038	5	141620876	141636849	15974	-	HDAC3	protein_coding	chromosome	histone deacetylase 3 [Source:HGNC Symbol;Acc:HGNC:4854]	HDAC3	8841
ENSG00000155287	723.451	0.324418	0.250462	0.00675562	0.0714038	10	99610522	99620609	10088	-	SLC25A28	protein_coding	chromosome	solute carrier family 25 member 28 [Source:HGNC Symbol;Acc:HGNC:23472]	SLC25A28	81894
ENSG00000271795	103.822	-0.393909	0.425103	0.00676299	0.0714387	5	151509453	151512769	3317	+	AC011337.1	lncRNA	chromosome	novel transcript, antisense to FAT2	AC011337.1	NA
ENSG00000112511	1263.01	0.287969	0.18474	0.00679616	0.0717028	6	33410399	33416453	6055	+	PHF1	protein_coding	chromosome	PHD finger protein 1 [Source:HGNC Symbol;Acc:HGNC:8919]	PHF1	5252
ENSG00000177646	1724.66	-0.162392	0.0661342	0.00681014	0.0717648	3	128879596	128924003	44408	+	ACAD9	protein_coding	chromosome	acyl-CoA dehydrogenase family member 9 [Source:HGNC Symbol;Acc:HGNC:21497]	ACAD9	28976
ENSG00000156860	6627.82	0.257607	0.140728	0.00681022	0.0717648	16	30658431	30670810	12380	+	FBRS	protein_coding	chromosome	fibrosin [Source:HGNC Symbol;Acc:HGNC:20442]	FBRS	64319
ENSG00000149932	3210.55	-0.128206	0.0500557	0.00682736	0.0718975	16	29940885	29973050	32166	+	TMEM219	protein_coding	chromosome	transmembrane protein 219 [Source:HGNC Symbol;Acc:HGNC:25201]	TMEM219	124446
ENSG00000197442	2184.3	0.34488	0.296568	0.00683625	0.0718975	6	136557046	136792477	235432	-	MAP3K5	protein_coding	chromosome	mitogen-activated protein kinase kinase kinase 5 [Source:HGNC Symbol;Acc:HGNC:6857]	MAP3K5	4217
ENSG00000143621	4313.94	0.247928	0.129299	0.00683715	0.0718975	1	153661788	153671028	9241	-	ILF2	protein_coding	chromosome	interleukin enhancer binding factor 2 [Source:HGNC Symbol;Acc:HGNC:6037]	ILF2	3608
ENSG00000124466	32.5145	0.446661	0.587079	0.0068469	0.0718975	19	43460787	43465608	4822	-	LYPD3	protein_coding	chromosome	LY6/PLAUR domain containing 3 [Source:HGNC Symbol;Acc:HGNC:24880]	LYPD3	27076
ENSG00000116691	956.707	-0.23119	0.112162	0.00684755	0.0718975	1	12019466	12032045	12580	+	MIIP	protein_coding	chromosome	migration and invasion inhibitory protein [Source:HGNC Symbol;Acc:HGNC:25715]	MIIP	60672
ENSG00000106615	5511.4	0.280213	0.172934	0.00684931	0.0718975	7	151466012	151520120	54109	-	RHEB	protein_coding	chromosome	Ras homolog, mTORC1 binding [Source:HGNC Symbol;Acc:HGNC:10011]	RHEB	6009
ENSG00000238045	41.663	0.392557	0.425281	0.00685147	0.0718975	16	29808636	29821252	12617	-	AC009133.1	lncRNA	chromosome	novel transcript, antisense to C16orf53 and MVP	AC009133.1	NA
ENSG00000073910	2130.03	0.413771	0.489057	0.00685775	0.0719203	13	31846713	32299125	452413	+	FRY	protein_coding	chromosome	FRY microtubule binding protein [Source:HGNC Symbol;Acc:HGNC:20367]	FRY	10129
ENSG00000262879	908.684	-0.31382	0.231456	0.00686252	0.0719274	17	46983287	47100323	117037	-	AC005670.3	lncRNA	chromosome	novel transcript	AC005670.3	NA
ENSG00000260196	492.538	0.305421	0.216118	0.00689	0.0721724	11	17380649	17383531	2883	+	AC124798.1	lncRNA	chromosome	antisense to KCNJ11 and overlapping to a novel gene	AC124798.1	NA
ENSG00000111247	277.231	-0.314238	0.233205	0.00692111	0.0723489	12	4538798	4560047	21250	+	RAD51AP1	protein_coding	chromosome	RAD51 associated protein 1 [Source:HGNC Symbol;Acc:HGNC:16956]	RAD51AP1	10635
ENSG00000158457	3472.65	0.364306	0.34785	0.00692218	0.0723489	7	129144707	129169699	24993	+	TSPAN33	protein_coding	chromosome	tetraspanin 33 [Source:HGNC Symbol;Acc:HGNC:28743]	TSPAN33	340348
ENSG00000103249	13922.8	-0.254928	0.138104	0.00692461	0.0723489	16	1444934	1475084	30151	-	CLCN7	protein_coding	chromosome	chloride voltage-gated channel 7 [Source:HGNC Symbol;Acc:HGNC:2025]	CLCN7	1186
ENSG00000267519	1050.93	0.34231	0.292918	0.0069288	0.0723489	19	13823880	13842928	19049	-	MIR23AHG	lncRNA	chromosome	miR-23a/27a/24-2 cluster host gene [Source:HGNC Symbol;Acc:HGNC:27620]	MIR23AHG	NA
ENSG00000163393	626.098	-0.282593	0.177474	0.00693062	0.0723489	1	115976513	116070054	93542	+	SLC22A15	protein_coding	chromosome	solute carrier family 22 member 15 [Source:HGNC Symbol;Acc:HGNC:20301]	SLC22A15	55356
ENSG00000100319	519.207	-0.257472	0.141343	0.00693158	0.0723489	22	29730956	29767011	36056	-	ZMAT5	protein_coding	chromosome	zinc finger matrin-type 5 [Source:HGNC Symbol;Acc:HGNC:28046]	ZMAT5	55954
ENSG00000094975	1247.13	0.264863	0.15121	0.00694222	0.0723641	1	172532349	172611833	79485	+	SUCO	protein_coding	chromosome	SUN domain containing ossification factor [Source:HGNC Symbol;Acc:HGNC:1240]	SUCO	51430
ENSG00000129675	1195.73	-0.310311	0.226072	0.00694655	0.0723641	X	136665547	136780932	115386	-	ARHGEF6	protein_coding	chromosome	Rac/Cdc42 guanine nucleotide exchange factor 6 [Source:HGNC Symbol;Acc:HGNC:685]	ARHGEF6	9459
ENSG00000136261	876.31	0.270734	0.159556	0.00694774	0.0723641	7	16646131	16706523	60393	+	BZW2	protein_coding	chromosome	basic leucine zipper and W2 domains 2 [Source:HGNC Symbol;Acc:HGNC:18808]	BZW2	28969
ENSG00000135334	2277.33	0.21634	0.0998852	0.00695684	0.0723641	6	87674860	87702233	27374	-	AKIRIN2	protein_coding	chromosome	akirin 2 [Source:HGNC Symbol;Acc:HGNC:21407]	AKIRIN2	55122
ENSG00000272853	15.2232	0.343473	0.296361	0.00695741	0.0723641	10	14877688	14878686	999	-	SUV39H2-DT	lncRNA	chromosome	SUV39H2 divergent transcript [Source:HGNC Symbol;Acc:HGNC:55188]	SUV39H2-DT	NA
ENSG00000196544	552.853	-0.24044	0.121766	0.00696209	0.0723662	17	8188345	8190180	1836	-	BORCS6	protein_coding	chromosome	BLOC-1 related complex subunit 6 [Source:HGNC Symbol;Acc:HGNC:25939]	BORCS6	54785
ENSG00000050344	404.895	0.42044	0.515624	0.00697366	0.0724337	7	26152198	26187137	34940	+	NFE2L3	protein_coding	chromosome	nuclear factor, erythroid 2 like 3 [Source:HGNC Symbol;Acc:HGNC:7783]	NFE2L3	9603
ENSG00000177854	173.6	-0.289033	0.188477	0.00697684	0.0724337	X	153972754	153983194	10441	+	TMEM187	protein_coding	chromosome	transmembrane protein 187 [Source:HGNC Symbol;Acc:HGNC:13705]	TMEM187	8269
ENSG00000111335	1163.6	0.366862	0.35738	0.0069951	0.0725413	12	112978395	113011723	33329	+	OAS2	protein_coding	chromosome	2'-5'-oligoadenylate synthetase 2 [Source:HGNC Symbol;Acc:HGNC:8087]	OAS2	4939
ENSG00000151292	916.023	0.230125	0.111755	0.00699547	0.0725413	5	123512099	123617045	104947	+	CSNK1G3	protein_coding	chromosome	casein kinase 1 gamma 3 [Source:HGNC Symbol;Acc:HGNC:2456]	CSNK1G3	1456
ENSG00000136810	10267.5	0.36346	0.348307	0.00700143	0.0725603	9	110243810	110256507	12698	-	TXN	protein_coding	chromosome	thioredoxin [Source:HGNC Symbol;Acc:HGNC:12435]	TXN	7295
ENSG00000177889	2949.46	0.264999	0.151909	0.00701116	0.0726182	12	93405673	93441947	36275	-	UBE2N	protein_coding	chromosome	ubiquitin conjugating enzyme E2 N [Source:HGNC Symbol;Acc:HGNC:12492]	UBE2N	7334
ENSG00000100220	3649.36	-0.190067	0.0818946	0.00702403	0.0727086	22	32387582	32412248	24667	-	RTCB	protein_coding	chromosome	RNA 2',3'-cyclic phosphate and 5'-OH ligase [Source:HGNC Symbol;Acc:HGNC:26935]	RTCB	51493
ENSG00000215712	501.081	-0.231426	0.113123	0.00703504	0.0727368	6	157289025	157323601	34577	-	TMEM242	protein_coding	chromosome	transmembrane protein 242 [Source:HGNC Symbol;Acc:HGNC:17206]	TMEM242	729515
ENSG00000104695	3255.08	0.271548	0.161573	0.00704734	0.0728211	8	30774457	30814314	39858	-	PPP2CB	protein_coding	chromosome	protein phosphatase 2 catalytic subunit beta [Source:HGNC Symbol;Acc:HGNC:9300]	PPP2CB	5516
ENSG00000140379	7266.11	0.397637	0.450782	0.00706339	0.0729441	15	79960892	79971196	10305	-	BCL2A1	protein_coding	chromosome	BCL2 related protein A1 [Source:HGNC Symbol;Acc:HGNC:991]	BCL2A1	597
ENSG00000204673	3690.48	0.275255	0.167394	0.00707651	0.0730365	19	49869033	49878459	9427	-	AKT1S1	protein_coding	chromosome	AKT1 substrate 1 [Source:HGNC Symbol;Acc:HGNC:28426]	AKT1S1	84335
ENSG00000239948	19.8511	0.426727	0.541521	0.00709091	0.0731285	19	43660500	43660776	277	-	RN7SL368P	misc_RNA	chromosome	RNA, 7SL, cytoplasmic 368, pseudogene [Source:HGNC Symbol;Acc:HGNC:46384]	RN7SL368P	NA
ENSG00000169710	6267.91	0.324662	0.257352	0.00709374	0.0731285	17	82078338	82098294	19957	-	FASN	protein_coding	chromosome	fatty acid synthase [Source:HGNC Symbol;Acc:HGNC:3594]	FASN	2194
ENSG00000104714	720.672	0.273415	0.164964	0.00711824	0.0732396	8	614746	738106	123361	-	ERICH1	protein_coding	chromosome	glutamate rich 1 [Source:HGNC Symbol;Acc:HGNC:27234]	ERICH1	157697
ENSG00000173020	8593.6	-0.309526	0.227291	0.00712516	0.0732396	11	67266473	67286556	20084	+	GRK2	protein_coding	chromosome	G protein-coupled receptor kinase 2 [Source:HGNC Symbol;Acc:HGNC:289]	GRK2	156
ENSG00000140488	201.304	-0.309438	0.227124	0.00712538	0.0732396	15	72284727	72320157	35431	-	CELF6	protein_coding	chromosome	CUGBP Elav-like family member 6 [Source:HGNC Symbol;Acc:HGNC:14059]	CELF6	60677
ENSG00000123684	4308.16	0.226199	0.108761	0.00714889	0.0734382	1	211743457	211830763	87307	-	LPGAT1	protein_coding	chromosome	lysophosphatidylglycerol acyltransferase 1 [Source:HGNC Symbol;Acc:HGNC:28985]	LPGAT1	9926
ENSG00000151247	3243.25	0.235922	0.118066	0.00717213	0.0735485	4	98879276	98929133	49858	-	EIF4E	protein_coding	chromosome	eukaryotic translation initiation factor 4E [Source:HGNC Symbol;Acc:HGNC:3287]	EIF4E	1977
ENSG00000178096	85.8423	-0.319853	0.248779	0.00717484	0.0735485	1	149887890	149900798	12909	+	BOLA1	protein_coding	chromosome	bolA family member 1 [Source:HGNC Symbol;Acc:HGNC:24263]	BOLA1	51027
ENSG00000106628	1177.32	0.199621	0.0883507	0.00717526	0.0735485	7	44114680	44124358	9679	-	POLD2	protein_coding	chromosome	DNA polymerase delta 2, accessory subunit [Source:HGNC Symbol;Acc:HGNC:9176]	POLD2	5425
ENSG00000112763	1404.96	0.250685	0.134406	0.00717639	0.0735485	6	26457904	26476621	18718	+	BTN2A1	protein_coding	chromosome	butyrophilin subfamily 2 member A1 [Source:HGNC Symbol;Acc:HGNC:1136]	BTN2A1	11120
ENSG00000108733	126.7	-0.270696	0.161501	0.00719092	0.0736145	17	35574795	35578863	4069	-	PEX12	protein_coding	chromosome	peroxisomal biogenesis factor 12 [Source:HGNC Symbol;Acc:HGNC:8854]	PEX12	5193
ENSG00000135525	482.059	0.288658	0.190219	0.00719121	0.0736145	6	136342281	136550819	208539	-	MAP7	protein_coding	chromosome	microtubule associated protein 7 [Source:HGNC Symbol;Acc:HGNC:6869]	MAP7	9053
ENSG00000119048	1833.48	0.271832	0.163254	0.00719758	0.0736368	5	134371469	134392108	20640	+	UBE2B	protein_coding	chromosome	ubiquitin conjugating enzyme E2 B [Source:HGNC Symbol;Acc:HGNC:12473]	UBE2B	7320
ENSG00000214655	6330.86	0.267651	0.157136	0.00720386	0.0736581	10	73785606	73801797	16192	+	ZSWIM8	protein_coding	chromosome	zinc finger SWIM-type containing 8 [Source:HGNC Symbol;Acc:HGNC:23528]	ZSWIM8	23053
ENSG00000137574	942.89	0.242311	0.125009	0.00722246	0.0737965	8	55773446	55826445	53000	+	TGS1	protein_coding	chromosome	trimethylguanosine synthase 1 [Source:HGNC Symbol;Acc:HGNC:17843]	TGS1	96764
ENSG00000171295	446.69	-0.185778	0.0797061	0.00723321	0.0737965	19	11814273	11835216	20944	+	ZNF440	protein_coding	chromosome	zinc finger protein 440 [Source:HGNC Symbol;Acc:HGNC:20874]	ZNF440	126070
ENSG00000153162	116.052	0.379239	0.402675	0.00723377	0.0737965	6	7726099	7881728	155630	+	BMP6	protein_coding	chromosome	bone morphogenetic protein 6 [Source:HGNC Symbol;Acc:HGNC:1073]	BMP6	654
ENSG00000106077	445.399	-0.250183	0.134153	0.00723841	0.0737965	7	73736094	73738867	2774	-	ABHD11	protein_coding	chromosome	abhydrolase domain containing 11 [Source:HGNC Symbol;Acc:HGNC:16407]	ABHD11	83451
ENSG00000144791	3155.92	-0.303156	0.217001	0.00725291	0.0738492	3	45555394	45686341	130948	+	LIMD1	protein_coding	chromosome	LIM domains containing 1 [Source:HGNC Symbol;Acc:HGNC:6612]	LIMD1	8994
ENSG00000102606	2911.63	0.110107	0.0426538	0.00726007	0.0738492	13	111114559	111305737	191179	+	ARHGEF7	protein_coding	chromosome	Rho guanine nucleotide exchange factor 7 [Source:HGNC Symbol;Acc:HGNC:15607]	ARHGEF7	8874
ENSG00000062194	2309.88	0.267968	0.158039	0.00726041	0.0738492	5	57173948	57264679	90732	+	GPBP1	protein_coding	chromosome	GC-rich promoter binding protein 1 [Source:HGNC Symbol;Acc:HGNC:29520]	GPBP1	65056
ENSG00000221995	140.054	-0.30126	0.213661	0.00726841	0.0738878	17	29073521	29078857	5337	-	TIAF1	protein_coding	chromosome	TGFB1-induced anti-apoptotic factor 1 [Source:HGNC Symbol;Acc:HGNC:11803]	TIAF1	9220
ENSG00000067113	78.4408	0.392427	0.445563	0.00728495	0.0739703	5	55424854	55534969	110116	-	PLPP1	protein_coding	chromosome	phospholipid phosphatase 1 [Source:HGNC Symbol;Acc:HGNC:9228]	PLPP1	8611
ENSG00000234191	85.8837	0.362716	0.356593	0.00729656	0.0740454	X	39401252	39434824	33573	-	LINC01283	lncRNA	chromosome	long intergenic non-protein coding RNA 1283 [Source:HGNC Symbol;Acc:HGNC:50339]	LINC01283	NA
ENSG00000236841	11.1972	-0.465684	0.677845	0.00732955	0.0743371	2	162159762	162173223	13462	+	AC007750.1	lncRNA	chromosome	novel transcript	AC007750.1	NA
ENSG00000174840	2430.42	0.190473	0.0828123	0.00735233	0.0745251	3	57556274	57566848	10575	+	PDE12	protein_coding	chromosome	phosphodiesterase 12 [Source:HGNC Symbol;Acc:HGNC:25386]	PDE12	201626
ENSG00000121281	11584.8	-0.304559	0.221621	0.00739038	0.074808	16	50246137	50318135	71999	+	ADCY7	protein_coding	chromosome	adenylate cyclase 7 [Source:HGNC Symbol;Acc:HGNC:238]	ADCY7	113
ENSG00000267221	16.2772	-0.352939	0.332684	0.00739464	0.074808	17	42038232	42050601	12370	-	C17orf113	protein_coding	chromosome	chromosome 17 open reading frame 113 [Source:HGNC Symbol;Acc:HGNC:53437]	C17orf113	110806298
ENSG00000135821	43957	-0.355193	0.338942	0.00739728	0.074808	1	182378098	182392206	14109	-	GLUL	protein_coding	chromosome	glutamate-ammonia ligase [Source:HGNC Symbol;Acc:HGNC:4341]	GLUL	2752
ENSG00000276980	42.9382	0.403947	0.488919	0.00742491	0.075001	19	6716386	6717742	1357	-	AC008760.2	lncRNA	chromosome	novel transcript, sense intronic C3	AC008760.2	NA
ENSG00000133243	1159.44	-0.312755	0.238852	0.0074501	0.0751609	19	1985438	2034881	49444	-	BTBD2	protein_coding	chromosome	BTB domain containing 2 [Source:HGNC Symbol;Acc:HGNC:15504]	BTBD2	55643
ENSG00000089041	5240.52	0.421707	0.546822	0.00745359	0.0751609	12	121132819	121188032	55214	+	P2RX7	protein_coding	chromosome	purinergic receptor P2X 7 [Source:HGNC Symbol;Acc:HGNC:8537]	P2RX7	5027
ENSG00000152642	509.228	-0.266709	0.157724	0.00745685	0.0751609	3	32105689	32168709	63021	+	GPD1L	protein_coding	chromosome	glycerol-3-phosphate dehydrogenase 1 like [Source:HGNC Symbol;Acc:HGNC:28956]	GPD1L	23171
ENSG00000128309	599.978	-0.210338	0.0966975	0.00746079	0.0751609	22	37019635	37029821	10187	+	MPST	protein_coding	chromosome	mercaptopyruvate sulfurtransferase [Source:HGNC Symbol;Acc:HGNC:7223]	MPST	4357
ENSG00000166164	1950.42	0.158845	0.0652546	0.00746512	0.0751609	16	50313487	50368988	55502	-	BRD7	protein_coding	chromosome	bromodomain containing 7 [Source:HGNC Symbol;Acc:HGNC:14310]	BRD7	29117
ENSG00000167258	4511.01	0.213128	0.098874	0.00747129	0.0751609	17	39461486	39564907	103422	+	CDK12	protein_coding	chromosome	cyclin dependent kinase 12 [Source:HGNC Symbol;Acc:HGNC:24224]	CDK12	51755
ENSG00000164211	5253.36	0.372574	0.39254	0.00747398	0.0751609	5	111496033	111512590	16558	-	STARD4	protein_coding	chromosome	StAR related lipid transfer domain containing 4 [Source:HGNC Symbol;Acc:HGNC:18058]	STARD4	134429
ENSG00000286646	520.593	-0.297296	0.209	0.00747499	0.0751609	6	136784045	136786280	2236	+	AL121933.2	lncRNA	chromosome	novel transcript, antisense to MAP3K5	AL121933.2	NA
ENSG00000160094	1180.46	-0.342726	0.308732	0.00750014	0.0753706	1	33256492	33300719	44228	+	ZNF362	protein_coding	chromosome	zinc finger protein 362 [Source:HGNC Symbol;Acc:HGNC:18079]	ZNF362	149076
ENSG00000198160	1741.83	0.28561	0.188606	0.00752383	0.0755183	1	66924895	66988619	63725	+	MIER1	protein_coding	chromosome	MIER1 transcriptional regulator [Source:HGNC Symbol;Acc:HGNC:29657]	MIER1	57708
ENSG00000257365	587.822	-0.249632	0.135083	0.00752422	0.0755183	14	64986895	65062652	75758	+	FNTB	protein_coding	chromosome	farnesyltransferase, CAAX box, beta [Source:HGNC Symbol;Acc:HGNC:3785]	FNTB	c(2342, 100529261)
ENSG00000132475	13876.4	0.299479	0.213793	0.00752774	0.0755183	17	75776434	75785893	9460	-	H3-3B	protein_coding	chromosome	H3.3 histone B [Source:HGNC Symbol;Acc:HGNC:4765]	H3-3B	3021
ENSG00000166471	2146.78	0.286867	0.191025	0.00754566	0.0756548	11	9280654	9314636	33983	-	TMEM41B	protein_coding	chromosome	transmembrane protein 41B [Source:HGNC Symbol;Acc:HGNC:28948]	TMEM41B	440026
ENSG00000119866	618.872	0.438642	0.607171	0.00756265	0.0757819	2	60450520	60554467	103948	-	BCL11A	protein_coding	chromosome	BAF chromatin remodeling complex subunit BCL11A [Source:HGNC Symbol;Acc:HGNC:13221]	BCL11A	53335
ENSG00000151239	2297.13	0.202866	0.0915128	0.00757108	0.0758231	12	43793723	43806328	12606	-	TWF1	protein_coding	chromosome	twinfilin actin binding protein 1 [Source:HGNC Symbol;Acc:HGNC:9620]	TWF1	5756
ENSG00000255121	31.0796	-0.305649	0.226475	0.00757731	0.0758423	11	118994824	118998004	3181	-	CENATAC-DT	lncRNA	chromosome	CENATAC divergent transcript [Source:HGNC Symbol;Acc:HGNC:54215]	CENATAC-DT	NA
ENSG00000164620	600.705	-0.282615	0.184106	0.00758454	0.0758649	5	141636950	141641064	4115	+	RELL2	protein_coding	chromosome	RELT like 2 [Source:HGNC Symbol;Acc:HGNC:26902]	RELL2	285613
ENSG00000006634	575.154	0.273734	0.169542	0.00758822	0.0758649	7	87876216	87909553	33338	+	DBF4	protein_coding	chromosome	DBF4 zinc finger [Source:HGNC Symbol;Acc:HGNC:17364]	DBF4	10926
ENSG00000143751	1262.99	0.211761	0.0981741	0.00760261	0.0759004	1	225982702	225999343	16642	-	SDE2	protein_coding	chromosome	SDE2 telomere maintenance homolog [Source:HGNC Symbol;Acc:HGNC:26643]	SDE2	163859
ENSG00000255302	2360.85	-0.193757	0.08542	0.00760404	0.0759004	15	48878134	48880173	2040	+	EID1	protein_coding	chromosome	EP300 interacting inhibitor of differentiation 1 [Source:HGNC Symbol;Acc:HGNC:1191]	EID1	23741
ENSG00000132603	1186.67	0.298344	0.212687	0.00760687	0.0759004	16	69337996	69343106	5111	+	NIP7	protein_coding	chromosome	nucleolar pre-rRNA processing protein NIP7 [Source:HGNC Symbol;Acc:HGNC:24328]	NIP7	51388
ENSG00000107140	3352.22	-0.223501	0.107968	0.00761394	0.0759004	9	35605262	35610041	4780	+	TESK1	protein_coding	chromosome	testis associated actin remodelling kinase 1 [Source:HGNC Symbol;Acc:HGNC:11731]	TESK1	7016
ENSG00000085721	2317.45	0.25621	0.144069	0.00761433	0.0759004	16	15060033	15094311	34279	-	RRN3	protein_coding	chromosome	RRN3 homolog, RNA polymerase I transcription factor [Source:HGNC Symbol;Acc:HGNC:30346]	RRN3	54700
ENSG00000124209	2527.25	0.233634	0.117624	0.00761994	0.0759004	20	58309715	58367507	57793	+	RAB22A	protein_coding	chromosome	RAB22A, member RAS oncogene family [Source:HGNC Symbol;Acc:HGNC:9764]	RAB22A	57403
ENSG00000158006	1414.55	-0.268741	0.162064	0.00762203	0.0759004	1	25959767	25998117	38351	-	PAFAH2	protein_coding	chromosome	platelet activating factor acetylhydrolase 2 [Source:HGNC Symbol;Acc:HGNC:8579]	PAFAH2	5051
ENSG00000014919	1749.67	-0.235926	0.120013	0.00762709	0.0759077	10	99710868	99732127	21260	-	COX15	protein_coding	chromosome	cytochrome c oxidase assembly homolog COX15 [Source:HGNC Symbol;Acc:HGNC:2263]	COX15	1355
ENSG00000166394	43.8931	0.370651	0.39359	0.00764365	0.0759943	11	7665100	7677222	12123	-	CYB5R2	protein_coding	chromosome	cytochrome b5 reductase 2 [Source:HGNC Symbol;Acc:HGNC:24376]	CYB5R2	51700
ENSG00000173614	688.861	-0.25094	0.137398	0.00764518	0.0759943	1	9943428	9985501	42074	+	NMNAT1	protein_coding	chromosome	nicotinamide nucleotide adenylyltransferase 1 [Source:HGNC Symbol;Acc:HGNC:17877]	NMNAT1	64802
ENSG00000277117	3638.75	0.378294	0.417912	0.00764878	0.0759943	21	5022493	5040666	18174	+	FP565260.3	protein_coding	chromosome	ICOS ligand [Source:NCBI gene (formerly Entrezgene);Acc:102723996]	FP565260.3	102723996
ENSG00000137161	4510.25	-0.193651	0.0854575	0.00765538	0.0760044	6	42929192	42939294	10103	+	CNPY3	protein_coding	chromosome	canopy FGF signaling regulator 3 [Source:HGNC Symbol;Acc:HGNC:11968]	CNPY3	10695
ENSG00000196498	16867.7	-0.273335	0.169521	0.00765845	0.0760044	12	124324415	124567589	243175	-	NCOR2	protein_coding	chromosome	nuclear receptor corepressor 2 [Source:HGNC Symbol;Acc:HGNC:7673]	NCOR2	9612
ENSG00000254389	16.7499	-0.354166	0.344962	0.00766892	0.0760653	8	143366631	143368548	1918	-	RHPN1-AS1	lncRNA	chromosome	RHPN1 antisense RNA 1 (head to head) [Source:HGNC Symbol;Acc:HGNC:28457]	RHPN1-AS1	78998
ENSG00000198089	918.382	0.256194	0.144442	0.00767649	0.0760974	22	31488688	31618588	129901	+	SFI1	protein_coding	chromosome	SFI1 centrin binding protein [Source:HGNC Symbol;Acc:HGNC:29064]	SFI1	9814
ENSG00000174373	1504.85	0.224824	0.10941	0.00768742	0.0761264	14	35538352	35809304	270953	-	RALGAPA1	protein_coding	chromosome	Ral GTPase activating protein catalytic subunit alpha 1 [Source:HGNC Symbol;Acc:HGNC:17770]	RALGAPA1	253959
ENSG00000156253	159.576	-0.282044	0.184184	0.00768809	0.0761264	21	29004384	29019360	14977	-	RWDD2B	protein_coding	chromosome	RWD domain containing 2B [Source:HGNC Symbol;Acc:HGNC:1302]	RWDD2B	10069
ENSG00000100100	643.637	-0.368141	0.38804	0.0076994	0.0761955	22	31281594	31292534	10941	-	PIK3IP1	protein_coding	chromosome	phosphoinositide-3-kinase interacting protein 1 [Source:HGNC Symbol;Acc:HGNC:24942]	PIK3IP1	113791
ENSG00000182179	2157.88	-0.260219	0.150206	0.00770898	0.0762473	3	49805209	49813953	8745	-	UBA7	protein_coding	chromosome	ubiquitin like modifier activating enzyme 7 [Source:HGNC Symbol;Acc:HGNC:12471]	UBA7	7318
ENSG00000169379	422.36	0.319534	0.258315	0.00773255	0.0764373	3	93980139	94055678	75540	+	ARL13B	protein_coding	chromosome	ADP ribosylation factor like GTPase 13B [Source:HGNC Symbol;Acc:HGNC:25419]	ARL13B	200894
ENSG00000155962	563.788	0.305136	0.228345	0.00777335	0.076759	X	155276211	155334657	58447	-	CLIC2	protein_coding	chromosome	chloride intracellular channel 2 [Source:HGNC Symbol;Acc:HGNC:2063]	CLIC2	1193
ENSG00000036054	2759.13	0.210426	0.0976078	0.00777564	0.076759	3	100260992	100325251	64260	+	TBC1D23	protein_coding	chromosome	TBC1 domain family member 23 [Source:HGNC Symbol;Acc:HGNC:25622]	TBC1D23	55773
ENSG00000183354	1316.85	0.208512	0.0961506	0.00777821	0.076759	9	5881596	6008482	126887	-	KIAA2026	protein_coding	chromosome	KIAA2026 [Source:HGNC Symbol;Acc:HGNC:23378]	KIAA2026	158358
ENSG00000023041	1724.35	0.213218	0.0998201	0.00778353	0.0767683	10	112424428	112446917	22490	-	ZDHHC6	protein_coding	chromosome	zinc finger DHHC-type palmitoyltransferase 6 [Source:HGNC Symbol;Acc:HGNC:19160]	ZDHHC6	64429
ENSG00000157212	723.151	0.317704	0.255456	0.00779846	0.0768295	7	154943687	155003124	59438	-	PAXIP1	protein_coding	chromosome	PAX interacting protein 1 [Source:HGNC Symbol;Acc:HGNC:8624]	PAXIP1	22976
ENSG00000092067	83.6401	-0.376191	0.417802	0.00779848	0.0768295	14	23117306	23119255	1950	-	CEBPE	protein_coding	chromosome	CCAAT enhancer binding protein epsilon [Source:HGNC Symbol;Acc:HGNC:1836]	CEBPE	1053
ENSG00000205765	2108.84	0.208192	0.0959758	0.00780419	0.0768426	5	41904188	41921636	17449	+	C5orf51	protein_coding	chromosome	chromosome 5 open reading frame 51 [Source:HGNC Symbol;Acc:HGNC:27750]	C5orf51	285636
ENSG00000169249	338.636	-0.252592	0.140525	0.00781729	0.0769027	X	15790472	15823260	32789	+	ZRSR2	protein_coding	chromosome	zinc finger CCCH-type, RNA binding motif and serine/arginine rich 2 [Source:HGNC Symbol;Acc:HGNC:23019]	ZRSR2	8233
ENSG00000189319	2627.36	-0.362809	0.376179	0.00781905	0.0769027	10	124619292	124744378	125087	-	FAM53B	protein_coding	chromosome	family with sequence similarity 53 member B [Source:HGNC Symbol;Acc:HGNC:28968]	FAM53B	9679
ENSG00000138002	425.164	-0.296958	0.212867	0.00782346	0.076903	2	27444377	27489805	45429	-	IFT172	protein_coding	chromosome	intraflagellar transport 172 [Source:HGNC Symbol;Acc:HGNC:30391]	IFT172	26160
ENSG00000188706	630.784	0.258682	0.148905	0.0078364	0.0769366	X	129803288	129843909	40622	-	ZDHHC9	protein_coding	chromosome	zinc finger DHHC-type palmitoyltransferase 9 [Source:HGNC Symbol;Acc:HGNC:18475]	ZDHHC9	51114
ENSG00000108771	813.904	0.328802	0.28216	0.00784003	0.0769366	17	42101404	42112714	11311	-	DHX58	protein_coding	chromosome	DExH-box helicase 58 [Source:HGNC Symbol;Acc:HGNC:29517]	DHX58	79132
ENSG00000164713	8394.08	-0.2032	0.0924017	0.00784563	0.0769404	7	98252379	98310441	58063	+	BRI3	protein_coding	chromosome	brain protein I3 [Source:HGNC Symbol;Acc:HGNC:1109]	BRI3	25798
ENSG00000105514	276.874	-0.312966	0.246008	0.00785258	0.0769404	19	11322068	11346270	24203	-	RAB3D	protein_coding	chromosome	RAB3D, member RAS oncogene family [Source:HGNC Symbol;Acc:HGNC:9779]	RAB3D	9545
ENSG00000137628	980.026	0.305751	0.230936	0.00786259	0.0769404	4	168216291	168318883	102593	-	DDX60	protein_coding	chromosome	DExD/H-box helicase 60 [Source:HGNC Symbol;Acc:HGNC:25942]	DDX60	55601
ENSG00000204498	373.967	-0.172191	0.0729393	0.00786512	0.0769404	6	31546870	31558829	11960	+	NFKBIL1	protein_coding	chromosome	NFKB inhibitor like 1 [Source:HGNC Symbol;Acc:HGNC:7800]	NFKBIL1	4795
ENSG00000068724	5974.26	-0.347628	0.332586	0.00786672	0.0769404	2	46916157	47076137	159981	+	TTC7A	protein_coding	chromosome	tetratricopeptide repeat domain 7A [Source:HGNC Symbol;Acc:HGNC:19750]	TTC7A	57217
ENSG00000166200	2121.93	0.215027	0.10153	0.00787142	0.0769436	15	49106068	49155661	49594	-	COPS2	protein_coding	chromosome	COP9 signalosome subunit 2 [Source:HGNC Symbol;Acc:HGNC:30747]	COPS2	9318
ENSG00000062650	4314.09	0.177314	0.0758824	0.00788686	0.0769948	10	86435256	86521792	86537	-	WAPL	protein_coding	chromosome	WAPL cohesin release factor [Source:HGNC Symbol;Acc:HGNC:23293]	WAPL	23063
ENSG00000001167	2058.77	0.247001	0.133834	0.00788971	0.0769948	6	41072945	41099976	27032	+	NFYA	protein_coding	chromosome	nuclear transcription factor Y subunit alpha [Source:HGNC Symbol;Acc:HGNC:7804]	NFYA	4800
ENSG00000150907	492.328	-0.29006	0.200782	0.00790125	0.0770635	13	40555667	40666641	110975	-	FOXO1	protein_coding	chromosome	forkhead box O1 [Source:HGNC Symbol;Acc:HGNC:3819]	FOXO1	2308
ENSG00000101577	2921.93	-0.272567	0.170631	0.00792815	0.077283	18	2916994	3013144	96151	-	LPIN2	protein_coding	chromosome	lipin 2 [Source:HGNC Symbol;Acc:HGNC:14450]	LPIN2	9663
ENSG00000175938	1394.83	-0.304363	0.229591	0.00796397	0.077589	16	30949068	30956461	7394	+	ORAI3	protein_coding	chromosome	ORAI calcium release-activated calcium modulator 3 [Source:HGNC Symbol;Acc:HGNC:28185]	ORAI3	93129
ENSG00000060138	3833.01	0.253109	0.142113	0.00796904	0.0775953	12	10699089	10723323	24235	-	YBX3	protein_coding	chromosome	Y-box binding protein 3 [Source:HGNC Symbol;Acc:HGNC:2428]	YBX3	8531
ENSG00000168792	789.477	-0.313553	0.249454	0.00797854	0.0776448	17	29560547	29567037	6491	-	ABHD15	protein_coding	chromosome	abhydrolase domain containing 15 [Source:HGNC Symbol;Acc:HGNC:26971]	ABHD15	116236
ENSG00000197457	41.4612	-0.3877	0.464842	0.00799359	0.0777481	20	63639705	63657682	17978	-	STMN3	protein_coding	chromosome	stathmin 3 [Source:HGNC Symbol;Acc:HGNC:15926]	STMN3	50861
ENSG00000112715	2533.98	0.410093	0.540804	0.00801651	0.0779279	6	43770184	43786487	16304	+	VEGFA	protein_coding	chromosome	vascular endothelial growth factor A [Source:HGNC Symbol;Acc:HGNC:12680]	VEGFA	7422
ENSG00000273226	35.5898	-0.324384	0.275477	0.00802783	0.0779517	9	19375451	19375996	546	+	AL391834.2	lncRNA	chromosome	novel transcript, antisense to RPS6	AL391834.2	NA
ENSG00000175354	1442.64	0.273061	0.172359	0.00803394	0.0779679	18	12785478	12929643	144166	-	PTPN2	protein_coding	chromosome	protein tyrosine phosphatase non-receptor type 2 [Source:HGNC Symbol;Acc:HGNC:9650]	PTPN2	5771
ENSG00000134697	2309.96	0.226272	0.111981	0.00803981	0.0779817	1	37566816	37595937	29122	-	GNL2	protein_coding	chromosome	G protein nucleolar 2 [Source:HGNC Symbol;Acc:HGNC:29925]	GNL2	29889
ENSG00000143971	265.511	-0.189383	0.0834857	0.00804698	0.0780082	2	67397322	67412089	14768	+	ETAA1	protein_coding	chromosome	ETAA1 activator of ATR kinase [Source:HGNC Symbol;Acc:HGNC:24648]	ETAA1	54465
ENSG00000173588	238.231	0.324913	0.277618	0.00806797	0.0781685	12	94306449	94459988	153540	-	CEP83	protein_coding	chromosome	centrosomal protein 83 [Source:HGNC Symbol;Acc:HGNC:17966]	CEP83	51134
ENSG00000108654	31362	0.221466	0.107712	0.00809096	0.078348	17	64498254	64508199	9946	-	DDX5	protein_coding	chromosome	DEAD-box helicase 5 [Source:HGNC Symbol;Acc:HGNC:2746]	DDX5	1655
ENSG00000213203	271.177	-0.447017	0.669577	0.0081009	0.078401	7	150716606	150724284	7679	+	GIMAP1	protein_coding	chromosome	GTPase, IMAP family member 1 [Source:HGNC Symbol;Acc:HGNC:23237]	GIMAP1	170575
ENSG00000267296	125.811	-0.342129	0.324463	0.00811794	0.0784778	19	33302857	33305054	2198	+	CEBPA-DT	lncRNA	chromosome	CEBPA divergent transcript [Source:HGNC Symbol;Acc:HGNC:25710]	CEBPA-DT	80054
ENSG00000181585	14.1906	-0.373841	0.424447	0.00812218	0.0784778	3	46694528	46710886	16359	+	TMIE	protein_coding	chromosome	transmembrane inner ear [Source:HGNC Symbol;Acc:HGNC:30800]	TMIE	259236
ENSG00000212864	21.9067	-0.359617	0.377737	0.00812249	0.0784778	9	137220247	137221581	1335	-	RNF208	protein_coding	chromosome	ring finger protein 208 [Source:HGNC Symbol;Acc:HGNC:25420]	RNF208	727800
ENSG00000100479	25.8746	-0.328988	0.289214	0.0081302	0.0784778	14	49643555	49688422	44868	-	POLE2	protein_coding	chromosome	DNA polymerase epsilon 2, accessory subunit [Source:HGNC Symbol;Acc:HGNC:9178]	POLE2	5427
ENSG00000056097	4391.64	0.236674	0.122971	0.00813119	0.0784778	5	32354350	32444740	90391	-	ZFR	protein_coding	chromosome	zinc finger RNA binding protein [Source:HGNC Symbol;Acc:HGNC:17277]	ZFR	51663
ENSG00000146094	8554	-0.322095	0.273318	0.00819152	0.0790015	5	177501904	177511274	9371	-	DOK3	protein_coding	chromosome	docking protein 3 [Source:HGNC Symbol;Acc:HGNC:24583]	DOK3	79930
ENSG00000136436	2251.68	0.183629	0.0801654	0.00819808	0.0790015	17	48831018	48866522	35505	+	CALCOCO2	protein_coding	chromosome	calcium binding and coiled-coil domain 2 [Source:HGNC Symbol;Acc:HGNC:29912]	CALCOCO2	10241
ENSG00000130766	1686.47	0.345309	0.336264	0.0082022	0.0790015	1	28259518	28282491	22974	+	SESN2	protein_coding	chromosome	sestrin 2 [Source:HGNC Symbol;Acc:HGNC:20746]	SESN2	83667
ENSG00000020129	807.711	0.228269	0.114522	0.00820937	0.0790152	1	35557473	35567274	9802	+	NCDN	protein_coding	chromosome	neurochondrin [Source:HGNC Symbol;Acc:HGNC:17597]	NCDN	23154
ENSG00000237604	43.8775	0.376339	0.437637	0.00822745	0.0791025	21	44175489	44176453	965	+	AP001056.1	lncRNA	chromosome	novel transcript	AP001056.1	NA
ENSG00000169814	589.009	-0.15832	0.0660129	0.00824937	0.0792698	3	15601341	15722311	120971	+	BTD	protein_coding	chromosome	biotinidase [Source:HGNC Symbol;Acc:HGNC:1122]	BTD	686
ENSG00000139324	662.708	0.250742	0.140713	0.00826824	0.0793905	12	88142296	88199887	57592	+	TMTC3	protein_coding	chromosome	transmembrane O-mannosyltransferase targeting cadherins 3 [Source:HGNC Symbol;Acc:HGNC:26899]	TMTC3	160418
ENSG00000169758	115.615	-0.324495	0.280956	0.00827098	0.0793905	15	76059958	76229121	169164	+	TMEM266	protein_coding	chromosome	transmembrane protein 266 [Source:HGNC Symbol;Acc:HGNC:26763]	TMEM266	123591
ENSG00000056277	166.723	0.273134	0.174984	0.00831801	0.0797548	X	130202707	130268899	66193	-	ZNF280C	protein_coding	chromosome	zinc finger protein 280C [Source:HGNC Symbol;Acc:HGNC:25955]	ZNF280C	55609
ENSG00000010295	2219.43	-0.360016	0.387413	0.00833808	0.0799036	12	6538961	6556073	17113	-	IFFO1	protein_coding	chromosome	intermediate filament family orphan 1 [Source:HGNC Symbol;Acc:HGNC:24970]	IFFO1	25900
ENSG00000223459	130.824	-0.315414	0.260365	0.00834931	0.0799281	7	143598039	143604839	6801	+	TCAF1P1	unprocessed_pseudogene	chromosome	TRPM8 channel associated factor 1 pseudogene 1 [Source:HGNC Symbol;Acc:HGNC:33604]	TCAF1P1	NA
ENSG00000071054	7507.19	0.306772	0.240658	0.00834975	0.0799281	2	101696850	101894689	197840	+	MAP4K4	protein_coding	chromosome	mitogen-activated protein kinase kinase kinase kinase 4 [Source:HGNC Symbol;Acc:HGNC:6866]	MAP4K4	9448
ENSG00000127481	18164.1	0.299021	0.224272	0.00836386	0.0800196	1	19074510	19210266	135757	-	UBR4	protein_coding	chromosome	ubiquitin protein ligase E3 component n-recognin 4 [Source:HGNC Symbol;Acc:HGNC:30313]	UBR4	23352
ENSG00000196935	773.773	0.345817	0.343094	0.00836883	0.0800235	12	63844700	64162217	317518	+	SRGAP1	protein_coding	chromosome	SLIT-ROBO Rho GTPase activating protein 1 [Source:HGNC Symbol;Acc:HGNC:17382]	SRGAP1	57522
ENSG00000169410	3012.46	-0.226087	0.113092	0.00840906	0.08032	15	75463251	75579315	116065	-	PTPN9	protein_coding	chromosome	protein tyrosine phosphatase non-receptor type 9 [Source:HGNC Symbol;Acc:HGNC:9661]	PTPN9	5780
ENSG00000100647	22245.9	0.304327	0.236339	0.0084163	0.08032	14	69611596	69715144	103549	+	SUSD6	protein_coding	chromosome	sushi domain containing 6 [Source:HGNC Symbol;Acc:HGNC:19956]	SUSD6	9766
ENSG00000248476	12.8788	0.375645	0.443988	0.00841702	0.08032	21	29351634	29361894	10261	+	BACH1-IT1	lncRNA	chromosome	BACH1 intronic transcript 1 [Source:HGNC Symbol;Acc:HGNC:40006]	BACH1-IT1	NA
ENSG00000163512	1633.99	0.240271	0.128345	0.00841814	0.08032	3	28315003	28349050	34048	-	AZI2	protein_coding	chromosome	5-azacytidine induced 2 [Source:HGNC Symbol;Acc:HGNC:24002]	AZI2	64343
ENSG00000156873	1038.08	-0.249371	0.139884	0.00844387	0.0804615	16	30748293	30761176	12884	+	PHKG2	protein_coding	chromosome	phosphorylase kinase catalytic subunit gamma 2 [Source:HGNC Symbol;Acc:HGNC:8931]	PHKG2	5261
ENSG00000287263	136.13	-0.289925	0.207096	0.00845726	0.0804615	5	42983636	42993276	9641	-	AC008875.3	lncRNA	chromosome	novel transcript	AC008875.3	NA
ENSG00000087510	18.3396	0.422299	0.607443	0.00845815	0.0804615	20	56629306	56639283	9978	+	TFAP2C	protein_coding	chromosome	transcription factor AP-2 gamma [Source:HGNC Symbol;Acc:HGNC:11744]	TFAP2C	7022
ENSG00000205659	169.715	0.24338	0.132295	0.00846021	0.0804615	14	74084796	74201235	116440	+	LIN52	protein_coding	chromosome	lin-52 DREAM MuvB core complex component [Source:HGNC Symbol;Acc:HGNC:19856]	LIN52	91750
ENSG00000185187	498.213	-0.247032	0.136908	0.00846046	0.0804615	11	405716	417455	11740	-	SIGIRR	protein_coding	chromosome	single Ig and TIR domain containing [Source:HGNC Symbol;Acc:HGNC:30575]	SIGIRR	59307
ENSG00000138346	76.8512	-0.283715	0.195293	0.00846666	0.0804689	10	68414064	68472121	58058	-	DNA2	protein_coding	chromosome	DNA replication helicase/nuclease 2 [Source:HGNC Symbol;Acc:HGNC:2939]	DNA2	1763
ENSG00000004399	25919	-0.198641	0.0905566	0.00847041	0.0804689	3	129555214	129606676	51463	-	PLXND1	protein_coding	chromosome	plexin D1 [Source:HGNC Symbol;Acc:HGNC:9107]	PLXND1	23129
ENSG00000160218	5316.67	0.170481	0.0729013	0.00848043	0.080473	21	44012309	44106552	94244	+	TRAPPC10	protein_coding	chromosome	trafficking protein particle complex 10 [Source:HGNC Symbol;Acc:HGNC:11868]	TRAPPC10	7109
ENSG00000167113	865.314	-0.18957	0.0844274	0.00848142	0.080473	9	128322544	128334072	11529	+	COQ4	protein_coding	chromosome	coenzyme Q4 [Source:HGNC Symbol;Acc:HGNC:19693]	COQ4	51117
ENSG00000136144	980.999	-0.284088	0.196192	0.0084851	0.080473	13	49531946	49585558	53613	-	RCBTB1	protein_coding	chromosome	RCC1 and BTB domain containing protein 1 [Source:HGNC Symbol;Acc:HGNC:18243]	RCBTB1	55213
ENSG00000066185	20.94	-0.368626	0.422934	0.00848918	0.080473	1	42430329	42456253	25925	-	ZMYND12	protein_coding	chromosome	zinc finger MYND-type containing 12 [Source:HGNC Symbol;Acc:HGNC:21192]	ZMYND12	84217
ENSG00000230844	133.439	0.319518	0.273408	0.0085062	0.0805908	X	46545438	46548841	3404	+	ZNF674-AS1	lncRNA	chromosome	ZNF674 antisense RNA 1 (head to head) [Source:HGNC Symbol;Acc:HGNC:44266]	ZNF674-AS1	NA
ENSG00000013374	2435.88	0.316155	0.265274	0.00851491	0.0806265	7	151341772	151378449	36678	+	NUB1	protein_coding	chromosome	negative regulator of ubiquitin like proteins 1 [Source:HGNC Symbol;Acc:HGNC:17623]	NUB1	51667
ENSG00000106993	498.895	0.227727	0.1151	0.00851915	0.0806265	9	4679559	4708399	28841	+	CDC37L1	protein_coding	chromosome	cell division cycle 37 like 1 [Source:HGNC Symbol;Acc:HGNC:17179]	CDC37L1	55664
ENSG00000120137	7812.19	0.244206	0.133738	0.00854344	0.0807567	5	168548495	168579368	30874	-	PANK3	protein_coding	chromosome	pantothenate kinase 3 [Source:HGNC Symbol;Acc:HGNC:19365]	PANK3	79646
ENSG00000121236	47.027	-0.318727	0.272234	0.00854596	0.0807567	11	5596109	5612958	16850	+	TRIM6	protein_coding	chromosome	tripartite motif containing 6 [Source:HGNC Symbol;Acc:HGNC:16277]	TRIM6	117854
ENSG00000204574	4325.88	0.225542	0.113037	0.00854741	0.0807567	6	30571393	30597179	25787	+	ABCF1	protein_coding	chromosome	ATP binding cassette subfamily F member 1 [Source:HGNC Symbol;Acc:HGNC:70]	ABCF1	23
ENSG00000102057	146.615	0.29854	0.225882	0.0085513	0.0807567	X	48961378	48971844	10467	-	KCND1	protein_coding	chromosome	potassium voltage-gated channel subfamily D member 1 [Source:HGNC Symbol;Acc:HGNC:6237]	KCND1	3750
ENSG00000167695	196.182	0.338463	0.32671	0.00856039	0.0807617	17	732412	742968	10557	+	TLCD3A	protein_coding	chromosome	TLC domain containing 3A [Source:HGNC Symbol;Acc:HGNC:29646]	TLCD3A	79850
ENSG00000260032	16702.7	0.223203	0.110849	0.00856558	0.0807617	20	36045618	36051018	5401	-	NORAD	lncRNA	chromosome	non-coding RNA activated by DNA damage [Source:HGNC Symbol;Acc:HGNC:44311]	NORAD	647979
ENSG00000136147	873.07	0.292473	0.213506	0.00856563	0.0807617	13	49495610	49528981	33372	+	PHF11	protein_coding	chromosome	PHD finger protein 11 [Source:HGNC Symbol;Acc:HGNC:17024]	PHF11	51131
ENSG00000168291	2033.86	-0.195036	0.0882584	0.0085736	0.0807811	3	58427630	58433857	6228	-	PDHB	protein_coding	chromosome	pyruvate dehydrogenase E1 subunit beta [Source:HGNC Symbol;Acc:HGNC:8808]	PDHB	5162
ENSG00000177340	14.1252	0.417422	0.597898	0.00858308	0.080795	12	31324316	31325829	1514	+	FLJ13224	lncRNA	chromosome	uncharacterized LOC79857 [Source:NCBI gene (formerly Entrezgene);Acc:79857]	FLJ13224	79857
ENSG00000100644	14306.9	0.325575	0.29094	0.00859054	0.080795	14	61695513	61748259	52747	+	HIF1A	protein_coding	chromosome	hypoxia inducible factor 1 subunit alpha [Source:HGNC Symbol;Acc:HGNC:4910]	HIF1A	3091
ENSG00000135655	4141.75	0.224119	0.111816	0.00859361	0.080795	12	62260338	62417431	157094	+	USP15	protein_coding	chromosome	ubiquitin specific peptidase 15 [Source:HGNC Symbol;Acc:HGNC:12613]	USP15	9958
ENSG00000166446	2091.75	0.323628	0.286007	0.00860138	0.080795	16	80597907	80804598	206692	-	CDYL2	protein_coding	chromosome	chromodomain Y like 2 [Source:HGNC Symbol;Acc:HGNC:23030]	CDYL2	124359
ENSG00000116863	1487.02	0.255962	0.150095	0.00861327	0.0808634	1	36088892	36093932	5041	+	ADPRS	protein_coding	chromosome	ADP-ribosylserine hydrolase [Source:HGNC Symbol;Acc:HGNC:21304]	ADPRS	54936
ENSG00000104142	4522.23	-0.191172	0.0857523	0.00862553	0.0809353	15	40894450	40903975	9526	+	VPS18	protein_coding	chromosome	VPS18 core subunit of CORVET and HOPS complexes [Source:HGNC Symbol;Acc:HGNC:15972]	VPS18	57617
ENSG00000167987	3192.07	0.202223	0.093521	0.00863999	0.0810276	11	61130257	61161615	31359	-	VPS37C	protein_coding	chromosome	VPS37C subunit of ESCRT-I [Source:HGNC Symbol;Acc:HGNC:26097]	VPS37C	55048
ENSG00000136826	334.098	0.369898	0.434324	0.00864554	0.0810364	9	107484852	107490482	5631	-	KLF4	protein_coding	chromosome	Kruppel like factor 4 [Source:HGNC Symbol;Acc:HGNC:6348]	KLF4	9314
ENSG00000126457	2712.45	0.232462	0.120571	0.0086631	0.0811576	19	49675786	49689029	13244	+	PRMT1	protein_coding	chromosome	protein arginine methyltransferase 1 [Source:HGNC Symbol;Acc:HGNC:5187]	PRMT1	3276
ENSG00000075399	677.953	-0.175869	0.0763128	0.00868862	0.0813235	16	89707134	89720898	13765	-	VPS9D1	protein_coding	chromosome	VPS9 domain containing 1 [Source:HGNC Symbol;Acc:HGNC:13526]	VPS9D1	9605
ENSG00000278330	402.048	-0.383177	0.483893	0.00869824	0.0813253	18	77112602	77115726	3125	+	AC018529.2	lncRNA	chromosome	novel transcript, antisense to MBP	AC018529.2	NA
ENSG00000152804	419.56	-0.348458	0.3627	0.00869953	0.0813253	10	92689955	92695647	5693	+	HHEX	protein_coding	chromosome	hematopoietically expressed homeobox [Source:HGNC Symbol;Acc:HGNC:4901]	HHEX	3087
ENSG00000082258	2207.16	0.25889	0.155131	0.00871391	0.0814146	2	134918235	134959342	41108	+	CCNT2	protein_coding	chromosome	cyclin T2 [Source:HGNC Symbol;Acc:HGNC:1600]	CCNT2	905
ENSG00000148158	5339.84	-0.320308	0.280513	0.00874928	0.0816202	9	112750760	112881671	130912	+	SNX30	protein_coding	chromosome	sorting nexin family member 30 [Source:HGNC Symbol;Acc:HGNC:23685]	SNX30	401548
ENSG00000230149	14.2917	0.413108	0.592418	0.00874967	0.0816202	22	38734730	38738990	4261	+	AL021707.3	lncRNA	chromosome	novel transcript, antisense to SUN2	AL021707.3	NA
ENSG00000185875	86.0841	-0.313609	0.263645	0.00875741	0.081649	10	25016612	25026664	10053	+	THNSL1	protein_coding	chromosome	threonine synthase like 1 [Source:HGNC Symbol;Acc:HGNC:26160]	THNSL1	79896
ENSG00000044459	532.445	0.298531	0.228893	0.00876596	0.0816557	9	17134982	17503923	368942	+	CNTLN	protein_coding	chromosome	centlein [Source:HGNC Symbol;Acc:HGNC:23432]	CNTLN	54875
ENSG00000113194	3298.18	0.153386	0.0640926	0.00876743	0.0816557	5	176447628	176510074	62447	+	FAF2	protein_coding	chromosome	Fas associated factor family member 2 [Source:HGNC Symbol;Acc:HGNC:24666]	FAF2	23197
ENSG00000272578	272.968	-0.266474	0.167646	0.00877409	0.0816744	22	23658094	23717356	59263	-	AP000347.1	transcribed_unprocessed_pseudogene	chromosome	glucuronidase, beta (GUSB) pseudogene	AP000347.1	NA
ENSG00000161011	69544.7	0.20581	0.0965703	0.00878404	0.0817108	5	179806398	179838078	31681	+	SQSTM1	protein_coding	chromosome	sequestosome 1 [Source:HGNC Symbol;Acc:HGNC:11280]	SQSTM1	8878
ENSG00000249437	2321.49	-0.393392	0.52472	0.00878731	0.0817108	5	70968166	71025339	57174	-	NAIP	protein_coding	chromosome	NLR family apoptosis inhibitory protein [Source:HGNC Symbol;Acc:HGNC:7634]	NAIP	4671
ENSG00000157764	1657.13	0.254537	0.14923	0.00880533	0.081835	7	140719327	140924929	205603	-	BRAF	protein_coding	chromosome	B-Raf proto-oncogene, serine/threonine kinase [Source:HGNC Symbol;Acc:HGNC:1097]	BRAF	673
ENSG00000184226	28.0924	0.447096	0.719463	0.00881177	0.0818515	13	66302834	67230445	927612	-	PCDH9	protein_coding	chromosome	protocadherin 9 [Source:HGNC Symbol;Acc:HGNC:8661]	PCDH9	5101
ENSG00000158773	2647.77	-0.261002	0.159153	0.00882143	0.0818909	1	161039251	161045977	6727	-	USF1	protein_coding	chromosome	upstream transcription factor 1 [Source:HGNC Symbol;Acc:HGNC:12593]	USF1	7391
ENSG00000189007	194.34	-0.28865	0.208962	0.00882534	0.0818909	6	143422832	143450695	27864	-	ADAT2	protein_coding	chromosome	adenosine deaminase tRNA specific 2 [Source:HGNC Symbol;Acc:HGNC:21172]	ADAT2	134637
ENSG00000157227	39771	0.330403	0.311022	0.00885474	0.082077	14	22836560	22849041	12482	+	MMP14	protein_coding	chromosome	matrix metallopeptidase 14 [Source:HGNC Symbol;Acc:HGNC:7160]	MMP14	4323
ENSG00000185482	704.885	-0.245596	0.137151	0.00886189	0.0820999	12	57243453	57251188	7736	-	STAC3	protein_coding	chromosome	SH3 and cysteine rich domain 3 [Source:HGNC Symbol;Acc:HGNC:28423]	STAC3	246329
ENSG00000196878	1994.4	0.33489	0.325433	0.00888836	0.0822194	1	209614870	209652425	37556	-	LAMB3	protein_coding	chromosome	laminin subunit beta 3 [Source:HGNC Symbol;Acc:HGNC:6490]	LAMB3	3914
ENSG00000148400	9102.87	-0.337734	0.334328	0.00888982	0.0822194	9	136494433	136546048	51616	-	NOTCH1	protein_coding	chromosome	notch receptor 1 [Source:HGNC Symbol;Acc:HGNC:7881]	NOTCH1	4851
ENSG00000160785	2648.88	0.205974	0.0969547	0.00889222	0.0822194	1	156193932	156212796	18865	+	SLC25A44	protein_coding	chromosome	solute carrier family 25 member 44 [Source:HGNC Symbol;Acc:HGNC:29036]	SLC25A44	9673
ENSG00000085117	14154.9	0.294086	0.221127	0.00889636	0.0822194	11	44564427	44620358	55932	+	CD82	protein_coding	chromosome	CD82 molecule [Source:HGNC Symbol;Acc:HGNC:6210]	CD82	3732
ENSG00000139211	75.2644	0.405815	0.575068	0.00890068	0.0822194	12	47075707	47079959	4253	-	AMIGO2	protein_coding	chromosome	adhesion molecule with Ig like domain 2 [Source:HGNC Symbol;Acc:HGNC:24073]	AMIGO2	347902
ENSG00000143815	5247.69	-0.287062	0.206692	0.00890412	0.0822194	1	225401502	225428925	27424	-	LBR	protein_coding	chromosome	lamin B receptor [Source:HGNC Symbol;Acc:HGNC:6518]	LBR	3930
ENSG00000273559	1184.39	0.281212	0.195234	0.00890757	0.0822194	17	38800441	38825355	24915	-	CWC25	protein_coding	chromosome	CWC25 spliceosome associated protein homolog [Source:HGNC Symbol;Acc:HGNC:25989]	CWC25	54883
ENSG00000163794	13.7188	-0.327563	0.305148	0.00894781	0.082546	2	27307400	27308445	1046	-	UCN	protein_coding	chromosome	urocortin [Source:HGNC Symbol;Acc:HGNC:12516]	UCN	7349
ENSG00000016864	638.458	-0.21602	0.105466	0.00895677	0.082546	3	52694486	52706032	11547	-	GLT8D1	protein_coding	chromosome	glycosyltransferase 8 domain containing 1 [Source:HGNC Symbol;Acc:HGNC:24870]	GLT8D1	55830
ENSG00000197461	233.22	0.263891	0.164809	0.00895824	0.082546	7	497258	520296	23039	-	PDGFA	protein_coding	chromosome	platelet derived growth factor subunit A [Source:HGNC Symbol;Acc:HGNC:8799]	PDGFA	5154
ENSG00000087008	1415.77	0.257932	0.155344	0.00896177	0.082546	4	8366282	8440723	74442	-	ACOX3	protein_coding	chromosome	acyl-CoA oxidase 3, pristanoyl [Source:HGNC Symbol;Acc:HGNC:121]	ACOX3	8310
ENSG00000203879	6128.44	0.242987	0.134322	0.00897124	0.08259	X	154436913	154443467	6555	+	GDI1	protein_coding	chromosome	GDP dissociation inhibitor 1 [Source:HGNC Symbol;Acc:HGNC:4226]	GDI1	2664
ENSG00000105829	691.71	0.257824	0.155344	0.00898667	0.0826887	7	93962762	94004382	41621	-	BET1	protein_coding	chromosome	Bet1 golgi vesicular membrane trafficking protein [Source:HGNC Symbol;Acc:HGNC:14562]	BET1	10282
ENSG00000118689	3722.17	0.294645	0.223665	0.00899626	0.0827183	6	108559835	108684774	124940	+	FOXO3	protein_coding	chromosome	forkhead box O3 [Source:HGNC Symbol;Acc:HGNC:3821]	FOXO3	2309
ENSG00000198648	398.512	-0.239312	0.129897	0.00900641	0.0827183	2	167954020	168247595	293576	-	STK39	protein_coding	chromosome	serine/threonine kinase 39 [Source:HGNC Symbol;Acc:HGNC:17717]	STK39	27347
ENSG00000163395	26.0995	0.411026	0.599882	0.00900873	0.0827183	1	201190824	201228952	38129	+	IGFN1	protein_coding	chromosome	immunoglobulin like and fibronectin type III domain containing 1 [Source:HGNC Symbol;Acc:HGNC:24607]	IGFN1	91156
ENSG00000260914	1677.14	0.194948	0.0890835	0.00901664	0.0827476	16	69299682	69322700	23019	+	AC026464.4	protein_coding	chromosome	novel protein	AC026464.4	NA
ENSG00000106609	3848.88	0.191398	0.0866754	0.00903413	0.0828194	7	66921225	66958551	37327	+	TMEM248	protein_coding	chromosome	transmembrane protein 248 [Source:HGNC Symbol;Acc:HGNC:25476]	TMEM248	55069
ENSG00000070413	3393.86	-0.251696	0.14652	0.00903699	0.0828194	22	19036282	19122454	86173	-	DGCR2	protein_coding	chromosome	DiGeorge syndrome critical region gene 2 [Source:HGNC Symbol;Acc:HGNC:2845]	DGCR2	9993
ENSG00000229671	14.8465	-0.361938	0.423332	0.00904258	0.0828194	11	1897015	1908656	11642	+	LINC01150	lncRNA	chromosome	long intergenic non-protein coding RNA 1150 [Source:HGNC Symbol;Acc:HGNC:49469]	LINC01150	NA
ENSG00000162073	861.462	-0.303633	0.244709	0.00904994	0.0828194	16	2969270	2973484	4215	+	PAQR4	protein_coding	chromosome	progestin and adipoQ receptor family member 4 [Source:HGNC Symbol;Acc:HGNC:26386]	PAQR4	124222
ENSG00000168994	2240.79	0.312995	0.267712	0.00905212	0.0828194	6	3722614	3751713	29100	-	PXDC1	protein_coding	chromosome	PX domain containing 1 [Source:HGNC Symbol;Acc:HGNC:21361]	PXDC1	221749
ENSG00000141179	1074.01	-0.213234	0.103303	0.00905277	0.0828194	17	55751051	55842830	91780	+	PCTP	protein_coding	chromosome	phosphatidylcholine transfer protein [Source:HGNC Symbol;Acc:HGNC:8752]	PCTP	58488
ENSG00000121797	4412.87	0.316907	0.278098	0.00906034	0.0828455	3	46407166	46412997	5832	+	CCRL2	protein_coding	chromosome	C-C motif chemokine receptor like 2 [Source:HGNC Symbol;Acc:HGNC:1612]	CCRL2	9034
ENSG00000196372	1082.16	-0.318391	0.282282	0.00906977	0.0828885	10	5638867	5666595	27729	-	ASB13	protein_coding	chromosome	ankyrin repeat and SOCS box containing 13 [Source:HGNC Symbol;Acc:HGNC:19765]	ASB13	79754
ENSG00000139668	679.099	-0.296723	0.229302	0.00907498	0.082893	13	51584455	51767709	183255	+	WDFY2	protein_coding	chromosome	WD repeat and FYVE domain containing 2 [Source:HGNC Symbol;Acc:HGNC:20482]	WDFY2	115825
ENSG00000197557	152.682	-0.291682	0.218551	0.00909096	0.0829958	2	177612999	177618742	5744	-	TTC30A	protein_coding	chromosome	tetratricopeptide repeat domain 30A [Source:HGNC Symbol;Acc:HGNC:25853]	TTC30A	92104
ENSG00000115325	2424.26	-0.280586	0.196151	0.00911004	0.0831268	2	74549026	74557551	8526	+	DOK1	protein_coding	chromosome	docking protein 1 [Source:HGNC Symbol;Acc:HGNC:2990]	DOK1	1796
ENSG00000134308	9239.66	0.244383	0.136886	0.00912083	0.083182	2	9583967	9630997	47031	-	YWHAQ	protein_coding	chromosome	tyrosine 3-monooxygenase/tryptophan 5-monooxygenase activation protein theta [Source:HGNC Symbol;Acc:HGNC:12854]	YWHAQ	10971
ENSG00000267216	67.3341	0.310016	0.261529	0.00912563	0.0831825	19	58278966	58315197	36232	+	ZNF8-ERVK3-1	lncRNA	chromosome	ZNF8-ERVK3-1 readthrough [Source:NCBI gene (formerly Entrezgene);Acc:108903150]	ZNF8-ERVK3-1	108903150
ENSG00000006831	4527.14	0.23619	0.126773	0.0091485	0.0833478	12	1688574	1788674	100101	+	ADIPOR2	protein_coding	chromosome	adiponectin receptor 2 [Source:HGNC Symbol;Acc:HGNC:24041]	ADIPOR2	79602
ENSG00000154945	2806.23	0.170484	0.0738714	0.0091593	0.0834028	17	50693198	50707914	14717	-	ANKRD40	protein_coding	chromosome	ankyrin repeat domain 40 [Source:HGNC Symbol;Acc:HGNC:28233]	ANKRD40	91369
ENSG00000111331	2369.3	0.332809	0.327212	0.0091733	0.083412	12	112938051	112976460	38410	+	OAS3	protein_coding	chromosome	2'-5'-oligoadenylate synthetase 3 [Source:HGNC Symbol;Acc:HGNC:8088]	OAS3	4940
ENSG00000065135	5317.31	0.249175	0.143716	0.00917413	0.083412	1	109548615	109600195	51581	+	GNAI3	protein_coding	chromosome	G protein subunit alpha i3 [Source:HGNC Symbol;Acc:HGNC:4387]	GNAI3	2773
ENSG00000068024	1246.47	-0.324682	0.302433	0.00917456	0.083412	2	239048168	239401654	353487	-	HDAC4	protein_coding	chromosome	histone deacetylase 4 [Source:HGNC Symbol;Acc:HGNC:14063]	HDAC4	9759
ENSG00000165195	612.929	0.282296	0.200277	0.00918118	0.083429	X	15319452	15335554	16103	-	PIGA	protein_coding	chromosome	phosphatidylinositol glycan anchor biosynthesis class A [Source:HGNC Symbol;Acc:HGNC:8957]	PIGA	5277
ENSG00000099800	1392.02	-0.144384	0.0600681	0.00925129	0.0840226	19	2425625	2427586	1962	-	TIMM13	protein_coding	chromosome	translocase of inner mitochondrial membrane 13 [Source:HGNC Symbol;Acc:HGNC:11816]	TIMM13	26517
ENSG00000111731	1825.55	-0.272196	0.181838	0.00927011	0.0840654	12	22448583	22544546	95964	-	C2CD5	protein_coding	chromosome	C2 calcium dependent domain containing 5 [Source:HGNC Symbol;Acc:HGNC:29062]	C2CD5	9847
ENSG00000106346	635.221	0.278813	0.194359	0.00927028	0.0840654	7	6104884	6161564	56681	+	USP42	protein_coding	chromosome	ubiquitin specific peptidase 42 [Source:HGNC Symbol;Acc:HGNC:20068]	USP42	84132
ENSG00000169155	2418.74	0.269121	0.176277	0.00927037	0.0840654	9	126805006	126838210	33205	+	ZBTB43	protein_coding	chromosome	zinc finger and BTB domain containing 43 [Source:HGNC Symbol;Acc:HGNC:17908]	ZBTB43	23099
ENSG00000139990	2535.35	-0.188973	0.0854978	0.00928148	0.0841227	14	69050881	69153150	102270	-	DCAF5	protein_coding	chromosome	DDB1 and CUL4 associated factor 5 [Source:HGNC Symbol;Acc:HGNC:20224]	DCAF5	8816
ENSG00000118217	4660.99	0.170435	0.0740531	0.00930973	0.0843352	1	161766298	161977574	211277	+	ATF6	protein_coding	chromosome	activating transcription factor 6 [Source:HGNC Symbol;Acc:HGNC:791]	ATF6	22926
ENSG00000074855	461.248	-0.183852	0.0822496	0.00934034	0.0845688	19	17323223	17334855	11633	-	ANO8	protein_coding	chromosome	anoctamin 8 [Source:HGNC Symbol;Acc:HGNC:29329]	ANO8	57719
ENSG00000131471	19.9067	0.335544	0.341779	0.00935911	0.0846639	17	42851184	42858130	6947	+	AOC3	protein_coding	chromosome	amine oxidase copper containing 3 [Source:HGNC Symbol;Acc:HGNC:550]	AOC3	8639
ENSG00000119139	3467.6	0.307831	0.260258	0.00936048	0.0846639	9	69121264	69274615	153352	+	TJP2	protein_coding	chromosome	tight junction protein 2 [Source:HGNC Symbol;Acc:HGNC:11828]	TJP2	9414
ENSG00000186187	290.124	0.325205	0.309054	0.00937405	0.0847385	16	74999024	75110994	111971	+	ZNRF1	protein_coding	chromosome	zinc and ring finger 1 [Source:HGNC Symbol;Acc:HGNC:18452]	ZNRF1	84937
ENSG00000163328	159.958	-0.364353	0.447169	0.00937839	0.0847385	2	174431571	174487094	55524	-	GPR155	protein_coding	chromosome	G protein-coupled receptor 155 [Source:HGNC Symbol;Acc:HGNC:22951]	GPR155	151556
ENSG00000026025	181955	0.301979	0.246364	0.00939871	0.0848785	10	17228241	17237593	9353	+	VIM	protein_coding	chromosome	vimentin [Source:HGNC Symbol;Acc:HGNC:12692]	VIM	7431
ENSG00000159592	5608.81	0.210209	0.101698	0.00942566	0.0850781	1	45627304	45688113	60810	-	GPBP1L1	protein_coding	chromosome	GC-rich promoter binding protein 1 like 1 [Source:HGNC Symbol;Acc:HGNC:28843]	GPBP1L1	60313
ENSG00000116161	1871.6	-0.248947	0.145215	0.00949714	0.0856144	1	174999163	175012027	12865	+	CACYBP	protein_coding	chromosome	calcyclin binding protein [Source:HGNC Symbol;Acc:HGNC:30423]	CACYBP	27101
ENSG00000166716	4049.15	-0.200003	0.0937314	0.00949755	0.0856144	15	84748592	84806445	57854	+	ZNF592	protein_coding	chromosome	zinc finger protein 592 [Source:HGNC Symbol;Acc:HGNC:28986]	ZNF592	9640
ENSG00000101966	5294.51	0.194459	0.0896825	0.00949971	0.0856144	X	123859724	123913976	54253	+	XIAP	protein_coding	chromosome	X-linked inhibitor of apoptosis [Source:HGNC Symbol;Acc:HGNC:592]	XIAP	331
ENSG00000272625	129.47	0.300722	0.245115	0.00951139	0.0856318	18	2920966	2921685	720	+	AP000919.3	lncRNA	chromosome	novel transcript, antisense to LPIN2	AP000919.3	NA
ENSG00000279138	26.3787	0.336357	0.349666	0.00951774	0.085645	8	104478539	104480783	2245	-	AP002847.1	TEC	chromosome	TEC	AP002847.1	NA
ENSG00000069702	14.5215	0.375942	0.498129	0.00952918	0.085704	1	91680343	91906335	225993	-	TGFBR3	protein_coding	chromosome	transforming growth factor beta receptor 3 [Source:HGNC Symbol;Acc:HGNC:11774]	TGFBR3	7049
ENSG00000069667	47.0843	0.383167	0.525887	0.00953802	0.0857396	15	60488284	61229302	741019	-	RORA	protein_coding	chromosome	RAR related orphan receptor A [Source:HGNC Symbol;Acc:HGNC:10258]	RORA	6095
ENSG00000119777	4366.15	0.177623	0.0786677	0.00954313	0.0857417	2	27032910	27041694	8785	+	TMEM214	protein_coding	chromosome	transmembrane protein 214 [Source:HGNC Symbol;Acc:HGNC:25983]	TMEM214	54867
ENSG00000163597	1785.22	0.274556	0.189119	0.00957487	0.0858945	17	76557764	76565348	7585	+	SNHG16	lncRNA	chromosome	small nucleolar RNA host gene 16 [Source:HGNC Symbol;Acc:HGNC:44352]	SNHG16	100507246
ENSG00000228315	1029.26	-0.244263	0.139041	0.00957541	0.0858945	22	23638487	23717356	78870	-	GUSBP11	lncRNA	chromosome	GUSB pseudogene 11 [Source:HGNC Symbol;Acc:HGNC:42325]	GUSBP11	91316
ENSG00000114354	3112.75	0.229837	0.121198	0.00957873	0.0858945	3	100709295	100748964	39670	+	TFG	protein_coding	chromosome	trafficking from ER to golgi regulator [Source:HGNC Symbol;Acc:HGNC:11758]	TFG	10342
ENSG00000073711	725.96	0.308078	0.264913	0.00957972	0.0858945	3	135965728	136147894	182167	+	PPP2R3A	protein_coding	chromosome	protein phosphatase 2 regulatory subunit B''alpha [Source:HGNC Symbol;Acc:HGNC:9307]	PPP2R3A	5523
ENSG00000159921	1296.93	0.30376	0.254034	0.00959564	0.0859934	9	36214441	36277042	62602	-	GNE	protein_coding	chromosome	glucosamine (UDP-N-acetyl)-2-epimerase/N-acetylmannosamine kinase [Source:HGNC Symbol;Acc:HGNC:23657]	GNE	10020
ENSG00000107815	416.59	0.255886	0.156422	0.00960513	0.0860345	10	100987367	100994403	7037	+	TWNK	protein_coding	chromosome	twinkle mtDNA helicase [Source:HGNC Symbol;Acc:HGNC:1160]	TWNK	56652
ENSG00000250571	298.399	-0.235624	0.128101	0.00962091	0.0861319	8	143267433	143276931	9499	+	GLI4	protein_coding	chromosome	GLI family zinc finger 4 [Source:HGNC Symbol;Acc:HGNC:4320]	GLI4	2738
ENSG00000169446	2413.53	0.225944	0.117194	0.00964135	0.0862487	X	135960588	135974029	13442	-	MMGT1	protein_coding	chromosome	membrane magnesium transporter 1 [Source:HGNC Symbol;Acc:HGNC:28100]	MMGT1	93380
ENSG00000103549	5267.57	-0.178084	0.0791034	0.00964378	0.0862487	16	30761745	30776307	14563	+	RNF40	protein_coding	chromosome	ring finger protein 40 [Source:HGNC Symbol;Acc:HGNC:16867]	RNF40	9810
ENSG00000212916	68.1214	-0.286381	0.214179	0.00965357	0.0862923	1	232804892	232808407	3516	+	MAP10	protein_coding	chromosome	microtubule associated protein 10 [Source:HGNC Symbol;Acc:HGNC:29265]	MAP10	54627
ENSG00000240849	3689.27	0.240754	0.134851	0.00968007	0.0864851	20	50118254	50153734	35481	-	PEDS1	protein_coding	chromosome	plasmanylethanolamine desaturase 1 [Source:HGNC Symbol;Acc:HGNC:16735]	PEDS1	387521
ENSG00000159720	14601	-0.197849	0.0925145	0.00968781	0.0865103	16	67438014	67481181	43168	-	ATP6V0D1	protein_coding	chromosome	ATPase H+ transporting V0 subunit d1 [Source:HGNC Symbol;Acc:HGNC:13724]	ATP6V0D1	9114
ENSG00000259448	25.4049	-0.345921	0.390906	0.00969813	0.0865584	15	31215622	31224445	8824	+	LINC02352	lncRNA	chromosome	long intergenic non-protein coding RNA 2352 [Source:HGNC Symbol;Acc:HGNC:53274]	LINC02352	NA
ENSG00000124486	11002.2	-0.234061	0.12662	0.00971807	0.0866729	X	41085445	41236579	151135	+	USP9X	protein_coding	chromosome	ubiquitin specific peptidase 9 X-linked [Source:HGNC Symbol;Acc:HGNC:12632]	USP9X	8239
ENSG00000134453	2635.11	0.324669	0.316554	0.00972083	0.0866729	10	6089034	6117457	28424	+	RBM17	protein_coding	chromosome	RNA binding motif protein 17 [Source:HGNC Symbol;Acc:HGNC:16944]	RBM17	84991
ENSG00000171302	3855.33	0.290794	0.225112	0.00974245	0.0868215	17	78991716	79009867	18152	-	CANT1	protein_coding	chromosome	calcium activated nucleotidase 1 [Source:HGNC Symbol;Acc:HGNC:19721]	CANT1	124583
ENSG00000258839	274.469	0.309968	0.273427	0.00975731	0.0868626	16	89912119	89920973	8855	+	MC1R	protein_coding	chromosome	melanocortin 1 receptor [Source:HGNC Symbol;Acc:HGNC:6929]	MC1R	4157
ENSG00000288302	29.2311	-0.29046	0.224582	0.00975983	0.0868626	14	101120514	101121309	796	-	AL132709.8	lncRNA	chromosome	novel transcript	AL132709.8	NA
ENSG00000058063	4353.72	0.242178	0.137141	0.0097619	0.0868626	3	182793503	182921629	128127	+	ATP11B	protein_coding	chromosome	ATPase phospholipid transporting 11B (putative) [Source:HGNC Symbol;Acc:HGNC:13553]	ATP11B	23200
ENSG00000137078	29.3388	-0.353811	0.424183	0.00977221	0.0869103	9	35649295	35650950	1656	-	SIT1	protein_coding	chromosome	signaling threshold regulating transmembrane adaptor 1 [Source:HGNC Symbol;Acc:HGNC:17710]	SIT1	27240
ENSG00000146909	1445.67	0.195694	0.0911088	0.00977735	0.086912	7	156949712	156973176	23465	+	NOM1	protein_coding	chromosome	nucleolar protein with MIF4G domain 1 [Source:HGNC Symbol;Acc:HGNC:13244]	NOM1	64434
ENSG00000154174	2930.84	0.147681	0.0622826	0.00978922	0.0869734	3	100363431	100401089	37659	-	TOMM70	protein_coding	chromosome	translocase of outer mitochondrial membrane 70 [Source:HGNC Symbol;Acc:HGNC:11985]	TOMM70	9868
ENSG00000164754	6322.49	0.261173	0.166582	0.00980468	0.0870668	8	116845934	116874776	28843	-	RAD21	protein_coding	chromosome	RAD21 cohesin complex component [Source:HGNC Symbol;Acc:HGNC:9811]	RAD21	5885
ENSG00000149679	422.141	0.239451	0.133779	0.00981564	0.08712	20	62388632	62407285	18654	-	CABLES2	protein_coding	chromosome	Cdk5 and Abl enzyme substrate 2 [Source:HGNC Symbol;Acc:HGNC:16143]	CABLES2	81928
ENSG00000117758	5090.12	0.262789	0.169543	0.00982452	0.0871548	1	27773219	27824443	51225	+	STX12	protein_coding	chromosome	syntaxin 12 [Source:HGNC Symbol;Acc:HGNC:11430]	STX12	23673
ENSG00000276293	2027.74	-0.25497	0.15653	0.00984568	0.0872588	17	38765691	38800126	34436	-	PIP4K2B	protein_coding	chromosome	phosphatidylinositol-5-phosphate 4-kinase type 2 beta [Source:HGNC Symbol;Acc:HGNC:8998]	PIP4K2B	8396
ENSG00000090447	132.311	-0.349644	0.411735	0.00986122	0.0873479	16	4257186	4273075	15890	-	TFAP4	protein_coding	chromosome	transcription factor AP-4 [Source:HGNC Symbol;Acc:HGNC:11745]	TFAP4	7023
ENSG00000161526	2222.92	0.272082	0.187227	0.00988236	0.087491	17	75667251	75708062	40812	+	SAP30BP	protein_coding	chromosome	SAP30 binding protein [Source:HGNC Symbol;Acc:HGNC:30785]	SAP30BP	29115
ENSG00000100271	61.3964	-0.272048	0.187355	0.00990344	0.0875893	22	43039516	43089419	49904	-	TTLL1	protein_coding	chromosome	tubulin tyrosine ligase like 1 [Source:HGNC Symbol;Acc:HGNC:1312]	TTLL1	25809
ENSG00000170779	736.783	0.301317	0.253158	0.0099131	0.0875907	14	105009573	105021083	11511	-	CDCA4	protein_coding	chromosome	cell division cycle associated 4 [Source:HGNC Symbol;Acc:HGNC:14625]	CDCA4	55038
ENSG00000170425	909.254	-0.284514	0.213231	0.00991358	0.0875907	17	15944917	15975746	30830	+	ADORA2B	protein_coding	chromosome	adenosine A2b receptor [Source:HGNC Symbol;Acc:HGNC:264]	ADORA2B	136
ENSG00000151116	1543.83	0.16506	0.0718084	0.00994054	0.0877568	11	18529609	18588747	59139	-	UEVLD	protein_coding	chromosome	UEV and lactate/malate dehyrogenase domains [Source:HGNC Symbol;Acc:HGNC:30866]	UEVLD	55293
ENSG00000128050	2145.45	0.207101	0.100355	0.00994572	0.0877568	4	56435741	56464578	28838	+	PAICS	protein_coding	chromosome	phosphoribosylaminoimidazole carboxylase and phosphoribosylaminoimidazolesuccinocarboxamide synthase [Source:HGNC Symbol;Acc:HGNC:8587]	PAICS	10606
ENSG00000279432	12.1231	0.345234	0.398088	0.00994736	0.0877568	17	2639297	2642418	3122	+	AC015799.1	TEC	chromosome	novel transcript	AC015799.1	NA
ENSG00000134375	2967.14	0.261912	0.169016	0.00995792	0.087795	1	201955503	201970664	15162	+	TIMM17A	protein_coding	chromosome	translocase of inner mitochondrial membrane 17A [Source:HGNC Symbol;Acc:HGNC:17315]	TIMM17A	10440
ENSG00000273669	8.79245	-0.377266	0.52474	0.00996472	0.087795	18	75073543	75074205	663	+	AC015819.1	lncRNA	chromosome	novel transcript	AC015819.1	NA
ENSG00000224086	63.3552	-0.337344	0.36864	0.0099667	0.087795	22	21938269	21977632	39364	+	PPM1F-AS1	lncRNA	chromosome	PPM1F antisense RNA 1 [Source:HGNC Symbol;Acc:HGNC:40888]	PPM1F-AS1	NA
ENSG00000084444	423.132	-0.265517	0.175649	0.00997709	0.0878289	12	13044381	13142521	98141	+	FAM234B	protein_coding	chromosome	family with sequence similarity 234 member B [Source:HGNC Symbol;Acc:HGNC:29288]	FAM234B	57613
ENSG00000261371	12225	-0.266774	0.177999	0.00998055	0.0878289	17	64319415	64413776	94362	-	PECAM1	protein_coding	chromosome	platelet and endothelial cell adhesion molecule 1 [Source:HGNC Symbol;Acc:HGNC:8823]	PECAM1	5175
ENSG00000091483	3354.55	0.221671	0.113904	0.00999086	0.0878459	1	241497603	241519755	22153	-	FH	protein_coding	chromosome	fumarate hydratase [Source:HGNC Symbol;Acc:HGNC:3700]	FH	2271
ENSG00000167700	362.746	-0.258974	0.164204	0.00999708	0.0878459	8	144509070	144511213	2144	+	MFSD3	protein_coding	chromosome	major facilitator superfamily domain containing 3 [Source:HGNC Symbol;Acc:HGNC:25157]	MFSD3	113655
ENSG00000106723	3282.57	-0.219908	0.11215	0.0099975	0.0878459	9	88388430	88478694	90265	+	SPIN1	protein_coding	chromosome	spindlin 1 [Source:HGNC Symbol;Acc:HGNC:11243]	SPIN1	10927
ENSG00000144635	1672.66	0.233464	0.127101	0.0100134	0.0879418	3	32525974	32570858	44885	-	DYNC1LI1	protein_coding	chromosome	dynein cytoplasmic 1 light intermediate chain 1 [Source:HGNC Symbol;Acc:HGNC:18745]	DYNC1LI1	51143
ENSG00000205593	167.155	-0.267405	0.179651	0.0100365	0.0880677	22	50309030	50327012	17983	-	DENND6B	protein_coding	chromosome	DENN domain containing 6B [Source:HGNC Symbol;Acc:HGNC:32690]	DENND6B	414918
ENSG00000163346	1844.48	-0.278838	0.20255	0.0100478	0.0880677	1	154944076	154956123	12048	-	PBXIP1	protein_coding	chromosome	PBX homeobox interacting protein 1 [Source:HGNC Symbol;Acc:HGNC:21199]	PBXIP1	57326
ENSG00000124177	1614.37	-0.232963	0.126657	0.0100539	0.0880677	20	41402083	41618384	216302	-	CHD6	protein_coding	chromosome	chromodomain helicase DNA binding protein 6 [Source:HGNC Symbol;Acc:HGNC:19057]	CHD6	84181
ENSG00000150991	30593.7	0.193315	0.0899188	0.0100562	0.0880677	12	124911604	124917368	5765	-	UBC	protein_coding	chromosome	ubiquitin C [Source:HGNC Symbol;Acc:HGNC:12468]	UBC	7316
ENSG00000177738	150.186	-0.261501	0.169045	0.0100579	0.0880677	5	43013060	43067452	54393	-	AC025171.1	lncRNA	chromosome	novel transcript, sense overlapping to ANXA2R	AC025171.1	648987
ENSG00000089505	36.3211	-0.350561	0.424335	0.0100755	0.088178	16	66566393	66579137	12745	+	CMTM1	protein_coding	chromosome	CKLF like MARVEL transmembrane domain containing 1 [Source:HGNC Symbol;Acc:HGNC:19172]	CMTM1	113540
ENSG00000100003	155.37	0.364113	0.479136	0.0100923	0.0882608	22	30396941	30425303	28363	+	SEC14L2	protein_coding	chromosome	SEC14 like lipid binding 2 [Source:HGNC Symbol;Acc:HGNC:10699]	SEC14L2	23541
ENSG00000067082	10068.7	0.281525	0.208876	0.0101	0.0882608	10	3775996	3785281	9286	-	KLF6	protein_coding	chromosome	Kruppel like factor 6 [Source:HGNC Symbol;Acc:HGNC:2235]	KLF6	1316
ENSG00000143153	2688.54	0.30758	0.273974	0.0101235	0.0883872	1	169105697	169132722	27026	+	ATP1B1	protein_coding	chromosome	ATPase Na+/K+ transporting subunit beta 1 [Source:HGNC Symbol;Acc:HGNC:804]	ATP1B1	481
ENSG00000185811	4825.68	-0.287744	0.223114	0.0101246	0.0883872	7	50304068	50405101	101034	+	IKZF1	protein_coding	chromosome	IKAROS family zinc finger 1 [Source:HGNC Symbol;Acc:HGNC:13176]	IKZF1	10320
ENSG00000151498	931.325	-0.235318	0.129893	0.0101347	0.0884007	11	134253548	134265855	12308	+	ACAD8	protein_coding	chromosome	acyl-CoA dehydrogenase family member 8 [Source:HGNC Symbol;Acc:HGNC:87]	ACAD8	27034
ENSG00000166848	2404.48	0.213193	0.106151	0.010138	0.0884007	16	75647773	75761872	114100	+	TERF2IP	protein_coding	chromosome	TERF2 interacting protein [Source:HGNC Symbol;Acc:HGNC:19246]	TERF2IP	54386
ENSG00000170759	10839.1	0.202262	0.0968499	0.0101412	0.0884007	10	32009015	32056425	47411	-	KIF5B	protein_coding	chromosome	kinesin family member 5B [Source:HGNC Symbol;Acc:HGNC:6324]	KIF5B	3799
ENSG00000261732	76.9111	0.284266	0.215529	0.0101514	0.0884237	16	1632259	1686715	54457	+	AL031708.1	protein_coding	chromosome	novel protein	AL031708.1	NA
ENSG00000071794	500.679	-0.295341	0.241806	0.0101539	0.0884237	3	149030127	149086554	56428	-	HLTF	protein_coding	chromosome	helicase like transcription factor [Source:HGNC Symbol;Acc:HGNC:11099]	HLTF	6596
ENSG00000132600	536.27	-0.247883	0.147425	0.0101682	0.0885045	16	68310974	68358584	47611	+	PRMT7	protein_coding	chromosome	protein arginine methyltransferase 7 [Source:HGNC Symbol;Acc:HGNC:25557]	PRMT7	54496
ENSG00000131943	1086.85	0.235682	0.130571	0.0101862	0.0886172	19	29698886	29715789	16904	-	C19orf12	protein_coding	chromosome	chromosome 19 open reading frame 12 [Source:HGNC Symbol;Acc:HGNC:25443]	C19orf12	83636
ENSG00000123095	2137.9	0.337406	0.377818	0.0102125	0.0887804	12	26120030	26125037	5008	-	BHLHE41	protein_coding	chromosome	basic helix-loop-helix family member e41 [Source:HGNC Symbol;Acc:HGNC:16617]	BHLHE41	79365
ENSG00000139372	2574.61	0.237459	0.133023	0.0102235	0.0887804	12	103965822	103988874	23053	+	TDG	protein_coding	chromosome	thymine DNA glycosylase [Source:HGNC Symbol;Acc:HGNC:11700]	TDG	6996
ENSG00000169692	2810.78	-0.186675	0.0855927	0.010232	0.0887804	9	136673143	136687457	14315	-	AGPAT2	protein_coding	chromosome	1-acylglycerol-3-phosphate O-acyltransferase 2 [Source:HGNC Symbol;Acc:HGNC:325]	AGPAT2	10555
ENSG00000005206	958.08	-0.217893	0.110872	0.0102378	0.0887804	19	2328615	2355095	26481	+	SPPL2B	protein_coding	chromosome	signal peptide peptidase like 2B [Source:HGNC Symbol;Acc:HGNC:30627]	SPPL2B	56928
ENSG00000162734	20060.4	0.268725	0.18393	0.0102389	0.0887804	1	160205380	160215376	9997	+	PEA15	protein_coding	chromosome	proliferation and apoptosis adaptor protein 15 [Source:HGNC Symbol;Acc:HGNC:8822]	PEA15	8682
ENSG00000051009	1656.35	0.298726	0.251856	0.0102404	0.0887804	11	6211345	6234711	23367	-	FAM160A2	protein_coding	chromosome	family with sequence similarity 160 member A2 [Source:HGNC Symbol;Acc:HGNC:25378]	FAM160A2	84067
ENSG00000171130	847.232	-0.240992	0.137924	0.0102565	0.0888324	7	149872968	149891204	18237	+	ATP6V0E2	protein_coding	chromosome	ATPase H+ transporting V0 subunit e2 [Source:HGNC Symbol;Acc:HGNC:21723]	ATP6V0E2	155066
ENSG00000172432	3527.72	0.296811	0.24778	0.0102974	0.0891429	6	43605316	43629264	23949	-	GTPBP2	protein_coding	chromosome	GTP binding protein 2 [Source:HGNC Symbol;Acc:HGNC:4670]	GTPBP2	54676
ENSG00000110876	1145.97	-0.302451	0.263233	0.0103178	0.0892309	12	108621895	108633894	12000	-	SELPLG	protein_coding	chromosome	selectin P ligand [Source:HGNC Symbol;Acc:HGNC:10722]	SELPLG	6404
ENSG00000164815	372.605	-0.25869	0.166058	0.0103252	0.0892512	7	104126341	104208047	81707	-	ORC5	protein_coding	chromosome	origin recognition complex subunit 5 [Source:HGNC Symbol;Acc:HGNC:8491]	ORC5	5001
ENSG00000105887	14283	0.196437	0.0927529	0.0103409	0.0893429	7	135926760	135977359	50600	-	MTPN	protein_coding	chromosome	myotrophin [Source:HGNC Symbol;Acc:HGNC:15667]	MTPN	c(136319, 767558)
ENSG00000185880	1379.74	0.251698	0.154431	0.0103469	0.0893507	15	44728988	44767829	38842	+	TRIM69	protein_coding	chromosome	tripartite motif containing 69 [Source:HGNC Symbol;Acc:HGNC:17857]	TRIM69	140691
ENSG00000116754	5004.92	0.260101	0.168803	0.0103587	0.089409	1	70205682	70253052	47371	+	SRSF11	protein_coding	chromosome	serine and arginine rich splicing factor 11 [Source:HGNC Symbol;Acc:HGNC:10782]	SRSF11	9295
ENSG00000114554	10705.9	0.287727	0.226343	0.0103751	0.0895063	3	126988594	127037392	48799	+	PLXNA1	protein_coding	chromosome	plexin A1 [Source:HGNC Symbol;Acc:HGNC:9099]	PLXNA1	5361
ENSG00000255284	80.4276	-0.279651	0.208435	0.0104253	0.0898557	11	777578	784297	6720	+	AP006621.3	lncRNA	chromosome	novel transcript	AP006621.3	171391
ENSG00000006062	2332.33	-0.284663	0.21979	0.0104258	0.0898557	17	45263119	45317029	53911	-	MAP3K14	protein_coding	chromosome	mitogen-activated protein kinase kinase kinase 14 [Source:HGNC Symbol;Acc:HGNC:6853]	MAP3K14	9020
ENSG00000101782	4835.43	0.233971	0.129573	0.0104657	0.0901553	18	23453287	23486603	33317	+	RIOK3	protein_coding	chromosome	RIO kinase 3 [Source:HGNC Symbol;Acc:HGNC:11451]	RIOK3	8780
ENSG00000160691	3924.41	0.179315	0.0811246	0.0104764	0.0901813	1	154962298	154974395	12098	-	SHC1	protein_coding	chromosome	SHC adaptor protein 1 [Source:HGNC Symbol;Acc:HGNC:10840]	SHC1	6464
ENSG00000261220	26.8685	0.318804	0.3175	0.010479	0.0901813	8	133573183	133573861	679	+	AC103706.1	lncRNA	chromosome	novel transcript	AC103706.1	NA
ENSG00000108671	5932.5	0.256957	0.164366	0.0105152	0.0904242	17	32444379	32483319	38941	+	PSMD11	protein_coding	chromosome	proteasome 26S subunit, non-ATPase 11 [Source:HGNC Symbol;Acc:HGNC:9556]	PSMD11	5717
ENSG00000171817	17.0901	-0.359307	0.479501	0.0105176	0.0904242	19	37551406	37614179	62774	+	ZNF540	protein_coding	chromosome	zinc finger protein 540 [Source:HGNC Symbol;Acc:HGNC:25331]	ZNF540	163255
ENSG00000100911	3741.93	0.234154	0.130077	0.0105315	0.0904558	14	24143362	24147570	4209	-	PSME2	protein_coding	chromosome	proteasome activator subunit 2 [Source:HGNC Symbol;Acc:HGNC:9569]	PSME2	5721
ENSG00000163738	275.132	0.238794	0.136258	0.010544	0.0904737	4	74114174	74303099	188926	+	MTHFD2L	protein_coding	chromosome	methylenetetrahydrofolate dehydrogenase (NADP+ dependent) 2 like [Source:HGNC Symbol;Acc:HGNC:31865]	MTHFD2L	441024
ENSG00000213079	2158.88	0.195067	0.0921308	0.0105526	0.0904737	6	154733378	154834244	100867	+	SCAF8	protein_coding	chromosome	SR-related CTD associated factor 8 [Source:HGNC Symbol;Acc:HGNC:20959]	SCAF8	22828
ENSG00000120688	716.18	0.261932	0.173655	0.0105582	0.0904737	13	41061509	41084006	22498	+	WBP4	protein_coding	chromosome	WW domain binding protein 4 [Source:HGNC Symbol;Acc:HGNC:12739]	WBP4	11193
ENSG00000155380	2280.49	0.260272	0.170605	0.0105591	0.0904737	1	112911847	112957593	45747	-	SLC16A1	protein_coding	chromosome	solute carrier family 16 member 1 [Source:HGNC Symbol;Acc:HGNC:10922]	SLC16A1	6566
ENSG00000254685	710.563	-0.239447	0.137239	0.010562	0.0904737	1	74198212	74234086	35875	+	FPGT	protein_coding	chromosome	fucose-1-phosphate guanylyltransferase [Source:HGNC Symbol;Acc:HGNC:3825]	FPGT	8790
ENSG00000144306	401.239	-0.231114	0.126419	0.0105645	0.0904737	2	174395730	174429575	33846	+	SCRN3	protein_coding	chromosome	secernin 3 [Source:HGNC Symbol;Acc:HGNC:30382]	SCRN3	79634
ENSG00000153786	5897.74	-0.28668	0.226435	0.0105729	0.0905008	16	84974175	85011535	37361	-	ZDHHC7	protein_coding	chromosome	zinc finger DHHC-type palmitoyltransferase 7 [Source:HGNC Symbol;Acc:HGNC:18459]	ZDHHC7	55625
ENSG00000244625	148.666	0.239776	0.137819	0.0105882	0.0905881	22	26672747	26780893	108147	+	MIATNB	lncRNA	chromosome	MIAT neighbor [Source:HGNC Symbol;Acc:HGNC:50731]	MIATNB	NA
ENSG00000204054	5242.07	-0.229801	0.125017	0.0106131	0.0907569	9	129476946	129513687	36742	+	LINC00963	lncRNA	chromosome	long intergenic non-protein coding RNA 963 [Source:HGNC Symbol;Acc:HGNC:48716]	LINC00963	NA
ENSG00000160695	2530.74	-0.209357	0.103908	0.0106186	0.0907597	11	119067818	119081972	14155	+	VPS11	protein_coding	chromosome	VPS11 core subunit of CORVET and HOPS complexes [Source:HGNC Symbol;Acc:HGNC:14583]	VPS11	55823
ENSG00000154957	370.403	-0.222184	0.116454	0.0106321	0.0908304	17	11977439	11997475	20037	-	ZNF18	protein_coding	chromosome	zinc finger protein 18 [Source:HGNC Symbol;Acc:HGNC:12969]	ZNF18	7566
ENSG00000131351	660.165	-0.255142	0.16228	0.0106719	0.0910822	19	17049729	17075625	25897	-	HAUS8	protein_coding	chromosome	HAUS augmin like complex subunit 8 [Source:HGNC Symbol;Acc:HGNC:30532]	HAUS8	93323
ENSG00000149150	232.424	-0.318788	0.32357	0.0107008	0.0912588	11	57484534	57515780	31247	-	SLC43A1	protein_coding	chromosome	solute carrier family 43 member 1 [Source:HGNC Symbol;Acc:HGNC:9225]	SLC43A1	8501
ENSG00000279549	13.2117	0.314158	0.307421	0.010703	0.0912588	11	61143380	61145464	2085	-	AP000437.1	TEC	chromosome	novel transcript	AP000437.1	NA
ENSG00000121931	1001.68	0.196936	0.093879	0.0107266	0.0913732	1	110947190	110963965	16776	-	LRIF1	protein_coding	chromosome	ligand dependent nuclear receptor interacting factor 1 [Source:HGNC Symbol;Acc:HGNC:30299]	LRIF1	55791
ENSG00000185753	1706.39	-0.209747	0.10452	0.0107268	0.0913732	X	40626921	40647561	20641	-	CXorf38	protein_coding	chromosome	chromosome X open reading frame 38 [Source:HGNC Symbol;Acc:HGNC:28589]	CXorf38	159013
ENSG00000272084	24.9476	0.344049	0.426268	0.0107505	0.0915307	1	19072110	19075511	3402	-	AL137127.1	lncRNA	chromosome	novel transcript	AL137127.1	NA
ENSG00000122299	2494.28	0.19636	0.0934969	0.0107573	0.0915443	16	11750586	11797258	46673	-	ZC3H7A	protein_coding	chromosome	zinc finger CCCH-type containing 7A [Source:HGNC Symbol;Acc:HGNC:30959]	ZC3H7A	29066
ENSG00000121060	5059.29	0.304163	0.276788	0.0107694	0.0916023	17	56836387	56914080	77694	-	TRIM25	protein_coding	chromosome	tripartite motif containing 25 [Source:HGNC Symbol;Acc:HGNC:12932]	TRIM25	7706
ENSG00000137343	239.656	0.224202	0.119183	0.0107948	0.0917323	6	30626842	30646823	19982	+	ATAT1	protein_coding	chromosome	alpha tubulin acetyltransferase 1 [Source:HGNC Symbol;Acc:HGNC:21186]	ATAT1	79969
ENSG00000172409	716.76	-0.203887	0.0996406	0.0108173	0.0917323	11	57648188	57661865	13678	+	CLP1	protein_coding	chromosome	cleavage factor polyribonucleotide kinase subunit 1 [Source:HGNC Symbol;Acc:HGNC:16999]	CLP1	10978
ENSG00000177370	368.44	0.241644	0.14159	0.0108176	0.0917323	17	997129	1003671	6543	+	TIMM22	protein_coding	chromosome	translocase of inner mitochondrial membrane 22 [Source:HGNC Symbol;Acc:HGNC:17317]	TIMM22	29928
ENSG00000040933	3075.63	-0.288923	0.235362	0.0108208	0.0917323	2	98444854	98594392	149539	+	INPP4A	protein_coding	chromosome	inositol polyphosphate-4-phosphatase type I A [Source:HGNC Symbol;Acc:HGNC:6074]	INPP4A	3631
ENSG00000136856	860.187	-0.24417	0.145373	0.0108234	0.0917323	9	127397138	127408424	11287	+	SLC2A8	protein_coding	chromosome	solute carrier family 2 member 8 [Source:HGNC Symbol;Acc:HGNC:13812]	SLC2A8	29988
ENSG00000287382	19.2237	0.332529	0.381122	0.0108271	0.0917323	4	55938153	55947996	9844	-	AC110611.2	lncRNA	chromosome	novel transcript	AC110611.2	NA
ENSG00000120705	7522.09	0.254509	0.162221	0.0108273	0.0917323	5	138506095	138543236	37142	-	ETF1	protein_coding	chromosome	eukaryotic translation termination factor 1 [Source:HGNC Symbol;Acc:HGNC:3477]	ETF1	2107
ENSG00000116667	280.326	0.346166	0.438511	0.0108277	0.0917323	1	184387029	184629019	241991	+	C1orf21	protein_coding	chromosome	chromosome 1 open reading frame 21 [Source:HGNC Symbol;Acc:HGNC:15494]	C1orf21	81563
ENSG00000140403	966.988	0.24746	0.150546	0.0108368	0.0917323	15	78264086	78282196	18111	+	DNAJA4	protein_coding	chromosome	DnaJ heat shock protein family (Hsp40) member A4 [Source:HGNC Symbol;Acc:HGNC:14885]	DNAJA4	55466
ENSG00000117153	2205.64	0.205671	0.101252	0.0108614	0.09184	1	202891116	202928636	37521	-	KLHL12	protein_coding	chromosome	kelch like family member 12 [Source:HGNC Symbol;Acc:HGNC:19360]	KLHL12	59349
ENSG00000141424	2265.3	0.223828	0.118999	0.0108653	0.09184	18	36108531	36129385	20855	-	SLC39A6	protein_coding	chromosome	solute carrier family 39 member 6 [Source:HGNC Symbol;Acc:HGNC:18607]	SLC39A6	25800
ENSG00000164674	464.885	-0.322653	0.343174	0.0108745	0.0918734	6	158650014	158764876	114863	+	SYTL3	protein_coding	chromosome	synaptotagmin like 3 [Source:HGNC Symbol;Acc:HGNC:15587]	SYTL3	94120
ENSG00000151623	14.8947	-0.327203	0.361443	0.0108839	0.0918998	4	148078762	148444698	365937	-	NR3C2	protein_coding	chromosome	nuclear receptor subfamily 3 group C member 2 [Source:HGNC Symbol;Acc:HGNC:7979]	NR3C2	4306
ENSG00000247373	53.0994	-0.268867	0.190092	0.0108919	0.0918998	12	123575891	123585115	9225	-	TMED2-DT	lncRNA	chromosome	TMED2 divergent transcript [Source:HGNC Symbol;Acc:HGNC:53346]	TMED2-DT	NA
ENSG00000130560	2337.65	-0.271793	0.19626	0.0108933	0.0918998	9	135932969	135961373	28405	-	UBAC1	protein_coding	chromosome	UBA domain containing 1 [Source:HGNC Symbol;Acc:HGNC:30221]	UBAC1	10422
ENSG00000123329	962.004	-0.310943	0.301502	0.0109049	0.0919431	12	57472264	57488814	16551	-	ARHGAP9	protein_coding	chromosome	Rho GTPase activating protein 9 [Source:HGNC Symbol;Acc:HGNC:14130]	ARHGAP9	64333
ENSG00000162616	606.974	0.279821	0.214337	0.0109089	0.0919431	1	77979175	78017964	38790	+	DNAJB4	protein_coding	chromosome	DnaJ heat shock protein family (Hsp40) member B4 [Source:HGNC Symbol;Acc:HGNC:14886]	DNAJB4	11080
ENSG00000259826	36.2916	-0.276929	0.207834	0.0109207	0.0919979	7	39947522	39949755	2234	-	AC072061.1	lncRNA	chromosome	novel transcript, antisense to CDC2L5	AC072061.1	NA
ENSG00000116212	580.72	0.25952	0.172001	0.0109306	0.0920121	1	53946085	53968168	22084	+	LRRC42	protein_coding	chromosome	leucine rich repeat containing 42 [Source:HGNC Symbol;Acc:HGNC:28792]	LRRC42	115353
ENSG00000259004	20.1579	-0.305813	0.285339	0.0109348	0.0920121	14	101120840	101123545	2706	+	LINC02285	lncRNA	chromosome	long intergenic non-protein coding RNA 2285 [Source:HGNC Symbol;Acc:HGNC:53202]	LINC02285	101929422
ENSG00000198879	3497.33	-0.299468	0.266026	0.0109381	0.0920121	10	7158624	7411486	252863	-	SFMBT2	protein_coding	chromosome	Scm like with four mbt domains 2 [Source:HGNC Symbol;Acc:HGNC:20256]	SFMBT2	57713
ENSG00000197006	1424.09	0.265439	0.183636	0.0109516	0.0920742	16	21597218	21657473	60256	+	METTL9	protein_coding	chromosome	methyltransferase like 9 [Source:HGNC Symbol;Acc:HGNC:24586]	METTL9	51108
ENSG00000073605	56.2917	-0.307561	0.291441	0.010956	0.0920742	17	39904595	39919854	15260	-	GSDMB	protein_coding	chromosome	gasdermin B [Source:HGNC Symbol;Acc:HGNC:23690]	GSDMB	55876
ENSG00000182057	68.5786	0.311253	0.304029	0.0109651	0.0921065	22	42269703	42279534	9832	+	OGFRP1	lncRNA	chromosome	opioid growth factor receptor pseudogene 1 [Source:HGNC Symbol;Acc:HGNC:50511]	OGFRP1	NA
ENSG00000163660	5310.75	0.286776	0.232065	0.0109757	0.0921065	3	157146508	157160760	14253	-	CCNL1	protein_coding	chromosome	cyclin L1 [Source:HGNC Symbol;Acc:HGNC:20569]	CCNL1	57018
ENSG00000167674	1859.99	-0.235034	0.133096	0.0109779	0.0921065	19	4472297	4502208	29912	+	HDGFL2	protein_coding	chromosome	HDGF like 2 [Source:HGNC Symbol;Acc:HGNC:14680]	HDGFL2	84717
ENSG00000182511	1934.76	-0.328621	0.370716	0.0109832	0.0921065	15	90883695	90895776	12082	+	FES	protein_coding	chromosome	FES proto-oncogene, tyrosine kinase [Source:HGNC Symbol;Acc:HGNC:3657]	FES	2242
ENSG00000248098	2503.31	-0.211674	0.106953	0.0109935	0.0921065	19	41397808	41425002	27195	+	BCKDHA	protein_coding	chromosome	branched chain keto acid dehydrogenase E1 subunit alpha [Source:HGNC Symbol;Acc:HGNC:986]	BCKDHA	593
ENSG00000113558	5331.18	0.173153	0.0779719	0.0109956	0.0921065	5	134148935	134176964	28030	-	SKP1	protein_coding	chromosome	S-phase kinase associated protein 1 [Source:HGNC Symbol;Acc:HGNC:10899]	SKP1	6500
ENSG00000267787	41.122	-0.262037	0.177302	0.0109965	0.0921065	18	57639455	57738603	99149	+	AC027097.2	lncRNA	chromosome	novel transcript, antisense to ATP8B1	AC027097.2	NA
ENSG00000105697	1132.67	-0.299818	0.268243	0.0110021	0.0921092	19	35280716	35285143	4428	+	HAMP	protein_coding	chromosome	hepcidin antimicrobial peptide [Source:HGNC Symbol;Acc:HGNC:15598]	HAMP	57817
ENSG00000205269	1827.25	-0.298462	0.26434	0.0110074	0.0921093	6	11537749	11583524	45776	+	TMEM170B	protein_coding	chromosome	transmembrane protein 170B [Source:HGNC Symbol;Acc:HGNC:34244]	TMEM170B	100113407
ENSG00000116747	1553.44	0.220617	0.116011	0.0110289	0.0921924	1	193059454	193091777	32324	+	RO60	protein_coding	chromosome	Ro60, Y RNA binding protein [Source:HGNC Symbol;Acc:HGNC:11313]	RO60	6738
ENSG00000107566	1292.22	-0.215824	0.11109	0.0110406	0.0921924	10	100150094	100186033	35940	-	ERLIN1	protein_coding	chromosome	ER lipid raft associated 1 [Source:HGNC Symbol;Acc:HGNC:16947]	ERLIN1	10613
ENSG00000092199	15857.2	0.265301	0.18425	0.0110557	0.0921924	14	21209136	21269494	60359	-	HNRNPC	protein_coding	chromosome	heterogeneous nuclear ribonucleoprotein C [Source:HGNC Symbol;Acc:HGNC:5035]	HNRNPC	3183
ENSG00000196150	181.389	-0.277774	0.211306	0.0110594	0.0921924	8	144876497	144902168	25672	-	ZNF250	protein_coding	chromosome	zinc finger protein 250 [Source:HGNC Symbol;Acc:HGNC:13044]	ZNF250	58500
ENSG00000160298	58.8858	-0.318405	0.332621	0.0110626	0.0921924	21	46300181	46323875	23695	-	C21orf58	protein_coding	chromosome	chromosome 21 open reading frame 58 [Source:HGNC Symbol;Acc:HGNC:1300]	C21orf58	54058
ENSG00000261064	20.6951	-0.29453	0.254053	0.0110642	0.0921924	15	32536047	32587613	51567	+	LINC02256	lncRNA	chromosome	long intergenic non-protein coding RNA 2256 [Source:HGNC Symbol;Acc:HGNC:53157]	LINC02256	NA
ENSG00000048740	4605.74	-0.293544	0.251355	0.0110674	0.0921924	10	10798397	11336675	538279	+	CELF2	protein_coding	chromosome	CUGBP Elav-like family member 2 [Source:HGNC Symbol;Acc:HGNC:2550]	CELF2	10659
ENSG00000103550	510.549	-0.24514	0.148184	0.0110704	0.0921924	16	19701937	19718235	16299	-	KNOP1	protein_coding	chromosome	lysine rich nucleolar protein 1 [Source:HGNC Symbol;Acc:HGNC:34404]	KNOP1	400506
ENSG00000111615	1044.55	0.242446	0.144059	0.0110727	0.0921924	12	75490863	75511636	20774	-	KRR1	protein_coding	chromosome	KRR1 small subunit processome component homolog [Source:HGNC Symbol;Acc:HGNC:5176]	KRR1	11103
ENSG00000106636	6174.4	0.191622	0.0905249	0.0110742	0.0921924	7	44200959	44214294	13336	+	YKT6	protein_coding	chromosome	YKT6 v-SNARE homolog [Source:HGNC Symbol;Acc:HGNC:16959]	YKT6	10652
ENSG00000133773	481.839	0.281667	0.220706	0.0110751	0.0921924	12	82223681	82358805	135125	-	CCDC59	protein_coding	chromosome	coiled-coil domain containing 59 [Source:HGNC Symbol;Acc:HGNC:25005]	CCDC59	29080
ENSG00000103381	3843.63	-0.24626	0.150099	0.0110966	0.0923275	16	12659799	12803887	144089	-	CPPED1	protein_coding	chromosome	calcineurin like phosphoesterase domain containing 1 [Source:HGNC Symbol;Acc:HGNC:25632]	CPPED1	55313
ENSG00000156709	2925.66	-0.148808	0.0641878	0.0111073	0.0923722	X	130124666	130165879	41214	-	AIFM1	protein_coding	chromosome	apoptosis inducing factor mitochondria associated 1 [Source:HGNC Symbol;Acc:HGNC:8768]	AIFM1	9131
ENSG00000103254	480.387	-0.170441	0.076458	0.0111124	0.0923722	16	720581	722590	2010	+	ANTKMT	protein_coding	chromosome	adenine nucleotide translocase lysine methyltransferase [Source:HGNC Symbol;Acc:HGNC:14152]	ANTKMT	65990
ENSG00000107816	1404.95	-0.280679	0.219132	0.0111416	0.0925707	10	100996618	101007836	11219	+	LZTS2	protein_coding	chromosome	leucine zipper tumor suppressor 2 [Source:HGNC Symbol;Acc:HGNC:29381]	LZTS2	84445
ENSG00000049759	811.35	0.298988	0.26886	0.0111682	0.0927101	18	58044226	58401540	357315	+	NEDD4L	protein_coding	chromosome	NEDD4 like E3 ubiquitin protein ligase [Source:HGNC Symbol;Acc:HGNC:7728]	NEDD4L	23327
ENSG00000272902	44.5612	-0.320935	0.345786	0.0111689	0.0927101	2	101151660	101155412	3753	+	TBC1D8-AS1	lncRNA	chromosome	TBC1D8 antisense RNA 1 [Source:HGNC Symbol;Acc:HGNC:52782]	TBC1D8-AS1	100506286
ENSG00000130706	4968.16	0.237159	0.136893	0.0111813	0.0927375	20	62302093	62308862	6770	+	ADRM1	protein_coding	chromosome	adhesion regulating molecule 1 [Source:HGNC Symbol;Acc:HGNC:15759]	ADRM1	11047
ENSG00000137814	1370.72	0.204235	0.100745	0.0111886	0.0927375	15	42548828	42569994	21167	+	HAUS2	protein_coding	chromosome	HAUS augmin like complex subunit 2 [Source:HGNC Symbol;Acc:HGNC:25530]	HAUS2	55142
ENSG00000174791	388.568	-0.330269	0.385217	0.011189	0.0927375	11	66330241	66336840	6600	-	RIN1	protein_coding	chromosome	Ras and Rab interactor 1 [Source:HGNC Symbol;Acc:HGNC:18749]	RIN1	9610
ENSG00000077721	3040.39	0.235383	0.134489	0.0111934	0.0927375	X	119574536	119591083	16548	+	UBE2A	protein_coding	chromosome	ubiquitin conjugating enzyme E2 A [Source:HGNC Symbol;Acc:HGNC:12472]	UBE2A	7319
ENSG00000178397	504.601	-0.264742	0.184453	0.0112119	0.0928471	7	6329411	6348981	19571	-	FAM220A	protein_coding	chromosome	family with sequence similarity 220 member A [Source:HGNC Symbol;Acc:HGNC:22422]	FAM220A	84792
ENSG00000143155	1251.51	0.235751	0.13512	0.0112224	0.0928903	1	168178962	168202109	23148	+	TIPRL	protein_coding	chromosome	TOR signaling pathway regulator [Source:HGNC Symbol;Acc:HGNC:30231]	TIPRL	261726
ENSG00000205302	3989.61	-0.276006	0.209125	0.0112312	0.0929197	5	122775079	122834543	59465	+	SNX2	protein_coding	chromosome	sorting nexin 2 [Source:HGNC Symbol;Acc:HGNC:11173]	SNX2	6643
ENSG00000149231	1618.27	0.271177	0.1986	0.0112672	0.0931641	11	96349241	96389956	40716	-	CCDC82	protein_coding	chromosome	coiled-coil domain containing 82 [Source:HGNC Symbol;Acc:HGNC:26282]	CCDC82	79780
ENSG00000113811	1058.59	0.292003	0.250492	0.0112812	0.0931641	3	53884417	53891962	7546	-	SELENOK	protein_coding	chromosome	selenoprotein K [Source:HGNC Symbol;Acc:HGNC:30394]	SELENOK	58515
ENSG00000129757	55.5389	-0.357427	0.507391	0.0112847	0.0931641	11	2883213	2885775	2563	-	CDKN1C	protein_coding	chromosome	cyclin dependent kinase inhibitor 1C [Source:HGNC Symbol;Acc:HGNC:1786]	CDKN1C	1028
ENSG00000011451	1949.2	0.255056	0.166325	0.0112883	0.0931641	19	15419978	15449956	29979	-	WIZ	protein_coding	chromosome	WIZ zinc finger [Source:HGNC Symbol;Acc:HGNC:30917]	WIZ	58525
ENSG00000184178	508.749	-0.208041	0.104332	0.011292	0.0931641	4	52872982	53366066	493085	-	SCFD2	protein_coding	chromosome	sec1 family domain containing 2 [Source:HGNC Symbol;Acc:HGNC:30676]	SCFD2	152579
ENSG00000166484	1073.35	0.252555	0.161882	0.0112959	0.0931641	17	19377721	19383544	5824	+	MAPK7	protein_coding	chromosome	mitogen-activated protein kinase 7 [Source:HGNC Symbol;Acc:HGNC:6880]	MAPK7	5598
ENSG00000136527	5635.95	0.241246	0.143385	0.0112979	0.0931641	3	185914558	185938103	23546	-	TRA2B	protein_coding	chromosome	transformer 2 beta homolog [Source:HGNC Symbol;Acc:HGNC:10781]	TRA2B	6434
ENSG00000168374	6645.68	0.233704	0.13269	0.0113049	0.0931776	3	57571363	57598220	26858	-	ARF4	protein_coding	chromosome	ADP ribosylation factor 4 [Source:HGNC Symbol;Acc:HGNC:655]	ARF4	378
ENSG00000138867	6347.38	0.207073	0.10352	0.0113177	0.0931818	22	24540423	24555935	15513	-	GUCD1	protein_coding	chromosome	guanylyl cyclase domain containing 1 [Source:HGNC Symbol;Acc:HGNC:14237]	GUCD1	83606
ENSG00000124762	23705.8	0.256314	0.16885	0.011318	0.0931818	6	36676460	36687337	10878	+	CDKN1A	protein_coding	chromosome	cyclin dependent kinase inhibitor 1A [Source:HGNC Symbol;Acc:HGNC:1784]	CDKN1A	1026
ENSG00000126368	109	-0.291864	0.250743	0.0113213	0.0931818	17	40092793	40100589	7797	-	NR1D1	protein_coding	chromosome	nuclear receptor subfamily 1 group D member 1 [Source:HGNC Symbol;Acc:HGNC:7962]	NR1D1	9572
ENSG00000055208	5037.83	0.26778	0.191968	0.0113445	0.0932838	6	149218641	149411613	192973	+	TAB2	protein_coding	chromosome	TGF-beta activated kinase 1 (MAP3K7) binding protein 2 [Source:HGNC Symbol;Acc:HGNC:17075]	TAB2	23118
ENSG00000057757	1593.56	-0.254486	0.165757	0.0113573	0.0932838	1	23778418	23788232	9815	+	PITHD1	protein_coding	chromosome	PITH domain containing 1 [Source:HGNC Symbol;Acc:HGNC:25022]	PITHD1	57095
ENSG00000108509	4288.96	0.184736	0.0860816	0.0113603	0.0932838	17	4967992	4987675	19684	-	CAMTA2	protein_coding	chromosome	calmodulin binding transcription activator 2 [Source:HGNC Symbol;Acc:HGNC:18807]	CAMTA2	23125
ENSG00000125450	1438.44	-0.224938	0.121922	0.0113634	0.0932838	17	75205659	75235758	30100	+	NUP85	protein_coding	chromosome	nucleoporin 85 [Source:HGNC Symbol;Acc:HGNC:8734]	NUP85	79902
ENSG00000205060	1504.57	-0.236033	0.136137	0.0113656	0.0932838	7	134289332	134316930	27599	-	SLC35B4	protein_coding	chromosome	solute carrier family 35 member B4 [Source:HGNC Symbol;Acc:HGNC:20584]	SLC35B4	84912
ENSG00000159128	17596.8	0.272801	0.203305	0.0113739	0.0933087	21	33403413	33479348	75936	+	IFNGR2	protein_coding	chromosome	interferon gamma receptor 2 [Source:HGNC Symbol;Acc:HGNC:5440]	IFNGR2	3460
ENSG00000196810	396.825	-0.22193	0.11864	0.0114132	0.0935866	4	1249300	1288291	38992	+	CTBP1-DT	lncRNA	chromosome	CTBP1 divergent transcript [Source:HGNC Symbol;Acc:HGNC:28307]	CTBP1-DT	NA
ENSG00000106560	439.118	-0.306234	0.297802	0.0114275	0.0935866	7	150685697	150693641	7945	+	GIMAP2	protein_coding	chromosome	GTPase, IMAP family member 2 [Source:HGNC Symbol;Acc:HGNC:21789]	GIMAP2	26157
ENSG00000100462	1330.58	0.207008	0.10372	0.0114306	0.0935866	14	22920525	22929408	8884	-	PRMT5	protein_coding	chromosome	protein arginine methyltransferase 5 [Source:HGNC Symbol;Acc:HGNC:10894]	PRMT5	10419
ENSG00000169918	39.3493	0.270445	0.198687	0.0114402	0.0935866	15	31475398	31870789	395392	-	OTUD7A	protein_coding	chromosome	OTU deubiquitinase 7A [Source:HGNC Symbol;Acc:HGNC:20718]	OTUD7A	161725
ENSG00000263535	27.5104	0.394287	0.676078	0.0114432	0.0935866	17	31345519	31346190	672	+	AK4P1	processed_pseudogene	chromosome	adenylate kinase 4 pseudogene 1 [Source:HGNC Symbol;Acc:HGNC:364]	AK4P1	NA
ENSG00000107130	5410.56	0.263242	0.183366	0.0114455	0.0935866	9	130172404	130237303	64900	+	NCS1	protein_coding	chromosome	neuronal calcium sensor 1 [Source:HGNC Symbol;Acc:HGNC:3953]	NCS1	23413
ENSG00000108578	1614.04	-0.201122	0.0986576	0.0114455	0.0935866	17	30248203	30292056	43854	-	BLMH	protein_coding	chromosome	bleomycin hydrolase [Source:HGNC Symbol;Acc:HGNC:1059]	BLMH	642
ENSG00000168306	304.033	-0.218715	0.115238	0.0114504	0.0935866	3	58505136	58537283	32148	-	ACOX2	protein_coding	chromosome	acyl-CoA oxidase 2 [Source:HGNC Symbol;Acc:HGNC:120]	ACOX2	8309
ENSG00000198900	6202.65	0.239196	0.14111	0.011459	0.0936128	20	41028822	41124487	95666	+	TOP1	protein_coding	chromosome	DNA topoisomerase I [Source:HGNC Symbol;Acc:HGNC:11986]	TOP1	7150
ENSG00000196535	4875.84	-0.242665	0.146446	0.0114725	0.093679	17	29071122	29180398	109277	-	MYO18A	protein_coding	chromosome	myosin XVIIIA [Source:HGNC Symbol;Acc:HGNC:31104]	MYO18A	399687
ENSG00000169220	393.638	-0.33582	0.420996	0.0114778	0.093679	5	177357924	177372596	14673	+	RGS14	protein_coding	chromosome	regulator of G protein signaling 14 [Source:HGNC Symbol;Acc:HGNC:9996]	RGS14	10636
ENSG00000198399	4720.88	0.190585	0.090533	0.0115216	0.09393	2	24202864	24360536	157673	-	ITSN2	protein_coding	chromosome	intersectin 2 [Source:HGNC Symbol;Acc:HGNC:6184]	ITSN2	50618
ENSG00000178802	659.049	-0.238344	0.140175	0.011527	0.09393	15	74890005	74902219	12215	+	MPI	protein_coding	chromosome	mannose phosphate isomerase [Source:HGNC Symbol;Acc:HGNC:7216]	MPI	4351
ENSG00000168137	4823.27	0.247032	0.153801	0.0115275	0.09393	3	9397615	9479240	81626	+	SETD5	protein_coding	chromosome	SET domain containing 5 [Source:HGNC Symbol;Acc:HGNC:25566]	SETD5	55209
ENSG00000152223	5858.02	0.250736	0.160175	0.0115308	0.09393	18	45847609	45967329	119721	-	EPG5	protein_coding	chromosome	ectopic P-granules autophagy protein 5 homolog [Source:HGNC Symbol;Acc:HGNC:29331]	EPG5	57724
ENSG00000197586	2167.69	-0.242891	0.147126	0.0115353	0.09393	20	25195693	25228075	32383	+	ENTPD6	protein_coding	chromosome	ectonucleoside triphosphate diphosphohydrolase 6 [Source:HGNC Symbol;Acc:HGNC:3368]	ENTPD6	955
ENSG00000155926	7404.96	-0.314311	0.330879	0.0115414	0.0939365	8	133036728	133102912	66185	-	SLA	protein_coding	chromosome	Src like adaptor [Source:HGNC Symbol;Acc:HGNC:10902]	SLA	6503
ENSG00000180257	269.293	-0.257303	0.172534	0.0115686	0.0939616	19	52949379	52962911	13533	-	ZNF816	protein_coding	chromosome	zinc finger protein 816 [Source:HGNC Symbol;Acc:HGNC:26995]	ZNF816	125893
ENSG00000253251	77.764	0.253421	0.16528	0.0115739	0.0939616	5	65625027	65630928	5902	+	SHLD3	protein_coding	chromosome	shieldin complex subunit 3 [Source:HGNC Symbol;Acc:HGNC:53826]	SHLD3	112441434
ENSG00000204099	140.431	0.322275	0.364922	0.0115739	0.0939616	2	241809065	241817413	8349	+	NEU4	protein_coding	chromosome	neuraminidase 4 [Source:HGNC Symbol;Acc:HGNC:21328]	NEU4	129807
[truncated: 13,181 more rows]

## Sheet: Legend
Legend
gene_id	Ensembl gene ID
[truncated: 16 more rows]
