# Supplementary material for: Persistent epigenetic memory of SARS-CoV-2 mRNA vaccination in monocyte-derived macrophages
Source: Mol Syst Biol. 2025 Mar 25;21(4):2. doi: 10.1038/s44320-025-00093-6 (PMC11965535; doi:10.1038/s44320-025-00093-6)
Supplement: Supplementary file 4 — Dataset EV3 [file 44320_2025_93_MOESM4_ESM.xlsx]

## Sheet: Dataset EV3
Differentially expressed genes (DEGs) in monocyte-derived macrophages from vaccinated individuals (t2), upon stimulation with the SARS-CoV-2 spike protein (SP), compared to unstimulated macrophages from the same donors
gene_id	baseMean	log2FoldChange	lfcSE	pvalue	padj	seqnames	start	end	width	strand	gene_name	gene_biotype	seq_coord_system	description	symbol	entrezid
ENSG00000162073	480.808	-1.4535	0.0909708	3.22905e-58	6.71481e-54	16	2969270	2973484	4215	+	PAQR4	protein_coding	chromosome	progestin and adipoQ receptor family member 4 [Source:HGNC Symbol;Acc:HGNC:26386]	PAQR4	124222
ENSG00000160094	548.578	-1.97569	0.128426	2.15674e-54	2.24247e-50	1	33256492	33300719	44228	+	ZNF362	protein_coding	chromosome	zinc finger protein 362 [Source:HGNC Symbol;Acc:HGNC:18079]	ZNF362	149076
ENSG00000151702	889.302	-2.46064	0.166706	1.28333e-50	8.89563e-47	11	128686535	128813267	126733	+	FLI1	protein_coding	chromosome	Fli-1 proto-oncogene, ETS transcription factor [Source:HGNC Symbol;Acc:HGNC:3749]	FLI1	2313
ENSG00000089057	7645.69	-1.84312	0.133405	2.52071e-44	1.31046e-40	20	4852356	5010293	157938	-	SLC23A2	protein_coding	chromosome	solute carrier family 23 member 2 [Source:HGNC Symbol;Acc:HGNC:10973]	SLC23A2	9962
ENSG00000132646	839.755	-1.21039	0.0884765	1.72104e-43	7.1578e-40	20	5114953	5126626	11674	-	PCNA	protein_coding	chromosome	proliferating cell nuclear antigen [Source:HGNC Symbol;Acc:HGNC:8729]	PCNA	5111
ENSG00000128694	70.6486	-2.71258	0.207568	1.60412e-40	5.55963e-37	2	189746660	189763227	16568	-	OSGEPL1	protein_coding	chromosome	O-sialoglycoprotein endopeptidase like 1 [Source:HGNC Symbol;Acc:HGNC:23075]	OSGEPL1	64172
ENSG00000144827	576.345	-2.19756	0.174028	1.07591e-37	3.19623e-34	3	111979010	111993368	14359	+	ABHD10	protein_coding	chromosome	abhydrolase domain containing 10, depalmitoylase [Source:HGNC Symbol;Acc:HGNC:25656]	ABHD10	55347
ENSG00000014164	1102.32	0.908952	0.0720446	1.31871e-37	3.42782e-34	8	143437659	143541447	103789	-	ZC3H3	protein_coding	chromosome	zinc finger CCCH-type containing 3 [Source:HGNC Symbol;Acc:HGNC:28972]	ZC3H3	23144
ENSG00000076351	584.623	-5.14747	0.45608	1.37605e-35	3.17944e-32	17	28394642	28407197	12556	-	SLC46A1	protein_coding	chromosome	solute carrier family 46 member 1 [Source:HGNC Symbol;Acc:HGNC:30521]	SLC46A1	113235
ENSG00000198814	7447.87	1.45227	0.118103	1.59173e-35	3.31001e-32	X	30653359	30731462	78104	+	GK	protein_coding	chromosome	glycerol kinase [Source:HGNC Symbol;Acc:HGNC:4289]	GK	2710
ENSG00000143815	3273.29	-1.18073	0.0972235	7.24206e-35	1.36908e-31	1	225401502	225428925	27424	-	LBR	protein_coding	chromosome	lamin B receptor [Source:HGNC Symbol;Acc:HGNC:6518]	LBR	3930
ENSG00000130227	1810.36	-1.09069	0.0919934	1.90177e-33	3.2956e-30	8	21919662	22006585	86924	+	XPO7	protein_coding	chromosome	exportin 7 [Source:HGNC Symbol;Acc:HGNC:14108]	XPO7	23039
ENSG00000186298	3143.22	-1.34819	0.113618	2.7962e-33	4.47285e-30	12	110719680	110742939	23260	-	PPP1CC	protein_coding	chromosome	protein phosphatase 1 catalytic subunit gamma [Source:HGNC Symbol;Acc:HGNC:9283]	PPP1CC	5501
ENSG00000285304	459.961	-1.8489	0.156821	5.3119e-33	7.89006e-30	22	37639693	37666932	27240	+	Z83844.2	protein_coding	chromosome	novel protein	Z83844.2	NA
ENSG00000108840	1059.88	-1.38539	0.11769	8.87914e-33	1.23094e-29	17	44076746	44123702	46957	-	HDAC5	protein_coding	chromosome	histone deacetylase 5 [Source:HGNC Symbol;Acc:HGNC:14068]	HDAC5	10014
ENSG00000152518	3337.61	-2.03694	0.174312	1.38742e-32	1.80321e-29	2	43222402	43226606	4205	-	ZFP36L2	protein_coding	chromosome	ZFP36 ring finger protein like 2 [Source:HGNC Symbol;Acc:HGNC:1108]	ZFP36L2	678
ENSG00000090238	264.92	-2.18155	0.18709	1.49391e-32	1.8274e-29	16	30092314	30096915	4602	-	YPEL3	protein_coding	chromosome	yippee like 3 [Source:HGNC Symbol;Acc:HGNC:18327]	YPEL3	83719
ENSG00000188483	804.238	-3.224	0.282996	6.06843e-32	7.01072e-29	9	129175552	129178261	2710	-	IER5L	protein_coding	chromosome	immediate early response 5 like [Source:HGNC Symbol;Acc:HGNC:23679]	IER5L	389792
ENSG00000163686	685.685	-2.19799	0.193426	4.55053e-31	4.98044e-28	3	58237532	58295693	58162	+	ABHD6	protein_coding	chromosome	abhydrolase domain containing 6, acylglycerol lipase [Source:HGNC Symbol;Acc:HGNC:21398]	ABHD6	57406
ENSG00000204371	758.387	-1.84894	0.163896	1.9526e-30	2.03021e-27	6	31879759	31897687	17929	-	EHMT2	protein_coding	chromosome	euchromatic histone lysine methyltransferase 2 [Source:HGNC Symbol;Acc:HGNC:14129]	EHMT2	10919
ENSG00000124496	1040.86	-3.96835	0.36396	2.47277e-30	2.44863e-27	6	42224931	42452051	227121	-	TRERF1	protein_coding	chromosome	transcriptional regulating factor 1 [Source:HGNC Symbol;Acc:HGNC:18273]	TRERF1	55809
ENSG00000178537	1126.81	-1.32739	0.118004	3.55605e-30	3.36128e-27	3	48856926	48898904	41979	-	SLC25A20	protein_coding	chromosome	solute carrier family 25 member 20 [Source:HGNC Symbol;Acc:HGNC:1421]	SLC25A20	788
ENSG00000174306	344.072	-2.17746	0.194951	4.25266e-30	3.84496e-27	20	41178448	41317672	139225	-	ZHX3	protein_coding	chromosome	zinc fingers and homeoboxes 3 [Source:HGNC Symbol;Acc:HGNC:15935]	ZHX3	23051
ENSG00000155099	232.723	-1.56085	0.139324	6.36665e-30	5.51644e-27	8	90993802	91040872	47071	-	PIP4P2	protein_coding	chromosome	phosphatidylinositol-4,5-bisphosphate 4-phosphatase 2 [Source:HGNC Symbol;Acc:HGNC:25452]	PIP4P2	55529
ENSG00000196372	495.667	-2.36384	0.21292	6.74372e-30	5.60943e-27	10	5638867	5666595	27729	-	ASB13	protein_coding	chromosome	ankyrin repeat and SOCS box containing 13 [Source:HGNC Symbol;Acc:HGNC:19765]	ASB13	79754
ENSG00000175866	1757.91	-1.45558	0.130501	1.13121e-29	9.04749e-27	17	81035122	81117432	82311	+	BAIAP2	protein_coding	chromosome	BAR/IMD domain containing adaptor protein 2 [Source:HGNC Symbol;Acc:HGNC:947]	BAIAP2	10458
ENSG00000173638	232.026	-2.81899	0.262079	1.44659e-28	1.11086e-25	21	45493572	45573365	79794	-	SLC19A1	protein_coding	chromosome	solute carrier family 19 member 1 [Source:HGNC Symbol;Acc:HGNC:10937]	SLC19A1	6573
ENSG00000101695	255.944	-3.69162	0.348356	1.49575e-28	1.11086e-25	18	32018825	32073219	54395	+	RNF125	protein_coding	chromosome	ring finger protein 125 [Source:HGNC Symbol;Acc:HGNC:21150]	RNF125	54941
ENSG00000282608	170.499	-6.88477	0.755836	5.79514e-28	4.15552e-25	1	111499429	111503633	4205	-	ADORA3	protein_coding	chromosome	adenosine A3 receptor [Source:HGNC Symbol;Acc:HGNC:268]	ADORA3	140
ENSG00000147443	927.013	-3.1175	0.295834	9.03524e-28	6.26293e-25	8	21908873	21913690	4818	-	DOK2	protein_coding	chromosome	docking protein 2 [Source:HGNC Symbol;Acc:HGNC:2991]	DOK2	9046
ENSG00000106799	4410.17	-1.55626	0.144959	1.10792e-27	7.43202e-25	9	99104038	99154192	50155	+	TGFBR1	protein_coding	chromosome	transforming growth factor beta receptor 1 [Source:HGNC Symbol;Acc:HGNC:11772]	TGFBR1	7046
ENSG00000181467	3010.43	-2.15995	0.204163	2.79164e-27	1.81413e-24	3	153162226	153170627	8402	+	RAP2B	protein_coding	chromosome	RAP2B, member of RAS oncogene family [Source:HGNC Symbol;Acc:HGNC:9862]	RAP2B	5912
ENSG00000086300	10063	1.4501	0.136782	4.75635e-27	2.99722e-24	7	26291862	26374383	82522	+	SNX10	protein_coding	chromosome	sorting nexin 10 [Source:HGNC Symbol;Acc:HGNC:14974]	SNX10	29887
ENSG00000179981	415.807	-1.8358	0.175258	1.36478e-26	8.34721e-24	18	75210755	75289950	79196	+	TSHZ1	protein_coding	chromosome	teashirt zinc finger homeobox 1 [Source:HGNC Symbol;Acc:HGNC:10669]	TSHZ1	10194
ENSG00000189319	1332.53	-2.03119	0.194846	1.75198e-26	1.04093e-23	10	124619292	124744378	125087	-	FAM53B	protein_coding	chromosome	family with sequence similarity 53 member B [Source:HGNC Symbol;Acc:HGNC:28968]	FAM53B	9679
ENSG00000288156	66.0475	-3.7215	0.368994	2.79169e-26	1.61259e-23	19	2293173	2295781	2609	+	AC104530.1	lncRNA	chromosome	novel transcript	AC104530.1	NA
ENSG00000134242	566.657	-3.38414	0.334671	4.60047e-26	2.53958e-23	1	113813811	113871753	57943	-	PTPN22	protein_coding	chromosome	protein tyrosine phosphatase non-receptor type 22 [Source:HGNC Symbol;Acc:HGNC:9652]	PTPN22	26191
ENSG00000153208	1710.76	-3.84016	0.383942	4.64073e-26	2.53958e-23	2	111898607	112029561	130955	+	MERTK	protein_coding	chromosome	MER proto-oncogene, tyrosine kinase [Source:HGNC Symbol;Acc:HGNC:7027]	MERTK	10461
ENSG00000071246	4438.1	-2.37876	0.231661	5.19713e-26	2.77114e-23	14	76761468	76783015	21548	+	VASH1	protein_coding	chromosome	vasohibin 1 [Source:HGNC Symbol;Acc:HGNC:19964]	VASH1	22846
ENSG00000130193	302.009	-2.72838	0.267285	5.48943e-26	2.85382e-23	8	142727223	142736927	9705	+	THEM6	protein_coding	chromosome	thioesterase superfamily member 6 [Source:HGNC Symbol;Acc:HGNC:29656]	THEM6	51337
ENSG00000132405	2316.58	-2.24127	0.218458	7.08083e-26	3.59136e-23	4	6909242	7033118	123877	+	TBC1D14	protein_coding	chromosome	TBC1 domain family member 14 [Source:HGNC Symbol;Acc:HGNC:29246]	TBC1D14	57533
ENSG00000106803	3833.46	0.97356	0.0958682	2.45708e-25	1.21655e-22	9	99222064	99230615	8552	+	SEC61B	protein_coding	chromosome	SEC61 translocon subunit beta [Source:HGNC Symbol;Acc:HGNC:16993]	SEC61B	10952
ENSG00000180263	1269.98	-2.17184	0.215299	4.60637e-25	2.17969e-22	12	95076749	95217482	140734	-	FGD6	protein_coding	chromosome	FYVE, RhoGEF and PH domain containing 6 [Source:HGNC Symbol;Acc:HGNC:21740]	FGD6	55785
ENSG00000004660	821.843	-2.66169	0.265915	4.612e-25	2.17969e-22	17	3860315	3894891	34577	-	CAMKK1	protein_coding	chromosome	calcium/calmodulin dependent protein kinase kinase 1 [Source:HGNC Symbol;Acc:HGNC:1469]	CAMKK1	84254
ENSG00000226137	776.01	-3.01124	0.303788	6.7959e-25	3.1166e-22	17	81029130	81034881	5752	-	BAIAP2-DT	lncRNA	chromosome	BAIAP2 divergent transcript [Source:HGNC Symbol;Acc:HGNC:44342]	BAIAP2-DT	440465
ENSG00000155111	888.323	-1.73333	0.171468	6.89414e-25	3.1166e-22	6	110609978	110815958	205981	-	CDK19	protein_coding	chromosome	cyclin dependent kinase 19 [Source:HGNC Symbol;Acc:HGNC:19338]	CDK19	23097
ENSG00000178104	31423.3	1.33115	0.131865	8.54398e-25	3.78014e-22	1	148808181	149048286	240106	+	PDE4DIP	protein_coding	chromosome	phosphodiesterase 4D interacting protein [Source:HGNC Symbol;Acc:HGNC:15580]	PDE4DIP	9659
ENSG00000130560	1371.77	-1.34654	0.133415	8.86358e-25	3.78014e-22	9	135932969	135961373	28405	-	UBAC1	protein_coding	chromosome	UBA domain containing 1 [Source:HGNC Symbol;Acc:HGNC:30221]	UBAC1	10422
ENSG00000151117	556.875	-3.05813	0.309623	8.90727e-25	3.78014e-22	11	18693122	18704785	11664	+	TMEM86A	protein_coding	chromosome	transmembrane protein 86A [Source:HGNC Symbol;Acc:HGNC:26890]	TMEM86A	144110
ENSG00000026025	248711	1.29165	0.128516	1.2691e-24	5.27819e-22	10	17228241	17237593	9353	+	VIM	protein_coding	chromosome	vimentin [Source:HGNC Symbol;Acc:HGNC:12692]	VIM	7431
ENSG00000145569	413.726	-2.82863	0.286335	1.29533e-24	5.28165e-22	5	14581792	14616180	34389	+	OTULINL	protein_coding	chromosome	OTU deubiquitinase with linear linkage specificity like [Source:HGNC Symbol;Acc:HGNC:25629]	OTULINL	54491
ENSG00000138172	1533.56	-1.38798	0.13817	1.48781e-24	5.9498e-22	10	103446786	103452402	5617	-	CALHM2	protein_coding	chromosome	calcium homeostasis modulator family member 2 [Source:HGNC Symbol;Acc:HGNC:23493]	CALHM2	51063
ENSG00000089006	2691.59	-1.2891	0.128974	2.21202e-24	8.67904e-22	20	17941597	17968980	27384	-	SNX5	protein_coding	chromosome	sorting nexin 5 [Source:HGNC Symbol;Acc:HGNC:14969]	SNX5	27131
ENSG00000204131	302.329	-4.39871	0.470726	2.46052e-24	9.47528e-22	X	71910818	72161750	250933	+	NHSL2	protein_coding	chromosome	NHS like 2 [Source:HGNC Symbol;Acc:HGNC:33737]	NHSL2	c(340527, 392490)
ENSG00000167851	2580.33	-1.84388	0.185037	2.58025e-24	9.75569e-22	17	74466399	74484794	18396	+	CD300A	protein_coding	chromosome	CD300a molecule [Source:HGNC Symbol;Acc:HGNC:19319]	CD300A	11314
ENSG00000172469	462.98	-1.34459	0.134848	3.02288e-24	1.12251e-21	6	95577535	95609452	31918	+	MANEA	protein_coding	chromosome	mannosidase endo-alpha [Source:HGNC Symbol;Acc:HGNC:21072]	MANEA	79694
ENSG00000106638	2706.11	-1.32394	0.132871	3.1677e-24	1.15565e-21	7	73567537	73578791	11255	-	TBL2	protein_coding	chromosome	transducin beta like 2 [Source:HGNC Symbol;Acc:HGNC:11586]	TBL2	26608
ENSG00000139405	253.031	-1.7045	0.171383	3.70144e-24	1.32709e-21	12	113185526	113192368	6843	+	RITA1	protein_coding	chromosome	RBPJ interacting and tubulin associated 1 [Source:HGNC Symbol;Acc:HGNC:25925]	RITA1	84934
ENSG00000188706	1703.47	2.36261	0.240092	4.07743e-24	1.43712e-21	X	129803288	129843909	40622	-	ZDHHC9	protein_coding	chromosome	zinc finger DHHC-type palmitoyltransferase 9 [Source:HGNC Symbol;Acc:HGNC:18475]	ZDHHC9	51114
ENSG00000169570	227.341	-2.03642	0.206749	6.19362e-24	2.14661e-21	5	118836074	118988547	152474	-	DTWD2	protein_coding	chromosome	DTW domain containing 2 [Source:HGNC Symbol;Acc:HGNC:19334]	DTWD2	285605
ENSG00000154889	555.005	-1.68922	0.171262	8.53425e-24	2.90934e-21	18	11882622	11908366	25745	-	MPPE1	protein_coding	chromosome	metallophosphoesterase 1 [Source:HGNC Symbol;Acc:HGNC:15988]	MPPE1	65258
ENSG00000168264	2167.46	-1.8682	0.189974	9.22327e-24	3.09352e-21	1	234604269	234610178	5910	-	IRF2BP2	protein_coding	chromosome	interferon regulatory factor 2 binding protein 2 [Source:HGNC Symbol;Acc:HGNC:21729]	IRF2BP2	359948
ENSG00000173020	4540.9	-1.48932	0.151209	1.09605e-23	3.61784e-21	11	67266473	67286556	20084	+	GRK2	protein_coding	chromosome	G protein-coupled receptor kinase 2 [Source:HGNC Symbol;Acc:HGNC:289]	GRK2	156
ENSG00000167264	452.181	-1.3375	0.135984	1.15653e-23	3.70645e-21	16	67987746	68079320	91575	+	DUS2	protein_coding	chromosome	dihydrouridine synthase 2 [Source:HGNC Symbol;Acc:HGNC:26014]	DUS2	54920
ENSG00000115718	59.1203	-5.62037	0.694087	1.15854e-23	3.70645e-21	2	127418427	127429242	10816	+	PROC	protein_coding	chromosome	protein C, inactivator of coagulation factors Va and VIIIa [Source:HGNC Symbol;Acc:HGNC:9451]	PROC	5624
ENSG00000240859	781.61	-2.06109	0.211835	1.95209e-23	6.15055e-21	7	149549	155465	5917	+	AC093627.4	lncRNA	chromosome	novel transcript	AC093627.4	100507642
ENSG00000172667	919.111	-1.54339	0.158844	4.02206e-23	1.23491e-20	3	178960121	179072215	112095	-	ZMAT3	protein_coding	chromosome	zinc finger matrin-type 3 [Source:HGNC Symbol;Acc:HGNC:29983]	ZMAT3	64393
ENSG00000108175	19839.8	-1.39008	0.143108	4.03818e-23	1.23491e-20	10	79068966	79316519	247554	+	ZMIZ1	protein_coding	chromosome	zinc finger MIZ-type containing 1 [Source:HGNC Symbol;Acc:HGNC:16493]	ZMIZ1	57178
ENSG00000092068	3570.47	-2.05083	0.212699	4.67271e-23	1.40825e-20	14	23125295	23183674	58380	-	SLC7A8	protein_coding	chromosome	solute carrier family 7 member 8 [Source:HGNC Symbol;Acc:HGNC:11066]	SLC7A8	23428
ENSG00000177706	12652.3	-1.37755	0.142364	5.75326e-23	1.70913e-20	7	192571	260772	68202	+	FAM20C	protein_coding	chromosome	FAM20C golgi associated secretory pathway kinase [Source:HGNC Symbol;Acc:HGNC:22140]	FAM20C	56975
ENSG00000197971	2866.52	-2.88067	0.304097	6.19913e-23	1.81565e-20	18	76978827	77133683	154857	-	MBP	protein_coding	chromosome	myelin basic protein [Source:HGNC Symbol;Acc:HGNC:6925]	MBP	4155
ENSG00000197965	8622.47	2.0759	0.216104	6.37689e-23	1.82363e-20	1	167721192	167791919	70728	+	MPZL1	protein_coding	chromosome	myelin protein zero like 1 [Source:HGNC Symbol;Acc:HGNC:7226]	MPZL1	9019
ENSG00000138363	1069.28	-1.27715	0.132327	6.48434e-23	1.82363e-20	2	215311956	215349773	37818	+	ATIC	protein_coding	chromosome	5-aminoimidazole-4-carboxamide ribonucleotide formyltransferase/IMP cyclohydrolase [Source:HGNC Symbol;Acc:HGNC:794]	ATIC	471
ENSG00000100823	1854.68	-1.44282	0.149242	6.48947e-23	1.82363e-20	14	20455191	20457772	2582	+	APEX1	protein_coding	chromosome	apurinic/apyrimidinic endodeoxyribonuclease 1 [Source:HGNC Symbol;Acc:HGNC:587]	APEX1	328
ENSG00000126882	2693.72	-2.11974	0.22117	7.36319e-23	2.04157e-20	9	131258076	131276510	18435	-	FAM78A	protein_coding	chromosome	family with sequence similarity 78 member A [Source:HGNC Symbol;Acc:HGNC:25465]	FAM78A	286336
ENSG00000004799	1625.1	-3.38577	0.362213	8.06336e-23	2.20629e-20	7	95583499	95596516	13018	-	PDK4	protein_coding	chromosome	pyruvate dehydrogenase kinase 4 [Source:HGNC Symbol;Acc:HGNC:8812]	PDK4	5166
ENSG00000148158	2383.3	-2.13779	0.225858	2.2477e-22	6.07024e-20	9	112750760	112881671	130912	+	SNX30	protein_coding	chromosome	sorting nexin family member 30 [Source:HGNC Symbol;Acc:HGNC:23685]	SNX30	401548
ENSG00000215861	3056.16	1.4038	0.147447	2.63312e-22	6.95706e-20	1	149197992	149321732	123741	-	AC245297.1	transcribed_unprocessed_pseudogene	chromosome	phosphodiesterase 4D interacting protein (myomegalin) (PDE4DIP) pseudogene	AC245297.1	NA
ENSG00000137841	6172.54	-2.07853	0.21977	2.64298e-22	6.95706e-20	15	40278176	40307935	29760	-	PLCB2	protein_coding	chromosome	phospholipase C beta 2 [Source:HGNC Symbol;Acc:HGNC:9055]	PLCB2	5330
ENSG00000168792	519.683	-1.36914	0.143901	2.72419e-22	7.08119e-20	17	29560547	29567037	6491	-	ABHD15	protein_coding	chromosome	abhydrolase domain containing 15 [Source:HGNC Symbol;Acc:HGNC:26971]	ABHD15	116236
ENSG00000130816	4609.74	-1.19242	0.125746	2.81843e-22	7.23571e-20	19	10133342	10231286	97945	-	DNMT1	protein_coding	chromosome	DNA methyltransferase 1 [Source:HGNC Symbol;Acc:HGNC:2976]	DNMT1	1786
ENSG00000169957	882.036	-1.02665	0.108892	3.45127e-22	8.75234e-20	16	30524004	30526821	2818	-	ZNF768	protein_coding	chromosome	zinc finger protein 768 [Source:HGNC Symbol;Acc:HGNC:26273]	ZNF768	79724
ENSG00000135318	97.9746	4.15753	0.466336	4.10728e-22	1.02905e-19	6	85449584	85495791	46208	+	NT5E	protein_coding	chromosome	5'-nucleotidase ecto [Source:HGNC Symbol;Acc:HGNC:8021]	NT5E	4907
ENSG00000169683	112.215	-1.51097	0.159688	4.72666e-22	1.17013e-19	17	82023305	82031151	7847	+	LRRC45	protein_coding	chromosome	leucine rich repeat containing 45 [Source:HGNC Symbol;Acc:HGNC:28302]	LRRC45	201255
ENSG00000142197	4514.84	-1.95622	0.2078	4.80987e-22	1.17672e-19	21	36156782	36294274	137493	+	DOP1B	protein_coding	chromosome	DOP1 leucine zipper like protein B [Source:HGNC Symbol;Acc:HGNC:1291]	DOP1B	9980
ENSG00000115295	2551	-1.9776	0.210204	4.93434e-22	1.19314e-19	2	29097705	29189643	91939	+	CLIP4	protein_coding	chromosome	CAP-Gly domain containing linker protein family member 4 [Source:HGNC Symbol;Acc:HGNC:26108]	CLIP4	79745
ENSG00000177054	520.822	0.940975	0.100548	6.29042e-22	1.50356e-19	11	19117099	19176422	59324	+	ZDHHC13	protein_coding	chromosome	zinc finger DHHC-type palmitoyltransferase 13 [Source:HGNC Symbol;Acc:HGNC:18413]	ZDHHC13	54503
ENSG00000233058	329.402	1.1332	0.121054	7.91592e-22	1.87059e-19	3	194487140	194521156	34017	+	LINC00884	lncRNA	chromosome	long intergenic non-protein coding RNA 884 [Source:HGNC Symbol;Acc:HGNC:48570]	LINC00884	NA
ENSG00000278330	195.724	-3.77913	0.420839	9.09921e-22	2.12605e-19	18	77112602	77115726	3125	+	AC018529.2	lncRNA	chromosome	novel transcript, antisense to MBP	AC018529.2	NA
ENSG00000101265	6274.74	-2.34728	0.253041	9.62474e-22	2.22385e-19	20	4780023	4823608	43586	-	RASSF2	protein_coding	chromosome	Ras association domain family member 2 [Source:HGNC Symbol;Acc:HGNC:9883]	RASSF2	9770
ENSG00000072736	1915.2	-1.49791	0.159723	1.04848e-21	2.39596e-19	16	68084751	68229259	144509	+	NFATC3	protein_coding	chromosome	nuclear factor of activated T cells 3 [Source:HGNC Symbol;Acc:HGNC:7777]	NFATC3	4775
ENSG00000136161	2428.86	-2.29994	0.248125	1.10892e-21	2.50653e-19	13	48488963	48533256	44294	-	RCBTB2	protein_coding	chromosome	RCC1 and BTB domain containing protein 2 [Source:HGNC Symbol;Acc:HGNC:1914]	RCBTB2	1102
ENSG00000100347	818.896	-1.48709	0.158838	1.21785e-21	2.72315e-19	22	43955442	44010531	55090	+	SAMM50	protein_coding	chromosome	SAMM50 sorting and assembly machinery component [Source:HGNC Symbol;Acc:HGNC:24276]	SAMM50	25813
ENSG00000075336	488.427	-1.43917	0.153827	1.28378e-21	2.84002e-19	18	74148523	74160531	12009	+	TIMM21	protein_coding	chromosome	translocase of inner mitochondrial membrane 21 [Source:HGNC Symbol;Acc:HGNC:25010]	TIMM21	29090
ENSG00000112118	738.343	-1.02215	0.110198	1.44974e-21	3.17341e-19	6	52264014	52284881	20868	-	MCM3	protein_coding	chromosome	minichromosome maintenance complex component 3 [Source:HGNC Symbol;Acc:HGNC:6945]	MCM3	4172
ENSG00000179583	2175.49	-2.75269	0.300935	1.63717e-21	3.52588e-19	16	10866222	10943021	76800	+	CIITA	protein_coding	chromosome	class II major histocompatibility complex transactivator [Source:HGNC Symbol;Acc:HGNC:7067]	CIITA	4261
ENSG00000125703	285.262	-2.41392	0.262176	1.64467e-21	3.52588e-19	1	62784132	62865516	81385	+	ATG4C	protein_coding	chromosome	autophagy related 4C cysteine peptidase [Source:HGNC Symbol;Acc:HGNC:16040]	ATG4C	84938
ENSG00000080503	1883.99	-1.53375	0.165283	2.63338e-21	5.58786e-19	9	1980290	2193624	213335	+	SMARCA2	protein_coding	chromosome	SWI/SNF related, matrix associated, actin dependent regulator of chromatin, subfamily a, member 2 [Source:HGNC Symbol;Acc:HGNC:11098]	SMARCA2	6595
ENSG00000086065	4102.35	1.44291	0.155811	3.13483e-21	6.58472e-19	9	33264879	33282070	17192	+	CHMP5	protein_coding	chromosome	charged multivesicular body protein 5 [Source:HGNC Symbol;Acc:HGNC:26942]	CHMP5	51510
ENSG00000103569	32637.2	1.89623	0.205644	3.21542e-21	6.68647e-19	15	58138169	58185911	47743	+	AQP9	protein_coding	chromosome	aquaporin 9 [Source:HGNC Symbol;Acc:HGNC:643]	AQP9	366
ENSG00000105516	69.8275	-2.89346	0.319895	3.28353e-21	6.7605e-19	19	48630030	48637379	7350	-	DBP	protein_coding	chromosome	D-box binding PAR bZIP transcription factor [Source:HGNC Symbol;Acc:HGNC:2697]	DBP	1628
ENSG00000188060	1319.19	-3.04215	0.33755	3.40478e-21	6.94141e-19	1	28592200	28595449	3250	+	RAB42	protein_coding	chromosome	RAB42, member RAS oncogene family [Source:HGNC Symbol;Acc:HGNC:28702]	RAB42	115273
ENSG00000154814	188.944	-1.32005	0.143176	4.15998e-21	8.39872e-19	3	16265160	16350299	85140	+	OXNAD1	protein_coding	chromosome	oxidoreductase NAD binding domain containing 1 [Source:HGNC Symbol;Acc:HGNC:25128]	OXNAD1	92106
ENSG00000187796	925.428	-2.11263	0.231042	4.77384e-21	9.54539e-19	9	136361903	136373681	11779	-	CARD9	protein_coding	chromosome	caspase recruitment domain family member 9 [Source:HGNC Symbol;Acc:HGNC:16391]	CARD9	64170
ENSG00000165474	3335.74	3.37648	0.379506	5.09685e-21	1.00942e-18	13	20187463	20192938	5476	-	GJB2	protein_coding	chromosome	gap junction protein beta 2 [Source:HGNC Symbol;Acc:HGNC:4284]	GJB2	2706
ENSG00000131871	2871.38	1.10828	0.121113	5.36156e-21	1.05183e-18	15	101270817	101277500	6684	-	SELENOS	protein_coding	chromosome	selenoprotein S [Source:HGNC Symbol;Acc:HGNC:30396]	SELENOS	55829
ENSG00000123329	623.091	-2.23026	0.245068	5.91893e-21	1.15032e-18	12	57472264	57488814	16551	-	ARHGAP9	protein_coding	chromosome	Rho GTPase activating protein 9 [Source:HGNC Symbol;Acc:HGNC:14130]	ARHGAP9	64333
ENSG00000162378	1509.5	-1.26559	0.13816	6.66065e-21	1.28248e-18	1	52726453	52827336	100884	+	ZYG11B	protein_coding	chromosome	zyg-11 family member B, cell cycle regulator [Source:HGNC Symbol;Acc:HGNC:25820]	ZYG11B	79699
ENSG00000100092	3977.89	-1.07498	0.118052	7.61371e-21	1.45254e-18	22	37634654	37656117	21464	+	SH3BP1	protein_coding	chromosome	SH3 domain binding protein 1 [Source:HGNC Symbol;Acc:HGNC:10824]	SH3BP1	23616
ENSG00000154822	435.546	-1.42243	0.155387	8.34178e-21	1.57698e-18	3	16802651	17090604	287954	+	PLCL2	protein_coding	chromosome	phospholipase C like 2 [Source:HGNC Symbol;Acc:HGNC:9064]	PLCL2	23228
ENSG00000175602	173.824	-1.63833	0.179261	9.15159e-21	1.71448e-18	11	65890673	65891635	963	+	CCDC85B	protein_coding	chromosome	coiled-coil domain containing 85B [Source:HGNC Symbol;Acc:HGNC:24926]	CCDC85B	11007
ENSG00000245848	3677.25	-3.1926	0.360349	1.02078e-20	1.89527e-18	19	33299934	33302534	2601	-	CEBPA	protein_coding	chromosome	CCAAT enhancer binding protein alpha [Source:HGNC Symbol;Acc:HGNC:1833]	CEBPA	1050
ENSG00000092847	3513.72	-1.79983	0.197699	1.07586e-20	1.97987e-18	1	35869808	35930532	60725	+	AGO1	protein_coding	chromosome	argonaute RISC component 1 [Source:HGNC Symbol;Acc:HGNC:3262]	AGO1	26523
ENSG00000059588	529.843	-1.60478	0.175926	1.10002e-20	1.99924e-18	1	234391313	234479179	87867	-	TARBP1	protein_coding	chromosome	TAR (HIV-1) RNA binding protein 1 [Source:HGNC Symbol;Acc:HGNC:11568]	TARBP1	6894
ENSG00000130513	3132.9	-1.4965	0.163994	1.10561e-20	1.99924e-18	19	18374731	18389176	14446	+	GDF15	protein_coding	chromosome	growth differentiation factor 15 [Source:HGNC Symbol;Acc:HGNC:30142]	GDF15	9518
ENSG00000177917	944.134	1.11273	0.122671	1.12867e-20	2.02334e-18	2	152717893	152762396	44504	+	ARL6IP6	protein_coding	chromosome	ADP ribosylation factor like GTPase 6 interacting protein 6 [Source:HGNC Symbol;Acc:HGNC:24048]	ARL6IP6	151188
ENSG00000132846	408.768	-2.93577	0.330243	1.24147e-20	2.20652e-18	5	77072072	77087285	15214	-	ZBED3	protein_coding	chromosome	zinc finger BED-type containing 3 [Source:HGNC Symbol;Acc:HGNC:20711]	ZBED3	84327
ENSG00000151748	1784.25	1.70399	0.18738	1.31344e-20	2.31465e-18	14	50632058	50668306	36249	-	SAV1	protein_coding	chromosome	salvador family WW domain containing protein 1 [Source:HGNC Symbol;Acc:HGNC:17795]	SAV1	60485
ENSG00000179335	2319.92	1.00587	0.111588	1.59642e-20	2.78972e-18	15	74598500	74645414	46915	+	CLK3	protein_coding	chromosome	CDC like kinase 3 [Source:HGNC Symbol;Acc:HGNC:2071]	CLK3	1198
ENSG00000015532	244.433	-1.63321	0.179957	1.65062e-20	2.86039e-18	17	50346126	50363138	17013	+	XYLT2	protein_coding	chromosome	xylosyltransferase 2 [Source:HGNC Symbol;Acc:HGNC:15517]	XYLT2	64132
ENSG00000186260	767.409	-1.53883	0.169496	1.68181e-20	2.89035e-18	16	14071319	14266773	195455	+	MRTFB	protein_coding	chromosome	myocardin related transcription factor B [Source:HGNC Symbol;Acc:HGNC:29819]	MRTFB	57496
ENSG00000104903	441.672	-1.69233	0.18674	1.76886e-20	3.01504e-18	19	13099033	13103161	4129	-	LYL1	protein_coding	chromosome	LYL1 basic helix-loop-helix family member [Source:HGNC Symbol;Acc:HGNC:6734]	LYL1	4066
ENSG00000188735	220.817	-2.423	0.270981	1.84666e-20	3.12205e-18	12	121712752	121783001	70250	+	TMEM120B	protein_coding	chromosome	transmembrane protein 120B [Source:HGNC Symbol;Acc:HGNC:32008]	TMEM120B	144404
ENSG00000170456	389.699	-1.46719	0.162025	2.09342e-20	3.5107e-18	12	31382226	31591136	208911	-	DENND5B	protein_coding	chromosome	DENN domain containing 5B [Source:HGNC Symbol;Acc:HGNC:28338]	DENND5B	160518
ENSG00000095370	198.891	-2.77521	0.31337	2.2133e-20	3.68204e-18	9	127738317	127778710	40394	-	SH2D3C	protein_coding	chromosome	SH2 domain containing 3C [Source:HGNC Symbol;Acc:HGNC:16884]	SH2D3C	10044
ENSG00000147130	535.389	-2.23272	0.249886	2.66382e-20	4.39637e-18	X	71239624	71255146	15523	-	ZMYM3	protein_coding	chromosome	zinc finger MYM-type containing 3 [Source:HGNC Symbol;Acc:HGNC:13054]	ZMYM3	9203
ENSG00000158715	522.728	-2.37285	0.267344	3.6257e-20	5.93673e-18	1	205657851	205680509	22659	-	SLC45A3	protein_coding	chromosome	solute carrier family 45 member 3 [Source:HGNC Symbol;Acc:HGNC:8642]	SLC45A3	85414
ENSG00000213876	40.1478	-5.38056	0.738325	4.08658e-20	6.6391e-18	17	7140930	7141592	663	+	RPL7AP64	processed_pseudogene	chromosome	ribosomal protein L7a pseudogene 64 [Source:HGNC Symbol;Acc:HGNC:35821]	RPL7AP64	NA
ENSG00000100938	1167.52	-0.833718	0.0935815	4.62282e-20	7.45206e-18	14	24232422	24239242	6821	+	GMPR2	protein_coding	chromosome	guanosine monophosphate reductase 2 [Source:HGNC Symbol;Acc:HGNC:4377]	GMPR2	51292
ENSG00000075240	2844.52	-3.13415	0.361251	5.76921e-20	9.22851e-18	22	46576012	46679790	103779	+	GRAMD4	protein_coding	chromosome	GRAM domain containing 4 [Source:HGNC Symbol;Acc:HGNC:29113]	GRAMD4	23151
ENSG00000006534	4036.65	-1.07101	0.120747	6.45221e-20	1.02423e-17	11	68008578	68029282	20705	+	ALDH3B1	protein_coding	chromosome	aldehyde dehydrogenase 3 family member B1 [Source:HGNC Symbol;Acc:HGNC:410]	ALDH3B1	221
ENSG00000068724	2404.53	-1.99312	0.224546	6.53011e-20	1.02874e-17	2	46916157	47076137	159981	+	TTC7A	protein_coding	chromosome	tetratricopeptide repeat domain 7A [Source:HGNC Symbol;Acc:HGNC:19750]	TTC7A	57217
ENSG00000111913	127.799	3.27461	0.379715	6.93249e-20	1.08392e-17	6	24804282	25042170	237889	-	RIPOR2	protein_coding	chromosome	RHO family interacting cell polarization regulator 2 [Source:HGNC Symbol;Acc:HGNC:13872]	RIPOR2	9750
ENSG00000013375	2154.4	1.21542	0.136705	7.06225e-20	1.09597e-17	6	83161150	83193936	32787	-	PGM3	protein_coding	chromosome	phosphoglucomutase 3 [Source:HGNC Symbol;Acc:HGNC:8907]	PGM3	5238
ENSG00000156030	2224.78	-2.0363	0.229982	7.46254e-20	1.14951e-17	14	73715122	73790285	75164	-	MIDEAS	protein_coding	chromosome	mitotic deacetylase associated SANT domain protein [Source:HGNC Symbol;Acc:HGNC:19853]	MIDEAS	91748
ENSG00000198246	3740.37	-2.24833	0.25506	7.62162e-20	1.16538e-17	10	71319259	71381423	62165	+	SLC29A3	protein_coding	chromosome	solute carrier family 29 member 3 [Source:HGNC Symbol;Acc:HGNC:23096]	SLC29A3	55315
ENSG00000198855	1690.06	1.14267	0.128903	7.74515e-20	1.17562e-17	12	108515277	108525837	10561	+	FICD	protein_coding	chromosome	FIC domain protein adenylyltransferase [Source:HGNC Symbol;Acc:HGNC:18416]	FICD	11153
ENSG00000135373	297.654	3.1976	0.37081	8.08933e-20	1.21897e-17	11	34621093	34663288	42196	+	EHF	protein_coding	chromosome	ETS homologous factor [Source:HGNC Symbol;Acc:HGNC:3246]	EHF	26298
ENSG00000122547	1199.1	-3.74759	0.442548	8.62951e-20	1.29101e-17	7	36153254	36301538	148285	+	EEPD1	protein_coding	chromosome	endonuclease/exonuclease/phosphatase family domain containing 1 [Source:HGNC Symbol;Acc:HGNC:22223]	EEPD1	80820
ENSG00000138182	179.06	-1.32203	0.14892	9.41922e-20	1.39909e-17	10	89701590	89774939	73350	+	KIF20B	protein_coding	chromosome	kinesin family member 20B [Source:HGNC Symbol;Acc:HGNC:7212]	KIF20B	9585
ENSG00000197312	4244.84	-1.44926	0.163089	9.59048e-20	1.41443e-17	1	15617458	15669044	51587	+	DDI2	protein_coding	chromosome	DNA damage inducible 1 homolog 2 [Source:HGNC Symbol;Acc:HGNC:24578]	DDI2	84301
ENSG00000176788	11107.6	1.739	0.196254	1.04332e-19	1.52788e-17	5	17065598	17276843	211246	+	BASP1	protein_coding	chromosome	brain abundant membrane attached signal protein 1 [Source:HGNC Symbol;Acc:HGNC:957]	BASP1	10409
ENSG00000119457	40.4277	-5.55296	0.793561	1.20307e-19	1.74949e-17	9	112878920	112890876	11957	-	SLC46A2	protein_coding	chromosome	solute carrier family 46 member 2 [Source:HGNC Symbol;Acc:HGNC:16055]	SLC46A2	57864
ENSG00000165533	207.636	-1.32045	0.14925	1.2315e-19	1.7784e-17	14	88824153	88881078	56926	+	TTC8	protein_coding	chromosome	tetratricopeptide repeat domain 8 [Source:HGNC Symbol;Acc:HGNC:20087]	TTC8	123016
ENSG00000105875	1515.49	-1.54458	0.174883	1.55546e-19	2.23074e-17	7	135183839	135211534	27696	-	WDR91	protein_coding	chromosome	WD repeat domain 91 [Source:HGNC Symbol;Acc:HGNC:24997]	WDR91	29062
ENSG00000065413	1037.47	-1.77572	0.202219	2.03766e-19	2.90227e-17	2	196967017	197311173	344157	-	ANKRD44	protein_coding	chromosome	ankyrin repeat domain 44 [Source:HGNC Symbol;Acc:HGNC:25259]	ANKRD44	91526
ENSG00000156675	2420.09	-2.07399	0.23759	2.13603e-19	3.02168e-17	8	37858618	37899497	40880	-	RAB11FIP1	protein_coding	chromosome	RAB11 family interacting protein 1 [Source:HGNC Symbol;Acc:HGNC:30265]	RAB11FIP1	80223
ENSG00000163512	2147.83	1.06458	0.12212	2.47263e-19	3.47421e-17	3	28315003	28349050	34048	-	AZI2	protein_coding	chromosome	5-azacytidine induced 2 [Source:HGNC Symbol;Acc:HGNC:24002]	AZI2	64343
ENSG00000063322	1298.12	-0.707449	0.0808061	2.96639e-19	4.14001e-17	19	39391303	39400641	9339	+	MED29	protein_coding	chromosome	mediator complex subunit 29 [Source:HGNC Symbol;Acc:HGNC:23074]	MED29	55588
ENSG00000175463	646.764	-2.55491	0.297044	3.02798e-19	4.19779e-17	11	67403915	67410089	6175	+	TBC1D10C	protein_coding	chromosome	TBC1 domain family member 10C [Source:HGNC Symbol;Acc:HGNC:24702]	TBC1D10C	374403
ENSG00000138439	42.028	-2.37127	0.274906	3.30707e-19	4.55434e-17	2	202634969	202769757	134789	+	FAM117B	protein_coding	chromosome	family with sequence similarity 117 member B [Source:HGNC Symbol;Acc:HGNC:14440]	FAM117B	150864
ENSG00000173540	2553.85	0.886297	0.102186	3.41509e-19	4.6579e-17	3	49716844	49723973	7130	-	GMPPB	protein_coding	chromosome	GDP-mannose pyrophosphorylase B [Source:HGNC Symbol;Acc:HGNC:22932]	GMPPB	29925
ENSG00000106144	725.699	-0.955347	0.11021	3.42707e-19	4.6579e-17	7	143288215	143307696	19482	+	CASP2	protein_coding	chromosome	caspase 2 [Source:HGNC Symbol;Acc:HGNC:1503]	CASP2	835
ENSG00000196792	1516.94	1.17661	0.135409	3.91311e-19	5.28397e-17	14	30893799	31026401	132603	-	STRN3	protein_coding	chromosome	striatin 3 [Source:HGNC Symbol;Acc:HGNC:15720]	STRN3	29966
ENSG00000084710	92.8278	-3.09622	0.365948	3.95191e-19	5.30193e-17	2	25042076	25159135	117060	+	EFR3B	protein_coding	chromosome	EFR3 homolog B [Source:HGNC Symbol;Acc:HGNC:29155]	EFR3B	22979
ENSG00000103365	4506.82	-2.20631	0.255643	4.13849e-19	5.51667e-17	16	23463542	23521995	58454	-	GGA2	protein_coding	chromosome	golgi associated, gamma adaptin ear containing, ARF binding protein 2 [Source:HGNC Symbol;Acc:HGNC:16064]	GGA2	23062
ENSG00000100344	103.932	-2.82649	0.332157	4.21175e-19	5.57856e-17	22	43923792	43964488	40697	+	PNPLA3	protein_coding	chromosome	patatin like phospholipase domain containing 3 [Source:HGNC Symbol;Acc:HGNC:18590]	PNPLA3	80339
ENSG00000047849	11379.1	0.711483	0.0816777	4.29782e-19	5.65653e-17	3	47850690	48089272	238583	-	MAP4	protein_coding	chromosome	microtubule associated protein 4 [Source:HGNC Symbol;Acc:HGNC:6862]	MAP4	4134
ENSG00000008853	1275.03	-2.56136	0.29932	4.37819e-19	5.72607e-17	8	22987417	23020199	32783	+	RHOBTB2	protein_coding	chromosome	Rho related BTB domain containing 2 [Source:HGNC Symbol;Acc:HGNC:18756]	RHOBTB2	23221
ENSG00000134061	1532.4	-3.47143	0.415482	4.51863e-19	5.87281e-17	5	67179613	67196799	17187	-	CD180	protein_coding	chromosome	CD180 molecule [Source:HGNC Symbol;Acc:HGNC:6726]	CD180	4064
ENSG00000224307	51.5704	-4.47518	0.569592	4.77249e-19	6.16421e-17	9	129282458	129312665	30208	+	AL161785.1	lncRNA	chromosome	novel transcript	AL161785.1	101929331
ENSG00000242498	1142.96	-2.27796	0.264985	4.95759e-19	6.36377e-17	15	89895006	89912952	17947	-	ARPIN	protein_coding	chromosome	actin related protein 2/3 complex inhibitor [Source:HGNC Symbol;Acc:HGNC:28782]	ARPIN	348110
ENSG00000145882	170.867	-1.57301	0.180861	5.05795e-19	6.45277e-17	5	149358037	149369653	11617	+	PCYOX1L	protein_coding	chromosome	prenylcysteine oxidase 1 like [Source:HGNC Symbol;Acc:HGNC:28477]	PCYOX1L	78991
ENSG00000073111	514.969	-1.24415	0.143651	5.68104e-19	7.20349e-17	3	127598410	127622436	24027	+	MCM2	protein_coding	chromosome	minichromosome maintenance complex component 2 [Source:HGNC Symbol;Acc:HGNC:6944]	MCM2	4171
ENSG00000165424	338.314	-2.18327	0.254486	6.70313e-19	8.44798e-17	10	79382325	79445624	63300	-	ZCCHC24	protein_coding	chromosome	zinc finger CCHC-type containing 24 [Source:HGNC Symbol;Acc:HGNC:26911]	ZCCHC24	219654
ENSG00000155254	705.473	-2.03232	0.236586	7.67931e-19	9.61996e-17	10	97713173	97718150	4978	+	MARVELD1	protein_coding	chromosome	MARVEL domain containing 1 [Source:HGNC Symbol;Acc:HGNC:28674]	MARVELD1	83742
ENSG00000127922	1625.31	0.488379	0.0557038	7.72687e-19	9.62158e-17	7	96481626	96709891	228266	-	SEM1	protein_coding	chromosome	SEM1 26S proteasome complex subunit [Source:HGNC Symbol;Acc:HGNC:10845]	SEM1	7979
ENSG00000172985	1090.44	-2.34043	0.27429	7.78978e-19	9.64217e-17	2	109129205	109504634	375430	+	SH3RF3	protein_coding	chromosome	SH3 domain containing ring finger 3 [Source:HGNC Symbol;Acc:HGNC:24699]	SH3RF3	344558
ENSG00000178573	758.467	-2.4392	0.286738	8.28843e-19	1.01987e-16	16	79585843	79600737	14895	-	MAF	protein_coding	chromosome	MAF bZIP transcription factor [Source:HGNC Symbol;Acc:HGNC:6776]	MAF	4094
ENSG00000106789	627.809	-2.14341	0.250545	8.79215e-19	1.07549e-16	9	98120975	98192637	71663	-	CORO2A	protein_coding	chromosome	coronin 2A [Source:HGNC Symbol;Acc:HGNC:2255]	CORO2A	7464
ENSG00000135709	3262.38	-2.63391	0.311975	1.036e-18	1.25986e-16	16	85027751	85094230	66480	+	KIAA0513	protein_coding	chromosome	KIAA0513 [Source:HGNC Symbol;Acc:HGNC:29058]	KIAA0513	9764
ENSG00000149474	330.839	-1.38699	0.161384	1.21148e-18	1.4647e-16	20	18137228	18188387	51160	+	KAT14	protein_coding	chromosome	lysine acetyltransferase 14 [Source:HGNC Symbol;Acc:HGNC:15904]	KAT14	57325
ENSG00000104643	1562.57	1.12488	0.13171	1.28929e-18	1.54975e-16	8	11284816	11328146	43331	+	MTMR9	protein_coding	chromosome	myotubularin related protein 9 [Source:HGNC Symbol;Acc:HGNC:14596]	MTMR9	66036
ENSG00000164048	916.539	-3.23221	0.389938	1.29778e-18	1.551e-16	3	48241100	48299253	58154	+	ZNF589	protein_coding	chromosome	zinc finger protein 589 [Source:HGNC Symbol;Acc:HGNC:16747]	ZNF589	51385
ENSG00000161558	108.516	-1.27521	0.148875	1.36542e-18	1.6225e-16	19	48332356	48364059	31704	-	TMEM143	protein_coding	chromosome	transmembrane protein 143 [Source:HGNC Symbol;Acc:HGNC:25603]	TMEM143	55260
ENSG00000102743	89.8797	-1.89185	0.221447	1.41123e-18	1.66741e-16	13	40789412	40812460	23049	+	SLC25A15	protein_coding	chromosome	solute carrier family 25 member 15 [Source:HGNC Symbol;Acc:HGNC:10985]	SLC25A15	10166
ENSG00000103066	2629.03	-1.62997	0.190168	1.46849e-18	1.72526e-16	16	68245304	68261058	15755	+	PLA2G15	protein_coding	chromosome	phospholipase A2 group XV [Source:HGNC Symbol;Acc:HGNC:17163]	PLA2G15	23659
ENSG00000124782	2956.18	-1.74651	0.204152	1.52234e-18	1.77849e-16	6	7107597	7251980	144384	+	RREB1	protein_coding	chromosome	ras responsive element binding protein 1 [Source:HGNC Symbol;Acc:HGNC:10449]	RREB1	6239
ENSG00000177200	2763	-1.25429	0.146972	1.73141e-18	2.01143e-16	16	53055033	53329150	274118	+	CHD9	protein_coding	chromosome	chromodomain helicase DNA binding protein 9 [Source:HGNC Symbol;Acc:HGNC:25701]	CHD9	80205
ENSG00000168569	116.25	-2.01173	0.236838	1.81475e-18	2.09654e-16	11	62771629	62792006	20378	-	TMEM223	protein_coding	chromosome	transmembrane protein 223 [Source:HGNC Symbol;Acc:HGNC:28464]	TMEM223	79064
ENSG00000171659	592.469	-3.64584	0.448514	1.90698e-18	2.19092e-16	X	41688973	41697275	8303	+	GPR34	protein_coding	chromosome	G protein-coupled receptor 34 [Source:HGNC Symbol;Acc:HGNC:4490]	GPR34	2857
ENSG00000186594	3588.08	1.46925	0.171957	1.93876e-18	2.2152e-16	17	1711493	1717174	5682	-	MIR22HG	lncRNA	chromosome	MIR22 host gene [Source:HGNC Symbol;Acc:HGNC:28219]	MIR22HG	84981
ENSG00000116161	1176.2	-1.28377	0.150675	2.04648e-18	2.31801e-16	1	174999163	175012027	12865	+	CACYBP	protein_coding	chromosome	calcyclin binding protein [Source:HGNC Symbol;Acc:HGNC:30423]	CACYBP	27101
ENSG00000111271	784.303	-0.798149	0.0939972	2.05104e-18	2.31801e-16	12	111686053	111757107	71055	+	ACAD10	protein_coding	chromosome	acyl-CoA dehydrogenase family member 10 [Source:HGNC Symbol;Acc:HGNC:21597]	ACAD10	80724
ENSG00000173812	33455.8	1.19874	0.141059	2.13995e-18	2.40541e-16	17	41688885	41692668	3784	+	EIF1	protein_coding	chromosome	eukaryotic translation initiation factor 1 [Source:HGNC Symbol;Acc:HGNC:3249]	EIF1	10209
ENSG00000198894	1316.53	-1.68704	0.19801	2.18238e-18	2.43992e-16	14	77098126	77117287	19162	+	CIPC	protein_coding	chromosome	CLOCK interacting pacemaker [Source:HGNC Symbol;Acc:HGNC:20365]	CIPC	85457
ENSG00000010322	2733.39	-1.8007	0.211811	2.26928e-18	2.52352e-16	3	52455118	52493068	37951	+	NISCH	protein_coding	chromosome	nischarin [Source:HGNC Symbol;Acc:HGNC:18006]	NISCH	11188
ENSG00000172349	1051.59	-1.92071	0.226543	2.36706e-18	2.61825e-16	15	81159575	81314058	154484	+	IL16	protein_coding	chromosome	interleukin 16 [Source:HGNC Symbol;Acc:HGNC:5980]	IL16	3603
ENSG00000152782	37.7621	-2.80984	0.338237	2.40783e-18	2.64925e-16	10	89579497	89645572	66076	-	PANK1	protein_coding	chromosome	pantothenate kinase 1 [Source:HGNC Symbol;Acc:HGNC:8598]	PANK1	53354
ENSG00000042286	3735.97	1.05603	0.124997	2.52481e-18	2.76334e-16	10	70098223	70132934	34712	-	AIFM2	protein_coding	chromosome	apoptosis inducing factor mitochondria associated 2 [Source:HGNC Symbol;Acc:HGNC:21411]	AIFM2	84883
ENSG00000142347	15481.1	-1.26075	0.148618	2.712e-18	2.95267e-16	19	8520778	8577577	56800	-	MYO1F	protein_coding	chromosome	myosin IF [Source:HGNC Symbol;Acc:HGNC:7600]	MYO1F	4542
ENSG00000135362	131.631	-2.35576	0.281112	2.79661e-18	3.02894e-16	11	36296288	36465204	168917	+	PRR5L	protein_coding	chromosome	proline rich 5 like [Source:HGNC Symbol;Acc:HGNC:25878]	PRR5L	79899
ENSG00000262814	911.294	-0.815583	0.0965739	2.88585e-18	3.10504e-16	17	81703367	81707517	4151	+	MRPL12	protein_coding	chromosome	mitochondrial ribosomal protein L12 [Source:HGNC Symbol;Acc:HGNC:10378]	MRPL12	6182
ENSG00000185669	1123.79	-3.16946	0.386195	2.89674e-18	3.10504e-16	16	88677688	88686507	8820	-	SNAI3	protein_coding	chromosome	snail family transcriptional repressor 3 [Source:HGNC Symbol;Acc:HGNC:18411]	SNAI3	333929
ENSG00000071794	237.708	-2.32765	0.278118	3.20921e-18	3.42234e-16	3	149030127	149086554	56428	-	HLTF	protein_coding	chromosome	helicase like transcription factor [Source:HGNC Symbol;Acc:HGNC:11099]	HLTF	6596
ENSG00000183307	516.472	-1.93864	0.229883	3.39701e-18	3.60412e-16	22	17116297	17121367	5071	-	TMEM121B	protein_coding	chromosome	transmembrane protein 121B [Source:HGNC Symbol;Acc:HGNC:1844]	TMEM121B	27439
ENSG00000171791	2298.34	1.75155	0.207518	4.04175e-18	4.26641e-16	18	63123346	63320128	196783	-	BCL2	protein_coding	chromosome	BCL2 apoptosis regulator [Source:HGNC Symbol;Acc:HGNC:990]	BCL2	596
ENSG00000242474	127.744	-1.30437	0.154798	4.69141e-18	4.92717e-16	7	135853	149527	13675	-	AC093627.5	lncRNA	chromosome	novel transcript	AC093627.5	NA
ENSG00000040933	1488.43	-1.80636	0.214788	4.92066e-18	5.14197e-16	2	98444854	98594392	149539	+	INPP4A	protein_coding	chromosome	inositol polyphosphate-4-phosphatase type I A [Source:HGNC Symbol;Acc:HGNC:6074]	INPP4A	3631
ENSG00000161048	153.856	-1.28664	0.152983	5.2395e-18	5.44777e-16	7	103099776	103149560	49785	-	NAPEPLD	protein_coding	chromosome	N-acyl phosphatidylethanolamine phospholipase D [Source:HGNC Symbol;Acc:HGNC:21683]	NAPEPLD	222236
ENSG00000126464	906.956	-1.70278	0.202389	5.34549e-18	5.53032e-16	19	49591182	49626439	35258	+	PRR12	protein_coding	chromosome	proline rich 12 [Source:HGNC Symbol;Acc:HGNC:29217]	PRR12	57479
ENSG00000069424	15645.1	-2.00423	0.239583	5.4886e-18	5.65027e-16	1	5990927	6101193	110267	+	KCNAB2	protein_coding	chromosome	potassium voltage-gated channel subfamily A regulatory beta subunit 2 [Source:HGNC Symbol;Acc:HGNC:6229]	KCNAB2	8514
ENSG00000134955	10467.6	-1.44996	0.172225	5.62387e-18	5.7609e-16	11	125063302	125090516	27215	+	SLC37A2	protein_coding	chromosome	solute carrier family 37 member 2 [Source:HGNC Symbol;Acc:HGNC:20644]	SLC37A2	219855
ENSG00000173960	874.144	1.44438	0.171578	5.65147e-18	5.7609e-16	2	23927285	24004909	77625	+	UBXN2A	protein_coding	chromosome	UBX domain protein 2A [Source:HGNC Symbol;Acc:HGNC:27265]	UBXN2A	165324
ENSG00000126216	1094.54	-0.798144	0.0960163	9.419e-18	9.55454e-16	13	112485011	112588205	103195	-	TUBGCP3	protein_coding	chromosome	tubulin gamma complex associated protein 3 [Source:HGNC Symbol;Acc:HGNC:18598]	TUBGCP3	10426
ENSG00000169967	5949.11	-1.21493	0.145988	9.81002e-18	9.90288e-16	2	127298730	127388465	89736	-	MAP3K2	protein_coding	chromosome	mitogen-activated protein kinase kinase kinase 2 [Source:HGNC Symbol;Acc:HGNC:6854]	MAP3K2	10746
ENSG00000162639	81.0812	-1.71177	0.205381	1.03092e-17	1.03565e-15	1	108648290	108661526	13237	-	HENMT1	protein_coding	chromosome	HEN methyltransferase 1 [Source:HGNC Symbol;Acc:HGNC:26400]	HENMT1	113802
ENSG00000011422	48310.3	1.94324	0.234211	1.06673e-17	1.06647e-15	19	43646095	43670547	24453	-	PLAUR	protein_coding	chromosome	plasminogen activator, urokinase receptor [Source:HGNC Symbol;Acc:HGNC:9053]	PLAUR	5329
ENSG00000056972	1941.87	2.02114	0.244337	1.17558e-17	1.16967e-15	6	111555381	111606906	51526	-	TRAF3IP2	protein_coding	chromosome	TRAF3 interacting protein 2 [Source:HGNC Symbol;Acc:HGNC:1343]	TRAF3IP2	10758
ENSG00000100578	400.34	-0.96146	0.116508	1.21988e-17	1.20797e-15	14	58427385	58551297	123913	+	KIAA0586	protein_coding	chromosome	KIAA0586 [Source:HGNC Symbol;Acc:HGNC:19960]	KIAA0586	9786
ENSG00000157800	122.812	1.76851	0.213083	1.30399e-17	1.28514e-15	7	140293693	140404433	110741	-	SLC37A3	protein_coding	chromosome	solute carrier family 37 member 3 [Source:HGNC Symbol;Acc:HGNC:20651]	SLC37A3	84255
ENSG00000120129	5453.17	1.92128	0.232257	1.35309e-17	1.32724e-15	5	172768096	172771195	3100	-	DUSP1	protein_coding	chromosome	dual specificity phosphatase 1 [Source:HGNC Symbol;Acc:HGNC:3064]	DUSP1	1843
ENSG00000149218	1631.94	1.75707	0.211868	1.39323e-17	1.3602e-15	11	95089846	95132645	42800	+	ENDOD1	protein_coding	chromosome	endonuclease domain containing 1 [Source:HGNC Symbol;Acc:HGNC:29129]	ENDOD1	23052
ENSG00000142224	79.2517	3.99851	0.517369	1.42189e-17	1.38169e-15	1	206770764	206842979	72216	+	IL19	protein_coding	chromosome	interleukin 19 [Source:HGNC Symbol;Acc:HGNC:5990]	IL19	29949
ENSG00000133246	2647.86	-3.00412	0.373257	1.44157e-17	1.3943e-15	19	8490056	8502640	12585	-	PRAM1	protein_coding	chromosome	PML-RARA regulated adaptor molecule 1 [Source:HGNC Symbol;Acc:HGNC:30091]	PRAM1	84106
ENSG00000107282	340.305	-1.82386	0.22051	1.55142e-17	1.4936e-15	9	69427532	69672371	244840	-	APBA1	protein_coding	chromosome	amyloid beta precursor protein binding family A member 1 [Source:HGNC Symbol;Acc:HGNC:578]	APBA1	320
ENSG00000151500	198.601	-1.85592	0.224546	1.56505e-17	1.49978e-15	11	134248279	134253370	5092	-	THYN1	protein_coding	chromosome	thymocyte nuclear protein 1 [Source:HGNC Symbol;Acc:HGNC:29560]	THYN1	29087
ENSG00000104915	1000.78	-1.33255	0.160825	1.58497e-17	1.5119e-15	19	13144058	13150383	6326	-	STX10	protein_coding	chromosome	syntaxin 10 [Source:HGNC Symbol;Acc:HGNC:11428]	STX10	8677
ENSG00000119048	2192.18	0.727767	0.0880316	1.8223e-17	1.73036e-15	5	134371469	134392108	20640	+	UBE2B	protein_coding	chromosome	ubiquitin conjugating enzyme E2 B [Source:HGNC Symbol;Acc:HGNC:12473]	UBE2B	7320
ENSG00000160190	1096.89	1.14704	0.139411	1.90255e-17	1.79834e-15	21	42496008	42581440	85433	+	SLC37A1	protein_coding	chromosome	solute carrier family 37 member 1 [Source:HGNC Symbol;Acc:HGNC:11024]	SLC37A1	54020
ENSG00000187953	305.216	0.887372	0.108431	2.25374e-17	2.12066e-15	7	6710128	6753862	43735	+	PMS2CL	transcribed_unprocessed_pseudogene	chromosome	PMS2 C-terminal like pseudogene [Source:HGNC Symbol;Acc:HGNC:30061]	PMS2CL	NA
ENSG00000198728	1653.93	-0.88796	0.10857	2.34894e-17	2.20028e-15	10	102106489	102120368	13880	-	LDB1	protein_coding	chromosome	LIM domain binding 1 [Source:HGNC Symbol;Acc:HGNC:6532]	LDB1	8861
ENSG00000079277	3351.72	-0.804085	0.0981621	2.5532e-17	2.38089e-15	1	46557407	46616843	59437	-	MKNK1	protein_coding	chromosome	MAPK interacting serine/threonine kinase 1 [Source:HGNC Symbol;Acc:HGNC:7110]	MKNK1	8569
ENSG00000137834	315.261	-3.00966	0.377537	2.64753e-17	2.45783e-15	15	66702236	66782849	80614	+	SMAD6	protein_coding	chromosome	SMAD family member 6 [Source:HGNC Symbol;Acc:HGNC:6772]	SMAD6	4091
ENSG00000160208	1683.47	-0.839396	0.102708	2.70491e-17	2.49994e-15	21	43659560	43696079	36520	+	RRP1B	protein_coding	chromosome	ribosomal RNA processing 1B [Source:HGNC Symbol;Acc:HGNC:23818]	RRP1B	23076
ENSG00000087074	17600.6	1.70406	0.207531	2.91197e-17	2.6794e-15	19	48872421	48876058	3638	+	PPP1R15A	protein_coding	chromosome	protein phosphatase 1 regulatory subunit 15A [Source:HGNC Symbol;Acc:HGNC:14375]	PPP1R15A	23645
ENSG00000259354	417.064	2.28418	0.281728	3.03912e-17	2.78408e-15	15	45448427	45513767	65341	+	AC025580.2	lncRNA	chromosome	novel transcript, antisense to SLC30A4	AC025580.2	NA
ENSG00000139508	456.355	-2.07563	0.25522	3.4358e-17	3.13366e-15	13	28700064	28718970	18907	-	SLC46A3	protein_coding	chromosome	solute carrier family 46 member 3 [Source:HGNC Symbol;Acc:HGNC:27501]	SLC46A3	283537
ENSG00000168301	189.184	-1.16937	0.143594	3.97571e-17	3.61026e-15	3	58492096	58502360	10265	+	KCTD6	protein_coding	chromosome	potassium channel tetramerization domain containing 6 [Source:HGNC Symbol;Acc:HGNC:22235]	KCTD6	200845
ENSG00000143799	1854.24	-1.01089	0.124612	4.01194e-17	3.62732e-15	1	226360210	226408154	47945	-	PARP1	protein_coding	chromosome	poly(ADP-ribose) polymerase 1 [Source:HGNC Symbol;Acc:HGNC:270]	PARP1	142
ENSG00000153551	1059.31	-1.79469	0.220244	4.4342e-17	3.99174e-15	3	32391698	32483067	91370	+	CMTM7	protein_coding	chromosome	CKLF like MARVEL transmembrane domain containing 7 [Source:HGNC Symbol;Acc:HGNC:19178]	CMTM7	112616
ENSG00000001561	1020.24	1.27976	0.156988	4.47627e-17	4.01225e-15	6	46129989	46146688	16700	+	ENPP4	protein_coding	chromosome	ectonucleotide pyrophosphatase/phosphodiesterase 4 [Source:HGNC Symbol;Acc:HGNC:3359]	ENPP4	22875
ENSG00000125812	548.331	-1.55877	0.19084	4.56824e-17	4.07711e-15	20	23362182	23373062	10881	+	GZF1	protein_coding	chromosome	GDNF inducible zinc finger protein 1 [Source:HGNC Symbol;Acc:HGNC:15808]	GZF1	64412
ENSG00000072849	1496.87	0.659669	0.0807429	5.69619e-17	5.06206e-15	17	5471254	5486811	15558	-	DERL2	protein_coding	chromosome	derlin 2 [Source:HGNC Symbol;Acc:HGNC:17943]	DERL2	51009
ENSG00000138604	405.128	-1.22291	0.150905	6.06416e-17	5.36614e-15	15	69160584	69272217	111634	+	GLCE	protein_coding	chromosome	glucuronic acid epimerase [Source:HGNC Symbol;Acc:HGNC:17855]	GLCE	26035
ENSG00000117543	132.787	-1.30342	0.160749	6.60788e-17	5.82249e-15	1	100989623	101026088	36466	-	DPH5	protein_coding	chromosome	diphthamide biosynthesis 5 [Source:HGNC Symbol;Acc:HGNC:24270]	DPH5	51611
ENSG00000135723	2219.67	-1.43361	0.17652	6.65319e-17	5.82873e-15	16	67229387	67247481	18095	-	FHOD1	protein_coding	chromosome	formin homology 2 domain containing 1 [Source:HGNC Symbol;Acc:HGNC:17905]	FHOD1	29109
ENSG00000077420	1349.35	-2.76291	0.349238	6.67101e-17	5.82873e-15	10	26438341	26567803	129463	+	APBB1IP	protein_coding	chromosome	amyloid beta precursor protein binding family B member 1 interacting protein [Source:HGNC Symbol;Acc:HGNC:17379]	APBB1IP	54518
ENSG00000101966	5778.21	0.68961	0.0848429	6.93975e-17	6.03817e-15	X	123859724	123913976	54253	+	XIAP	protein_coding	chromosome	X-linked inhibitor of apoptosis [Source:HGNC Symbol;Acc:HGNC:592]	XIAP	331
ENSG00000146376	2569.6	-2.65378	0.334783	7.10861e-17	6.15932e-15	6	129576132	129710177	134046	-	ARHGAP18	protein_coding	chromosome	Rho GTPase activating protein 18 [Source:HGNC Symbol;Acc:HGNC:21035]	ARHGAP18	93663
ENSG00000156052	3250.73	-1.33595	0.16527	8.42268e-17	7.26762e-15	9	77716097	78031811	315715	-	GNAQ	protein_coding	chromosome	G protein subunit alpha q [Source:HGNC Symbol;Acc:HGNC:4390]	GNAQ	2776
ENSG00000147454	2681.03	2.35779	0.295947	8.46479e-17	7.27377e-15	8	23528956	23575463	46508	+	SLC25A37	protein_coding	chromosome	solute carrier family 25 member 37 [Source:HGNC Symbol;Acc:HGNC:29786]	SLC25A37	51312
ENSG00000166822	2292.45	1.15017	0.14295	8.52846e-17	7.29832e-15	16	75443054	75465497	22444	-	TMEM170A	protein_coding	chromosome	transmembrane protein 170A [Source:HGNC Symbol;Acc:HGNC:29577]	TMEM170A	124491
ENSG00000114388	197.902	-1.10344	0.137581	9.6657e-17	8.23763e-15	3	50347330	50350826	3497	-	NPRL2	protein_coding	chromosome	NPR2 like, GATOR1 complex subunit [Source:HGNC Symbol;Acc:HGNC:24969]	NPRL2	10641
ENSG00000183077	126.711	-1.72356	0.213789	9.72535e-17	8.25464e-15	17	78187317	78207701	20385	+	AFMID	protein_coding	chromosome	arylformamidase [Source:HGNC Symbol;Acc:HGNC:20910]	AFMID	125061
ENSG00000198740	518.972	-1.98054	0.247045	1.01794e-16	8.60489e-15	17	49289206	49362473	73268	-	ZNF652	protein_coding	chromosome	zinc finger protein 652 [Source:HGNC Symbol;Acc:HGNC:29147]	ZNF652	22834
ENSG00000139679	1124.46	-2.24699	0.282316	1.07877e-16	9.08224e-15	13	48389567	48444704	55138	-	LPAR6	protein_coding	chromosome	lysophosphatidic acid receptor 6 [Source:HGNC Symbol;Acc:HGNC:15520]	LPAR6	10161
ENSG00000122986	1541.06	-2.40091	0.303591	1.26133e-16	1.05763e-14	12	110627841	110704950	77110	-	HVCN1	protein_coding	chromosome	hydrogen voltage gated channel 1 [Source:HGNC Symbol;Acc:HGNC:28240]	HVCN1	84329
ENSG00000179241	1047.66	1.31512	0.163858	1.3108e-16	1.0947e-14	11	35943981	36232136	288156	+	LDLRAD3	protein_coding	chromosome	low density lipoprotein receptor class A domain containing 3 [Source:HGNC Symbol;Acc:HGNC:27046]	LDLRAD3	143458
ENSG00000108829	11130.2	0.836748	0.104901	1.36312e-16	1.13384e-14	17	50375059	50397523	22465	-	LRRC59	protein_coding	chromosome	leucine rich repeat containing 59 [Source:HGNC Symbol;Acc:HGNC:28817]	LRRC59	55379
ENSG00000130517	1448.39	-1.76185	0.219912	1.4069e-16	1.1656e-14	19	18340598	18369950	29353	+	PGPEP1	protein_coding	chromosome	pyroglutamyl-peptidase I [Source:HGNC Symbol;Acc:HGNC:13568]	PGPEP1	54858
ENSG00000174282	2171.16	-1.27855	0.159672	1.4499e-16	1.19646e-14	17	7459366	7484263	24898	-	ZBTB4	protein_coding	chromosome	zinc finger and BTB domain containing 4 [Source:HGNC Symbol;Acc:HGNC:23847]	ZBTB4	57659
ENSG00000168282	3711.63	0.783469	0.0980883	1.46628e-16	1.20519e-14	14	49620799	49623481	2683	+	MGAT2	protein_coding	chromosome	alpha-1,6-mannosyl-glycoprotein 2-beta-N-acetylglucosaminyltransferase [Source:HGNC Symbol;Acc:HGNC:7045]	MGAT2	4247
ENSG00000140406	3465.39	1.41254	0.176112	1.49372e-16	1.22291e-14	15	81000923	81005788	4866	+	TLNRD1	protein_coding	chromosome	talin rod domain containing 1 [Source:HGNC Symbol;Acc:HGNC:13519]	TLNRD1	59274
ENSG00000186532	418.824	-1.3716	0.171188	1.55251e-16	1.26606e-14	17	1779485	1830634	51150	-	SMYD4	protein_coding	chromosome	SET and MYND domain containing 4 [Source:HGNC Symbol;Acc:HGNC:21067]	SMYD4	114826
ENSG00000090530	66.2736	3.62739	0.47903	1.56304e-16	1.26967e-14	3	189956728	190122437	165710	-	P3H2	protein_coding	chromosome	prolyl 3-hydroxylase 2 [Source:HGNC Symbol;Acc:HGNC:19317]	P3H2	55214
ENSG00000108312	2370.78	-1.09958	0.138169	1.5864e-16	1.28362e-14	17	44205033	44221626	16594	-	UBTF	protein_coding	chromosome	upstream binding transcription factor [Source:HGNC Symbol;Acc:HGNC:12511]	UBTF	7343
ENSG00000166548	739.918	-2.22031	0.280692	1.66826e-16	1.34463e-14	16	66508003	66552544	44542	-	TK2	protein_coding	chromosome	thymidine kinase 2 [Source:HGNC Symbol;Acc:HGNC:11831]	TK2	7084
ENSG00000186187	396.705	1.4121	0.176586	1.81187e-16	1.45474e-14	16	74999024	75110994	111971	+	ZNRF1	protein_coding	chromosome	zinc and ring finger 1 [Source:HGNC Symbol;Acc:HGNC:18452]	ZNRF1	84937
ENSG00000106009	1066.24	-1.27321	0.15986	2.03087e-16	1.6243e-14	7	2537810	2555694	17885	-	BRAT1	protein_coding	chromosome	BRCA1 associated ATM activator 1 [Source:HGNC Symbol;Acc:HGNC:21701]	BRAT1	221927
ENSG00000069998	1084.26	-1.32893	0.166803	2.14044e-16	1.70538e-14	22	17137511	17165287	27777	-	HDHD5	protein_coding	chromosome	haloacid dehalogenase like hydrolase domain containing 5 [Source:HGNC Symbol;Acc:HGNC:1843]	HDHD5	27440
ENSG00000280789	763.569	-1.01655	0.128613	2.19312e-16	1.74069e-14	16	29816152	29822489	6338	+	PAGR1	protein_coding	chromosome	PAXIP1 associated glutamate rich protein 1 [Source:HGNC Symbol;Acc:HGNC:28707]	PAGR1	79447
ENSG00000256269	249.139	-1.97745	0.249677	2.23075e-16	1.76382e-14	11	119084866	119093549	8684	+	HMBS	protein_coding	chromosome	hydroxymethylbilane synthase [Source:HGNC Symbol;Acc:HGNC:4982]	HMBS	3145
ENSG00000141527	229.598	-2.44499	0.312757	2.41358e-16	1.90115e-14	17	80169992	80209331	39340	+	CARD14	protein_coding	chromosome	caspase recruitment domain family member 14 [Source:HGNC Symbol;Acc:HGNC:16446]	CARD14	79092
ENSG00000154429	804.54	-1.71798	0.216453	2.68186e-16	2.1045e-14	1	229321011	229343294	22284	-	CCSAP	protein_coding	chromosome	centriole, cilia and spindle associated protein [Source:HGNC Symbol;Acc:HGNC:29578]	CCSAP	126731
ENSG00000151502	1393.51	-1.02942	0.130686	2.75474e-16	2.15356e-14	11	134224671	134247788	23118	+	VPS26B	protein_coding	chromosome	VPS26, retromer complex component B [Source:HGNC Symbol;Acc:HGNC:28119]	VPS26B	112936
ENSG00000176076	26.8901	2.06215	0.261924	2.86639e-16	2.23246e-14	X	109623700	109625172	1473	-	KCNE5	protein_coding	chromosome	potassium voltage-gated channel subfamily E regulatory subunit 5 [Source:HGNC Symbol;Acc:HGNC:6241]	KCNE5	23630
ENSG00000133398	1327.63	0.832851	0.105625	2.88323e-16	2.23719e-14	5	6371874	6378571	6698	-	MED10	protein_coding	chromosome	mediator complex subunit 10 [Source:HGNC Symbol;Acc:HGNC:28760]	MED10	84246
ENSG00000267296	69.3856	-3.09209	0.404762	3.0958e-16	2.3932e-14	19	33302857	33305054	2198	+	CEBPA-DT	lncRNA	chromosome	CEBPA divergent transcript [Source:HGNC Symbol;Acc:HGNC:25710]	CEBPA-DT	80054
ENSG00000149187	11101.5	0.761161	0.0962984	3.12441e-16	2.40425e-14	11	47465933	47565569	99637	-	CELF1	protein_coding	chromosome	CUGBP Elav-like family member 1 [Source:HGNC Symbol;Acc:HGNC:2549]	CELF1	10658
ENSG00000239213	88.0906	-1.92623	0.244243	3.13321e-16	2.40425e-14	3	136835345	136862618	27274	-	NCK1-DT	lncRNA	chromosome	NCK1 divergent transcript [Source:HGNC Symbol;Acc:HGNC:49645]	NCK1-DT	NA
ENSG00000173846	8156.05	1.5025	0.189519	3.22438e-16	2.46511e-14	1	44800377	44805990	5614	+	PLK3	protein_coding	chromosome	polo like kinase 3 [Source:HGNC Symbol;Acc:HGNC:2154]	PLK3	1263
ENSG00000197852	240.545	-1.91319	0.242693	3.27594e-16	2.49258e-14	1	111680630	111755824	75195	-	INKA2	protein_coding	chromosome	inka box actin regulator 2 [Source:HGNC Symbol;Acc:HGNC:28045]	INKA2	55924
ENSG00000146828	1178.43	-1.3586	0.171598	3.28429e-16	2.49258e-14	7	100826820	100867010	40191	+	SLC12A9	protein_coding	chromosome	solute carrier family 12 member 9 [Source:HGNC Symbol;Acc:HGNC:17435]	SLC12A9	56996
ENSG00000048740	2368.74	-1.61861	0.204763	3.74572e-16	2.83244e-14	10	10798397	11336675	538279	+	CELF2	protein_coding	chromosome	CUGBP Elav-like family member 2 [Source:HGNC Symbol;Acc:HGNC:2550]	CELF2	10659
ENSG00000271795	41.6796	-2.42338	0.31216	3.8363e-16	2.89043e-14	5	151509453	151512769	3317	+	AC011337.1	lncRNA	chromosome	novel transcript, antisense to FAT2	AC011337.1	NA
ENSG00000124532	1094.28	-0.990995	0.126647	4.04574e-16	3.03723e-14	6	24402908	24426194	23287	+	MRS2	protein_coding	chromosome	magnesium transporter MRS2 [Source:HGNC Symbol;Acc:HGNC:13785]	MRS2	57380
ENSG00000139266	554.665	1.57329	0.199415	4.32252e-16	3.23334e-14	12	57755103	57760411	5309	+	MARCHF9	protein_coding	chromosome	membrane associated ring-CH-type finger 9 [Source:HGNC Symbol;Acc:HGNC:25139]	MARCHF9	92979
ENSG00000104783	12015.6	1.25722	0.159866	4.41287e-16	3.28909e-14	19	43766533	43781257	14725	-	KCNN4	protein_coding	chromosome	potassium calcium-activated channel subfamily N member 4 [Source:HGNC Symbol;Acc:HGNC:6293]	KCNN4	3783
ENSG00000140350	1565.41	-1.60971	0.204166	4.43061e-16	3.29052e-14	15	68778535	68820897	42363	-	ANP32A	protein_coding	chromosome	acidic nuclear phosphoprotein 32 family member A [Source:HGNC Symbol;Acc:HGNC:13233]	ANP32A	8125
ENSG00000142867	1690.88	0.615801	0.0774961	4.44694e-16	3.29089e-14	1	85265776	85276632	10857	-	BCL10	protein_coding	chromosome	BCL10 immune signaling adaptor [Source:HGNC Symbol;Acc:HGNC:989]	BCL10	8915
ENSG00000047056	2544.03	-0.542512	0.0679308	4.61932e-16	3.39998e-14	10	1049538	1132384	82847	+	WDR37	protein_coding	chromosome	WD repeat domain 37 [Source:HGNC Symbol;Acc:HGNC:31406]	WDR37	22884
ENSG00000062822	1071.07	-2.02869	0.259456	4.62704e-16	3.39998e-14	19	50384204	50418018	33815	+	POLD1	protein_coding	chromosome	DNA polymerase delta 1, catalytic subunit [Source:HGNC Symbol;Acc:HGNC:9175]	POLD1	5424
ENSG00000157216	1708.58	-1.60805	0.204147	4.70391e-16	3.44429e-14	1	54225433	54413479	188047	-	SSBP3	protein_coding	chromosome	single stranded DNA binding protein 3 [Source:HGNC Symbol;Acc:HGNC:15674]	SSBP3	23648
ENSG00000120686	4730.98	0.775079	0.0988138	4.80499e-16	3.50596e-14	13	38349849	38363619	13771	+	UFM1	protein_coding	chromosome	ubiquitin fold modifier 1 [Source:HGNC Symbol;Acc:HGNC:20597]	UFM1	51569
ENSG00000103550	355.229	-1.34414	0.171155	5.38323e-16	3.91413e-14	16	19701937	19718235	16299	-	KNOP1	protein_coding	chromosome	lysine rich nucleolar protein 1 [Source:HGNC Symbol;Acc:HGNC:34404]	KNOP1	400506
ENSG00000178685	5899.21	1.95521	0.250289	5.44371e-16	3.94432e-14	8	143977153	144012772	35620	-	PARP10	protein_coding	chromosome	poly(ADP-ribose) polymerase family member 10 [Source:HGNC Symbol;Acc:HGNC:25895]	PARP10	84875
ENSG00000100994	2925.58	-0.715408	0.0911082	5.76603e-16	4.16336e-14	20	25248085	25298012	49928	+	PYGB	protein_coding	chromosome	glycogen phosphorylase B [Source:HGNC Symbol;Acc:HGNC:9723]	PYGB	5834
ENSG00000109270	2546.3	0.729036	0.0930136	6.07902e-16	4.37416e-14	4	99878336	99894428	16093	-	LAMTOR3	protein_coding	chromosome	late endosomal/lysosomal adaptor, MAPK and MTOR activator 3 [Source:HGNC Symbol;Acc:HGNC:15606]	LAMTOR3	8649
ENSG00000143933	11246.2	-1.53442	0.195587	6.20742e-16	4.45115e-14	2	47160083	47176921	16839	-	CALM2	protein_coding	chromosome	calmodulin 2 [Source:HGNC Symbol;Acc:HGNC:1445]	CALM2	805
ENSG00000144674	4659.43	0.756759	0.0969103	6.8148e-16	4.86989e-14	3	37243177	37366751	123575	+	GOLGA4	protein_coding	chromosome	golgin A4 [Source:HGNC Symbol;Acc:HGNC:4427]	GOLGA4	2803
ENSG00000162302	1329.19	-1.31431	0.168144	6.95698e-16	4.95446e-14	11	64359148	64372215	13068	+	RPS6KA4	protein_coding	chromosome	ribosomal protein S6 kinase A4 [Source:HGNC Symbol;Acc:HGNC:10433]	RPS6KA4	8986
ENSG00000128590	3911.86	1.45529	0.186038	7.38717e-16	5.24287e-14	7	108569867	108574850	4984	+	DNAJB9	protein_coding	chromosome	DnaJ heat shock protein family (Hsp40) member B9 [Source:HGNC Symbol;Acc:HGNC:6968]	DNAJB9	4189
ENSG00000140030	748.864	-1.4122	0.180625	7.48854e-16	5.29674e-14	14	88005135	88014811	9677	+	GPR65	protein_coding	chromosome	G protein-coupled receptor 65 [Source:HGNC Symbol;Acc:HGNC:4517]	GPR65	8477
ENSG00000139793	398.173	-1.91343	0.246178	7.85788e-16	5.53914e-14	13	97221434	97394120	172687	+	MBNL2	protein_coding	chromosome	muscleblind like splicing regulator 2 [Source:HGNC Symbol;Acc:HGNC:16746]	MBNL2	10150
ENSG00000149269	1371.1	-1.55907	0.199684	8.29763e-16	5.82937e-14	11	77322017	77474635	152619	-	PAK1	protein_coding	chromosome	p21 (RAC1) activated kinase 1 [Source:HGNC Symbol;Acc:HGNC:8590]	PAK1	5058
ENSG00000145391	1940.39	-1.33546	0.171418	8.7396e-16	6.11919e-14	4	139495941	139606699	110759	-	SETD7	protein_coding	chromosome	SET domain containing 7, histone lysine methyltransferase [Source:HGNC Symbol;Acc:HGNC:30412]	SETD7	80854
ENSG00000130475	361.977	-2.03356	0.263043	9.18142e-16	6.40697e-14	19	17747718	17788568	40851	+	FCHO1	protein_coding	chromosome	FCH and mu domain containing endocytic adaptor 1 [Source:HGNC Symbol;Acc:HGNC:29002]	FCHO1	23149
ENSG00000122512	454.482	-0.85182	0.11017	9.31994e-16	6.48188e-14	7	5970925	6009106	38182	-	PMS2	protein_coding	chromosome	PMS1 homolog 2, mismatch repair system component [Source:HGNC Symbol;Acc:HGNC:9122]	PMS2	5395
ENSG00000100060	1105.59	-1.55819	0.200245	1.01997e-15	7.0701e-14	22	37469063	37486393	17331	-	MFNG	protein_coding	chromosome	MFNG O-fucosylpeptide 3-beta-N-acetylglucosaminyltransferase [Source:HGNC Symbol;Acc:HGNC:7038]	MFNG	4242
ENSG00000168061	98.9097	-1.69613	0.218282	1.02412e-15	7.07531e-14	11	65040901	65044828	3928	+	SAC3D1	protein_coding	chromosome	SAC3 domain containing 1 [Source:HGNC Symbol;Acc:HGNC:30179]	SAC3D1	29901
ENSG00000148218	795.681	-1.32837	0.171184	1.10306e-15	7.59539e-14	9	113386312	113401290	14979	-	ALAD	protein_coding	chromosome	aminolevulinate dehydratase [Source:HGNC Symbol;Acc:HGNC:395]	ALAD	210
ENSG00000136040	11402.8	-0.682569	0.0877166	1.18354e-15	8.12269e-14	12	94148577	94307675	159099	+	PLXNC1	protein_coding	chromosome	plexin C1 [Source:HGNC Symbol;Acc:HGNC:9106]	PLXNC1	10154
ENSG00000152804	281.365	-2.30403	0.301507	1.20367e-15	8.23365e-14	10	92689955	92695647	5693	+	HHEX	protein_coding	chromosome	hematopoietically expressed homeobox [Source:HGNC Symbol;Acc:HGNC:4901]	HHEX	3087
ENSG00000175592	904.351	1.90786	0.247302	1.2452e-15	8.48981e-14	11	65892049	65900573	8525	-	FOSL1	protein_coding	chromosome	FOS like 1, AP-1 transcription factor subunit [Source:HGNC Symbol;Acc:HGNC:13718]	FOSL1	8061
ENSG00000168246	2593.96	1.27647	0.1652	1.33631e-15	9.08121e-14	5	172209646	172283764	74119	-	UBTD2	protein_coding	chromosome	ubiquitin domain containing 2 [Source:HGNC Symbol;Acc:HGNC:24463]	UBTD2	92181
ENSG00000100991	6451.56	0.730988	0.0945309	1.3866e-15	9.39233e-14	20	35002404	35092807	90404	-	TRPC4AP	protein_coding	chromosome	transient receptor potential cation channel subfamily C member 4 associated protein [Source:HGNC Symbol;Acc:HGNC:16181]	TRPC4AP	26133
ENSG00000136758	9906.44	0.875125	0.114034	1.40232e-15	9.46791e-14	10	27110111	27155266	45156	-	YME1L1	protein_coding	chromosome	YME1 like 1 ATPase [Source:HGNC Symbol;Acc:HGNC:12843]	YME1L1	10730
ENSG00000120688	876.212	0.881923	0.114953	1.41139e-15	9.49835e-14	13	41061509	41084006	22498	+	WBP4	protein_coding	chromosome	WW domain binding protein 4 [Source:HGNC Symbol;Acc:HGNC:12739]	WBP4	11193
ENSG00000055130	4514.27	1.32693	0.171721	1.42064e-15	9.52977e-14	7	148697914	148801110	103197	+	CUL1	protein_coding	chromosome	cullin 1 [Source:HGNC Symbol;Acc:HGNC:2551]	CUL1	8454
ENSG00000107566	913.452	-0.905072	0.118102	1.46573e-15	9.80061e-14	10	100150094	100186033	35940	-	ERLIN1	protein_coding	chromosome	ER lipid raft associated 1 [Source:HGNC Symbol;Acc:HGNC:16947]	ERLIN1	10613
ENSG00000107882	1551.62	-1.78292	0.231285	1.52101e-15	1.01376e-13	10	102503972	102633535	129564	+	SUFU	protein_coding	chromosome	SUFU negative regulator of hedgehog signaling [Source:HGNC Symbol;Acc:HGNC:16466]	SUFU	51684
ENSG00000080822	2707.73	1.07992	0.140858	1.54513e-15	1.02655e-13	3	98497912	98523066	25155	-	CLDND1	protein_coding	chromosome	claudin domain containing 1 [Source:HGNC Symbol;Acc:HGNC:1322]	CLDND1	56650
ENSG00000196141	2950.74	1.5862	0.205328	1.56683e-15	1.03765e-13	2	200305881	200482264	176384	+	SPATS2L	protein_coding	chromosome	spermatogenesis associated serine rich 2 like [Source:HGNC Symbol;Acc:HGNC:24574]	SPATS2L	26010
ENSG00000169155	3310.72	1.32857	0.172319	1.62818e-15	1.07486e-13	9	126805006	126838210	33205	+	ZBTB43	protein_coding	chromosome	zinc finger and BTB domain containing 43 [Source:HGNC Symbol;Acc:HGNC:17908]	ZBTB43	23099
ENSG00000262097	120.102	-3.72765	0.516854	1.64873e-15	1.08498e-13	16	14001320	14016056	14737	-	LINC02185	lncRNA	chromosome	long intergenic non-protein coding RNA 2185 [Source:HGNC Symbol;Acc:HGNC:53047]	LINC02185	NA
ENSG00000198909	2781.63	-1.20645	0.156991	1.65939e-15	1.08855e-13	17	63622415	63696305	73891	+	MAP3K3	protein_coding	chromosome	mitogen-activated protein kinase kinase kinase 3 [Source:HGNC Symbol;Acc:HGNC:6855]	MAP3K3	4215
ENSG00000198964	2441.36	1.29486	0.168654	2.00774e-15	1.31292e-13	10	50305586	50625163	319578	-	SGMS1	protein_coding	chromosome	sphingomyelin synthase 1 [Source:HGNC Symbol;Acc:HGNC:29799]	SGMS1	259230
ENSG00000138002	233.197	-1.37758	0.179332	2.1235e-15	1.38427e-13	2	27444377	27489805	45429	-	IFT172	protein_coding	chromosome	intraflagellar transport 172 [Source:HGNC Symbol;Acc:HGNC:30391]	IFT172	26160
ENSG00000198380	4153.05	1.12183	0.147067	2.22767e-15	1.44763e-13	2	69319780	69387250	67471	-	GFPT1	protein_coding	chromosome	glutamine--fructose-6-phosphate transaminase 1 [Source:HGNC Symbol;Acc:HGNC:4241]	GFPT1	2673
ENSG00000128342	8530.29	3.21392	0.437579	2.23528e-15	1.44806e-13	22	30240453	30246759	6307	-	LIF	protein_coding	chromosome	LIF interleukin 6 family cytokine [Source:HGNC Symbol;Acc:HGNC:6596]	LIF	3976
ENSG00000163125	1122.04	-0.96313	0.126657	2.26482e-15	1.46264e-13	1	150363091	150476566	113476	+	RPRD2	protein_coding	chromosome	regulation of nuclear pre-mRNA domain containing 2 [Source:HGNC Symbol;Acc:HGNC:29039]	RPRD2	23248
ENSG00000104885	21614.8	1.384	0.180854	2.6723e-15	1.72045e-13	19	2163933	2232578	68646	+	DOT1L	protein_coding	chromosome	DOT1 like histone lysine methyltransferase [Source:HGNC Symbol;Acc:HGNC:24948]	DOT1L	84444
ENSG00000172939	3907.37	0.914815	0.120649	2.72743e-15	1.75052e-13	3	38165089	38255484	90396	+	OXSR1	protein_coding	chromosome	oxidative stress responsive kinase 1 [Source:HGNC Symbol;Acc:HGNC:8508]	OXSR1	9943
ENSG00000023608	359.197	1.52425	0.19911	2.73655e-15	1.75097e-13	14	61762420	61796428	34009	+	SNAPC1	protein_coding	chromosome	small nuclear RNA activating complex polypeptide 1 [Source:HGNC Symbol;Acc:HGNC:11134]	SNAPC1	6617
ENSG00000150681	63.9762	-3.39708	0.467931	2.80096e-15	1.78669e-13	1	192158462	192185815	27354	+	RGS18	protein_coding	chromosome	regulator of G protein signaling 18 [Source:HGNC Symbol;Acc:HGNC:14261]	RGS18	64407
ENSG00000213380	639.191	-0.871413	0.114883	2.81907e-15	1.79274e-13	16	69320140	69339583	19444	-	COG8	protein_coding	chromosome	component of oligomeric golgi complex 8 [Source:HGNC Symbol;Acc:HGNC:18623]	COG8	84342
ENSG00000079337	446.176	-1.47846	0.193262	2.84698e-15	1.80497e-13	12	47734363	47771040	36678	-	RAPGEF3	protein_coding	chromosome	Rap guanine nucleotide exchange factor 3 [Source:HGNC Symbol;Acc:HGNC:16629]	RAPGEF3	10411
ENSG00000006062	1301.01	-1.32489	0.173512	2.87603e-15	1.81785e-13	17	45263119	45317029	53911	-	MAP3K14	protein_coding	chromosome	mitogen-activated protein kinase kinase kinase 14 [Source:HGNC Symbol;Acc:HGNC:6853]	MAP3K14	9020
ENSG00000242193	323.525	-1.13695	0.149663	2.90785e-15	1.83215e-13	1	178006136	178037950	31815	-	CRYZL2P	transcribed_unitary_pseudogene	chromosome	crystallin zeta like 2, pseudogene [Source:HGNC Symbol;Acc:HGNC:52164]	CRYZL2P	730102
ENSG00000113916	5287.75	1.19817	0.157446	2.91629e-15	1.83215e-13	3	187721377	187745725	24349	-	BCL6	protein_coding	chromosome	BCL6 transcription repressor [Source:HGNC Symbol;Acc:HGNC:1001]	BCL6	604
ENSG00000162889	12073	1.30764	0.1715	3.06838e-15	1.9219e-13	1	206684905	206734281	49377	+	MAPKAPK2	protein_coding	chromosome	MAPK activated protein kinase 2 [Source:HGNC Symbol;Acc:HGNC:6887]	MAPKAPK2	9261
ENSG00000168884	4332.22	1.21792	0.160134	3.11667e-15	1.94628e-13	4	2741648	2756342	14695	-	TNIP2	protein_coding	chromosome	TNFAIP3 interacting protein 2 [Source:HGNC Symbol;Acc:HGNC:19118]	TNIP2	79155
ENSG00000123130	4713.1	1.23238	0.161999	3.14996e-15	1.96118e-13	X	23701055	23766475	65421	-	ACOT9	protein_coding	chromosome	acyl-CoA thioesterase 9 [Source:HGNC Symbol;Acc:HGNC:17152]	ACOT9	23597
ENSG00000187554	273.736	-2.58795	0.347249	3.16483e-15	1.96456e-13	1	223109404	223143248	33845	-	TLR5	protein_coding	chromosome	toll like receptor 5 [Source:HGNC Symbol;Acc:HGNC:11851]	TLR5	7100
ENSG00000094914	898.096	-0.730866	0.0959421	3.40849e-15	2.10951e-13	12	53307456	53324864	17409	-	AAAS	protein_coding	chromosome	aladin WD repeat nucleoporin [Source:HGNC Symbol;Acc:HGNC:13666]	AAAS	8086
ENSG00000169946	29.0195	4.72083	0.74589	3.4604e-15	2.13528e-13	8	104590733	105804539	1213807	+	ZFPM2	protein_coding	chromosome	zinc finger protein, FOG family member 2 [Source:HGNC Symbol;Acc:HGNC:16700]	ZFPM2	23414
ENSG00000143333	463.683	2.69926	0.364136	3.5223e-15	2.16705e-13	1	182598623	182604389	5767	-	RGS16	protein_coding	chromosome	regulator of G protein signaling 16 [Source:HGNC Symbol;Acc:HGNC:9997]	RGS16	6004
ENSG00000144635	1921.77	0.548265	0.0709873	3.65808e-15	2.24395e-13	3	32525974	32570858	44885	-	DYNC1LI1	protein_coding	chromosome	dynein cytoplasmic 1 light intermediate chain 1 [Source:HGNC Symbol;Acc:HGNC:18745]	DYNC1LI1	51143
ENSG00000136021	4887.29	0.680254	0.0891722	3.97144e-15	2.42901e-13	12	100267140	100341715	74576	+	SCYL2	protein_coding	chromosome	SCY1 like pseudokinase 2 [Source:HGNC Symbol;Acc:HGNC:19286]	SCYL2	55681
ENSG00000136630	2065.31	1.61169	0.212131	4.14376e-15	2.52696e-13	1	220879431	220885059	5629	+	HLX	protein_coding	chromosome	H2.0 like homeobox [Source:HGNC Symbol;Acc:HGNC:4978]	HLX	3142
ENSG00000141456	774.567	-1.04064	0.138185	4.18877e-15	2.54695e-13	17	4669774	4704337	34564	-	PELP1	protein_coding	chromosome	proline, glutamate and leucine rich protein 1 [Source:HGNC Symbol;Acc:HGNC:30134]	PELP1	27043
ENSG00000110330	4073.44	1.19512	0.15829	4.58483e-15	2.77964e-13	11	102347211	102378670	31460	+	BIRC2	protein_coding	chromosome	baculoviral IAP repeat containing 2 [Source:HGNC Symbol;Acc:HGNC:590]	BIRC2	329
ENSG00000171132	313.67	1.1024	0.146457	4.68455e-15	2.83184e-13	2	45651345	46187990	536646	+	PRKCE	protein_coding	chromosome	protein kinase C epsilon [Source:HGNC Symbol;Acc:HGNC:9401]	PRKCE	5581
ENSG00000197142	8376.22	1.57831	0.208219	4.81206e-15	2.90049e-13	10	112374018	112428380	54363	+	ACSL5	protein_coding	chromosome	acyl-CoA synthetase long chain family member 5 [Source:HGNC Symbol;Acc:HGNC:16526]	ACSL5	51703
ENSG00000116809	2208.05	1.13631	0.150906	4.84445e-15	2.91157e-13	1	15941869	15976132	34264	-	ZBTB17	protein_coding	chromosome	zinc finger and BTB domain containing 17 [Source:HGNC Symbol;Acc:HGNC:12936]	ZBTB17	7709
ENSG00000119772	1148.69	-1.30843	0.17298	4.88253e-15	2.926e-13	2	25227855	25342590	114736	-	DNMT3A	protein_coding	chromosome	DNA methyltransferase 3 alpha [Source:HGNC Symbol;Acc:HGNC:2978]	DNMT3A	1788
ENSG00000177426	2396.42	0.797042	0.105899	5.34523e-15	3.19408e-13	18	3411608	3459978	48371	+	TGIF1	protein_coding	chromosome	TGFB induced factor homeobox 1 [Source:HGNC Symbol;Acc:HGNC:11776]	TGIF1	7050
ENSG00000136490	1751.46	-1.58258	0.209271	5.4985e-15	3.27626e-13	17	63695888	63701172	5285	-	LIMD2	protein_coding	chromosome	LIM domain containing 2 [Source:HGNC Symbol;Acc:HGNC:28142]	LIMD2	80774
ENSG00000147883	1407.1	2.08488	0.278523	5.62112e-15	3.33718e-13	9	22002903	22009305	6403	-	CDKN2B	protein_coding	chromosome	cyclin dependent kinase inhibitor 2B [Source:HGNC Symbol;Acc:HGNC:1788]	CDKN2B	1030
ENSG00000089060	4449.59	-0.996011	0.133032	5.63284e-15	3.33718e-13	12	113298759	113359493	60735	-	SLC8B1	protein_coding	chromosome	solute carrier family 8 member B1 [Source:HGNC Symbol;Acc:HGNC:26175]	SLC8B1	80024
ENSG00000279406	461.227	-2.30499	0.30996	5.75002e-15	3.3928e-13	10	71364243	71366374	2132	+	AL359183.1	TEC	chromosome	TEC	AL359183.1	NA
ENSG00000163626	601.126	-0.971014	0.129765	5.75937e-15	3.3928e-13	4	73052362	73069755	17394	-	COX18	protein_coding	chromosome	cytochrome c oxidase assembly factor COX18 [Source:HGNC Symbol;Acc:HGNC:26801]	COX18	285521
ENSG00000136877	3110.67	0.619174	0.0813658	6.24693e-15	3.66963e-13	9	127794597	127814327	19731	+	FPGS	protein_coding	chromosome	folylpolyglutamate synthase [Source:HGNC Symbol;Acc:HGNC:3824]	FPGS	2356
ENSG00000165801	1810.58	-1.24857	0.166111	6.45724e-15	3.78249e-13	14	21070273	21090248	19976	+	ARHGEF40	protein_coding	chromosome	Rho guanine nucleotide exchange factor 40 [Source:HGNC Symbol;Acc:HGNC:25516]	ARHGEF40	55701
ENSG00000178718	111.174	-1.72488	0.229136	6.48943e-15	3.79067e-13	15	74954418	74956772	2355	-	RPP25	protein_coding	chromosome	ribonuclease P and MRP subunit p25 [Source:HGNC Symbol;Acc:HGNC:30361]	RPP25	54913
ENSG00000243667	193.311	-1.46164	0.193818	6.51222e-15	3.79332e-13	2	68122936	68157549	34614	-	WDR92	protein_coding	chromosome	WD repeat domain 92 [Source:HGNC Symbol;Acc:HGNC:25176]	WDR92	116143
ENSG00000108819	4295.1	-1.29429	0.172142	6.77087e-15	3.93297e-13	17	50133737	50150677	16941	-	PPP1R9B	protein_coding	chromosome	protein phosphatase 1 regulatory subunit 9B [Source:HGNC Symbol;Acc:HGNC:9298]	PPP1R9B	84687
ENSG00000123836	545.691	-2.10198	0.281922	6.84987e-15	3.96777e-13	1	207034366	207081024	46659	+	PFKFB2	protein_coding	chromosome	6-phosphofructo-2-kinase/fructose-2,6-biphosphatase 2 [Source:HGNC Symbol;Acc:HGNC:8873]	PFKFB2	5208
ENSG00000121743	71.4068	3.74257	0.534551	6.92629e-15	4.00089e-13	13	20138255	20161052	22798	-	GJA3	protein_coding	chromosome	gap junction protein alpha 3 [Source:HGNC Symbol;Acc:HGNC:4277]	GJA3	2700
ENSG00000183323	160.106	-2.63134	0.358662	6.99439e-15	4.02904e-13	5	69280175	69332809	52635	-	CCDC125	protein_coding	chromosome	coiled-coil domain containing 125 [Source:HGNC Symbol;Acc:HGNC:28924]	CCDC125	202243
ENSG00000107719	236.931	-4.40444	0.6729	7.07513e-15	4.06429e-13	10	70478767	70568450	89684	+	PALD1	protein_coding	chromosome	phosphatase domain containing paladin 1 [Source:HGNC Symbol;Acc:HGNC:23530]	PALD1	27143
ENSG00000075914	417.831	-0.814715	0.10896	7.3751e-15	4.21355e-13	3	44975241	45036066	60826	+	EXOSC7	protein_coding	chromosome	exosome component 7 [Source:HGNC Symbol;Acc:HGNC:28112]	EXOSC7	23016
ENSG00000138600	11496.2	0.642869	0.0848933	7.37549e-15	4.21355e-13	15	50702266	50765709	63444	-	SPPL2A	protein_coding	chromosome	signal peptide peptidase like 2A [Source:HGNC Symbol;Acc:HGNC:30227]	SPPL2A	84888
ENSG00000107130	8447.86	1.60562	0.213692	7.87358e-15	4.48578e-13	9	130172404	130237303	64900	+	NCS1	protein_coding	chromosome	neuronal calcium sensor 1 [Source:HGNC Symbol;Acc:HGNC:3953]	NCS1	23413
ENSG00000134987	1685.87	-0.652343	0.0863369	8.00716e-15	4.54942e-13	5	111091716	111130502	38787	+	WDR36	protein_coding	chromosome	WD repeat domain 36 [Source:HGNC Symbol;Acc:HGNC:30696]	WDR36	134430
ENSG00000165804	972.945	-1.42009	0.189182	8.33906e-15	4.71469e-13	14	21090077	21104722	14646	-	ZNF219	protein_coding	chromosome	zinc finger protein 219 [Source:HGNC Symbol;Acc:HGNC:13011]	ZNF219	51222
ENSG00000183496	127.554	-1.54416	0.205644	8.34339e-15	4.71469e-13	15	82041778	82046119	4342	-	MEX3B	protein_coding	chromosome	mex-3 RNA binding family member B [Source:HGNC Symbol;Acc:HGNC:25297]	MEX3B	84206
ENSG00000118689	4399.21	1.40056	0.186719	8.59572e-15	4.84412e-13	6	108559835	108684774	124940	+	FOXO3	protein_coding	chromosome	forkhead box O3 [Source:HGNC Symbol;Acc:HGNC:3821]	FOXO3	2309
ENSG00000101003	157.533	-1.65914	0.221349	8.74209e-15	4.91329e-13	20	25407673	25452628	44956	+	GINS1	protein_coding	chromosome	GINS complex subunit 1 [Source:HGNC Symbol;Acc:HGNC:28980]	GINS1	9837
ENSG00000137193	15552.4	1.1846	0.158937	9.38962e-15	5.26299e-13	6	37170152	37175428	5277	+	PIM1	protein_coding	chromosome	Pim-1 proto-oncogene, serine/threonine kinase [Source:HGNC Symbol;Acc:HGNC:8986]	PIM1	5292
ENSG00000149418	10466.8	-1.22967	0.164803	9.50463e-15	5.30981e-13	11	130159782	130210362	50581	+	ST14	protein_coding	chromosome	ST14 transmembrane serine protease matriptase [Source:HGNC Symbol;Acc:HGNC:11344]	ST14	6768
ENSG00000013810	727.502	-2.05299	0.276612	9.52421e-15	5.30981e-13	4	1712891	1745171	32281	+	TACC3	protein_coding	chromosome	transforming acidic coiled-coil containing protein 3 [Source:HGNC Symbol;Acc:HGNC:11524]	TACC3	10460
ENSG00000148660	296.394	-2.11459	0.285491	9.71519e-15	5.4018e-13	10	73812501	73874591	62091	-	CAMK2G	protein_coding	chromosome	calcium/calmodulin dependent protein kinase II gamma [Source:HGNC Symbol;Acc:HGNC:1463]	CAMK2G	818
ENSG00000181634	25995.9	3.52173	0.500089	9.76606e-15	5.41561e-13	9	114784652	114806039	21388	-	TNFSF15	protein_coding	chromosome	TNF superfamily member 15 [Source:HGNC Symbol;Acc:HGNC:11931]	TNFSF15	9966
ENSG00000177731	16181.1	0.419976	0.0548039	9.87084e-15	5.45915e-13	17	18244815	18258738	13924	-	FLII	protein_coding	chromosome	FLII actin remodeling protein [Source:HGNC Symbol;Acc:HGNC:3750]	FLII	2314
ENSG00000005381	62.4129	-2.32073	0.315485	1.02237e-14	5.63932e-13	17	58269855	58280935	11081	-	MPO	protein_coding	chromosome	myeloperoxidase [Source:HGNC Symbol;Acc:HGNC:7218]	MPO	4353
ENSG00000106605	4064.68	1.52599	0.204094	1.06497e-14	5.85872e-13	7	43758680	43807342	48663	+	BLVRA	protein_coding	chromosome	biliverdin reductase A [Source:HGNC Symbol;Acc:HGNC:1062]	BLVRA	644
ENSG00000171227	139.273	-3.19474	0.447883	1.08253e-14	5.93964e-13	2	119429901	119438504	8604	+	TMEM37	protein_coding	chromosome	transmembrane protein 37 [Source:HGNC Symbol;Acc:HGNC:18216]	TMEM37	140738
ENSG00000111344	1381.45	-2.51248	0.344072	1.106e-14	6.05243e-13	12	113098819	113136239	37421	-	RASAL1	protein_coding	chromosome	RAS protein activator like 1 [Source:HGNC Symbol;Acc:HGNC:9873]	RASAL1	8437
ENSG00000273486	22.5333	-2.35476	0.320973	1.11968e-14	6.10905e-13	3	136837338	136839021	1684	-	AC096992.2	lncRNA	chromosome	novel transcript, antisense to SLC35G2	AC096992.2	NA
ENSG00000158717	1789.65	-2.59406	0.356265	1.12222e-14	6.10905e-13	16	88696499	88706408	9910	-	RNF166	protein_coding	chromosome	ring finger protein 166 [Source:HGNC Symbol;Acc:HGNC:28856]	RNF166	115992
ENSG00000119986	892.037	-1.75785	0.235983	1.13923e-14	6.18548e-13	10	97677424	97687241	9818	-	AVPI1	protein_coding	chromosome	arginine vasopressin induced 1 [Source:HGNC Symbol;Acc:HGNC:30898]	AVPI1	60370
ENSG00000178146	42.7112	1.44658	0.193768	1.14862e-14	6.22019e-13	X	101778969	101780538	1570	-	GK4P	processed_pseudogene	chromosome	glycerol kinase 4 pseudogene [Source:HGNC Symbol;Acc:HGNC:4295]	GK4P	NA
ENSG00000168495	1327.38	1.37915	0.184961	1.18296e-14	6.38952e-13	8	22245133	22254601	9469	+	POLR3D	protein_coding	chromosome	RNA polymerase III subunit D [Source:HGNC Symbol;Acc:HGNC:1080]	POLR3D	661
ENSG00000247315	727.239	0.748304	0.100528	1.20377e-14	6.48509e-13	20	297570	300321	2752	+	ZCCHC3	protein_coding	chromosome	zinc finger CCHC-type containing 3 [Source:HGNC Symbol;Acc:HGNC:16230]	ZCCHC3	85364
ENSG00000130312	472.469	-1.53853	0.206257	1.21399e-14	6.52322e-13	19	17292609	17306843	14235	+	MRPL34	protein_coding	chromosome	mitochondrial ribosomal protein L34 [Source:HGNC Symbol;Acc:HGNC:14488]	MRPL34	64981
ENSG00000100596	3128.13	1.5503	0.207961	1.25288e-14	6.71485e-13	14	77505997	77616637	110641	-	SPTLC2	protein_coding	chromosome	serine palmitoyltransferase long chain base subunit 2 [Source:HGNC Symbol;Acc:HGNC:11278]	SPTLC2	9517
ENSG00000104375	1080.36	1.27728	0.171984	1.32304e-14	7.07266e-13	8	98371228	98942827	571600	-	STK3	protein_coding	chromosome	serine/threonine kinase 3 [Source:HGNC Symbol;Acc:HGNC:11406]	STK3	6788
ENSG00000139354	793.651	-1.78938	0.241071	1.34347e-14	7.16343e-13	12	100573683	100628288	54606	+	GAS2L3	protein_coding	chromosome	growth arrest specific 2 like 3 [Source:HGNC Symbol;Acc:HGNC:27475]	GAS2L3	283431
ENSG00000099341	6751.72	0.398995	0.0522836	1.35308e-14	7.19624e-13	19	38374550	38383824	9275	+	PSMD8	protein_coding	chromosome	proteasome 26S subunit, non-ATPase 8 [Source:HGNC Symbol;Acc:HGNC:9566]	PSMD8	5714
ENSG00000169876	37.3089	3.79908	0.552616	1.36903e-14	7.26249e-13	7	101020072	101058859	38788	+	MUC17	protein_coding	chromosome	mucin 17, cell surface associated [Source:HGNC Symbol;Acc:HGNC:16800]	MUC17	140453
ENSG00000167674	1105.01	-1.07533	0.145724	1.37716e-14	7.28705e-13	19	4472297	4502208	29912	+	HDGFL2	protein_coding	chromosome	HDGF like 2 [Source:HGNC Symbol;Acc:HGNC:14680]	HDGFL2	84717
ENSG00000111266	598.674	2.04144	0.276857	1.3906e-14	7.33945e-13	12	12473282	12562863	89582	-	DUSP16	protein_coding	chromosome	dual specificity phosphatase 16 [Source:HGNC Symbol;Acc:HGNC:17909]	DUSP16	80824
ENSG00000162065	416.444	-1.66036	0.223419	1.4139e-14	7.44357e-13	16	2475051	2509560	34510	+	TBC1D24	protein_coding	chromosome	TBC1 domain family member 24 [Source:HGNC Symbol;Acc:HGNC:29203]	TBC1D24	57465
ENSG00000084733	15277.1	0.79546	0.10752	1.42565e-14	7.48648e-13	2	26034084	26137454	103371	+	RAB10	protein_coding	chromosome	RAB10, member RAS oncogene family [Source:HGNC Symbol;Acc:HGNC:9759]	RAB10	10890
ENSG00000136810	27361.1	1.823	0.246222	1.48799e-14	7.79382e-13	9	110243810	110256507	12698	-	TXN	protein_coding	chromosome	thioredoxin [Source:HGNC Symbol;Acc:HGNC:12435]	TXN	7295
ENSG00000164038	242.174	2.90897	0.405978	1.49168e-14	7.79382e-13	4	103019868	103085829	65962	-	SLC9B2	protein_coding	chromosome	solute carrier family 9 member B2 [Source:HGNC Symbol;Acc:HGNC:25143]	SLC9B2	133308
ENSG00000197296	254.415	-1.65815	0.223417	1.52416e-14	7.94356e-13	20	44302840	44311202	8363	-	FITM2	protein_coding	chromosome	fat storage inducing transmembrane protein 2 [Source:HGNC Symbol;Acc:HGNC:16135]	FITM2	128486
ENSG00000136854	603.797	-1.53222	0.206386	1.58196e-14	8.22422e-13	9	127579370	127696027	116658	+	STXBP1	protein_coding	chromosome	syntaxin binding protein 1 [Source:HGNC Symbol;Acc:HGNC:11444]	STXBP1	6812
ENSG00000164930	117.144	2.2211	0.303582	1.61367e-14	8.36817e-13	8	103298433	103332866	34434	+	FZD6	protein_coding	chromosome	frizzled class receptor 6 [Source:HGNC Symbol;Acc:HGNC:4044]	FZD6	8323
ENSG00000146872	2244.27	1.05971	0.144145	1.65802e-14	8.57675e-13	17	62458658	62615481	156824	+	TLK2	protein_coding	chromosome	tousled like kinase 2 [Source:HGNC Symbol;Acc:HGNC:11842]	TLK2	11011
ENSG00000106069	94.3692	-2.84979	0.398006	1.72555e-14	8.90392e-13	7	29146569	29514328	367760	+	CHN2	protein_coding	chromosome	chimerin 2 [Source:HGNC Symbol;Acc:HGNC:1944]	CHN2	1124
ENSG00000166888	15279.7	0.734094	0.0992474	1.8257e-14	9.37419e-13	12	57095408	57132139	36732	-	STAT6	protein_coding	chromosome	signal transducer and activator of transcription 6 [Source:HGNC Symbol;Acc:HGNC:11368]	STAT6	6778
ENSG00000170271	39.8545	-2.59869	0.360405	1.86945e-14	9.57516e-13	5	154818492	154859252	40761	-	FAXDC2	protein_coding	chromosome	fatty acid hydroxylase domain containing 2 [Source:HGNC Symbol;Acc:HGNC:1334]	FAXDC2	10826
ENSG00000004399	14941	-1.31594	0.178202	1.90315e-14	9.72385e-13	3	129555214	129606676	51463	-	PLXND1	protein_coding	chromosome	plexin D1 [Source:HGNC Symbol;Acc:HGNC:9107]	PLXND1	23129
ENSG00000148459	686.972	1.35038	0.182837	1.95697e-14	9.97431e-13	10	26697701	26746798	49098	+	PDSS1	protein_coding	chromosome	decaprenyl diphosphate synthase subunit 1 [Source:HGNC Symbol;Acc:HGNC:17759]	PDSS1	23590
ENSG00000116991	2225.6	-1.30696	0.177148	1.97956e-14	1.00648e-12	1	232397965	232630571	232607	-	SIPA1L2	protein_coding	chromosome	signal induced proliferation associated 1 like 2 [Source:HGNC Symbol;Acc:HGNC:23800]	SIPA1L2	57568
ENSG00000185104	507.336	-1.25713	0.170699	2.04378e-14	1.0366e-12	1	50437028	50960267	523240	-	FAF1	protein_coding	chromosome	Fas associated factor 1 [Source:HGNC Symbol;Acc:HGNC:3578]	FAF1	11124
ENSG00000105364	1127.6	-0.877088	0.119901	2.1782e-14	1.10208e-12	19	10251901	10260055	8155	+	MRPL4	protein_coding	chromosome	mitochondrial ribosomal protein L4 [Source:HGNC Symbol;Acc:HGNC:14276]	MRPL4	51073
ENSG00000137710	15338	1.43181	0.194161	2.2545e-14	1.13729e-12	11	109864295	110296712	432418	-	RDX	protein_coding	chromosome	radixin [Source:HGNC Symbol;Acc:HGNC:9944]	RDX	5962
ENSG00000085117	18796.8	1.38258	0.187621	2.27724e-14	1.14384e-12	11	44564427	44620358	55932	+	CD82	protein_coding	chromosome	CD82 molecule [Source:HGNC Symbol;Acc:HGNC:6210]	CD82	3732
ENSG00000151692	418.358	2.55857	0.355822	2.3155e-14	1.16026e-12	2	6917412	7068286	150875	+	RNF144A	protein_coding	chromosome	ring finger protein 144A [Source:HGNC Symbol;Acc:HGNC:20457]	RNF144A	9781
ENSG00000075151	2470.52	-1.05754	0.144894	2.45307e-14	1.22624e-12	1	20806292	21176888	370597	-	EIF4G3	protein_coding	chromosome	eukaryotic translation initiation factor 4 gamma 3 [Source:HGNC Symbol;Acc:HGNC:3298]	EIF4G3	8672
ENSG00000185291	1533.34	2.0773	0.284971	2.45967e-14	1.22659e-12	X	1336616	1382689	46074	+	IL3RA	protein_coding	chromosome	interleukin 3 receptor subunit alpha [Source:HGNC Symbol;Acc:HGNC:6012]	IL3RA	3563
ENSG00000126524	1601.02	0.553495	0.0740853	2.50588e-14	1.24665e-12	7	66987680	66995587	7908	-	SBDS	protein_coding	chromosome	SBDS ribosome maturation factor [Source:HGNC Symbol;Acc:HGNC:19440]	SBDS	51119
ENSG00000196950	353.566	-1.38652	0.188713	2.68312e-14	1.32664e-12	2	195575977	195737702	161726	+	SLC39A10	protein_coding	chromosome	solute carrier family 39 member 10 [Source:HGNC Symbol;Acc:HGNC:20861]	SLC39A10	57181
ENSG00000275131	2202.41	2.10133	0.288936	2.68582e-14	1.32664e-12	1	120489860	120701289	211430	-	PDE4DIPP2	transcribed_unprocessed_pseudogene	chromosome	PDE4DIP pseudogene 2 [Source:HGNC Symbol;Acc:HGNC:55081]	PDE4DIPP2	NA
ENSG00000180957	4886	1.0083	0.138554	2.74336e-14	1.35185e-12	22	27851669	27920134	68466	-	PITPNB	protein_coding	chromosome	phosphatidylinositol transfer protein beta [Source:HGNC Symbol;Acc:HGNC:9002]	PITPNB	23760
ENSG00000117528	1068.94	-0.950386	0.130704	2.8277e-14	1.39012e-12	1	94418389	94518666	100278	+	ABCD3	protein_coding	chromosome	ATP binding cassette subfamily D member 3 [Source:HGNC Symbol;Acc:HGNC:67]	ABCD3	5825
ENSG00000250274	81.5312	2.40963	0.335113	2.98353e-14	1.46326e-12	5	170308701	170312806	4106	-	AC034199.1	lncRNA	chromosome	novel transcript	AC034199.1	100128059
ENSG00000107175	1768.14	0.832128	0.114274	3.06455e-14	1.49947e-12	9	35732598	35736999	4402	+	CREB3	protein_coding	chromosome	cAMP responsive element binding protein 3 [Source:HGNC Symbol;Acc:HGNC:2347]	CREB3	10488
ENSG00000085998	1824.94	0.685956	0.0932553	3.09869e-14	1.51261e-12	1	46188682	46220305	31624	-	POMGNT1	protein_coding	chromosome	protein O-linked mannose N-acetylglucosaminyltransferase 1 (beta 1,2-) [Source:HGNC Symbol;Acc:HGNC:19139]	POMGNT1	55624
ENSG00000265118	171.613	-1.82315	0.249587	3.10944e-14	1.5143e-12	17	31305213	31318831	13619	-	AC134669.1	protein_coding	chromosome	novel protein	AC134669.1	NA
ENSG00000125901	325.972	-0.880217	0.121161	3.14974e-14	1.53035e-12	20	3046052	3048250	2199	+	MRPS26	protein_coding	chromosome	mitochondrial ribosomal protein S26 [Source:HGNC Symbol;Acc:HGNC:14045]	MRPS26	64949
ENSG00000151327	1367.29	1.39241	0.190144	3.22409e-14	1.56282e-12	14	35044907	35113130	68224	+	FAM177A1	protein_coding	chromosome	family with sequence similarity 177 member A1 [Source:HGNC Symbol;Acc:HGNC:19829]	FAM177A1	283635
ENSG00000136695	185.282	3.10619	0.44393	3.39426e-14	1.64121e-12	2	113058638	113065382	6745	+	IL36RN	protein_coding	chromosome	interleukin 36 receptor antagonist [Source:HGNC Symbol;Acc:HGNC:15561]	IL36RN	26525
ENSG00000105849	1609	1.52469	0.208263	3.40159e-14	1.64121e-12	7	19695461	19709037	13577	-	POLR1F	protein_coding	chromosome	RNA polymerase I subunit F [Source:HGNC Symbol;Acc:HGNC:18027]	POLR1F	221830
ENSG00000160293	2259.81	1.6108	0.22025	3.50388e-14	1.68665e-12	9	133761894	133992604	230711	-	VAV2	protein_coding	chromosome	vav guanine nucleotide exchange factor 2 [Source:HGNC Symbol;Acc:HGNC:12658]	VAV2	7410
ENSG00000142227	11689.2	1.38823	0.18991	3.53762e-14	1.69896e-12	19	48321509	48330553	9045	+	EMP3	protein_coding	chromosome	epithelial membrane protein 3 [Source:HGNC Symbol;Acc:HGNC:3335]	EMP3	2014
ENSG00000171657	142.607	-3.09396	0.442434	3.57634e-14	1.71359e-12	X	41724181	41730130	5950	+	GPR82	protein_coding	chromosome	G protein-coupled receptor 82 [Source:HGNC Symbol;Acc:HGNC:4533]	GPR82	27197
ENSG00000180346	136.063	-1.52612	0.208774	3.69066e-14	1.76157e-12	4	89111533	89114901	3369	+	TIGD2	protein_coding	chromosome	tigger transposable element derived 2 [Source:HGNC Symbol;Acc:HGNC:18333]	TIGD2	166815
ENSG00000167272	210.014	-1.19565	0.164427	3.69341e-14	1.76157e-12	12	120578764	120581402	2639	-	POP5	protein_coding	chromosome	POP5 homolog, ribonuclease P/MRP subunit [Source:HGNC Symbol;Acc:HGNC:17689]	POP5	51367
ENSG00000143514	4521.04	0.93455	0.129212	3.78404e-14	1.80067e-12	1	223779893	223845954	66062	-	TP53BP2	protein_coding	chromosome	tumor protein p53 binding protein 2 [Source:HGNC Symbol;Acc:HGNC:12000]	TP53BP2	7159
ENSG00000116685	2059.67	-0.783894	0.107888	3.99543e-14	1.89692e-12	1	11919591	11926428	6838	-	KIAA2013	protein_coding	chromosome	KIAA2013 [Source:HGNC Symbol;Acc:HGNC:28513]	KIAA2013	90231
ENSG00000114993	31.5589	-2.8995	0.412655	4.09686e-14	1.94064e-12	2	74425835	74442422	16588	-	RTKN	protein_coding	chromosome	rhotekin [Source:HGNC Symbol;Acc:HGNC:10466]	RTKN	6242
ENSG00000165898	462.799	-1.06233	0.147081	4.32273e-14	2.0403e-12	14	74493756	74497106	3351	+	ISCA2	protein_coding	chromosome	iron-sulfur cluster assembly 2 [Source:HGNC Symbol;Acc:HGNC:19857]	ISCA2	122961
ENSG00000185880	2394.42	1.7078	0.234725	4.32688e-14	2.0403e-12	15	44728988	44767829	38842	+	TRIM69	protein_coding	chromosome	tripartite motif containing 69 [Source:HGNC Symbol;Acc:HGNC:17857]	TRIM69	140691
ENSG00000130695	684.614	-1.44089	0.19783	4.42441e-14	2.08158e-12	1	26234200	26278808	44609	+	CEP85	protein_coding	chromosome	centrosomal protein 85 [Source:HGNC Symbol;Acc:HGNC:25309]	CEP85	64793
ENSG00000109046	8335.94	0.906497	0.125728	4.56878e-14	2.14465e-12	17	27294076	27315926	21851	+	WSB1	protein_coding	chromosome	WD repeat and SOCS box containing 1 [Source:HGNC Symbol;Acc:HGNC:19221]	WSB1	26118
ENSG00000234745	91455.7	0.848682	0.117531	4.6287e-14	2.16788e-12	6	31353872	31357188	3317	-	HLA-B	protein_coding	chromosome	major histocompatibility complex, class I, B [Source:HGNC Symbol;Acc:HGNC:4932]	HLA-B	3106
ENSG00000273559	1291.13	0.776852	0.107169	4.64755e-14	2.17182e-12	17	38800441	38825355	24915	-	CWC25	protein_coding	chromosome	CWC25 spliceosome associated protein homolog [Source:HGNC Symbol;Acc:HGNC:25989]	CWC25	54883
ENSG00000176490	90.7785	-2.15628	0.300198	4.75764e-14	2.21828e-12	19	2714567	2721372	6806	-	DIRAS1	protein_coding	chromosome	DIRAS family GTPase 1 [Source:HGNC Symbol;Acc:HGNC:19127]	DIRAS1	148252
ENSG00000166833	2779.42	2.73235	0.388119	5.04176e-14	2.34549e-12	11	19350724	20121601	770878	+	NAV2	protein_coding	chromosome	neuron navigator 2 [Source:HGNC Symbol;Acc:HGNC:15997]	NAV2	89797
ENSG00000143479	1714.01	2.65541	0.376198	5.0619e-14	2.3496e-12	1	206635536	206684419	48884	+	DYRK3	protein_coding	chromosome	dual specificity tyrosine phosphorylation regulated kinase 3 [Source:HGNC Symbol;Acc:HGNC:3094]	DYRK3	8444
ENSG00000006007	1980.04	-0.906244	0.126143	5.52369e-14	2.55824e-12	16	19501693	19522123	20431	-	GDE1	protein_coding	chromosome	glycerophosphodiester phosphodiesterase 1 [Source:HGNC Symbol;Acc:HGNC:29644]	GDE1	51573
ENSG00000136813	8406.5	0.683237	0.0940255	6.10249e-14	2.82003e-12	9	111360692	111484745	124054	-	ECPAS	protein_coding	chromosome	Ecm29 proteasome adaptor and scaffold [Source:HGNC Symbol;Acc:HGNC:29020]	ECPAS	23392
ENSG00000146592	265.261	1.67112	0.231125	6.20752e-14	2.8622e-12	7	28299321	28825894	526574	+	CREB5	protein_coding	chromosome	cAMP responsive element binding protein 5 [Source:HGNC Symbol;Acc:HGNC:16844]	CREB5	9586
ENSG00000147955	873.355	-0.962507	0.134421	6.38934e-14	2.93952e-12	9	34634722	34637844	3123	-	SIGMAR1	protein_coding	chromosome	sigma non-opioid intracellular receptor 1 [Source:HGNC Symbol;Acc:HGNC:8157]	SIGMAR1	10280
ENSG00000117016	92.2226	-1.5074	0.208581	6.77671e-14	3.11086e-12	1	40620680	40665682	45003	-	RIMS3	protein_coding	chromosome	regulating synaptic membrane exocytosis 3 [Source:HGNC Symbol;Acc:HGNC:21292]	RIMS3	9783
ENSG00000134954	1123.1	3.16015	0.459264	6.83153e-14	3.12911e-12	11	128458761	128587558	128798	-	ETS1	protein_coding	chromosome	ETS proto-oncogene 1, transcription factor [Source:HGNC Symbol;Acc:HGNC:3488]	ETS1	2113
ENSG00000233038	395.108	-2.99999	0.433525	7.15776e-14	3.27133e-12	7	157854529	157863011	8483	+	PTPRN2-AS1	lncRNA	chromosome	PTPRN2 antisense RNA 1 [Source:HGNC Symbol;Acc:HGNC:40488]	PTPRN2-AS1	NA
ENSG00000171777	195.774	-1.7311	0.240586	7.62059e-14	3.47522e-12	19	38409051	38426305	17255	-	RASGRP4	protein_coding	chromosome	RAS guanyl releasing protein 4 [Source:HGNC Symbol;Acc:HGNC:18958]	RASGRP4	115727
ENSG00000150687	548.317	3.40815	0.502888	8.01198e-14	3.64571e-12	11	86791059	86952910	161852	+	PRSS23	protein_coding	chromosome	serine protease 23 [Source:HGNC Symbol;Acc:HGNC:14370]	PRSS23	11098
ENSG00000100628	98.4989	-3.07287	0.446725	8.27095e-14	3.75534e-12	14	93934166	93976739	42574	-	ASB2	protein_coding	chromosome	ankyrin repeat and SOCS box containing 2 [Source:HGNC Symbol;Acc:HGNC:16012]	ASB2	51676
ENSG00000122223	39.6724	-2.61067	0.373001	8.34862e-14	3.78234e-12	1	160830160	160862887	32728	-	CD244	protein_coding	chromosome	CD244 molecule [Source:HGNC Symbol;Acc:HGNC:18171]	CD244	51744
ENSG00000175294	63.4985	-1.61583	0.224735	8.61905e-14	3.89637e-12	11	66016752	66026479	9728	-	CATSPER1	protein_coding	chromosome	cation channel sperm associated 1 [Source:HGNC Symbol;Acc:HGNC:17116]	CATSPER1	117144
ENSG00000272839	74.6424	-3.12487	0.45616	9.05842e-14	4.08611e-12	7	157868538	157869154	617	+	AC011899.2	lncRNA	chromosome	novel transcript, antisense to PTPRN2	AC011899.2	NA
ENSG00000159176	3879.66	-0.967962	0.136166	9.31189e-14	4.19133e-12	1	201483530	201509456	25927	-	CSRP1	protein_coding	chromosome	cysteine and glycine rich protein 1 [Source:HGNC Symbol;Acc:HGNC:2469]	CSRP1	1465
ENSG00000144959	13048	-1.41969	0.197741	9.33199e-14	4.19133e-12	3	172630249	172711218	80970	-	NCEH1	protein_coding	chromosome	neutral cholesterol ester hydrolase 1 [Source:HGNC Symbol;Acc:HGNC:29260]	NCEH1	57552
ENSG00000163093	266.802	-1.44837	0.201714	9.397e-14	4.20333e-12	2	169479480	169506655	27176	+	BBS5	protein_coding	chromosome	Bardet-Biedl syndrome 5 [Source:HGNC Symbol;Acc:HGNC:970]	BBS5	129880
ENSG00000196935	1661.99	1.96113	0.275111	9.41443e-14	4.20333e-12	12	63844700	64162217	317518	+	SRGAP1	protein_coding	chromosome	SLIT-ROBO Rho GTPase activating protein 1 [Source:HGNC Symbol;Acc:HGNC:17382]	SRGAP1	57522
ENSG00000164051	206.055	-0.982013	0.138168	9.41934e-14	4.20333e-12	3	48432164	48440456	8293	-	CCDC51	protein_coding	chromosome	coiled-coil domain containing 51 [Source:HGNC Symbol;Acc:HGNC:25714]	CCDC51	79714
ENSG00000162891	16.5893	6.9598	1.42773	9.71833e-14	4.32747e-12	1	206865623	206869223	3601	+	IL20	protein_coding	chromosome	interleukin 20 [Source:HGNC Symbol;Acc:HGNC:6002]	IL20	50604
ENSG00000156232	1130.69	0.83776	0.117725	1.02204e-13	4.54131e-12	15	82809628	82836108	26481	+	WHAMM	protein_coding	chromosome	WASP homolog associated with actin, golgi membranes and microtubules [Source:HGNC Symbol;Acc:HGNC:30493]	WHAMM	123720
ENSG00000186451	57.2198	-3.42549	0.508944	1.05051e-13	4.65788e-12	3	57060664	57075432	14769	+	SPATA12	protein_coding	chromosome	spermatogenesis associated 12 [Source:HGNC Symbol;Acc:HGNC:23221]	SPATA12	353324
ENSG00000130304	2097.84	-2.55148	0.365605	1.06795e-13	4.70956e-12	19	17468769	17506168	37400	+	SLC27A1	protein_coding	chromosome	solute carrier family 27 member 1 [Source:HGNC Symbol;Acc:HGNC:10995]	SLC27A1	376497
ENSG00000140526	20817.4	-2.18354	0.30908	1.06897e-13	4.70956e-12	15	89087459	89202355	114897	+	ABHD2	protein_coding	chromosome	abhydrolase domain containing 2, acylglycerol lipase [Source:HGNC Symbol;Acc:HGNC:18717]	ABHD2	11057
ENSG00000185361	1269.55	-1.42914	0.199602	1.07987e-13	4.74756e-12	19	4639516	4655568	16053	+	TNFAIP8L1	protein_coding	chromosome	TNF alpha induced protein 8 like 1 [Source:HGNC Symbol;Acc:HGNC:28279]	TNFAIP8L1	126282
ENSG00000065491	1126.93	0.9168	0.129412	1.13314e-13	4.97124e-12	6	37257772	37332970	75199	+	TBC1D22B	protein_coding	chromosome	TBC1 domain family member 22B [Source:HGNC Symbol;Acc:HGNC:21602]	TBC1D22B	55633
ENSG00000188807	328.49	-1.33012	0.186369	1.181e-13	5.1703e-12	1	9588911	9614877	25967	+	TMEM201	protein_coding	chromosome	transmembrane protein 201 [Source:HGNC Symbol;Acc:HGNC:33719]	TMEM201	199953
ENSG00000198858	2367.1	0.735766	0.103006	1.19033e-13	5.20019e-12	19	896503	913245	16743	-	R3HDM4	protein_coding	chromosome	R3H domain containing 4 [Source:HGNC Symbol;Acc:HGNC:28270]	R3HDM4	91300
ENSG00000171928	2003.55	0.776353	0.109133	1.25356e-13	5.46496e-12	17	18781111	18806714	25604	+	TVP23B	protein_coding	chromosome	trans-golgi network vesicle protein 23 homolog B [Source:HGNC Symbol;Acc:HGNC:20399]	TVP23B	51030
ENSG00000150756	181.988	-1.65156	0.231664	1.30902e-13	5.69478e-12	5	10225507	10249897	24391	-	ATPSCKMT	protein_coding	chromosome	ATP synthase c subunit lysine N-methyltransferase [Source:HGNC Symbol;Acc:HGNC:27029]	ATPSCKMT	134145
ENSG00000233396	114.032	2.1803	0.310026	1.34991e-13	5.86042e-12	1	146052566	146061948	9383	+	LINC01719	lncRNA	chromosome	long intergenic non-protein coding RNA 1719 [Source:HGNC Symbol;Acc:HGNC:52506]	LINC01719	NA
ENSG00000204256	12354.3	0.597609	0.0828586	1.39501e-13	6.04357e-12	6	32968594	32981505	12912	+	BRD2	protein_coding	chromosome	bromodomain containing 2 [Source:HGNC Symbol;Acc:HGNC:1103]	BRD2	6046
ENSG00000255521	31.1376	2.84862	0.415091	1.41603e-13	6.12189e-12	11	35132655	35138032	5378	-	AL356215.1	lncRNA	chromosome	novel transcript	AL356215.1	100507144
ENSG00000186352	253.042	1.72172	0.242208	1.4384e-13	6.2057e-12	4	185396021	185400628	4608	+	ANKRD37	protein_coding	chromosome	ankyrin repeat domain 37 [Source:HGNC Symbol;Acc:HGNC:29593]	ANKRD37	353322
ENSG00000013523	2398.68	-1.27423	0.179482	1.44653e-13	6.22785e-12	14	76786009	76826246	40238	-	ANGEL1	protein_coding	chromosome	angel homolog 1 [Source:HGNC Symbol;Acc:HGNC:19961]	ANGEL1	23357
ENSG00000123240	6984.05	2.43838	0.350205	1.45122e-13	6.23515e-12	10	13099449	13138308	38860	+	OPTN	protein_coding	chromosome	optineurin [Source:HGNC Symbol;Acc:HGNC:17142]	OPTN	10133
ENSG00000215193	2397.5	0.623837	0.0868477	1.5158e-13	6.4992e-12	22	18077923	18105396	27474	+	PEX26	protein_coding	chromosome	peroxisomal biogenesis factor 26 [Source:HGNC Symbol;Acc:HGNC:22965]	PEX26	55670
ENSG00000255561	144.091	-1.20839	0.170706	1.52533e-13	6.5266e-12	11	111874056	111881243	7188	-	FDXACB1	protein_coding	chromosome	ferredoxin-fold anticodon binding domain containing 1 [Source:HGNC Symbol;Acc:HGNC:25110]	FDXACB1	91893
ENSG00000119927	257.998	-1.65646	0.233166	1.55988e-13	6.66073e-12	10	112149865	112215377	65513	-	GPAM	protein_coding	chromosome	glycerol-3-phosphate acyltransferase, mitochondrial [Source:HGNC Symbol;Acc:HGNC:24865]	GPAM	57678
ENSG00000097033	6428	0.773464	0.109177	1.56755e-13	6.67975e-12	1	86704570	86748184	43615	+	SH3GLB1	protein_coding	chromosome	SH3 domain containing GRB2 like, endophilin B1 [Source:HGNC Symbol;Acc:HGNC:10833]	SH3GLB1	51100
ENSG00000148110	4824.13	0.611425	0.0851025	1.59644e-13	6.78893e-12	9	94374569	94461042	86474	+	MFSD14B	protein_coding	chromosome	major facilitator superfamily domain containing 14B [Source:HGNC Symbol;Acc:HGNC:23376]	MFSD14B	84641
ENSG00000106571	49.4277	2.58035	0.373296	1.6192e-13	6.87169e-12	7	41960949	42264100	303152	-	GLI3	protein_coding	chromosome	GLI family zinc finger 3 [Source:HGNC Symbol;Acc:HGNC:4319]	GLI3	2737
ENSG00000141524	3611.08	-1.6672	0.235097	1.69543e-13	7.17287e-12	17	78107397	78132407	25011	-	TMC6	protein_coding	chromosome	transmembrane channel like 6 [Source:HGNC Symbol;Acc:HGNC:18021]	TMC6	11322
ENSG00000107443	1416.45	1.14673	0.162646	1.69707e-13	7.17287e-12	10	96043394	96060870	17477	+	CCNJ	protein_coding	chromosome	cyclin J [Source:HGNC Symbol;Acc:HGNC:23434]	CCNJ	54619
ENSG00000165195	808.401	1.09573	0.155669	1.71077e-13	7.2161e-12	X	15319452	15335554	16103	-	PIGA	protein_coding	chromosome	phosphatidylinositol glycan anchor biosynthesis class A [Source:HGNC Symbol;Acc:HGNC:8957]	PIGA	5277
ENSG00000213281	8930.71	0.701808	0.0986575	1.71564e-13	7.22203e-12	1	114704469	114716771	12303	-	NRAS	protein_coding	chromosome	NRAS proto-oncogene, GTPase [Source:HGNC Symbol;Acc:HGNC:7989]	NRAS	4893
ENSG00000083290	1264.13	1.29768	0.183374	1.75332e-13	7.3657e-12	17	19770829	19867936	97108	-	ULK2	protein_coding	chromosome	unc-51 like autophagy activating kinase 2 [Source:HGNC Symbol;Acc:HGNC:13480]	ULK2	9706
ENSG00000188157	11750.6	2.05696	0.292944	1.76253e-13	7.38949e-12	1	1020120	1056118	35999	+	AGRN	protein_coding	chromosome	agrin [Source:HGNC Symbol;Acc:HGNC:329]	AGRN	375790
ENSG00000176055	41.812	-2.35202	0.338165	1.76798e-13	7.39742e-12	5	90458209	90474771	16563	-	MBLAC2	protein_coding	chromosome	metallo-beta-lactamase domain containing 2 [Source:HGNC Symbol;Acc:HGNC:33711]	MBLAC2	153364
ENSG00000100292	11790.5	-1.68625	0.238152	1.80861e-13	7.55224e-12	22	35380361	35394214	13854	+	HMOX1	protein_coding	chromosome	heme oxygenase 1 [Source:HGNC Symbol;Acc:HGNC:5013]	HMOX1	3162
ENSG00000118308	131.904	-2.19851	0.314768	1.84487e-13	7.67281e-12	12	25004342	25108334	103993	+	IRAG2	protein_coding	chromosome	inositol 1,4,5-triphosphate receptor associated 2 [Source:HGNC Symbol;Acc:HGNC:6690]	IRAG2	4033
ENSG00000110799	505.884	-2.04371	0.291507	1.94133e-13	8.05788e-12	12	5948877	6124770	175894	-	VWF	protein_coding	chromosome	von Willebrand factor [Source:HGNC Symbol;Acc:HGNC:12726]	VWF	7450
ENSG00000110442	1749.76	-1.38975	0.19649	1.96826e-13	8.15339e-12	11	36269284	36289449	20166	-	COMMD9	protein_coding	chromosome	COMM domain containing 9 [Source:HGNC Symbol;Acc:HGNC:25014]	COMMD9	29099
ENSG00000099331	27921.4	-0.669743	0.0941846	2.03903e-13	8.42973e-12	19	17075781	17214537	138757	+	MYO9B	protein_coding	chromosome	myosin IXB [Source:HGNC Symbol;Acc:HGNC:7609]	MYO9B	4650
ENSG00000129911	1187.28	-0.936336	0.133894	2.15564e-13	8.89416e-12	19	1852399	1863579	11181	-	KLF16	protein_coding	chromosome	Kruppel like factor 16 [Source:HGNC Symbol;Acc:HGNC:16857]	KLF16	83855
ENSG00000171223	12840.8	1.23609	0.175721	2.18118e-13	8.9817e-12	19	12791486	12793315	1830	+	JUNB	protein_coding	chromosome	JunB proto-oncogene, AP-1 transcription factor subunit [Source:HGNC Symbol;Acc:HGNC:6205]	JUNB	3726
ENSG00000164961	2017.61	-1.04448	0.14933	2.20934e-13	9.0797e-12	8	125024260	125091819	67560	-	WASHC5	protein_coding	chromosome	WASH complex subunit 5 [Source:HGNC Symbol;Acc:HGNC:28984]	WASHC5	9897
ENSG00000102119	1881.98	0.769067	0.109398	2.36082e-13	9.68309e-12	X	154379273	154381523	2251	+	EMD	protein_coding	chromosome	emerin [Source:HGNC Symbol;Acc:HGNC:3331]	EMD	2010
ENSG00000116663	1592.45	2.15814	0.310183	2.3765e-13	9.72821e-12	1	11664200	11674354	10155	+	FBXO6	protein_coding	chromosome	F-box protein 6 [Source:HGNC Symbol;Acc:HGNC:13585]	FBXO6	26270
ENSG00000086758	21456.2	1.31445	0.186924	2.45567e-13	1.00326e-11	X	53532096	53686728	154633	-	HUWE1	protein_coding	chromosome	HECT, UBA and WWE domain containing E3 ubiquitin protein ligase 1 [Source:HGNC Symbol;Acc:HGNC:30892]	HUWE1	10075
ENSG00000074370	3537.43	-1.33731	0.190111	2.47431e-13	1.00889e-11	17	3923870	3964464	40595	-	ATP2A3	protein_coding	chromosome	ATPase sarcoplasmic/endoplasmic reticulum Ca2+ transporting 3 [Source:HGNC Symbol;Acc:HGNC:813]	ATP2A3	489
ENSG00000157654	14123.9	2.66659	0.390509	2.49021e-13	1.01338e-11	9	109498325	110172512	674188	+	PALM2AKAP2	protein_coding	chromosome	PALM2 and AKAP2 fusion [Source:HGNC Symbol;Acc:HGNC:33529]	PALM2AKAP2	445815
ENSG00000146776	684.205	1.27365	0.18167	2.71611e-13	1.10315e-11	7	105604772	105876599	271828	-	ATXN7L1	protein_coding	chromosome	ataxin 7 like 1 [Source:HGNC Symbol;Acc:HGNC:22210]	ATXN7L1	222255
ENSG00000068366	29408.4	1.50064	0.213561	2.84605e-13	1.15368e-11	X	109624244	109733403	109160	-	ACSL4	protein_coding	chromosome	acyl-CoA synthetase long chain family member 4 [Source:HGNC Symbol;Acc:HGNC:3571]	ACSL4	2182
ENSG00000230943	49.8948	3.11782	0.466745	2.92033e-13	1.18149e-11	6	113616927	113650090	33164	-	LINC02541	lncRNA	chromosome	long intergenic non-protein coding RNA 2541 [Source:HGNC Symbol;Acc:HGNC:53574]	LINC02541	101927686
ENSG00000182810	539.728	-0.975216	0.140474	3.07405e-13	1.24116e-11	16	68020916	68023232	2317	-	DDX28	protein_coding	chromosome	DEAD-box helicase 28 [Source:HGNC Symbol;Acc:HGNC:17330]	DDX28	55794
ENSG00000160113	82.3869	-1.37623	0.196373	3.07978e-13	1.24116e-11	19	17231883	17245919	14037	-	NR2F6	protein_coding	chromosome	nuclear receptor subfamily 2 group F member 6 [Source:HGNC Symbol;Acc:HGNC:7977]	NR2F6	2063
ENSG00000059378	7233.71	1.84579	0.26459	3.23796e-13	1.30238e-11	7	140023749	140062951	39203	-	PARP12	protein_coding	chromosome	poly(ADP-ribose) polymerase family member 12 [Source:HGNC Symbol;Acc:HGNC:21919]	PARP12	64761
ENSG00000168389	7551.29	2.03352	0.293076	3.28082e-13	1.31708e-11	1	39955112	39969968	14857	+	MFSD2A	protein_coding	chromosome	major facilitator superfamily domain containing 2A [Source:HGNC Symbol;Acc:HGNC:25897]	MFSD2A	84879
ENSG00000159374	69.5046	-2.06548	0.29803	3.31382e-13	1.32776e-11	2	74557883	74648338	90456	-	M1AP	protein_coding	chromosome	meiosis 1 associated protein [Source:HGNC Symbol;Acc:HGNC:25183]	M1AP	130951
ENSG00000154127	4120.97	-1.3095	0.187516	3.44101e-13	1.37511e-11	11	122655722	122814473	158752	+	UBASH3B	protein_coding	chromosome	ubiquitin associated and SH3 domain containing B [Source:HGNC Symbol;Acc:HGNC:29884]	UBASH3B	84959
ENSG00000137267	2101.94	1.29339	0.185284	3.4452e-13	1.37511e-11	6	3153497	3157544	4048	-	TUBB2A	protein_coding	chromosome	tubulin beta 2A class IIa [Source:HGNC Symbol;Acc:HGNC:12412]	TUBB2A	7280
ENSG00000165502	3848.63	0.705761	0.100632	3.47221e-13	1.38323e-11	14	49618530	49620626	2097	-	RPL36AL	protein_coding	chromosome	ribosomal protein L36a like [Source:HGNC Symbol;Acc:HGNC:10346]	RPL36AL	6166
ENSG00000184508	237.252	-1.3934	0.199301	3.51044e-13	1.39579e-11	15	90929968	90935196	5229	-	HDDC3	protein_coding	chromosome	HD domain containing 3 [Source:HGNC Symbol;Acc:HGNC:30522]	HDDC3	374659
ENSG00000136026	5408.15	1.45745	0.208357	3.53304e-13	1.40209e-11	12	106237881	106304279	66399	-	CKAP4	protein_coding	chromosome	cytoskeleton associated protein 4 [Source:HGNC Symbol;Acc:HGNC:16991]	CKAP4	10970
ENSG00000141569	1110.7	-1.72166	0.246767	3.66252e-13	1.45071e-11	17	75880335	75896951	16617	-	TRIM65	protein_coding	chromosome	tripartite motif containing 65 [Source:HGNC Symbol;Acc:HGNC:27316]	TRIM65	201292
ENSG00000146425	4215.34	1.65758	0.237469	3.75782e-13	1.48562e-11	6	158636474	158644743	8270	-	DYNLT1	protein_coding	chromosome	dynein light chain Tctex-type 1 [Source:HGNC Symbol;Acc:HGNC:11697]	DYNLT1	6993
ENSG00000027001	401.138	-1.1183	0.161348	3.79395e-13	1.49603e-11	13	23730189	23889400	159212	-	MIPEP	protein_coding	chromosome	mitochondrial intermediate peptidase [Source:HGNC Symbol;Acc:HGNC:7104]	MIPEP	4285
ENSG00000133943	1498.84	-1.01874	0.147325	3.79853e-13	1.49603e-11	14	91060333	91225632	165300	+	DGLUCY	protein_coding	chromosome	D-glutamate cyclase [Source:HGNC Symbol;Acc:HGNC:20498]	DGLUCY	80017
ENSG00000135821	24972.2	-1.51505	0.216927	3.84359e-13	1.5082e-11	1	182378098	182392206	14109	-	GLUL	protein_coding	chromosome	glutamate-ammonia ligase [Source:HGNC Symbol;Acc:HGNC:4341]	GLUL	2752
ENSG00000176014	9560.06	0.811754	0.116936	3.84393e-13	1.5082e-11	18	12307669	12344320	36652	+	TUBB6	protein_coding	chromosome	tubulin beta 6 class V [Source:HGNC Symbol;Acc:HGNC:20776]	TUBB6	84617
ENSG00000170855	478.179	-1.19755	0.172466	3.9076e-13	1.53029e-11	12	120443964	120446384	2421	-	TRIAP1	protein_coding	chromosome	TP53 regulated inhibitor of apoptosis 1 [Source:HGNC Symbol;Acc:HGNC:26937]	TRIAP1	51499
ENSG00000082701	3896.98	0.494062	0.0692301	3.9337e-13	1.53762e-11	3	119821321	120094994	273674	-	GSK3B	protein_coding	chromosome	glycogen synthase kinase 3 beta [Source:HGNC Symbol;Acc:HGNC:4617]	GSK3B	2932
ENSG00000131016	85.0422	3.65358	0.568226	3.99401e-13	1.55826e-11	6	151239967	151358559	118593	+	AKAP12	protein_coding	chromosome	A-kinase anchoring protein 12 [Source:HGNC Symbol;Acc:HGNC:370]	AKAP12	9590
ENSG00000100348	1595.41	-0.805756	0.116161	4.0633e-13	1.58233e-11	22	36467046	36481640	14595	-	TXN2	protein_coding	chromosome	thioredoxin 2 [Source:HGNC Symbol;Acc:HGNC:17772]	TXN2	25828
ENSG00000204366	28.0922	-2.25705	0.329145	4.09492e-13	1.59166e-11	6	31899613	31902086	2474	-	ZBTB12	protein_coding	chromosome	zinc finger and BTB domain containing 12 [Source:HGNC Symbol;Acc:HGNC:19066]	ZBTB12	221527
ENSG00000064932	10368.7	1.70537	0.245057	4.20754e-13	1.63239e-11	19	1107637	1174268	66632	-	SBNO2	protein_coding	chromosome	strawberry notch homolog 2 [Source:HGNC Symbol;Acc:HGNC:29158]	SBNO2	22904
ENSG00000136273	1255.12	0.964777	0.139881	4.22894e-13	1.63763e-11	7	47963288	47979615	16328	-	HUS1	protein_coding	chromosome	HUS1 checkpoint clamp component [Source:HGNC Symbol;Acc:HGNC:5309]	HUS1	3364
ENSG00000135241	2846.06	1.10311	0.159627	4.28698e-13	1.65702e-11	7	108470417	108569666	99250	-	PNPLA8	protein_coding	chromosome	patatin like phospholipase domain containing 8 [Source:HGNC Symbol;Acc:HGNC:28900]	PNPLA8	50640
ENSG00000117877	92.4315	-1.61848	0.232398	4.29813e-13	1.65825e-11	19	45406644	45410737	4094	+	POLR1G	protein_coding	chromosome	RNA polymerase I subunit G [Source:HGNC Symbol;Acc:HGNC:24219]	POLR1G	10849
ENSG00000134453	3822.48	1.40737	0.202118	4.32016e-13	1.66366e-11	10	6089034	6117457	28424	+	RBM17	protein_coding	chromosome	RNA binding motif protein 17 [Source:HGNC Symbol;Acc:HGNC:16944]	RBM17	84991
ENSG00000170113	1467.32	1.20337	0.173725	4.43491e-13	1.70469e-11	15	22773063	22829789	56727	+	NIPA1	protein_coding	chromosome	NIPA magnesium transporter 1 [Source:HGNC Symbol;Acc:HGNC:17043]	NIPA1	123606
ENSG00000115419	6507.23	0.924709	0.134207	4.51004e-13	1.73037e-11	2	190880821	190965552	84732	+	GLS	protein_coding	chromosome	glutaminase [Source:HGNC Symbol;Acc:HGNC:4331]	GLS	2744
ENSG00000186815	4005.48	-1.46806	0.210993	4.59681e-13	1.75765e-11	12	113221050	113298585	77536	+	TPCN1	protein_coding	chromosome	two pore segment channel 1 [Source:HGNC Symbol;Acc:HGNC:18182]	TPCN1	53373
ENSG00000180098	697.56	0.601786	0.0854171	4.60107e-13	1.75765e-11	1	28553085	28578545	25461	+	TRNAU1AP	protein_coding	chromosome	tRNA selenocysteine 1 associated protein 1 [Source:HGNC Symbol;Acc:HGNC:30813]	TRNAU1AP	54952
ENSG00000198355	17509.6	1.62349	0.23346	4.60649e-13	1.75765e-11	22	49960768	49964072	3305	+	PIM3	protein_coding	chromosome	Pim-3 proto-oncogene, serine/threonine kinase [Source:HGNC Symbol;Acc:HGNC:19310]	PIM3	415116
ENSG00000130511	1120.45	-1.7534	0.252695	4.64576e-13	1.76805e-11	19	18418864	18434562	15699	+	SSBP4	protein_coding	chromosome	single stranded DNA binding protein 4 [Source:HGNC Symbol;Acc:HGNC:15676]	SSBP4	170463
ENSG00000079616	421.584	-1.64321	0.236396	4.65074e-13	1.76805e-11	16	29790719	29805384	14666	+	KIF22	protein_coding	chromosome	kinesin family member 22 [Source:HGNC Symbol;Acc:HGNC:6391]	KIF22	3835
ENSG00000136634	1085.1	2.77967	0.41453	4.70293e-13	1.78282e-11	1	206767602	206774541	6940	-	IL10	protein_coding	chromosome	interleukin 10 [Source:HGNC Symbol;Acc:HGNC:5962]	IL10	3586
ENSG00000029153	1795.53	1.83032	0.264294	4.70674e-13	1.78282e-11	12	27332854	27425289	92436	+	ARNTL2	protein_coding	chromosome	aryl hydrocarbon receptor nuclear translocator like 2 [Source:HGNC Symbol;Acc:HGNC:18984]	ARNTL2	56938
ENSG00000186432	7958.5	0.741399	0.106714	4.7485e-13	1.7928e-11	3	160495007	160565571	70565	-	KPNA4	protein_coding	chromosome	karyopherin subunit alpha 4 [Source:HGNC Symbol;Acc:HGNC:6397]	KPNA4	3840
ENSG00000167895	1044.79	-2.29527	0.336213	4.75207e-13	1.7928e-11	17	78130770	78142968	12199	+	TMC8	protein_coding	chromosome	transmembrane channel like 8 [Source:HGNC Symbol;Acc:HGNC:20474]	TMC8	147138
ENSG00000213619	1357.82	-0.987214	0.143475	4.75895e-13	1.7928e-11	11	47565336	47584562	19227	+	NDUFS3	protein_coding	chromosome	NADH:ubiquinone oxidoreductase core subunit S3 [Source:HGNC Symbol;Acc:HGNC:7710]	NDUFS3	4722
ENSG00000175105	1572.27	1.14601	0.166009	4.79795e-13	1.80422e-11	3	88059255	88144660	85406	+	ZNF654	protein_coding	chromosome	zinc finger protein 654 [Source:HGNC Symbol;Acc:HGNC:25612]	ZNF654	55279
ENSG00000114770	1792.55	-1.9655	0.284983	4.83411e-13	1.81453e-11	3	183919934	184017939	98006	-	ABCC5	protein_coding	chromosome	ATP binding cassette subfamily C member 5 [Source:HGNC Symbol;Acc:HGNC:56]	ABCC5	10057
ENSG00000092098	2319.89	1.09607	0.159053	4.8637e-13	1.82235e-11	14	24146683	24160660	13978	+	RNF31	protein_coding	chromosome	ring finger protein 31 [Source:HGNC Symbol;Acc:HGNC:16031]	RNF31	55072
ENSG00000111615	1438.85	1.11204	0.161421	5.04707e-13	1.88515e-11	12	75490863	75511636	20774	-	KRR1	protein_coding	chromosome	KRR1 small subunit processome component homolog [Source:HGNC Symbol;Acc:HGNC:5176]	KRR1	11103
ENSG00000168291	1225.67	-1.08352	0.157407	5.04944e-13	1.88515e-11	3	58427630	58433857	6228	-	PDHB	protein_coding	chromosome	pyruvate dehydrogenase E1 subunit beta [Source:HGNC Symbol;Acc:HGNC:8808]	PDHB	5162
ENSG00000163629	145.269	-2.50756	0.370677	5.09239e-13	1.89778e-11	4	86594315	86815171	220857	+	PTPN13	protein_coding	chromosome	protein tyrosine phosphatase non-receptor type 13 [Source:HGNC Symbol;Acc:HGNC:9646]	PTPN13	5783
ENSG00000198752	6449.15	0.432806	0.0606826	5.13485e-13	1.91018e-11	14	102932380	103057549	125170	-	CDC42BPB	protein_coding	chromosome	CDC42 binding protein kinase beta [Source:HGNC Symbol;Acc:HGNC:1738]	CDC42BPB	9578
ENSG00000179362	234.889	2.15743	0.315203	5.23968e-13	1.9457e-11	15	45511136	45586290	75155	+	HMGN2P46	transcribed_processed_pseudogene	chromosome	high mobility group nucleosomal binding domain 2 pseudogene 46 [Source:HGNC Symbol;Acc:HGNC:26817]	HMGN2P46	NA
ENSG00000179941	280.628	-0.928029	0.135128	5.26933e-13	1.95322e-11	12	76344474	76348415	3942	-	BBS10	protein_coding	chromosome	Bardet-Biedl syndrome 10 [Source:HGNC Symbol;Acc:HGNC:26291]	BBS10	79738
ENSG00000285106	500.652	2.33334	0.343133	5.36611e-13	1.98556e-11	7	130791264	131110161	318898	-	AC016831.6	lncRNA	chromosome	novel transcript	AC016831.6	NA
ENSG00000173171	1291.8	-0.82975	0.120494	5.42302e-13	2.00305e-11	1	155208695	155213824	5130	+	MTX1	protein_coding	chromosome	metaxin 1 [Source:HGNC Symbol;Acc:HGNC:7504]	MTX1	4580
ENSG00000217555	468.997	-1.50582	0.217188	5.48713e-13	2.02314e-11	16	66552563	66566251	13689	+	CKLF	protein_coding	chromosome	chemokine like factor [Source:HGNC Symbol;Acc:HGNC:13253]	CKLF	51192
ENSG00000136444	764.401	-1.10173	0.160301	5.57107e-13	2.05045e-11	17	50478860	50485974	7115	+	RSAD1	protein_coding	chromosome	radical S-adenosyl methionine domain containing 1 [Source:HGNC Symbol;Acc:HGNC:25634]	RSAD1	55316
ENSG00000136147	2208.91	1.85904	0.269594	5.59485e-13	2.05556e-11	13	49495610	49528981	33372	+	PHF11	protein_coding	chromosome	PHD finger protein 11 [Source:HGNC Symbol;Acc:HGNC:17024]	PHF11	51131
ENSG00000007202	8671.14	-0.685247	0.0985883	5.98074e-13	2.19347e-11	17	28614446	28645454	31009	-	KIAA0100	protein_coding	chromosome	KIAA0100 [Source:HGNC Symbol;Acc:HGNC:28960]	KIAA0100	9703
ENSG00000198879	1695.08	-1.31631	0.190633	6.00132e-13	2.19714e-11	10	7158624	7411486	252863	-	SFMBT2	protein_coding	chromosome	Scm like with four mbt domains 2 [Source:HGNC Symbol;Acc:HGNC:20256]	SFMBT2	57713
ENSG00000124214	4889.72	0.727303	0.105081	6.06864e-13	2.21788e-11	20	49113339	49188367	75029	-	STAU1	protein_coding	chromosome	staufen double-stranded RNA binding protein 1 [Source:HGNC Symbol;Acc:HGNC:11370]	STAU1	6780
ENSG00000255197	973.565	-1.70677	0.247439	6.44812e-13	2.35243e-11	11	47381509	47409369	27861	-	AC090559.1	lncRNA	chromosome	novel transcript	AC090559.1	NA
ENSG00000118680	9947.65	0.564712	0.0804129	6.49266e-13	2.36349e-11	18	3261479	3278461	16983	+	MYL12B	protein_coding	chromosome	myosin light chain 12B [Source:HGNC Symbol;Acc:HGNC:29827]	MYL12B	103910
ENSG00000092067	51.286	-2.04012	0.298306	6.50116e-13	2.36349e-11	14	23117306	23119255	1950	-	CEBPE	protein_coding	chromosome	CCAAT enhancer binding protein epsilon [Source:HGNC Symbol;Acc:HGNC:1836]	CEBPE	1053
ENSG00000122203	2686.27	0.600906	0.0858802	6.52785e-13	2.36905e-11	5	176346062	176361807	15746	-	KIAA1191	protein_coding	chromosome	KIAA1191 [Source:HGNC Symbol;Acc:HGNC:29209]	KIAA1191	57179
ENSG00000163249	4056.45	0.896888	0.131133	6.62029e-13	2.39841e-11	2	207711540	207761839	50300	+	CCNYL1	protein_coding	chromosome	cyclin Y like 1 [Source:HGNC Symbol;Acc:HGNC:26868]	CCNYL1	151195
ENSG00000103381	2325	-0.936992	0.137108	6.64191e-13	2.40206e-11	16	12659799	12803887	144089	-	CPPED1	protein_coding	chromosome	calcineurin like phosphoesterase domain containing 1 [Source:HGNC Symbol;Acc:HGNC:25632]	CPPED1	55313
ENSG00000068001	515.3	-0.982227	0.143759	6.66662e-13	2.40681e-11	3	50317790	50322782	4993	-	HYAL2	protein_coding	chromosome	hyaluronidase 2 [Source:HGNC Symbol;Acc:HGNC:5321]	HYAL2	8692
ENSG00000141858	771.624	-1.33529	0.193736	6.68188e-13	2.40814e-11	19	14087851	14091036	3186	-	SAMD1	protein_coding	chromosome	sterile alpha motif domain containing 1 [Source:HGNC Symbol;Acc:HGNC:17958]	SAMD1	90378
ENSG00000272625	159.679	1.20982	0.176228	6.88869e-13	2.47838e-11	18	2920966	2921685	720	+	AP000919.3	lncRNA	chromosome	novel transcript, antisense to LPIN2	AP000919.3	NA
ENSG00000153786	3765.54	-1.46637	0.21259	6.98857e-13	2.50997e-11	16	84974175	85011535	37361	-	ZDHHC7	protein_coding	chromosome	zinc finger DHHC-type palmitoyltransferase 7 [Source:HGNC Symbol;Acc:HGNC:18459]	ZDHHC7	55625
ENSG00000186188	54.3889	-4.59656	0.830539	7.10869e-13	2.54871e-11	10	93566665	93604480	37816	+	FFAR4	protein_coding	chromosome	free fatty acid receptor 4 [Source:HGNC Symbol;Acc:HGNC:19061]	FFAR4	338557
ENSG00000156521	402.975	-0.86507	0.126552	7.1493e-13	2.55886e-11	10	70137981	70146700	8720	-	TYSND1	protein_coding	chromosome	trypsin like peroxisomal matrix peptidase 1 [Source:HGNC Symbol;Acc:HGNC:28531]	TYSND1	219743
ENSG00000133116	18.3797	3.96726	0.645156	7.18007e-13	2.56546e-11	13	33016423	33066143	49721	+	KL	protein_coding	chromosome	klotho [Source:HGNC Symbol;Acc:HGNC:6344]	KL	9365
ENSG00000136052	6687.8	1.89694	0.276838	7.22391e-13	2.57669e-11	12	104802553	104958744	156192	-	SLC41A2	protein_coding	chromosome	solute carrier family 41 member 2 [Source:HGNC Symbol;Acc:HGNC:31045]	SLC41A2	84102
ENSG00000165458	5939.74	-0.690796	0.0998276	7.24069e-13	2.57826e-11	11	72223701	72239147	15447	+	INPPL1	protein_coding	chromosome	inositol polyphosphate phosphatase like 1 [Source:HGNC Symbol;Acc:HGNC:6080]	INPPL1	3636
ENSG00000184384	2644.58	1.3385	0.194612	7.41517e-13	2.63587e-11	11	95976598	96343195	366598	-	MAML2	protein_coding	chromosome	mastermind like transcriptional coactivator 2 [Source:HGNC Symbol;Acc:HGNC:16259]	MAML2	84441
ENSG00000115520	2113.08	0.872044	0.127713	7.44075e-13	2.64045e-11	2	197453423	197475308	21886	+	COQ10B	protein_coding	chromosome	coenzyme Q10B [Source:HGNC Symbol;Acc:HGNC:25819]	COQ10B	80219
ENSG00000232956	1198.64	1.90669	0.278559	7.50543e-13	2.65887e-11	7	44983023	44986961	3939	-	SNHG15	lncRNA	chromosome	small nucleolar RNA host gene 15 [Source:HGNC Symbol;Acc:HGNC:27797]	SNHG15	285958
ENSG00000122861	1382.64	-2.13026	0.313399	7.57396e-13	2.67858e-11	10	73909177	73917496	8320	+	PLAU	protein_coding	chromosome	plasminogen activator, urokinase [Source:HGNC Symbol;Acc:HGNC:9052]	PLAU	5328
ENSG00000130340	10770.4	1.24023	0.180897	7.66377e-13	2.70574e-11	6	157700387	157945077	244691	+	SNX9	protein_coding	chromosome	sorting nexin 9 [Source:HGNC Symbol;Acc:HGNC:14973]	SNX9	51429
ENSG00000100139	6628.73	1.60216	0.232801	7.67895e-13	2.7065e-11	22	37905657	37942822	37166	+	MICALL1	protein_coding	chromosome	MICAL like 1 [Source:HGNC Symbol;Acc:HGNC:29804]	MICALL1	85377
ENSG00000156587	5717.06	1.96606	0.287918	7.7618e-13	2.73108e-11	11	57551656	57568284	16629	-	UBE2L6	protein_coding	chromosome	ubiquitin conjugating enzyme E2 L6 [Source:HGNC Symbol;Acc:HGNC:12490]	UBE2L6	9246
ENSG00000171604	2776.88	-1.28136	0.186742	7.77932e-13	2.73262e-11	5	139647299	139683882	36584	+	CXXC5	protein_coding	chromosome	CXXC finger protein 5 [Source:HGNC Symbol;Acc:HGNC:26943]	CXXC5	51523
ENSG00000171206	2412.01	-0.763669	0.111253	7.82756e-13	2.74121e-11	10	102644479	102658318	13840	+	TRIM8	protein_coding	chromosome	tripartite motif containing 8 [Source:HGNC Symbol;Acc:HGNC:15579]	TRIM8	81603
ENSG00000100324	777.045	-0.851866	0.124788	7.83015e-13	2.74121e-11	22	39399778	39437060	37283	+	TAB1	protein_coding	chromosome	TGF-beta activated kinase 1 (MAP3K7) binding protein 1 [Source:HGNC Symbol;Acc:HGNC:18157]	TAB1	10454
ENSG00000100034	1529.34	-1.03247	0.151651	8.09702e-13	2.82876e-11	22	21919425	21952848	33424	-	PPM1F	protein_coding	chromosome	protein phosphatase, Mg2+/Mn2+ dependent 1F [Source:HGNC Symbol;Acc:HGNC:19388]	PPM1F	9647
ENSG00000104863	46.463	-1.64903	0.240008	8.10743e-13	2.82876e-11	19	49114324	49118460	4137	+	LIN7B	protein_coding	chromosome	lin-7 homolog B, crumbs cell polarity complex component [Source:HGNC Symbol;Acc:HGNC:17788]	LIN7B	64130
ENSG00000204209	2502.08	0.802804	0.117494	8.52975e-13	2.97112e-11	6	33318558	33323016	4459	-	DAXX	protein_coding	chromosome	death domain associated protein [Source:HGNC Symbol;Acc:HGNC:2681]	DAXX	c(1616, 113523636)
ENSG00000134440	4922.86	-1.03309	0.151974	8.71155e-13	3.02938e-11	18	57600656	57622213	21558	-	NARS1	protein_coding	chromosome	asparaginyl-tRNA synthetase 1 [Source:HGNC Symbol;Acc:HGNC:7643]	NARS1	4677
ENSG00000124523	193.38	-1.5704	0.228784	8.79475e-13	3.0532e-11	6	13574227	13615158	40932	+	SIRT5	protein_coding	chromosome	sirtuin 5 [Source:HGNC Symbol;Acc:HGNC:14933]	SIRT5	23408
ENSG00000095383	5546.33	-1.9196	0.281539	8.86726e-13	3.07094e-11	9	98199011	98255649	56639	-	TBC1D2	protein_coding	chromosome	TBC1 domain family member 2 [Source:HGNC Symbol;Acc:HGNC:18026]	TBC1D2	55357
ENSG00000142875	1073.02	-1.98827	0.292194	8.87538e-13	3.07094e-11	1	84078062	84238498	160437	+	PRKACB	protein_coding	chromosome	protein kinase cAMP-activated catalytic subunit beta [Source:HGNC Symbol;Acc:HGNC:9381]	PRKACB	5567
ENSG00000116863	2693.23	1.41843	0.20679	8.94418e-13	3.08961e-11	1	36088892	36093932	5041	+	ADPRS	protein_coding	chromosome	ADP-ribosylserine hydrolase [Source:HGNC Symbol;Acc:HGNC:21304]	ADPRS	54936
ENSG00000256525	126.28	-1.37692	0.200964	9.18424e-13	3.16727e-11	17	64477785	64497054	19270	-	POLG2	protein_coding	chromosome	DNA polymerase gamma 2, accessory subunit [Source:HGNC Symbol;Acc:HGNC:9180]	POLG2	11232
ENSG00000136867	6874.09	0.880423	0.129582	9.29116e-13	3.19884e-11	9	113150976	113164140	13165	+	SLC31A2	protein_coding	chromosome	solute carrier family 31 member 2 [Source:HGNC Symbol;Acc:HGNC:11017]	SLC31A2	1318
ENSG00000224809	82.9105	-2.55807	0.383921	9.30775e-13	3.19925e-11	9	92171241	92173494	2254	+	BEND3P2	processed_pseudogene	chromosome	BEN domain containing 3 pseudogene 2 [Source:HGNC Symbol;Acc:HGNC:45015]	BEND3P2	NA
ENSG00000091106	1027.44	-1.726	0.252261	9.32505e-13	3.19991e-11	2	32224453	32265732	41280	-	NLRC4	protein_coding	chromosome	NLR family CARD domain containing 4 [Source:HGNC Symbol;Acc:HGNC:16412]	NLRC4	58484
ENSG00000152223	7431.05	1.04602	0.154189	9.6905e-13	3.31983e-11	18	45847609	45967329	119721	-	EPG5	protein_coding	chromosome	ectopic P-granules autophagy protein 5 homolog [Source:HGNC Symbol;Acc:HGNC:29331]	EPG5	57724
ENSG00000143751	1365.18	0.606321	0.0874037	9.73313e-13	3.32896e-11	1	225982702	225999343	16642	-	SDE2	protein_coding	chromosome	SDE2 telomere maintenance homolog [Source:HGNC Symbol;Acc:HGNC:26643]	SDE2	163859
ENSG00000144524	776.602	-0.664871	0.0964411	9.84538e-13	3.36182e-11	2	231781671	231809254	27584	+	COPS7B	protein_coding	chromosome	COP9 signalosome subunit 7B [Source:HGNC Symbol;Acc:HGNC:16760]	COPS7B	64708
ENSG00000114354	3916.9	0.741724	0.108382	9.87124e-13	3.36512e-11	3	100709295	100748964	39670	+	TFG	protein_coding	chromosome	trafficking from ER to golgi regulator [Source:HGNC Symbol;Acc:HGNC:11758]	TFG	10342
ENSG00000106077	266.704	-1.01649	0.149986	9.92664e-13	3.37847e-11	7	73736094	73738867	2774	-	ABHD11	protein_coding	chromosome	abhydrolase domain containing 11 [Source:HGNC Symbol;Acc:HGNC:16407]	ABHD11	83451
ENSG00000130939	2380.5	-0.970686	0.143335	1.01296e-12	3.44193e-11	1	10032832	10181239	148408	+	UBE4B	protein_coding	chromosome	ubiquitination factor E4B [Source:HGNC Symbol;Acc:HGNC:12500]	UBE4B	10277
ENSG00000100266	7220.5	-0.939858	0.138791	1.02319e-12	3.471e-11	22	42835412	43015149	179738	-	PACSIN2	protein_coding	chromosome	protein kinase C and casein kinase substrate in neurons 2 [Source:HGNC Symbol;Acc:HGNC:8571]	PACSIN2	11252
ENSG00000144597	6055.1	1.11326	0.164088	1.04436e-12	3.53705e-11	3	15427598	15450635	23038	+	EAF1	protein_coding	chromosome	ELL associated factor 1 [Source:HGNC Symbol;Acc:HGNC:20907]	EAF1	85403
ENSG00000179115	1822.74	-0.810931	0.119298	1.06391e-12	3.5974e-11	19	12922479	12934037	11559	-	FARSA	protein_coding	chromosome	phenylalanyl-tRNA synthetase subunit alpha [Source:HGNC Symbol;Acc:HGNC:3592]	FARSA	2193
ENSG00000117360	4027.13	1.63552	0.239385	1.06618e-12	3.59922e-11	1	150321479	150353233	31755	+	PRPF3	protein_coding	chromosome	pre-mRNA processing factor 3 [Source:HGNC Symbol;Acc:HGNC:17348]	PRPF3	9129
ENSG00000002549	15629	2.01424	0.29755	1.08953e-12	3.6721e-11	4	17577198	17607972	30775	+	LAP3	protein_coding	chromosome	leucine aminopeptidase 3 [Source:HGNC Symbol;Acc:HGNC:18449]	LAP3	51056
ENSG00000149311	2338.66	-1.05389	0.155742	1.09883e-12	3.69743e-11	11	108222832	108369102	146271	+	ATM	protein_coding	chromosome	ATM serine/threonine kinase [Source:HGNC Symbol;Acc:HGNC:795]	ATM	472
ENSG00000158473	205.542	-2.56773	0.387007	1.10589e-12	3.71518e-11	1	158178030	158186427	8398	+	CD1D	protein_coding	chromosome	CD1d molecule [Source:HGNC Symbol;Acc:HGNC:1637]	CD1D	912
ENSG00000254416	84.4046	1.95068	0.287728	1.10962e-12	3.7217e-11	11	110355130	110407613	52484	+	LINC02732	lncRNA	chromosome	long intergenic non-protein coding RNA 2732 [Source:HGNC Symbol;Acc:HGNC:54249]	LINC02732	NA
ENSG00000135269	1903.04	0.955986	0.141486	1.12849e-12	3.77833e-11	7	116210506	116258783	48278	+	TES	protein_coding	chromosome	testin LIM domain protein [Source:HGNC Symbol;Acc:HGNC:14620]	TES	26136
ENSG00000125967	189.006	-1.33422	0.195752	1.13116e-12	3.77833e-11	20	33657087	33674463	17377	-	NECAB3	protein_coding	chromosome	N-terminal EF-hand calcium binding protein 3 [Source:HGNC Symbol;Acc:HGNC:15851]	NECAB3	63941
ENSG00000137200	4937.88	1.90431	0.280641	1.13195e-12	3.77833e-11	6	37433219	37482827	49609	+	CMTR1	protein_coding	chromosome	cap methyltransferase 1 [Source:HGNC Symbol;Acc:HGNC:21077]	CMTR1	23070
ENSG00000185811	2418.85	-0.861908	0.127305	1.1338e-12	3.77842e-11	7	50304068	50405101	101034	+	IKZF1	protein_coding	chromosome	IKAROS family zinc finger 1 [Source:HGNC Symbol;Acc:HGNC:13176]	IKZF1	10320
ENSG00000137513	188.746	-1.20725	0.177757	1.13981e-12	3.79239e-11	11	78435968	78574874	138907	-	NARS2	protein_coding	chromosome	asparaginyl-tRNA synthetase 2, mitochondrial [Source:HGNC Symbol;Acc:HGNC:26274]	NARS2	79731
ENSG00000203667	1201.25	0.749514	0.109944	1.14996e-12	3.82004e-11	1	244835616	244845057	9442	+	COX20	protein_coding	chromosome	cytochrome c oxidase assembly factor COX20 [Source:HGNC Symbol;Acc:HGNC:26970]	COX20	116228
ENSG00000211584	1894.65	-1.7977	0.264333	1.15511e-12	3.83102e-11	12	47753916	47782751	28836	+	SLC48A1	protein_coding	chromosome	solute carrier family 48 member 1 [Source:HGNC Symbol;Acc:HGNC:26035]	SLC48A1	55652
ENSG00000070495	1560.22	0.709682	0.1038	1.18826e-12	3.93469e-11	17	76712832	76726799	13968	-	JMJD6	protein_coding	chromosome	jumonji domain containing 6, arginine demethylase and lysine hydroxylase [Source:HGNC Symbol;Acc:HGNC:19355]	JMJD6	23210
ENSG00000196924	236398	0.56216	0.0811801	1.31764e-12	4.35617e-11	X	154348524	154374634	26111	-	FLNA	protein_coding	chromosome	filamin A [Source:HGNC Symbol;Acc:HGNC:3754]	FLNA	2316
ENSG00000152133	552.199	-1.22746	0.181299	1.35683e-12	4.47863e-11	2	37084451	37099244	14794	+	GPATCH11	protein_coding	chromosome	G-patch domain containing 11 [Source:HGNC Symbol;Acc:HGNC:26768]	GPATCH11	253635
ENSG00000168610	13339.3	1.43148	0.210565	1.36829e-12	4.5093e-11	17	42313324	42388540	75217	-	STAT3	protein_coding	chromosome	signal transducer and activator of transcription 3 [Source:HGNC Symbol;Acc:HGNC:11364]	STAT3	6774
ENSG00000110911	9100.03	1.08911	0.161647	1.39805e-12	4.60007e-11	12	50979401	51028566	49166	-	SLC11A2	protein_coding	chromosome	solute carrier family 11 member 2 [Source:HGNC Symbol;Acc:HGNC:10908]	SLC11A2	4891
ENSG00000176986	9010.02	0.382467	0.0545242	1.40913e-12	4.62919e-11	10	73744372	73772161	27790	+	SEC24C	protein_coding	chromosome	SEC24 homolog C, COPII coat complex component [Source:HGNC Symbol;Acc:HGNC:10705]	SEC24C	9632
ENSG00000278053	1812.41	0.796579	0.117804	1.42486e-12	4.67351e-11	17	37609739	37643446	33708	-	DDX52	protein_coding	chromosome	DExD-box helicase 52 [Source:HGNC Symbol;Acc:HGNC:20038]	DDX52	11056
ENSG00000204261	530.9	1.55679	0.229188	1.44156e-12	4.72084e-11	6	32844078	32846500	2423	+	PSMB8-AS1	lncRNA	chromosome	PSMB8 antisense RNA 1 (head to head) [Source:HGNC Symbol;Acc:HGNC:39758]	PSMB8-AS1	100507463
ENSG00000134058	677.754	0.560344	0.0810739	1.46016e-12	4.77422e-11	5	69234795	69277430	42636	+	CDK7	protein_coding	chromosome	cyclin dependent kinase 7 [Source:HGNC Symbol;Acc:HGNC:1778]	CDK7	1022
ENSG00000034152	13591.3	1.27837	0.188879	1.47298e-12	4.80546e-11	17	21284672	21315232	30561	+	MAP2K3	protein_coding	chromosome	mitogen-activated protein kinase kinase 3 [Source:HGNC Symbol;Acc:HGNC:6843]	MAP2K3	5606
ENSG00000206503	73529.2	1.0139	0.15089	1.47574e-12	4.80546e-11	6	29941260	29945884	4625	+	HLA-A	protein_coding	chromosome	major histocompatibility complex, class I, A [Source:HGNC Symbol;Acc:HGNC:4931]	HLA-A	3105
ENSG00000125089	2218.15	-1.3566	0.20009	1.47665e-12	4.80546e-11	4	8182072	8241803	59732	+	SH3TC1	protein_coding	chromosome	SH3 domain and tetratricopeptide repeats 1 [Source:HGNC Symbol;Acc:HGNC:26009]	SH3TC1	54436
ENSG00000119900	20383.9	1.63724	0.241506	1.53039e-12	4.97258e-11	6	71288811	71309059	20249	+	OGFRL1	protein_coding	chromosome	opioid growth factor receptor like 1 [Source:HGNC Symbol;Acc:HGNC:21378]	OGFRL1	79627
ENSG00000109332	14170.1	0.765646	0.113154	1.53842e-12	4.99086e-11	4	102794383	102868896	74514	-	UBE2D3	protein_coding	chromosome	ubiquitin conjugating enzyme E2 D3 [Source:HGNC Symbol;Acc:HGNC:12476]	UBE2D3	7323
ENSG00000168010	1597.81	-1.56976	0.231457	1.54458e-12	5.00303e-11	11	72814406	72843674	29269	+	ATG16L2	protein_coding	chromosome	autophagy related 16 like 2 [Source:HGNC Symbol;Acc:HGNC:25464]	ATG16L2	89849
ENSG00000156735	650.302	-0.686038	0.100738	1.60005e-12	5.17467e-11	8	38176533	38213301	36769	+	BAG4	protein_coding	chromosome	BAG cochaperone 4 [Source:HGNC Symbol;Acc:HGNC:940]	BAG4	9530
ENSG00000185862	3417.18	-1.8122	0.268646	1.65855e-12	5.35551e-11	17	31303770	31314105	10336	-	EVI2B	protein_coding	chromosome	ecotropic viral integration site 2B [Source:HGNC Symbol;Acc:HGNC:3500]	EVI2B	2124
ENSG00000143384	26088	1.49987	0.221545	1.68843e-12	5.44353e-11	1	150560895	150579738	18844	-	MCL1	protein_coding	chromosome	MCL1 apoptosis regulator, BCL2 family member [Source:HGNC Symbol;Acc:HGNC:6943]	MCL1	c(4170, 574406)
ENSG00000143110	1468.22	-1.62805	0.240683	1.70341e-12	5.48335e-11	1	111473792	111478512	4721	+	C1orf162	protein_coding	chromosome	chromosome 1 open reading frame 162 [Source:HGNC Symbol;Acc:HGNC:28344]	C1orf162	128346
ENSG00000164125	4464.51	-1.71533	0.253968	1.71986e-12	5.52775e-11	4	158124474	158173318	48845	-	GASK1B	protein_coding	chromosome	golgi associated kinase 1B [Source:HGNC Symbol;Acc:HGNC:25312]	GASK1B	51313
ENSG00000117525	6253.52	2.2537	0.339056	1.73247e-12	5.55969e-11	1	94529173	94541759	12587	-	F3	protein_coding	chromosome	coagulation factor III, tissue factor [Source:HGNC Symbol;Acc:HGNC:3541]	F3	2152
ENSG00000110002	1710.97	-1.52021	0.22474	1.75631e-12	5.62748e-11	11	124115404	124147721	32318	+	VWA5A	protein_coding	chromosome	von Willebrand factor A domain containing 5A [Source:HGNC Symbol;Acc:HGNC:6658]	VWA5A	4013
ENSG00000113811	1685.11	1.14275	0.17022	1.77157e-12	5.66765e-11	3	53884417	53891962	7546	-	SELENOK	protein_coding	chromosome	selenoprotein K [Source:HGNC Symbol;Acc:HGNC:30394]	SELENOK	58515
ENSG00000183726	7128.26	0.880844	0.131539	1.82744e-12	5.83742e-11	1	25338317	25362361	24045	+	TMEM50A	protein_coding	chromosome	transmembrane protein 50A [Source:HGNC Symbol;Acc:HGNC:30590]	TMEM50A	23585
ENSG00000103423	1049.01	-0.800281	0.119032	1.83973e-12	5.86766e-11	16	4425805	4456775	30971	+	DNAJA3	protein_coding	chromosome	DnaJ heat shock protein family (Hsp40) member A3 [Source:HGNC Symbol;Acc:HGNC:11808]	DNAJA3	9093
ENSG00000127334	2395.1	-1.50142	0.222217	1.85065e-12	5.89347e-11	12	67648338	67665406	17069	+	DYRK2	protein_coding	chromosome	dual specificity tyrosine phosphorylation regulated kinase 2 [Source:HGNC Symbol;Acc:HGNC:3093]	DYRK2	8445
ENSG00000074071	669.201	-1.1309	0.168792	1.90941e-12	6.06762e-11	16	1771890	1773150	1261	-	MRPS34	protein_coding	chromosome	mitochondrial ribosomal protein S34 [Source:HGNC Symbol;Acc:HGNC:16618]	MRPS34	65993
ENSG00000104835	358.896	-1.05604	0.157936	1.91118e-12	6.06762e-11	19	38915266	38930763	15498	-	SARS2	protein_coding	chromosome	seryl-tRNA synthetase 2, mitochondrial [Source:HGNC Symbol;Acc:HGNC:17697]	SARS2	54938
ENSG00000152147	177.516	-1.11253	0.166163	1.92071e-12	6.08197e-11	2	38751534	38785002	33469	+	GEMIN6	protein_coding	chromosome	gem nuclear organelle associated protein 6 [Source:HGNC Symbol;Acc:HGNC:20044]	GEMIN6	79833
ENSG00000126767	3327.38	1.42285	0.210861	1.92155e-12	6.08197e-11	X	47635521	47650604	15084	-	ELK1	protein_coding	chromosome	ETS transcription factor ELK1 [Source:HGNC Symbol;Acc:HGNC:3321]	ELK1	2002
ENSG00000198081	417.999	-1.20879	0.180142	1.99051e-12	6.29066e-11	18	5289019	5297053	8035	-	ZBTB14	protein_coding	chromosome	zinc finger and BTB domain containing 14 [Source:HGNC Symbol;Acc:HGNC:12860]	ZBTB14	7541
ENSG00000071051	1906.39	1.26224	0.187933	2.05234e-12	6.47622e-11	2	105744912	105894274	149363	+	NCK2	protein_coding	chromosome	NCK adaptor protein 2 [Source:HGNC Symbol;Acc:HGNC:7665]	NCK2	8440
ENSG00000139211	479.998	3.14094	0.493194	2.12653e-12	6.70019e-11	12	47075707	47079959	4253	-	AMIGO2	protein_coding	chromosome	adhesion molecule with Ig like domain 2 [Source:HGNC Symbol;Acc:HGNC:24073]	AMIGO2	347902
ENSG00000184178	295.676	-0.868856	0.130134	2.13727e-12	6.72384e-11	4	52872982	53366066	493085	-	SCFD2	protein_coding	chromosome	sec1 family domain containing 2 [Source:HGNC Symbol;Acc:HGNC:30676]	SCFD2	152579
ENSG00000058262	20908.6	0.577368	0.0843477	2.14339e-12	6.73291e-11	3	128051641	128071683	20043	+	SEC61A1	protein_coding	chromosome	SEC61 translocon subunit alpha 1 [Source:HGNC Symbol;Acc:HGNC:18276]	SEC61A1	29927
ENSG00000110876	812.316	-1.88212	0.281131	2.15884e-12	6.77119e-11	12	108621895	108633894	12000	-	SELPLG	protein_coding	chromosome	selectin P ligand [Source:HGNC Symbol;Acc:HGNC:10722]	SELPLG	6404
ENSG00000154783	950.782	-3.43755	0.549485	2.16455e-12	6.77888e-11	3	14810853	14934571	123719	+	FGD5	protein_coding	chromosome	FYVE, RhoGEF and PH domain containing 5 [Source:HGNC Symbol;Acc:HGNC:19117]	FGD5	152273
ENSG00000197969	1187.05	0.926268	0.139018	2.18177e-12	6.82253e-11	9	77177445	77421537	244093	+	VPS13A	protein_coding	chromosome	vacuolar protein sorting 13 homolog A [Source:HGNC Symbol;Acc:HGNC:1908]	VPS13A	23230
ENSG00000121060	16194.6	2.20378	0.332789	2.21693e-12	6.92208e-11	17	56836387	56914080	77694	-	TRIM25	protein_coding	chromosome	tripartite motif containing 25 [Source:HGNC Symbol;Acc:HGNC:12932]	TRIM25	7706
ENSG00000151014	1132.4	2.97084	0.463055	2.22147e-12	6.92476e-11	4	139015781	139045939	30159	+	NOCT	protein_coding	chromosome	nocturnin [Source:HGNC Symbol;Acc:HGNC:14254]	NOCT	25819
ENSG00000197102	33803.9	1.02139	0.153361	2.22445e-12	6.92476e-11	14	101964573	102056443	91871	+	DYNC1H1	protein_coding	chromosome	dynein cytoplasmic 1 heavy chain 1 [Source:HGNC Symbol;Acc:HGNC:2961]	DYNC1H1	1778
ENSG00000159256	3690.53	0.967715	0.145363	2.23167e-12	6.93126e-11	21	36320189	36386148	65960	+	MORC3	protein_coding	chromosome	MORC family CW-type zinc finger 3 [Source:HGNC Symbol;Acc:HGNC:23572]	MORC3	23515
ENSG00000104695	4152.8	0.821481	0.122867	2.2332e-12	6.93126e-11	8	30774457	30814314	39858	-	PPP2CB	protein_coding	chromosome	protein phosphatase 2 catalytic subunit beta [Source:HGNC Symbol;Acc:HGNC:9300]	PPP2CB	5516
ENSG00000233621	312.506	1.4471	0.215187	2.26802e-12	7.02884e-11	1	37350934	37474411	123478	-	LINC01137	lncRNA	chromosome	long intergenic non-protein coding RNA 1137 [Source:HGNC Symbol;Acc:HGNC:49453]	LINC01137	728431
ENSG00000086598	9467.55	0.432555	0.0624815	2.30154e-12	7.12211e-11	12	123584533	123598582	14050	+	TMED2	protein_coding	chromosome	transmembrane p24 trafficking protein 2 [Source:HGNC Symbol;Acc:HGNC:16996]	TMED2	10959
ENSG00000130299	213.468	-1.16006	0.173919	2.43512e-12	7.52427e-11	19	17334920	17342731	7812	+	GTPBP3	protein_coding	chromosome	GTP binding protein 3, mitochondrial [Source:HGNC Symbol;Acc:HGNC:14880]	GTPBP3	84705
ENSG00000126709	12919.5	2.26388	0.343461	2.47304e-12	7.63011e-11	1	27666064	27672212	6149	-	IFI6	protein_coding	chromosome	interferon alpha inducible protein 6 [Source:HGNC Symbol;Acc:HGNC:4054]	IFI6	2537
ENSG00000176142	1694.67	1.1163	0.16765	2.47911e-12	7.63749e-11	3	119428949	119468830	39882	-	TMEM39A	protein_coding	chromosome	transmembrane protein 39A [Source:HGNC Symbol;Acc:HGNC:25600]	TMEM39A	55254
ENSG00000228863	20.0231	3.34394	0.533397	2.51799e-12	7.7458e-11	1	160670778	160699761	28984	+	AL121985.1	lncRNA	chromosome	novel transcript, antisense to CD48	AL121985.1	NA
ENSG00000185252	118.814	-1.33676	0.199581	2.5306e-12	7.7731e-11	22	20394115	20408461	14347	+	ZNF74	protein_coding	chromosome	zinc finger protein 74 [Source:HGNC Symbol;Acc:HGNC:13144]	ZNF74	7625
ENSG00000078674	2849.96	-0.789067	0.118093	2.53714e-12	7.7817e-11	8	17922840	18027975	105136	+	PCM1	protein_coding	chromosome	pericentriolar material 1 [Source:HGNC Symbol;Acc:HGNC:8727]	PCM1	5108
ENSG00000204922	117.716	-1.2236	0.18328	2.55921e-12	7.83783e-11	11	62670273	62673686	3414	+	UQCC3	protein_coding	chromosome	ubiquinol-cytochrome c reductase complex assembly factor 3 [Source:HGNC Symbol;Acc:HGNC:34399]	UQCC3	790955
ENSG00000141510	802.803	-1.51162	0.225356	2.57668e-12	7.87973e-11	17	7661779	7687538	25760	-	TP53	protein_coding	chromosome	tumor protein p53 [Source:HGNC Symbol;Acc:HGNC:11998]	TP53	7157
ENSG00000113522	824.359	-0.986244	0.148625	2.58528e-12	7.89441e-11	5	132556019	132646349	90331	+	RAD50	protein_coding	chromosome	RAD50 double strand break repair protein [Source:HGNC Symbol;Acc:HGNC:9816]	RAD50	10111
ENSG00000164124	511.351	-1.91925	0.288312	2.66108e-12	8.11396e-11	4	158201604	158255416	53813	+	TMEM144	protein_coding	chromosome	transmembrane protein 144 [Source:HGNC Symbol;Acc:HGNC:25633]	TMEM144	55314
ENSG00000138495	1135.89	0.792135	0.118732	2.69146e-12	8.19458e-11	3	119654513	119677454	22942	-	COX17	protein_coding	chromosome	cytochrome c oxidase copper chaperone COX17 [Source:HGNC Symbol;Acc:HGNC:2264]	COX17	10063
ENSG00000178175	2265.76	-1.66292	0.248548	2.75003e-12	8.36066e-11	5	72439903	72507410	67508	-	ZNF366	protein_coding	chromosome	zinc finger protein 366 [Source:HGNC Symbol;Acc:HGNC:18316]	ZNF366	167465
ENSG00000132341	8355.91	0.596545	0.0878153	2.79942e-12	8.49838e-11	12	130872037	130877678	5642	+	RAN	protein_coding	chromosome	RAN, member RAS oncogene family [Source:HGNC Symbol;Acc:HGNC:9846]	RAN	5901
ENSG00000250929	255.365	3.0878	0.486989	2.83869e-12	8.60503e-11	8	103121032	103132966	11935	+	LINC01181	lncRNA	chromosome	long intergenic non-protein coding RNA 1181 [Source:HGNC Symbol;Acc:HGNC:25533]	LINC01181	NA
ENSG00000198105	183.14	-1.57923	0.236028	2.85676e-12	8.64722e-11	10	37776526	37858106	81581	-	ZNF248	protein_coding	chromosome	zinc finger protein 248 [Source:HGNC Symbol;Acc:HGNC:13041]	ZNF248	57209
ENSG00000274213	32.0613	2.22646	0.338591	2.91643e-12	8.81501e-11	17	56914186	56914533	348	+	AC015912.3	lncRNA	chromosome	novel transcript	AC015912.3	NA
ENSG00000149554	225.566	1.12375	0.169375	2.94123e-12	8.86389e-11	11	125625665	125676255	50591	+	CHEK1	protein_coding	chromosome	checkpoint kinase 1 [Source:HGNC Symbol;Acc:HGNC:1925]	CHEK1	1111
ENSG00000001084	6491.27	-1.60903	0.240703	2.94513e-12	8.86389e-11	6	53497341	53616970	119630	-	GCLC	protein_coding	chromosome	glutamate-cysteine ligase catalytic subunit [Source:HGNC Symbol;Acc:HGNC:4311]	GCLC	2729
ENSG00000130770	859.331	-0.950555	0.143655	2.9454e-12	8.86389e-11	1	28236109	28246906	10798	+	ATP5IF1	protein_coding	chromosome	ATP synthase inhibitory factor subunit 1 [Source:HGNC Symbol;Acc:HGNC:871]	ATP5IF1	93974
ENSG00000161547	8722.08	0.512126	0.0748619	2.98883e-12	8.9816e-11	17	76734115	76737333	3219	-	SRSF2	protein_coding	chromosome	serine and arginine rich splicing factor 2 [Source:HGNC Symbol;Acc:HGNC:10783]	SRSF2	6427
ENSG00000083454	58.4293	-2.52112	0.388109	3.01493e-12	9.03774e-11	17	3672199	3696240	24042	-	P2RX5	protein_coding	chromosome	purinergic receptor P2X 5 [Source:HGNC Symbol;Acc:HGNC:8536]	P2RX5	5026
ENSG00000235385	48.1307	2.51932	0.387806	3.0162e-12	9.03774e-11	X	13266048	13303452	37405	-	LINC02154	lncRNA	chromosome	long intergenic non-protein coding RNA 2154 [Source:HGNC Symbol;Acc:HGNC:53015]	LINC02154	109729169
ENSG00000186063	5402.72	1.51617	0.226852	3.03211e-12	9.07232e-11	1	222668013	222713210	45198	-	AIDA	protein_coding	chromosome	axin interactor, dorsalization associated [Source:HGNC Symbol;Acc:HGNC:25761]	AIDA	64853
ENSG00000074410	59.8975	2.48061	0.381378	3.06046e-12	9.144e-11	15	63321378	63381846	60469	-	CA12	protein_coding	chromosome	carbonic anhydrase 12 [Source:HGNC Symbol;Acc:HGNC:1371]	CA12	771
ENSG00000152492	2046.1	1.57748	0.23632	3.17606e-12	9.46827e-11	3	191329085	191398659	69575	+	CCDC50	protein_coding	chromosome	coiled-coil domain containing 50 [Source:HGNC Symbol;Acc:HGNC:18111]	CCDC50	152137
ENSG00000108424	17751.7	0.738147	0.110553	3.1781e-12	9.46827e-11	17	47649476	47685505	36030	+	KPNB1	protein_coding	chromosome	karyopherin subunit beta 1 [Source:HGNC Symbol;Acc:HGNC:6400]	KPNB1	3837
ENSG00000165671	2734.12	-0.78561	0.118136	3.18847e-12	9.48557e-11	5	177133025	177300213	167189	+	NSD1	protein_coding	chromosome	nuclear receptor binding SET domain protein 1 [Source:HGNC Symbol;Acc:HGNC:14234]	NSD1	64324
ENSG00000280303	42.4353	2.18024	0.331753	3.21817e-12	9.56025e-11	8	140636281	140638283	2003	+	ERICD	lncRNA	chromosome	E2F1-regulated inhibitor of cell death [Source:HGNC Symbol;Acc:HGNC:49404]	ERICD	NA
ENSG00000132170	840.708	-2.19043	0.333453	3.22929e-12	9.57961e-11	3	12287368	12434356	146989	+	PPARG	protein_coding	chromosome	peroxisome proliferator activated receptor gamma [Source:HGNC Symbol;Acc:HGNC:9236]	PPARG	5468
ENSG00000229124	487.109	1.10823	0.167472	3.23819e-12	9.59233e-11	10	17214239	17229985	15747	-	VIM-AS1	lncRNA	chromosome	VIM antisense RNA 1 [Source:HGNC Symbol;Acc:HGNC:44879]	VIM-AS1	100507347
ENSG00000267001	42.9808	-1.33466	0.200386	3.248e-12	9.60771e-11	19	2717769	2740048	22280	-	AC006538.2	protein_coding	chromosome	novel protein	AC006538.2	NA
ENSG00000178752	55.8843	3.36039	0.540463	3.32799e-12	9.83033e-11	2	238158970	238168900	9931	+	ERFE	protein_coding	chromosome	erythroferrone [Source:HGNC Symbol;Acc:HGNC:26727]	ERFE	151176
ENSG00000236830	85.6934	-2.03621	0.308653	3.38188e-12	9.97534e-11	21	36131767	36175815	44049	-	CBR3-AS1	lncRNA	chromosome	CBR3 antisense RNA 1 [Source:HGNC Symbol;Acc:HGNC:43664]	CBR3-AS1	100506428
ENSG00000167700	197.766	-1.17824	0.177862	3.39925e-12	1.00124e-10	8	144509070	144511213	2144	+	MFSD3	protein_coding	chromosome	major facilitator superfamily domain containing 3 [Source:HGNC Symbol;Acc:HGNC:25157]	MFSD3	113655
ENSG00000099860	1912.7	2.12386	0.322967	3.41427e-12	1.00424e-10	19	2476122	2478259	2138	+	GADD45B	protein_coding	chromosome	growth arrest and DNA damage inducible beta [Source:HGNC Symbol;Acc:HGNC:4096]	GADD45B	4616
ENSG00000120594	9337.01	-1.74931	0.26315	3.42714e-12	1.0066e-10	10	19816239	20289856	473618	+	PLXDC2	protein_coding	chromosome	plexin domain containing 2 [Source:HGNC Symbol;Acc:HGNC:21013]	PLXDC2	84898
ENSG00000213699	3248.07	-0.753877	0.113265	3.44338e-12	1.00994e-10	2	26764284	26781231	16948	+	SLC35F6	protein_coding	chromosome	solute carrier family 35 member F6 [Source:HGNC Symbol;Acc:HGNC:26055]	SLC35F6	54978
ENSG00000100418	4391.69	1.19583	0.180481	3.45364e-12	1.01153e-10	22	41598028	41621043	23016	-	DESI1	protein_coding	chromosome	desumoylating isopeptidase 1 [Source:HGNC Symbol;Acc:HGNC:24577]	DESI1	27351
ENSG00000173409	282.453	-1.05878	0.160447	3.46782e-12	1.01425e-10	1	230978981	231000733	21753	+	ARV1	protein_coding	chromosome	ARV1 homolog, fatty acid homeostasis modulator [Source:HGNC Symbol;Acc:HGNC:29561]	ARV1	64801
ENSG00000126351	1545.42	-1.04083	0.1578	3.48332e-12	1.01736e-10	17	40058290	40093867	35578	+	THRA	protein_coding	chromosome	thyroid hormone receptor alpha [Source:HGNC Symbol;Acc:HGNC:11796]	THRA	7067
ENSG00000198346	260.229	-1.14447	0.173145	3.57472e-12	1.04259e-10	19	53467733	53496255	28523	+	ZNF813	protein_coding	chromosome	zinc finger protein 813 [Source:HGNC Symbol;Acc:HGNC:33257]	ZNF813	126017
ENSG00000247596	6501.88	-1.29331	0.194859	3.63365e-12	1.05829e-10	3	52228612	52246788	18177	-	TWF2	protein_coding	chromosome	twinfilin actin binding protein 2 [Source:HGNC Symbol;Acc:HGNC:9621]	TWF2	11344
ENSG00000100567	4496.84	0.989797	0.150416	3.76279e-12	1.09437e-10	14	58244843	58272012	27170	+	PSMA3	protein_coding	chromosome	proteasome 20S subunit alpha 3 [Source:HGNC Symbol;Acc:HGNC:9532]	PSMA3	5684
ENSG00000162695	3434.35	0.859013	0.13024	3.78083e-12	1.09808e-10	1	100896076	100981757	85682	+	SLC30A7	protein_coding	chromosome	solute carrier family 30 member 7 [Source:HGNC Symbol;Acc:HGNC:19306]	SLC30A7	148867
ENSG00000125826	3806.29	1.51313	0.227597	3.83912e-12	1.11345e-10	20	407498	432139	24642	+	RBCK1	protein_coding	chromosome	RANBP2-type and C3HC4-type zinc finger containing 1 [Source:HGNC Symbol;Acc:HGNC:15864]	RBCK1	10616
ENSG00000144445	395.249	1.02271	0.155533	3.94444e-12	1.1424e-10	2	210021421	210171409	149989	-	KANSL1L	protein_coding	chromosome	KAT8 regulatory NSL complex subunit 1 like [Source:HGNC Symbol;Acc:HGNC:26310]	KANSL1L	151050
ENSG00000196449	1911.43	1.22215	0.184891	3.97884e-12	1.15076e-10	1	37802945	37808208	5264	-	YRDC	protein_coding	chromosome	yrdC N6-threonylcarbamoyltransferase domain containing [Source:HGNC Symbol;Acc:HGNC:28905]	YRDC	79693
ENSG00000158669	6089.31	0.882958	0.134173	4.00749e-12	1.15744e-10	8	41577187	41625001	47815	+	GPAT4	protein_coding	chromosome	glycerol-3-phosphate acyltransferase 4 [Source:HGNC Symbol;Acc:HGNC:20880]	GPAT4	137964
ENSG00000100911	6915.12	1.4388	0.216714	4.0199e-12	1.15793e-10	14	24143362	24147570	4209	-	PSME2	protein_coding	chromosome	proteasome activator subunit 2 [Source:HGNC Symbol;Acc:HGNC:9569]	PSME2	5721
ENSG00000160584	4786.22	1.62208	0.244387	4.02032e-12	1.15793e-10	11	116843402	117098437	255036	-	SIK3	protein_coding	chromosome	SIK family kinase 3 [Source:HGNC Symbol;Acc:HGNC:29165]	SIK3	23387
ENSG00000102531	7246.72	1.24469	0.188247	4.04797e-12	1.16428e-10	13	48975912	49209779	233868	+	FNDC3A	protein_coding	chromosome	fibronectin type III domain containing 3A [Source:HGNC Symbol;Acc:HGNC:20296]	FNDC3A	22862
ENSG00000054611	1164.86	-0.889861	0.135296	4.0635e-12	1.16713e-10	22	46762617	47175699	413083	+	TBC1D22A	protein_coding	chromosome	TBC1 domain family member 22A [Source:HGNC Symbol;Acc:HGNC:1309]	TBC1D22A	25771
ENSG00000282851	756.554	1.59611	0.240566	4.13545e-12	1.18616e-10	19	17405686	17419324	13639	+	BISPR	lncRNA	chromosome	BST2 interferon stimulated positive regulator [Source:HGNC Symbol;Acc:HGNC:51290]	BISPR	105221694
ENSG00000140575	41092.1	0.808009	0.122425	4.17014e-12	1.19446e-10	15	90388242	90502239	113998	+	IQGAP1	protein_coding	chromosome	IQ motif containing GTPase activating protein 1 [Source:HGNC Symbol;Acc:HGNC:6110]	IQGAP1	8826
ENSG00000257242	38.1243	3.26575	0.525287	4.17788e-12	1.19503e-10	12	91984976	92142914	157939	-	LINC01619	lncRNA	chromosome	long intergenic non-protein coding RNA 1619 [Source:HGNC Symbol;Acc:HGNC:27409]	LINC01619	256021
ENSG00000118257	22284.8	1.4044	0.212097	4.44577e-12	1.2688e-10	2	205681990	205798133	116144	+	NRP2	protein_coding	chromosome	neuropilin 2 [Source:HGNC Symbol;Acc:HGNC:8005]	NRP2	8828
ENSG00000105618	1210.11	-0.454872	0.0667228	4.44798e-12	1.2688e-10	19	54115410	54131719	16310	+	PRPF31	protein_coding	chromosome	pre-mRNA processing factor 31 [Source:HGNC Symbol;Acc:HGNC:15446]	PRPF31	26121
ENSG00000185838	87.5267	-1.49788	0.226128	4.5101e-12	1.28476e-10	22	19783223	19854939	71717	-	GNB1L	protein_coding	chromosome	G protein subunit beta 1 like [Source:HGNC Symbol;Acc:HGNC:4397]	GNB1L	54584
ENSG00000176454	294.698	-1.45651	0.219993	4.57376e-12	1.30111e-10	15	34358633	34367196	8564	-	LPCAT4	protein_coding	chromosome	lysophosphatidylcholine acyltransferase 4 [Source:HGNC Symbol;Acc:HGNC:30059]	LPCAT4	254531
ENSG00000135124	8158.69	1.15491	0.175657	4.58584e-12	1.30277e-10	12	121209861	121234106	24246	+	P2RX4	protein_coding	chromosome	purinergic receptor P2X 4 [Source:HGNC Symbol;Acc:HGNC:8535]	P2RX4	5025
ENSG00000108439	998.277	-1.35633	0.205182	4.62617e-12	1.31243e-10	17	47941506	47949308	7803	+	PNPO	protein_coding	chromosome	pyridoxamine 5'-phosphate oxidase [Source:HGNC Symbol;Acc:HGNC:30260]	PNPO	55163
ENSG00000204520	1425.67	1.26313	0.191639	4.76231e-12	1.34921e-10	6	31399784	31415315	15532	+	MICA	protein_coding	chromosome	MHC class I polypeptide-related sequence A [Source:HGNC Symbol;Acc:HGNC:7090]	MICA	100507436
ENSG00000185070	315.626	-2.01944	0.308547	4.89645e-12	1.38533e-10	14	85530144	85654428	124285	+	FLRT2	protein_coding	chromosome	fibronectin leucine rich transmembrane protein 2 [Source:HGNC Symbol;Acc:HGNC:3761]	FLRT2	23768
ENSG00000106012	629.54	-1.1228	0.171265	4.98094e-12	1.40732e-10	7	2558972	2614733	55762	+	IQCE	protein_coding	chromosome	IQ motif containing E [Source:HGNC Symbol;Acc:HGNC:29171]	IQCE	23288
ENSG00000049449	4122.25	1.48335	0.224479	5.00994e-12	1.41359e-10	11	32091074	32105722	14649	+	RCN1	protein_coding	chromosome	reticulocalbin 1 [Source:HGNC Symbol;Acc:HGNC:9934]	RCN1	5954
ENSG00000020256	241.148	-0.98174	0.150179	5.02534e-12	1.41602e-10	20	52051663	52204308	152646	-	ZFP64	protein_coding	chromosome	ZFP64 zinc finger protein [Source:HGNC Symbol;Acc:HGNC:15940]	ZFP64	55734
ENSG00000136930	3545.56	0.502557	0.0742167	5.04603e-12	1.41992e-10	9	124353465	124415444	61980	-	PSMB7	protein_coding	chromosome	proteasome 20S subunit beta 7 [Source:HGNC Symbol;Acc:HGNC:9544]	PSMB7	5695
ENSG00000060491	6341.78	1.43754	0.217692	5.09235e-12	1.42985e-10	20	62804835	62814000	9166	+	OGFR	protein_coding	chromosome	opioid growth factor receptor [Source:HGNC Symbol;Acc:HGNC:15768]	OGFR	11054
ENSG00000172432	5689.77	1.46345	0.221574	5.09505e-12	1.42985e-10	6	43605316	43629264	23949	-	GTPBP2	protein_coding	chromosome	GTP binding protein 2 [Source:HGNC Symbol;Acc:HGNC:4670]	GTPBP2	54676
ENSG00000275385	182.297	1.63685	0.248005	5.11323e-12	1.43301e-10	17	36064272	36072032	7761	+	CCL18	protein_coding	chromosome	C-C motif chemokine ligand 18 [Source:HGNC Symbol;Acc:HGNC:10616]	CCL18	6362
ENSG00000127314	22912	1.27729	0.194066	5.15938e-12	1.444e-10	12	68610855	68671901	61047	+	RAP1B	protein_coding	chromosome	RAP1B, member of RAS oncogene family [Source:HGNC Symbol;Acc:HGNC:9857]	RAP1B	5908
ENSG00000121957	58.6617	-1.33304	0.202279	5.18354e-12	1.44881e-10	1	108875350	108934545	59196	+	GPSM2	protein_coding	chromosome	G protein signaling modulator 2 [Source:HGNC Symbol;Acc:HGNC:29501]	GPSM2	29899
ENSG00000011143	194.404	-1.14332	0.174486	5.23664e-12	1.46169e-10	17	58205441	58219605	14165	-	MKS1	protein_coding	chromosome	MKS transition zone complex subunit 1 [Source:HGNC Symbol;Acc:HGNC:7121]	MKS1	54903
ENSG00000134108	18672.7	1.11532	0.170375	5.26002e-12	1.46395e-10	3	5122249	5180911	58663	+	ARL8B	protein_coding	chromosome	ADP ribosylation factor like GTPase 8B [Source:HGNC Symbol;Acc:HGNC:25564]	ARL8B	55207
ENSG00000166710	164558	0.720503	0.108939	5.26511e-12	1.46395e-10	15	44711487	44718851	7365	+	B2M	protein_coding	chromosome	beta-2-microglobulin [Source:HGNC Symbol;Acc:HGNC:914]	B2M	567
ENSG00000160710	29152.1	1.57472	0.23861	5.26585e-12	1.46395e-10	1	154581695	154628013	46319	-	ADAR	protein_coding	chromosome	adenosine deaminase RNA specific [Source:HGNC Symbol;Acc:HGNC:225]	ADAR	103
ENSG00000136478	3731.68	-1.83111	0.278705	5.28302e-12	1.46676e-10	17	64147227	64263260	116034	-	TEX2	protein_coding	chromosome	testis expressed 2 [Source:HGNC Symbol;Acc:HGNC:30884]	TEX2	55852
ENSG00000137198	741.832	2.54198	0.39694	5.29269e-12	1.46749e-10	6	16238587	16295549	56963	+	GMPR	protein_coding	chromosome	guanosine monophosphate reductase [Source:HGNC Symbol;Acc:HGNC:4376]	GMPR	2766
ENSG00000148334	1037.29	-1.08026	0.165217	5.31507e-12	1.47173e-10	9	128120693	128128462	7770	-	PTGES2	protein_coding	chromosome	prostaglandin E synthase 2 [Source:HGNC Symbol;Acc:HGNC:17822]	PTGES2	80142
ENSG00000226742	135.043	-1.01977	0.156228	5.43072e-12	1.50175e-10	18	79964582	79970822	6241	+	HSBP1L1	protein_coding	chromosome	heat shock factor binding protein 1 like 1 [Source:HGNC Symbol;Acc:HGNC:37243]	HSBP1L1	440498
ENSG00000105401	12025.6	0.552211	0.0820772	5.44455e-12	1.5034e-10	19	10391133	10420121	28989	-	CDC37	protein_coding	chromosome	cell division cycle 37, HSP90 cochaperone [Source:HGNC Symbol;Acc:HGNC:1735]	CDC37	11140
ENSG00000123562	4934.2	0.671574	0.10111	5.45114e-12	1.5034e-10	X	103675496	103688158	12663	-	MORF4L2	protein_coding	chromosome	mortality factor 4 like 2 [Source:HGNC Symbol;Acc:HGNC:16849]	MORF4L2	9643
ENSG00000161526	2556.42	0.859309	0.1315	5.70011e-12	1.56998e-10	17	75667251	75708062	40812	+	SAP30BP	protein_coding	chromosome	SAP30 binding protein [Source:HGNC Symbol;Acc:HGNC:30785]	SAP30BP	29115
ENSG00000125434	384.691	-1.53077	0.23236	5.73152e-12	1.57655e-10	17	8287763	8295400	7638	-	SLC25A35	protein_coding	chromosome	solute carrier family 25 member 35 [Source:HGNC Symbol;Acc:HGNC:31921]	SLC25A35	399512
ENSG00000171720	1621.17	-0.817811	0.124932	5.83538e-12	1.60299e-10	5	141620876	141636849	15974	-	HDAC3	protein_coding	chromosome	histone deacetylase 3 [Source:HGNC Symbol;Acc:HGNC:4854]	HDAC3	8841
ENSG00000186350	5370.54	-1.00958	0.154967	5.87797e-12	1.61257e-10	9	134317098	134440585	123488	+	RXRA	protein_coding	chromosome	retinoid X receptor alpha [Source:HGNC Symbol;Acc:HGNC:10477]	RXRA	6256
ENSG00000259291	71.9976	-1.71191	0.260535	5.90352e-12	1.61744e-10	15	90074512	90082207	7696	-	ZNF710-AS1	lncRNA	chromosome	ZNF710 antisense RNA 1 [Source:HGNC Symbol;Acc:HGNC:53141]	ZNF710-AS1	109729181
ENSG00000105717	358.222	1.58503	0.240853	5.93816e-12	1.62479e-10	19	19561707	19618693	56987	-	PBX4	protein_coding	chromosome	PBX homeobox 4 [Source:HGNC Symbol;Acc:HGNC:13403]	PBX4	80714
ENSG00000100644	24435.8	1.68751	0.256796	5.98807e-12	1.63629e-10	14	61695513	61748259	52747	+	HIF1A	protein_coding	chromosome	hypoxia inducible factor 1 subunit alpha [Source:HGNC Symbol;Acc:HGNC:4910]	HIF1A	3091
ENSG00000164111	53541.5	1.07471	0.16503	6.28997e-12	1.71474e-10	4	121667946	121696995	29050	-	ANXA5	protein_coding	chromosome	annexin A5 [Source:HGNC Symbol;Acc:HGNC:543]	ANXA5	308
ENSG00000156983	2068	-0.677402	0.102376	6.29165e-12	1.71474e-10	3	9731729	9748015	16287	+	BRPF1	protein_coding	chromosome	bromodomain and PHD finger containing 1 [Source:HGNC Symbol;Acc:HGNC:14255]	BRPF1	7862
ENSG00000196396	17196.3	1.27069	0.194005	6.32428e-12	1.72138e-10	20	50510321	50585241	74921	+	PTPN1	protein_coding	chromosome	protein tyrosine phosphatase non-receptor type 1 [Source:HGNC Symbol;Acc:HGNC:9642]	PTPN1	5770
ENSG00000235173	582.725	-0.982433	0.15109	6.34146e-12	1.7238e-10	8	144137774	144140851	3078	+	HGH1	protein_coding	chromosome	HGH1 homolog [Source:HGNC Symbol;Acc:HGNC:24161]	HGH1	51236
ENSG00000180233	2169.26	1.48439	0.225927	6.43257e-12	1.74628e-10	7	30284597	30367689	83093	+	ZNRF2	protein_coding	chromosome	zinc and ring finger 2 [Source:HGNC Symbol;Acc:HGNC:22316]	ZNRF2	223082
ENSG00000184117	225.627	-1.52803	0.23267	6.56667e-12	1.78036e-10	22	29554808	29581327	26520	-	NIPSNAP1	protein_coding	chromosome	nipsnap homolog 1 [Source:HGNC Symbol;Acc:HGNC:7827]	NIPSNAP1	8508
ENSG00000067066	6899.94	1.40916	0.21475	6.61716e-12	1.78966e-10	2	230415942	230545606	129665	+	SP100	protein_coding	chromosome	SP100 nuclear antigen [Source:HGNC Symbol;Acc:HGNC:11206]	SP100	6672
ENSG00000139132	1280.35	-1.81624	0.277778	6.61816e-12	1.78966e-10	12	32399558	32646050	246493	+	FGD4	protein_coding	chromosome	FYVE, RhoGEF and PH domain containing 4 [Source:HGNC Symbol;Acc:HGNC:19125]	FGD4	121512
ENSG00000125445	1459.27	-0.757775	0.115598	6.70466e-12	1.81069e-10	17	75261674	75266376	4703	+	MRPS7	protein_coding	chromosome	mitochondrial ribosomal protein S7 [Source:HGNC Symbol;Acc:HGNC:14499]	MRPS7	51081
ENSG00000027697	5824.61	-1.33166	0.203367	6.8345e-12	1.84337e-10	6	137197485	137219449	21965	-	IFNGR1	protein_coding	chromosome	interferon gamma receptor 1 [Source:HGNC Symbol;Acc:HGNC:5439]	IFNGR1	3459
ENSG00000100365	1793.94	-1.07112	0.164938	7.06832e-12	1.90396e-10	22	36860988	36878017	17030	+	NCF4	protein_coding	chromosome	neutrophil cytosolic factor 4 [Source:HGNC Symbol;Acc:HGNC:7662]	NCF4	4689
ENSG00000140830	668.897	0.909098	0.140077	7.12142e-12	1.91578e-10	16	72044289	72094431	50143	-	TXNL4B	protein_coding	chromosome	thioredoxin like 4B [Source:HGNC Symbol;Acc:HGNC:26041]	TXNL4B	54957
ENSG00000131931	428.473	0.727626	0.110847	7.13665e-12	1.9174e-10	8	42836674	42843325	6652	-	THAP1	protein_coding	chromosome	THAP domain containing 1 [Source:HGNC Symbol;Acc:HGNC:20856]	THAP1	55145
ENSG00000156966	858.309	3.74254	0.634304	7.17157e-12	1.92429e-10	2	231395710	231401164	5455	+	B3GNT7	protein_coding	chromosome	UDP-GlcNAc:betaGal beta-1,3-N-acetylglucosaminyltransferase 7 [Source:HGNC Symbol;Acc:HGNC:18811]	B3GNT7	93010
ENSG00000101596	4394.1	1.34874	0.206176	7.23989e-12	1.93787e-10	18	2655726	2805017	149292	+	SMCHD1	protein_coding	chromosome	structural maintenance of chromosomes flexible hinge domain containing 1 [Source:HGNC Symbol;Acc:HGNC:29090]	SMCHD1	23347
ENSG00000152284	138.802	3.34879	0.549464	7.2408e-12	1.93787e-10	2	85133392	85310387	176996	+	TCF7L1	protein_coding	chromosome	transcription factor 7 like 1 [Source:HGNC Symbol;Acc:HGNC:11640]	TCF7L1	83439
ENSG00000099810	607.8	-1.16938	0.179702	7.31784e-12	1.95597e-10	9	21802636	21937651	135016	+	MTAP	protein_coding	chromosome	methylthioadenosine phosphorylase [Source:HGNC Symbol;Acc:HGNC:7413]	MTAP	4507
ENSG00000138964	6340.79	-0.946569	0.146059	7.36335e-12	1.96561e-10	22	44172956	44219533	46578	+	PARVG	protein_coding	chromosome	parvin gamma [Source:HGNC Symbol;Acc:HGNC:14654]	PARVG	64098
ENSG00000132432	1586.93	0.919189	0.141897	7.642e-12	2.03738e-10	7	54752250	54759974	7725	-	SEC61G	protein_coding	chromosome	SEC61 translocon subunit gamma [Source:HGNC Symbol;Acc:HGNC:18277]	SEC61G	23480
ENSG00000139531	363.432	-1.20498	0.185173	7.68509e-12	2.04624e-10	12	55997180	56006641	9462	+	SUOX	protein_coding	chromosome	sulfite oxidase [Source:HGNC Symbol;Acc:HGNC:11460]	SUOX	6821
ENSG00000131351	417.633	-1.22372	0.187965	7.72604e-12	2.05319e-10	19	17049729	17075625	25897	-	HAUS8	protein_coding	chromosome	HAUS augmin like complex subunit 8 [Source:HGNC Symbol;Acc:HGNC:30532]	HAUS8	93323
ENSG00000115084	5002.56	1.07296	0.165559	7.73092e-12	2.05319e-10	2	113705011	113756693	51683	-	SLC35F5	protein_coding	chromosome	solute carrier family 35 member F5 [Source:HGNC Symbol;Acc:HGNC:23617]	SLC35F5	80255
ENSG00000074660	2971.86	1.86567	0.286759	7.74386e-12	2.054e-10	17	1633858	1645744	11887	-	SCARF1	protein_coding	chromosome	scavenger receptor class F member 1 [Source:HGNC Symbol;Acc:HGNC:16820]	SCARF1	8578
ENSG00000135655	6570.41	1.12474	0.173319	7.75942e-12	2.05551e-10	12	62260338	62417431	157094	+	USP15	protein_coding	chromosome	ubiquitin specific peptidase 15 [Source:HGNC Symbol;Acc:HGNC:12613]	USP15	9958
ENSG00000122687	750.931	-1.04224	0.161085	8.07018e-12	2.13511e-10	7	2234195	2242205	8011	-	MRM2	protein_coding	chromosome	mitochondrial rRNA methyltransferase 2 [Source:HGNC Symbol;Acc:HGNC:16352]	MRM2	29960
ENSG00000155975	2106.61	0.470677	0.0700208	8.08894e-12	2.13735e-10	8	17246931	17302427	55497	+	VPS37A	protein_coding	chromosome	VPS37A subunit of ESCRT-I [Source:HGNC Symbol;Acc:HGNC:24928]	VPS37A	137492
ENSG00000026508	161531	2.09887	0.325446	8.17823e-12	2.1582e-10	11	35138882	35232402	93521	+	CD44	protein_coding	chromosome	CD44 molecule (Indian blood group) [Source:HGNC Symbol;Acc:HGNC:1681]	CD44	960
ENSG00000185905	628.965	-2.1548	0.334891	8.27311e-12	2.18047e-10	16	29742463	29745990	3528	-	C16orf54	protein_coding	chromosome	chromosome 16 open reading frame 54 [Source:HGNC Symbol;Acc:HGNC:26649]	C16orf54	283897
ENSG00000273314	84.9816	1.69361	0.259751	8.35698e-12	2.19979e-10	7	148696467	148698664	2198	-	AC005229.3	lncRNA	chromosome	novel transcript, antisense to CUL1	AC005229.3	NA
ENSG00000196290	386.251	-0.74442	0.114013	8.41691e-12	2.21276e-10	2	200889327	200903938	14612	+	NIF3L1	protein_coding	chromosome	NGG1 interacting factor 3 like 1 [Source:HGNC Symbol;Acc:HGNC:13390]	NIF3L1	60491
ENSG00000164620	357.107	-1.40205	0.214946	8.52069e-12	2.23722e-10	5	141636950	141641064	4115	+	RELL2	protein_coding	chromosome	RELT like 2 [Source:HGNC Symbol;Acc:HGNC:26902]	RELL2	285613
ENSG00000172380	235.002	1.24388	0.191465	8.67792e-12	2.27563e-10	1	67701475	67833467	131993	-	GNG12	protein_coding	chromosome	G protein subunit gamma 12 [Source:HGNC Symbol;Acc:HGNC:19663]	GNG12	55970
ENSG00000137767	21070.4	1.14132	0.176261	8.70954e-12	2.28104e-10	15	45631148	45691281	60134	+	SQOR	protein_coding	chromosome	sulfide quinone oxidoreductase [Source:HGNC Symbol;Acc:HGNC:20390]	SQOR	58472
ENSG00000082258	2526.57	0.708705	0.108261	8.75184e-12	2.28924e-10	2	134918235	134959342	41108	+	CCNT2	protein_coding	chromosome	cyclin T2 [Source:HGNC Symbol;Acc:HGNC:1600]	CCNT2	905
ENSG00000059804	19433.7	2.24534	0.350667	8.78261e-12	2.2944e-10	12	7919230	7936187	16958	-	SLC2A3	protein_coding	chromosome	solute carrier family 2 member 3 [Source:HGNC Symbol;Acc:HGNC:11007]	SLC2A3	6515
ENSG00000147475	1104.97	-0.802821	0.123675	8.79693e-12	2.29526e-10	8	37736601	37758422	21822	+	ERLIN2	protein_coding	chromosome	ER lipid raft associated 2 [Source:HGNC Symbol;Acc:HGNC:1356]	ERLIN2	11160
ENSG00000154328	121.35	-1.08678	0.168157	8.83084e-12	2.30122e-10	8	11769639	11787345	17707	+	NEIL2	protein_coding	chromosome	nei like DNA glycosylase 2 [Source:HGNC Symbol;Acc:HGNC:18956]	NEIL2	252969
ENSG00000107771	4019.24	1.73281	0.266354	8.90421e-12	2.31743e-10	10	84328586	84518521	189936	+	CCSER2	protein_coding	chromosome	coiled-coil serine rich protein 2 [Source:HGNC Symbol;Acc:HGNC:29197]	CCSER2	54462
ENSG00000123643	6008.61	-1.60128	0.245687	8.96108e-12	2.32932e-10	5	151437046	151492379	55334	+	SLC36A1	protein_coding	chromosome	solute carrier family 36 member 1 [Source:HGNC Symbol;Acc:HGNC:18761]	SLC36A1	206358
ENSG00000214226	73.1639	2.15965	0.33636	8.97348e-12	2.32963e-10	17	56791913	56838773	46861	-	C17orf67	protein_coding	chromosome	chromosome 17 open reading frame 67 [Source:HGNC Symbol;Acc:HGNC:27900]	C17orf67	339210
ENSG00000180871	28.1953	-3.74372	0.638949	9.00918e-12	2.33598e-10	2	218125289	218137251	11963	+	CXCR2	protein_coding	chromosome	C-X-C motif chemokine receptor 2 [Source:HGNC Symbol;Acc:HGNC:6027]	CXCR2	3579
ENSG00000189067	49917.7	1.29706	0.199548	9.04754e-12	2.34301e-10	16	11547722	11636381	88660	-	LITAF	protein_coding	chromosome	lipopolysaccharide induced TNF factor [Source:HGNC Symbol;Acc:HGNC:16841]	LITAF	9516
ENSG00000169230	4727.07	0.578033	0.0871277	9.11274e-12	2.35696e-10	5	177303799	177306949	3151	+	PRELID1	protein_coding	chromosome	PRELI domain containing 1 [Source:HGNC Symbol;Acc:HGNC:30255]	PRELID1	27166
ENSG00000105647	910.308	-1.12334	0.17383	9.25946e-12	2.39193e-10	19	18153163	18170532	17370	+	PIK3R2	protein_coding	chromosome	phosphoinositide-3-kinase regulatory subunit 2 [Source:HGNC Symbol;Acc:HGNC:8980]	PIK3R2	5296
ENSG00000140521	4334.53	0.431852	0.0642824	9.5979e-12	2.47628e-10	15	89305198	89334861	29664	-	POLG	protein_coding	chromosome	DNA polymerase gamma, catalytic subunit [Source:HGNC Symbol;Acc:HGNC:9179]	POLG	5428
ENSG00000183578	256.425	-2.00817	0.311709	9.75056e-12	2.51255e-10	15	51056598	51105276	48679	-	TNFAIP8L3	protein_coding	chromosome	TNF alpha induced protein 8 like 3 [Source:HGNC Symbol;Acc:HGNC:20620]	TNFAIP8L3	388121
ENSG00000165322	874.05	-1.23605	0.190876	9.85633e-12	2.53666e-10	10	31805398	31928876	123479	-	ARHGAP12	protein_coding	chromosome	Rho GTPase activating protein 12 [Source:HGNC Symbol;Acc:HGNC:16348]	ARHGAP12	94134
ENSG00000205213	100.588	-2.00503	0.311496	1.01597e-11	2.6115e-10	11	27365961	27472790	106830	-	LGR4	protein_coding	chromosome	leucine rich repeat containing G protein-coupled receptor 4 [Source:HGNC Symbol;Acc:HGNC:13299]	LGR4	55366
ENSG00000080839	350.318	-1.12301	0.174185	1.02159e-11	2.62005e-10	20	36996349	37095997	99649	-	RBL1	protein_coding	chromosome	RB transcriptional corepressor like 1 [Source:HGNC Symbol;Acc:HGNC:9893]	RBL1	5933
ENSG00000175606	1359.3	-1.07904	0.167567	1.02181e-11	2.62005e-10	8	73972437	73982783	10347	+	TMEM70	protein_coding	chromosome	transmembrane protein 70 [Source:HGNC Symbol;Acc:HGNC:26050]	TMEM70	54968
ENSG00000176170	9694.51	1.18604	0.183721	1.05109e-11	2.69179e-10	17	76376584	76387860	11277	+	SPHK1	protein_coding	chromosome	sphingosine kinase 1 [Source:HGNC Symbol;Acc:HGNC:11240]	SPHK1	8877
ENSG00000167193	3666.55	0.353717	0.052495	1.06108e-11	2.71404e-10	17	1420689	1463162	42474	-	CRK	protein_coding	chromosome	CRK proto-oncogene, adaptor protein [Source:HGNC Symbol;Acc:HGNC:2362]	CRK	1398
ENSG00000164081	1155.17	-0.777773	0.120124	1.06735e-11	2.72673e-10	3	51662693	51704323	41631	+	TEX264	protein_coding	chromosome	testis expressed 264, ER-phagy receptor [Source:HGNC Symbol;Acc:HGNC:30247]	TEX264	51368
ENSG00000162910	257.686	-1.18193	0.183199	1.0733e-11	2.73855e-10	1	228106679	228109312	2634	-	MRPL55	protein_coding	chromosome	mitochondrial ribosomal protein L55 [Source:HGNC Symbol;Acc:HGNC:16686]	MRPL55	128308
ENSG00000177410	1421.18	0.661254	0.101022	1.09867e-11	2.79987e-10	20	49278178	49299600	21423	+	ZFAS1	lncRNA	chromosome	ZNFX1 antisense RNA 1 [Source:HGNC Symbol;Acc:HGNC:33101]	ZFAS1	441951
ENSG00000114737	630.903	1.48819	0.229504	1.12986e-11	2.87582e-10	3	50606489	50611774	5286	-	CISH	protein_coding	chromosome	cytokine inducible SH2 containing protein [Source:HGNC Symbol;Acc:HGNC:1984]	CISH	1154
ENSG00000167881	3464.72	0.58992	0.0894773	1.13706e-11	2.8901e-10	17	76038775	76072517	33743	-	SRP68	protein_coding	chromosome	signal recognition particle 68 [Source:HGNC Symbol;Acc:HGNC:11302]	SRP68	6730
ENSG00000102172	12092.7	1.1967	0.185659	1.13825e-11	2.8901e-10	X	21940709	21994837	54129	+	SMS	protein_coding	chromosome	spermine synthase [Source:HGNC Symbol;Acc:HGNC:11123]	SMS	6611
ENSG00000133121	291.962	-1.0929	0.170112	1.14311e-11	2.89889e-10	13	33103137	33350630	247494	-	STARD13	protein_coding	chromosome	StAR related lipid transfer domain containing 13 [Source:HGNC Symbol;Acc:HGNC:19164]	STARD13	90627
ENSG00000139496	4757.41	0.751737	0.116042	1.14981e-11	2.91233e-10	13	25301556	25349800	48245	+	NUP58	protein_coding	chromosome	nucleoporin 58 [Source:HGNC Symbol;Acc:HGNC:20261]	NUP58	9818
ENSG00000170315	15044.3	0.789139	0.122227	1.16002e-11	2.93463e-10	17	16380798	16382745	1948	+	UBB	protein_coding	chromosome	ubiquitin B [Source:HGNC Symbol;Acc:HGNC:12463]	UBB	7314
ENSG00000184898	806.154	1.58891	0.245464	1.20291e-11	3.03943e-10	2	151247940	151261863	13924	-	RBM43	protein_coding	chromosome	RNA binding motif protein 43 [Source:HGNC Symbol;Acc:HGNC:24790]	RBM43	375287
ENSG00000028116	1272.15	0.976256	0.152477	1.22566e-11	3.09316e-10	2	57907629	58159920	252292	+	VRK2	protein_coding	chromosome	VRK serine/threonine kinase 2 [Source:HGNC Symbol;Acc:HGNC:12719]	VRK2	7444
ENSG00000174130	1018.8	-1.47488	0.227938	1.23352e-11	3.10922e-10	4	38823715	38856817	33103	-	TLR6	protein_coding	chromosome	toll like receptor 6 [Source:HGNC Symbol;Acc:HGNC:16711]	TLR6	10333
ENSG00000261795	65.0089	-3.71248	0.637702	1.23923e-11	3.11984e-10	7	161765	164972	3208	-	AC093627.7	lncRNA	chromosome	novel transcript	AC093627.7	NA
ENSG00000183570	105.204	1.67345	0.258985	1.24235e-11	3.12391e-10	21	45643694	45942454	298761	+	PCBP3	protein_coding	chromosome	poly(rC) binding protein 3 [Source:HGNC Symbol;Acc:HGNC:8651]	PCBP3	54039
ENSG00000150977	5005.81	1.09678	0.171097	1.26101e-11	3.16699e-10	12	123415039	123436684	21646	-	RILPL2	protein_coding	chromosome	Rab interacting lysosomal protein like 2 [Source:HGNC Symbol;Acc:HGNC:28787]	RILPL2	196383
ENSG00000106070	1685.95	2.05381	0.321308	1.26647e-11	3.17688e-10	7	50590063	50793462	203400	-	GRB10	protein_coding	chromosome	growth factor receptor bound protein 10 [Source:HGNC Symbol;Acc:HGNC:4564]	GRB10	2887
ENSG00000167842	1059.5	0.636325	0.0972832	1.28134e-11	3.21029e-10	17	5486285	5490814	4530	+	MIS12	protein_coding	chromosome	MIS12 kinetochore complex component [Source:HGNC Symbol;Acc:HGNC:24967]	MIS12	79003
ENSG00000124216	259.602	3.30641	0.549591	1.28457e-11	3.21452e-10	20	49982980	49988886	5907	+	SNAI1	protein_coding	chromosome	snail family transcriptional repressor 1 [Source:HGNC Symbol;Acc:HGNC:11128]	SNAI1	6615
ENSG00000119321	7884.1	-0.855967	0.133474	1.28979e-11	3.21994e-10	9	113161006	113221318	60313	-	FKBP15	protein_coding	chromosome	FKBP prolyl isomerase 15 [Source:HGNC Symbol;Acc:HGNC:23397]	FKBP15	23307
ENSG00000031081	16232.9	1.11636	0.174151	1.28984e-11	3.21994e-10	3	119294383	119420714	126332	+	ARHGAP31	protein_coding	chromosome	Rho GTPase activating protein 31 [Source:HGNC Symbol;Acc:HGNC:29216]	ARHGAP31	57514
ENSG00000258301	298.336	-1.39376	0.215978	1.33443e-11	3.32727e-10	14	76781733	76786724	4992	-	VASH1-AS1	lncRNA	chromosome	VASH1 antisense RNA 1 [Source:HGNC Symbol;Acc:HGNC:53215]	VASH1-AS1	100506603
ENSG00000023516	1894.56	-0.988822	0.154776	1.34393e-11	3.34694e-10	13	42272152	42323261	51110	+	AKAP11	protein_coding	chromosome	A-kinase anchoring protein 11 [Source:HGNC Symbol;Acc:HGNC:369]	AKAP11	11215
ENSG00000104518	2646.25	1.49251	0.23124	1.3737e-11	3.41698e-10	8	143553207	143563062	9856	+	GSDMD	protein_coding	chromosome	gasdermin D [Source:HGNC Symbol;Acc:HGNC:25697]	GSDMD	79792
ENSG00000162433	5370.62	2.38881	0.379422	1.37818e-11	3.42405e-10	1	65147549	65232145	84597	+	AK4	protein_coding	chromosome	adenylate kinase 4 [Source:HGNC Symbol;Acc:HGNC:363]	AK4	205
ENSG00000076003	597.394	-1.74248	0.270745	1.39123e-11	3.45235e-10	2	135839626	135876443	36818	-	MCM6	protein_coding	chromosome	minichromosome maintenance complex component 6 [Source:HGNC Symbol;Acc:HGNC:6949]	MCM6	4175
ENSG00000155903	1049.95	0.665646	0.102314	1.40252e-11	3.4762e-10	3	141487027	141615344	128318	+	RASA2	protein_coding	chromosome	RAS p21 protein activator 2 [Source:HGNC Symbol;Acc:HGNC:9872]	RASA2	5922
ENSG00000128944	258.244	-1.12589	0.176042	1.43685e-11	3.55706e-10	15	40382721	40394246	11526	+	KNSTRN	protein_coding	chromosome	kinetochore localized astrin (SPAG5) binding protein [Source:HGNC Symbol;Acc:HGNC:30767]	KNSTRN	90417
ENSG00000089723	225.996	-2.17228	0.342406	1.44156e-11	3.56447e-10	14	94026340	94048930	22591	+	OTUB2	protein_coding	chromosome	OTU deubiquitinase, ubiquitin aldehyde binding 2 [Source:HGNC Symbol;Acc:HGNC:20351]	OTUB2	78990
ENSG00000102871	1495.61	1.63072	0.253164	1.45238e-11	3.58697e-10	16	67154185	67159909	5725	-	TRADD	protein_coding	chromosome	TNFRSF1A associated via death domain [Source:HGNC Symbol;Acc:HGNC:12030]	TRADD	8717
ENSG00000157557	9650.52	2.12576	0.334796	1.497e-11	3.69277e-10	21	38805183	38824955	19773	+	ETS2	protein_coding	chromosome	ETS proto-oncogene 2, transcription factor [Source:HGNC Symbol;Acc:HGNC:3489]	ETS2	2114
ENSG00000277089	192.875	3.61887	0.61947	1.50203e-11	3.70081e-10	17	36072866	36090134	17269	+	AC243829.4	lncRNA	chromosome	novel transcript, antisense CCL3	AC243829.4	NA
ENSG00000120875	1356.13	2.00769	0.314922	1.5078e-11	3.71061e-10	8	29333064	29350684	17621	-	DUSP4	protein_coding	chromosome	dual specificity phosphatase 4 [Source:HGNC Symbol;Acc:HGNC:3070]	DUSP4	1846
ENSG00000099917	7202.13	0.89049	0.139766	1.59746e-11	3.92661e-10	22	20495913	20587632	91720	+	MED15	protein_coding	chromosome	mediator complex subunit 15 [Source:HGNC Symbol;Acc:HGNC:14248]	MED15	51586
ENSG00000125249	2991.35	-1.1793	0.184585	1.60834e-11	3.94487e-10	13	97434169	97469128	34960	+	RAP2A	protein_coding	chromosome	RAP2A, member of RAS oncogene family [Source:HGNC Symbol;Acc:HGNC:9861]	RAP2A	5911
ENSG00000143761	23946.4	0.603822	0.0924567	1.61048e-11	3.94487e-10	1	228082660	228099212	16553	+	ARF1	protein_coding	chromosome	ADP ribosylation factor 1 [Source:HGNC Symbol;Acc:HGNC:652]	ARF1	375
ENSG00000111875	390.667	-0.941198	0.14793	1.61058e-11	3.94487e-10	6	118894152	118909171	15020	+	ASF1A	protein_coding	chromosome	anti-silencing function 1A histone chaperone [Source:HGNC Symbol;Acc:HGNC:20995]	ASF1A	25842
ENSG00000203879	6441.27	0.615721	0.0944256	1.62485e-11	3.97516e-10	X	154436913	154443467	6555	+	GDI1	protein_coding	chromosome	GDP dissociation inhibitor 1 [Source:HGNC Symbol;Acc:HGNC:4226]	GDI1	2664
ENSG00000147065	73540.2	0.678947	0.10491	1.65162e-11	4.0359e-10	X	65588377	65741931	153555	+	MSN	protein_coding	chromosome	moesin [Source:HGNC Symbol;Acc:HGNC:7373]	MSN	4478
ENSG00000150867	2438.35	-0.93147	0.146473	1.65363e-11	4.03606e-10	10	22534854	22714578	179725	-	PIP4K2A	protein_coding	chromosome	phosphatidylinositol-5-phosphate 4-kinase type 2 alpha [Source:HGNC Symbol;Acc:HGNC:8997]	PIP4K2A	5305
ENSG00000105402	10841.2	1.07898	0.169553	1.67591e-11	4.08565e-10	19	47487637	47515091	27455	-	NAPA	protein_coding	chromosome	NSF attachment protein alpha [Source:HGNC Symbol;Acc:HGNC:7641]	NAPA	8775
ENSG00000164151	2872.56	0.500978	0.0759696	1.69979e-11	4.139e-10	5	5420664	5490220	69557	+	ICE1	protein_coding	chromosome	interactor of little elongation complex ELL subunit 1 [Source:HGNC Symbol;Acc:HGNC:29154]	ICE1	23379
ENSG00000151474	1065.95	-2.20504	0.349565	1.72592e-11	4.19355e-10	10	13643706	14462142	818437	-	FRMD4A	protein_coding	chromosome	FERM domain containing 4A [Source:HGNC Symbol;Acc:HGNC:25491]	FRMD4A	55691
ENSG00000115415	24155.4	1.83229	0.286805	1.72622e-11	4.19355e-10	2	190908460	191020960	112501	-	STAT1	protein_coding	chromosome	signal transducer and activator of transcription 1 [Source:HGNC Symbol;Acc:HGNC:11362]	STAT1	6772
ENSG00000145029	219.065	-1.00094	0.157651	1.7455e-11	4.23544e-10	3	49422333	49429326	6994	-	NICN1	protein_coding	chromosome	nicolin 1 [Source:HGNC Symbol;Acc:HGNC:18317]	NICN1	84276
ENSG00000123094	470.943	1.51524	0.236161	1.76136e-11	4.26894e-10	12	25959029	26079892	120864	+	RASSF8	protein_coding	chromosome	Ras association domain family member 8 [Source:HGNC Symbol;Acc:HGNC:13232]	RASSF8	11228
ENSG00000140280	533.96	1.39128	0.217103	1.78037e-11	4.30998e-10	15	51723011	51751585	28575	-	LYSMD2	protein_coding	chromosome	LysM domain containing 2 [Source:HGNC Symbol;Acc:HGNC:28571]	LYSMD2	256586
ENSG00000182162	213.398	-3.10634	0.514687	1.80023e-11	4.35299e-10	X	1462581	1537185	74605	-	P2RY8	protein_coding	chromosome	P2Y receptor family member 8 [Source:HGNC Symbol;Acc:HGNC:15524]	P2RY8	286530
ENSG00000040608	441.831	-2.12742	0.336615	1.80247e-11	4.35334e-10	22	20241415	20283246	41832	-	RTN4R	protein_coding	chromosome	reticulon 4 receptor [Source:HGNC Symbol;Acc:HGNC:18601]	RTN4R	65078
ENSG00000110218	4198.35	2.14786	0.340658	1.9223e-11	4.63738e-10	11	94128841	94181968	53128	+	PANX1	protein_coding	chromosome	pannexin 1 [Source:HGNC Symbol;Acc:HGNC:8599]	PANX1	24145
ENSG00000185404	2052.89	1.61223	0.252019	1.94667e-11	4.69074e-10	2	230327184	230403732	76549	+	SP140L	protein_coding	chromosome	SP140 nuclear body protein like [Source:HGNC Symbol;Acc:HGNC:25105]	SP140L	93349
ENSG00000149639	2956.85	-1.12636	0.177441	1.95961e-11	4.71645e-10	20	36777447	36863538	86092	-	SOGA1	protein_coding	chromosome	suppressor of glucose, autophagy associated 1 [Source:HGNC Symbol;Acc:HGNC:16111]	SOGA1	140710
ENSG00000163932	8350.42	0.548752	0.0839041	1.9744e-11	4.74654e-10	3	53156009	53192717	36709	+	PRKCD	protein_coding	chromosome	protein kinase C delta [Source:HGNC Symbol;Acc:HGNC:9399]	PRKCD	5580
ENSG00000272789	32.215	3.78942	0.666925	2.0328e-11	4.8813e-10	2	127625997	127626848	852	-	AC010976.2	lncRNA	chromosome	novel transcript, antisense to MYO7B	AC010976.2	NA
ENSG00000226380	248.2	3.07995	0.511316	2.04446e-11	4.90364e-10	7	130876809	130913310	36502	-	AC016831.1	lncRNA	chromosome	novel transcript	AC016831.1	NA
ENSG00000140519	371.338	3.68867	0.642054	2.05626e-11	4.92626e-10	15	89471398	89496589	25192	-	RHCG	protein_coding	chromosome	Rh family C glycoprotein [Source:HGNC Symbol;Acc:HGNC:18140]	RHCG	51458
ENSG00000113615	5101	1.02106	0.161449	2.06591e-11	4.94368e-10	5	134648785	134727909	79125	+	SEC24A	protein_coding	chromosome	SEC24 homolog A, COPII coat complex component [Source:HGNC Symbol;Acc:HGNC:10703]	SEC24A	10802
ENSG00000072682	778.277	1.84675	0.290519	2.08426e-11	4.98185e-10	5	132190147	132295315	105169	-	P4HA2	protein_coding	chromosome	prolyl 4-hydroxylase subunit alpha 2 [Source:HGNC Symbol;Acc:HGNC:8547]	P4HA2	8974
ENSG00000172081	4020.92	-0.891094	0.140785	2.09744e-11	5.0076e-10	19	2071036	2096673	25638	-	MOB3A	protein_coding	chromosome	MOB kinase activator 3A [Source:HGNC Symbol;Acc:HGNC:29802]	MOB3A	126308
ENSG00000094916	1248.66	-0.837507	0.132036	2.12825e-11	5.07533e-10	12	54230942	54280133	49192	-	CBX5	protein_coding	chromosome	chromobox 5 [Source:HGNC Symbol;Acc:HGNC:1555]	CBX5	23468
ENSG00000015285	1526.41	-1.01925	0.161352	2.16654e-11	5.16073e-10	X	48676596	48691427	14832	+	WAS	protein_coding	chromosome	WASP actin nucleation promoting factor [Source:HGNC Symbol;Acc:HGNC:12731]	WAS	7454
ENSG00000175354	2417.27	1.44648	0.226742	2.20314e-11	5.24192e-10	18	12785478	12929643	144166	-	PTPN2	protein_coding	chromosome	protein tyrosine phosphatase non-receptor type 2 [Source:HGNC Symbol;Acc:HGNC:9650]	PTPN2	5771
ENSG00000004700	3729.78	0.700559	0.109319	2.26869e-11	5.3917e-10	12	21468910	21501669	32760	-	RECQL	protein_coding	chromosome	RecQ like helicase [Source:HGNC Symbol;Acc:HGNC:9948]	RECQL	5965
ENSG00000175137	1256.03	-0.783773	0.123309	2.28512e-11	5.42456e-10	1	248810446	248825915	15470	-	SH3BP5L	protein_coding	chromosome	SH3 binding domain protein 5 like [Source:HGNC Symbol;Acc:HGNC:29360]	SH3BP5L	80851
ENSG00000173230	3954.72	0.438058	0.0665083	2.29417e-11	5.43983e-10	3	121663199	121749767	86569	-	GOLGB1	protein_coding	chromosome	golgin B1 [Source:HGNC Symbol;Acc:HGNC:4429]	GOLGB1	2804
ENSG00000197555	2369.54	1.64322	0.258144	2.35062e-11	5.56268e-10	14	71320449	71741229	420781	+	SIPA1L1	protein_coding	chromosome	signal induced proliferation associated 1 like 1 [Source:HGNC Symbol;Acc:HGNC:20284]	SIPA1L1	26037
ENSG00000228594	296.097	-1.24059	0.195606	2.35133e-11	5.56268e-10	1	1598012	1600135	2124	-	FNDC10	protein_coding	chromosome	fibronectin type III domain containing 10 [Source:HGNC Symbol;Acc:HGNC:42951]	FNDC10	643988
ENSG00000115841	198.287	-1.54077	0.241853	2.35431e-11	5.5634e-10	2	37923187	38067142	143956	+	RMDN2	protein_coding	chromosome	regulator of microtubule dynamics 2 [Source:HGNC Symbol;Acc:HGNC:26567]	RMDN2	151393
ENSG00000102225	3011.74	0.80422	0.126851	2.37958e-11	5.61673e-10	X	47217860	47229997	12138	+	CDK16	protein_coding	chromosome	cyclin dependent kinase 16 [Source:HGNC Symbol;Acc:HGNC:8749]	CDK16	5127
ENSG00000107819	4016.45	-0.899735	0.142721	2.44436e-11	5.7631e-10	10	101031234	101041244	10011	+	SFXN3	protein_coding	chromosome	sideroflexin 3 [Source:HGNC Symbol;Acc:HGNC:16087]	SFXN3	81855
ENSG00000225131	108.123	1.27437	0.20094	2.45088e-11	5.77192e-10	13	48771128	48771827	700	+	PSME2P2	processed_pseudogene	chromosome	proteasome activator subunit 2 pseudogene 2 [Source:HGNC Symbol;Acc:HGNC:30160]	PSME2P2	NA
ENSG00000047346	483.124	-1.16429	0.184307	2.50385e-11	5.88999e-10	15	52581317	52709817	128501	-	FAM214A	protein_coding	chromosome	family with sequence similarity 214 member A [Source:HGNC Symbol;Acc:HGNC:25609]	FAM214A	56204
ENSG00000117625	497.066	-0.965654	0.153476	2.52497e-11	5.93297e-10	1	211258377	211316385	58009	+	RCOR3	protein_coding	chromosome	REST corepressor 3 [Source:HGNC Symbol;Acc:HGNC:25594]	RCOR3	55758
ENSG00000100077	4010.38	-0.7951	0.125515	2.53205e-11	5.94289e-10	22	25564675	25729294	164620	+	GRK3	protein_coding	chromosome	G protein-coupled receptor kinase 3 [Source:HGNC Symbol;Acc:HGNC:290]	GRK3	157
ENSG00000162734	28004.8	0.893011	0.141814	2.58213e-11	6.05359e-10	1	160205380	160215376	9997	+	PEA15	protein_coding	chromosome	proliferation and apoptosis adaptor protein 15 [Source:HGNC Symbol;Acc:HGNC:8822]	PEA15	8682
ENSG00000156531	925.02	-0.498875	0.0763648	2.59324e-11	6.07279e-10	X	134373312	134428791	55480	+	PHF6	protein_coding	chromosome	PHD finger protein 6 [Source:HGNC Symbol;Acc:HGNC:18145]	PHF6	84295
ENSG00000001167	2152.53	0.54088	0.0832253	2.69585e-11	6.30598e-10	6	41072945	41099976	27032	+	NFYA	protein_coding	chromosome	nuclear transcription factor Y subunit alpha [Source:HGNC Symbol;Acc:HGNC:7804]	NFYA	4800
ENSG00000231925	19077	0.788714	0.124673	2.73196e-11	6.38326e-10	6	33299694	33314387	14694	-	TAPBP	protein_coding	chromosome	TAP binding protein [Source:HGNC Symbol;Acc:HGNC:11566]	TAPBP	6892
ENSG00000180329	782.123	-0.752758	0.118674	2.78749e-11	6.50571e-10	17	44673069	44689779	16711	-	CCDC43	protein_coding	chromosome	coiled-coil domain containing 43 [Source:HGNC Symbol;Acc:HGNC:26472]	CCDC43	124808
ENSG00000071054	17411.2	1.85752	0.294446	2.80042e-11	6.52856e-10	2	101696850	101894689	197840	+	MAP4K4	protein_coding	chromosome	mitogen-activated protein kinase kinase kinase kinase 4 [Source:HGNC Symbol;Acc:HGNC:6866]	MAP4K4	9448
ENSG00000186074	1186.03	-1.85635	0.294286	2.81404e-11	6.55297e-10	17	74694311	74712978	18668	-	CD300LF	protein_coding	chromosome	CD300 molecule like family member f [Source:HGNC Symbol;Acc:HGNC:29883]	CD300LF	146722
ENSG00000170142	4287.06	1.15437	0.183337	2.82243e-11	6.56515e-10	3	23805955	23891640	85686	+	UBE2E1	protein_coding	chromosome	ubiquitin conjugating enzyme E2 E1 [Source:HGNC Symbol;Acc:HGNC:12477]	UBE2E1	7324
ENSG00000172932	1027.42	-1.48157	0.23362	2.82708e-11	6.56862e-10	11	67289300	67302485	13186	+	ANKRD13D	protein_coding	chromosome	ankyrin repeat domain 13D [Source:HGNC Symbol;Acc:HGNC:27880]	ANKRD13D	338692
ENSG00000267607	28.015	2.73061	0.449081	2.88477e-11	6.69517e-10	19	10285801	10289019	3219	-	AC011511.5	lncRNA	chromosome	novel transcript, antisense to ICAM4 and ICAM1	AC011511.5	NA
ENSG00000143155	1888.76	1.06364	0.169535	2.94726e-11	6.8311e-10	1	168178962	168202109	23148	+	TIPRL	protein_coding	chromosome	TOR signaling pathway regulator [Source:HGNC Symbol;Acc:HGNC:30231]	TIPRL	261726
ENSG00000213533	2079.78	1.61512	0.255071	2.94991e-11	6.8311e-10	3	52836219	52897548	61330	-	STIMATE	protein_coding	chromosome	STIM activating enhancer [Source:HGNC Symbol;Acc:HGNC:30526]	STIMATE	375346
ENSG00000205269	995.801	-2.34988	0.379985	2.97759e-11	6.88755e-10	6	11537749	11583524	45776	+	TMEM170B	protein_coding	chromosome	transmembrane protein 170B [Source:HGNC Symbol;Acc:HGNC:34244]	TMEM170B	100113407
ENSG00000100902	9818.21	1.19414	0.189749	3.03167e-11	7.00484e-10	14	35278633	35317493	38861	+	PSMA6	protein_coding	chromosome	proteasome 20S subunit alpha 6 [Source:HGNC Symbol;Acc:HGNC:9535]	PSMA6	5687
ENSG00000167716	5765.28	-1.05894	0.168949	3.05219e-11	7.04443e-10	17	1716523	1738599	22077	+	WDR81	protein_coding	chromosome	WD repeat domain 81 [Source:HGNC Symbol;Acc:HGNC:26600]	WDR81	124997
ENSG00000145016	6312.5	1.84968	0.293859	3.09052e-11	7.12497e-10	3	197668867	197749727	80861	-	RUBCN	protein_coding	chromosome	rubicon autophagy regulator [Source:HGNC Symbol;Acc:HGNC:28991]	RUBCN	9711
ENSG00000138709	1091.71	0.897156	0.14314	3.10513e-11	7.15075e-10	4	128061286	128222931	161646	+	LARP1B	protein_coding	chromosome	La ribonucleoprotein 1B [Source:HGNC Symbol;Acc:HGNC:24704]	LARP1B	55132
ENSG00000161911	157.914	-1.95427	0.311561	3.12277e-11	7.1834e-10	6	41149342	41154337	4996	-	TREML1	protein_coding	chromosome	triggering receptor expressed on myeloid cells like 1 [Source:HGNC Symbol;Acc:HGNC:20434]	TREML1	340205
ENSG00000270049	36.1012	-1.86971	0.29735	3.14751e-11	7.231e-10	16	67481314	67505977	24664	+	AC009061.2	lncRNA	chromosome	novel transcript, antisense to AGRP	AC009061.2	101927837
ENSG00000136689	101677	2.09546	0.335831	3.15042e-11	7.231e-10	2	113107214	113134016	26803	+	IL1RN	protein_coding	chromosome	interleukin 1 receptor antagonist [Source:HGNC Symbol;Acc:HGNC:6000]	IL1RN	3557
ENSG00000166920	18843	2.01511	0.322294	3.2646e-11	7.47783e-10	15	45430579	45448761	18183	+	C15orf48	protein_coding	chromosome	chromosome 15 open reading frame 48 [Source:HGNC Symbol;Acc:HGNC:29898]	C15orf48	84419
ENSG00000138756	3175.42	-1.31858	0.209153	3.26514e-11	7.47783e-10	4	78776342	78916365	140024	+	BMP2K	protein_coding	chromosome	BMP2 inducible kinase [Source:HGNC Symbol;Acc:HGNC:18041]	BMP2K	55589
ENSG00000162236	2121.53	0.827611	0.131783	3.28374e-11	7.51214e-10	11	62806860	62832051	25192	-	STX5	protein_coding	chromosome	syntaxin 5 [Source:HGNC Symbol;Acc:HGNC:11440]	STX5	6811
ENSG00000104866	1559.78	-1.01078	0.161705	3.30421e-11	7.55065e-10	19	45091396	45148077	56682	+	PPP1R37	protein_coding	chromosome	protein phosphatase 1 regulatory subunit 37 [Source:HGNC Symbol;Acc:HGNC:27607]	PPP1R37	284352
ENSG00000143315	246.84	-1.48683	0.235387	3.3212e-11	7.57707e-10	1	160024953	160031990	7038	-	PIGM	protein_coding	chromosome	phosphatidylinositol glycan anchor biosynthesis class M [Source:HGNC Symbol;Acc:HGNC:18858]	PIGM	93183
ENSG00000183762	327.42	1.29885	0.206216	3.32305e-11	7.57707e-10	22	29073035	29168333	95299	+	KREMEN1	protein_coding	chromosome	kringle containing transmembrane protein 1 [Source:HGNC Symbol;Acc:HGNC:17550]	KREMEN1	83999
ENSG00000176915	8203.23	1.32947	0.210942	3.3368e-11	7.60008e-10	12	132725503	132761832	36330	-	ANKLE2	protein_coding	chromosome	ankyrin repeat and LEM domain containing 2 [Source:HGNC Symbol;Acc:HGNC:29101]	ANKLE2	23141
ENSG00000179431	223.95	2.13218	0.342721	3.34449e-11	7.609e-10	11	35618460	35620865	2406	+	FJX1	protein_coding	chromosome	four-jointed box kinase 1 [Source:HGNC Symbol;Acc:HGNC:17166]	FJX1	24147
ENSG00000197063	7671.46	0.839021	0.133758	3.34803e-11	7.609e-10	17	81918270	81927735	9466	-	MAFG	protein_coding	chromosome	MAF bZIP transcription factor G [Source:HGNC Symbol;Acc:HGNC:6781]	MAFG	4097
ENSG00000108021	3026.22	0.945432	0.151323	3.37919e-11	7.67142e-10	10	5684838	5763740	78903	+	TASOR2	protein_coding	chromosome	transcription activation suppressor family member 2 [Source:HGNC Symbol;Acc:HGNC:23484]	TASOR2	54906
ENSG00000173451	163.353	1.68467	0.267253	3.39684e-11	7.70308e-10	12	71664301	71680644	16344	+	THAP2	protein_coding	chromosome	THAP domain containing 2 [Source:HGNC Symbol;Acc:HGNC:20854]	THAP2	83591
ENSG00000129451	29.9933	2.69623	0.444657	3.4074e-11	7.71861e-10	19	51012739	51020175	7437	-	KLK10	protein_coding	chromosome	kallikrein related peptidase 10 [Source:HGNC Symbol;Acc:HGNC:6358]	KLK10	5655
ENSG00000198089	1378.01	1.3825	0.219403	3.50993e-11	7.94223e-10	22	31488688	31618588	129901	+	SFI1	protein_coding	chromosome	SFI1 centrin binding protein [Source:HGNC Symbol;Acc:HGNC:29064]	SFI1	9814
ENSG00000152558	33155.8	1.55024	0.245798	3.52668e-11	7.97145e-10	11	102396332	102470384	74053	-	TMEM123	protein_coding	chromosome	transmembrane protein 123 [Source:HGNC Symbol;Acc:HGNC:30138]	TMEM123	114908
ENSG00000235162	30.6537	2.73324	0.452345	3.62062e-11	8.17489e-10	12	105235290	105396097	160808	+	C12orf75	protein_coding	chromosome	chromosome 12 open reading frame 75 [Source:HGNC Symbol;Acc:HGNC:35164]	C12orf75	387882
ENSG00000232593	79.9767	-2.16939	0.349943	3.62707e-11	8.18057e-10	X	53094145	53170914	76770	+	KANTR	protein_coding	chromosome	KDM5C adjacent transcript [Source:HGNC Symbol;Acc:HGNC:49510]	KANTR	NA
ENSG00000169871	9387.65	1.74537	0.277718	3.65237e-11	8.22872e-10	7	101085481	101097967	12487	+	TRIM56	protein_coding	chromosome	tripartite motif containing 56 [Source:HGNC Symbol;Acc:HGNC:19028]	TRIM56	81844
ENSG00000152684	908.537	1.2851	0.204759	3.77198e-11	8.48892e-10	5	52787916	52804044	16129	+	PELO	protein_coding	chromosome	pelota mRNA surveillance and ribosome rescue factor [Source:HGNC Symbol;Acc:HGNC:8829]	PELO	53918
ENSG00000167173	1122.06	1.40729	0.223663	3.77603e-11	8.48892e-10	15	75195643	75212169	16527	+	C15orf39	protein_coding	chromosome	chromosome 15 open reading frame 39 [Source:HGNC Symbol;Acc:HGNC:24497]	C15orf39	56905
ENSG00000156873	705.872	-0.920659	0.147757	3.83186e-11	8.60513e-10	16	30748293	30761176	12884	+	PHKG2	protein_coding	chromosome	phosphorylase kinase catalytic subunit gamma 2 [Source:HGNC Symbol;Acc:HGNC:8931]	PHKG2	5261
ENSG00000185947	4297.02	1.22126	0.195089	3.87575e-11	8.6943e-10	16	31873807	31917357	43551	+	ZNF267	protein_coding	chromosome	zinc finger protein 267 [Source:HGNC Symbol;Acc:HGNC:13060]	ZNF267	10308
ENSG00000132256	2781.3	2.3967	0.391123	3.90666e-11	8.75421e-10	11	5663195	5938619	275425	-	TRIM5	protein_coding	chromosome	tripartite motif containing 5 [Source:HGNC Symbol;Acc:HGNC:16276]	TRIM5	85363
ENSG00000155393	1374.26	-1.31554	0.209807	4.04032e-11	9.04398e-10	16	50065970	50107272	41303	+	HEATR3	protein_coding	chromosome	HEAT repeat containing 3 [Source:HGNC Symbol;Acc:HGNC:26087]	HEATR3	55027
ENSG00000104067	565.21	2.31614	0.377005	4.05561e-11	9.06842e-10	15	29699367	29968915	269549	-	TJP1	protein_coding	chromosome	tight junction protein 1 [Source:HGNC Symbol;Acc:HGNC:11827]	TJP1	7082
ENSG00000153317	17781.4	0.920056	0.147903	4.09438e-11	9.14528e-10	8	130052104	130443674	391571	-	ASAP1	protein_coding	chromosome	ArfGAP with SH3 domain, ankyrin repeat and PH domain 1 [Source:HGNC Symbol;Acc:HGNC:2720]	ASAP1	50807
ENSG00000188313	9330.84	2.61444	0.431714	4.14527e-11	9.24903e-10	3	146515180	146544856	29677	-	PLSCR1	protein_coding	chromosome	phospholipid scramblase 1 [Source:HGNC Symbol;Acc:HGNC:9092]	PLSCR1	5359
ENSG00000172239	1814.99	0.56294	0.0877264	4.17677e-11	9.30931e-10	5	43526267	43557758	31492	-	PAIP1	protein_coding	chromosome	poly(A) binding protein interacting protein 1 [Source:HGNC Symbol;Acc:HGNC:16945]	PAIP1	10605
ENSG00000265241	3867.52	0.668183	0.105446	4.21903e-11	9.39343e-10	1	145917714	145927678	9965	-	RBM8A	protein_coding	chromosome	RNA binding motif protein 8A [Source:HGNC Symbol;Acc:HGNC:9905]	RBM8A	9939
ENSG00000186001	2138.03	0.796973	0.127418	4.22412e-11	9.39419e-10	3	197791226	197888436	97211	+	LRCH3	protein_coding	chromosome	leucine rich repeats and calponin homology domain containing 3 [Source:HGNC Symbol;Acc:HGNC:28637]	LRCH3	84859
ENSG00000123609	1961.53	1.53855	0.245051	4.2284e-11	9.39419e-10	2	151270470	151289894	19425	-	NMI	protein_coding	chromosome	N-myc and STAT interactor [Source:HGNC Symbol;Acc:HGNC:7854]	NMI	9111
ENSG00000159788	2604.42	-1.38255	0.220463	4.24369e-11	9.41809e-10	4	3293028	3439913	146886	+	RGS12	protein_coding	chromosome	regulator of G protein signaling 12 [Source:HGNC Symbol;Acc:HGNC:9994]	RGS12	6002
ENSG00000077721	3507.82	0.668256	0.105491	4.27158e-11	9.46989e-10	X	119574536	119591083	16548	+	UBE2A	protein_coding	chromosome	ubiquitin conjugating enzyme E2 A [Source:HGNC Symbol;Acc:HGNC:12472]	UBE2A	7319
ENSG00000271856	66.095	1.96284	0.315606	4.31845e-11	9.56359e-10	3	108125821	108138610	12790	+	LINC01215	lncRNA	chromosome	long intergenic non-protein coding RNA 1215 [Source:HGNC Symbol;Acc:HGNC:49651]	LINC01215	101929623
ENSG00000112304	1137.68	-1.14973	0.184616	4.34592e-11	9.6142e-10	6	24667035	24705065	38031	+	ACOT13	protein_coding	chromosome	acyl-CoA thioesterase 13 [Source:HGNC Symbol;Acc:HGNC:20999]	ACOT13	55856
ENSG00000180316	160.756	1.97403	0.317637	4.37701e-11	9.67268e-10	6	36243203	36313955	70753	+	PNPLA1	protein_coding	chromosome	patatin like phospholipase domain containing 1 [Source:HGNC Symbol;Acc:HGNC:21246]	PNPLA1	285848
ENSG00000006025	134.076	-2.30523	0.375893	4.41623e-11	9.749e-10	17	47807372	47821834	14463	-	OSBPL7	protein_coding	chromosome	oxysterol binding protein like 7 [Source:HGNC Symbol;Acc:HGNC:16387]	OSBPL7	114881
ENSG00000010244	10671.3	0.631425	0.0993467	4.45869e-11	9.83229e-10	17	32350132	32381885	31754	+	ZNF207	protein_coding	chromosome	zinc finger protein 207 [Source:HGNC Symbol;Acc:HGNC:12998]	ZNF207	7756
ENSG00000166669	702.276	1.99504	0.321416	4.46474e-11	9.83519e-10	16	10326434	10483638	157205	+	ATF7IP2	protein_coding	chromosome	activating transcription factor 7 interacting protein 2 [Source:HGNC Symbol;Acc:HGNC:20397]	ATF7IP2	80063
ENSG00000260231	190.201	2.04553	0.330256	4.51889e-11	9.94394e-10	7	140177184	140179640	2457	+	KDM7A-DT	lncRNA	chromosome	KDM7A divergent transcript [Source:HGNC Symbol;Acc:HGNC:48959]	KDM7A-DT	100134229
ENSG00000100167	30.2693	-1.61558	0.25792	4.53971e-11	9.97921e-10	22	41969475	41998221	28747	+	SEPTIN3	protein_coding	chromosome	septin 3 [Source:HGNC Symbol;Acc:HGNC:10750]	SEPTIN3	55964
ENSG00000130150	1321.41	-0.954992	0.154017	4.55159e-11	9.99476e-10	X	14873421	14922327	48907	+	MOSPD2	protein_coding	chromosome	motile sperm domain containing 2 [Source:HGNC Symbol;Acc:HGNC:28381]	MOSPD2	158747
ENSG00000187566	60.7809	-1.20817	0.193951	4.63066e-11	1.01576e-09	6	18120440	18122677	2238	-	NHLRC1	protein_coding	chromosome	NHL repeat containing E3 ubiquitin protein ligase 1 [Source:HGNC Symbol;Acc:HGNC:21576]	NHLRC1	378884
ENSG00000125731	95.0361	2.63822	0.437693	4.71923e-11	1.0341e-09	19	6752160	6767463	15304	-	SH2D3A	protein_coding	chromosome	SH2 domain containing 3A [Source:HGNC Symbol;Acc:HGNC:16885]	SH2D3A	10045
ENSG00000168405	172.514	1.5109	0.241328	4.73123e-11	1.03564e-09	6	25061626	25452263	390638	-	CMAHP	transcribed_unitary_pseudogene	chromosome	cytidine monophospho-N-acetylneuraminic acid hydroxylase, pseudogene [Source:HGNC Symbol;Acc:HGNC:2098]	CMAHP	NA
ENSG00000164088	3372.27	-1.4702	0.234917	4.77961e-11	1.04513e-09	3	52245759	52250599	4841	+	PPM1M	protein_coding	chromosome	protein phosphatase, Mg2+/Mn2+ dependent 1M [Source:HGNC Symbol;Acc:HGNC:26506]	PPM1M	132160
ENSG00000160932	4965.95	1.51829	0.242607	4.80804e-11	1.05024e-09	8	143017982	143023832	5851	+	LY6E	protein_coding	chromosome	lymphocyte antigen 6 family member E [Source:HGNC Symbol;Acc:HGNC:6727]	LY6E	4061
ENSG00000120833	110.178	3.10129	0.528249	4.82494e-11	1.05283e-09	12	93569814	93583487	13674	+	SOCS2	protein_coding	chromosome	suppressor of cytokine signaling 2 [Source:HGNC Symbol;Acc:HGNC:19382]	SOCS2	8835
ENSG00000132694	13907.8	1.4135	0.226059	4.84864e-11	1.05689e-09	1	156934840	157045742	110903	-	ARHGEF11	protein_coding	chromosome	Rho guanine nucleotide exchange factor 11 [Source:HGNC Symbol;Acc:HGNC:14580]	ARHGEF11	9826
ENSG00000101079	922.88	-0.984878	0.15912	4.85922e-11	1.05809e-09	20	36651766	36746090	94325	-	NDRG3	protein_coding	chromosome	NDRG family member 3 [Source:HGNC Symbol;Acc:HGNC:14462]	NDRG3	57446
ENSG00000160216	7413.72	0.592278	0.0929642	4.89551e-11	1.06487e-09	21	43865223	43987592	122370	+	AGPAT3	protein_coding	chromosome	1-acylglycerol-3-phosphate O-acyltransferase 3 [Source:HGNC Symbol;Acc:HGNC:326]	AGPAT3	56894
ENSG00000173930	123.16	-2.57075	0.425578	4.92356e-11	1.06986e-09	5	102233986	102296284	62299	-	SLCO4C1	protein_coding	chromosome	solute carrier organic anion transporter family member 4C1 [Source:HGNC Symbol;Acc:HGNC:23612]	SLCO4C1	353189
ENSG00000256751	81.4013	-1.59026	0.254396	4.96514e-11	1.07777e-09	12	14567393	14624191	56799	+	PLBD1-AS1	lncRNA	chromosome	PLBD1 antisense RNA 1 [Source:HGNC Symbol;Acc:HGNC:51143]	PLBD1-AS1	NA
ENSG00000204642	7830.77	2.1052	0.341595	5.02128e-11	1.08882e-09	6	29722775	29738528	15754	+	HLA-F	protein_coding	chromosome	major histocompatibility complex, class I, F [Source:HGNC Symbol;Acc:HGNC:4963]	HLA-F	3134
ENSG00000123472	481.416	-0.850348	0.137038	5.03444e-11	1.09053e-09	1	46632737	46673867	41131	-	ATPAF1	protein_coding	chromosome	ATP synthase mitochondrial F1 complex assembly factor 1 [Source:HGNC Symbol;Acc:HGNC:18803]	ATPAF1	64756
ENSG00000110090	4405.12	-0.6173	0.097269	5.08385e-11	1.10009e-09	11	68754620	68844410	89791	-	CPT1A	protein_coding	chromosome	carnitine palmitoyltransferase 1A [Source:HGNC Symbol;Acc:HGNC:2328]	CPT1A	1374
ENSG00000009954	4182.19	-0.488508	0.0759003	5.13709e-11	1.11046e-09	7	73440406	73522293	81888	-	BAZ1B	protein_coding	chromosome	bromodomain adjacent to zinc finger domain 1B [Source:HGNC Symbol;Acc:HGNC:961]	BAZ1B	9031
ENSG00000139436	3749.09	-0.68675	0.10914	5.15075e-11	1.11225e-09	12	109929802	109996389	66588	-	GIT2	protein_coding	chromosome	GIT ArfGAP 2 [Source:HGNC Symbol;Acc:HGNC:4273]	GIT2	9815
ENSG00000213928	4571.76	1.76611	0.283653	5.17579e-11	1.1165e-09	14	24161265	24166565	5301	+	IRF9	protein_coding	chromosome	interferon regulatory factor 9 [Source:HGNC Symbol;Acc:HGNC:6131]	IRF9	10379
ENSG00000002834	27788.5	-0.890451	0.143883	5.20171e-11	1.12093e-09	17	38869859	38921770	51912	+	LASP1	protein_coding	chromosome	LIM and SH3 protein 1 [Source:HGNC Symbol;Acc:HGNC:6513]	LASP1	3927
ENSG00000226281	66.0282	-3.1312	0.535682	5.24695e-11	1.12951e-09	6	6692741	6739030	46290	-	AL031123.1	lncRNA	chromosome	novel transcript	AL031123.1	NA
ENSG00000163320	4316.4	0.650263	0.102954	5.26122e-11	1.13141e-09	3	88051944	88149885	97942	-	CGGBP1	protein_coding	chromosome	CGG triplet repeat binding protein 1 [Source:HGNC Symbol;Acc:HGNC:1888]	CGGBP1	8545
ENSG00000163840	12449.5	1.96251	0.317352	5.38526e-11	1.15688e-09	3	122564338	122575203	10866	+	DTX3L	protein_coding	chromosome	deltex E3 ubiquitin ligase 3L [Source:HGNC Symbol;Acc:HGNC:30323]	DTX3L	151636
ENSG00000102921	7107.75	1.59691	0.256014	5.39242e-11	1.15723e-09	16	48538726	48620148	81423	-	N4BP1	protein_coding	chromosome	NEDD4 binding protein 1 [Source:HGNC Symbol;Acc:HGNC:29850]	N4BP1	9683
ENSG00000103490	905.063	-1.43945	0.230806	5.42779e-11	1.16362e-09	16	31201486	31203450	1965	-	PYCARD	protein_coding	chromosome	PYD and CARD domain containing [Source:HGNC Symbol;Acc:HGNC:16608]	PYCARD	29108
ENSG00000141452	1688.47	0.792889	0.127523	5.43353e-11	1.16365e-09	18	23503470	23531822	28353	+	RMC1	protein_coding	chromosome	regulator of MON1-CCZ1 [Source:HGNC Symbol;Acc:HGNC:24326]	RMC1	29919
ENSG00000119401	157.718	-1.80237	0.290156	5.47453e-11	1.17122e-09	9	116687305	116701300	13996	+	TRIM32	protein_coding	chromosome	tripartite motif containing 32 [Source:HGNC Symbol;Acc:HGNC:16380]	TRIM32	22954
ENSG00000073712	746.068	2.16774	0.35384	5.72599e-11	1.22376e-09	14	52857268	52952435	95168	-	FERMT2	protein_coding	chromosome	fermitin family member 2 [Source:HGNC Symbol;Acc:HGNC:15767]	FERMT2	10979
ENSG00000259207	5834.7	1.6864	0.27123	5.83073e-11	1.24487e-09	17	47253827	47313743	59917	+	ITGB3	protein_coding	chromosome	integrin subunit beta 3 [Source:HGNC Symbol;Acc:HGNC:6156]	ITGB3	3690
ENSG00000075213	205.973	2.36199	0.389061	5.87564e-11	1.25317e-09	7	83955777	84492724	536948	-	SEMA3A	protein_coding	chromosome	semaphorin 3A [Source:HGNC Symbol;Acc:HGNC:10723]	SEMA3A	10371
ENSG00000035664	47.5776	-2.17704	0.355757	5.88903e-11	1.25474e-09	15	63907036	64072033	164998	-	DAPK2	protein_coding	chromosome	death associated protein kinase 2 [Source:HGNC Symbol;Acc:HGNC:2675]	DAPK2	23604
ENSG00000164414	413.952	-0.913018	0.148116	5.91081e-11	1.25809e-09	6	87470623	87512336	41714	+	SLC35A1	protein_coding	chromosome	solute carrier family 35 member A1 [Source:HGNC Symbol;Acc:HGNC:11021]	SLC35A1	10559
ENSG00000123144	2979.39	0.458506	0.0713201	6.07169e-11	1.29101e-09	19	12730640	12734684	4045	-	TRIR	protein_coding	chromosome	telomerase RNA component interacting RNase [Source:HGNC Symbol;Acc:HGNC:28424]	TRIR	79002
ENSG00000158470	22683.4	1.67833	0.270213	6.1025e-11	1.29624e-09	20	49632945	49713878	80934	-	B4GALT5	protein_coding	chromosome	beta-1,4-galactosyltransferase 5 [Source:HGNC Symbol;Acc:HGNC:928]	B4GALT5	9334
ENSG00000129675	697.299	-1.51233	0.243153	6.12105e-11	1.29885e-09	X	136665547	136780932	115386	-	ARHGEF6	protein_coding	chromosome	Rac/Cdc42 guanine nucleotide exchange factor 6 [Source:HGNC Symbol;Acc:HGNC:685]	ARHGEF6	9459
ENSG00000154310	4579.97	1.57065	0.252588	6.13516e-11	1.30052e-09	3	171058414	171460408	401995	-	TNIK	protein_coding	chromosome	TRAF2 and NCK interacting kinase [Source:HGNC Symbol;Acc:HGNC:30765]	TNIK	23043
ENSG00000189266	6716.65	1.03608	0.168413	6.26772e-11	1.32726e-09	1	23956839	23963462	6624	+	PNRC2	protein_coding	chromosome	proline rich nuclear receptor coactivator 2 [Source:HGNC Symbol;Acc:HGNC:23158]	PNRC2	55629
ENSG00000249863	32.3543	-2.09097	0.341108	6.29075e-11	1.33078e-09	4	37868292	37869978	1687	+	AC021106.1	processed_pseudogene	chromosome	synaptotagmin binding, cytoplasmic RNA interacting protein (SYNCRIP) pseudogene	AC021106.1	NA
ENSG00000166439	1985.96	0.650274	0.103419	6.31506e-11	1.33457e-09	11	74748849	74842413	93565	+	RNF169	protein_coding	chromosome	ring finger protein 169 [Source:HGNC Symbol;Acc:HGNC:26961]	RNF169	254225
ENSG00000112378	181.18	2.96453	0.504728	6.3311e-11	1.3366e-09	6	138088505	138107419	18915	-	PERP	protein_coding	chromosome	p53 apoptosis effector related to PMP22 [Source:HGNC Symbol;Acc:HGNC:17637]	PERP	64065
ENSG00000197299	93.7851	-1.62987	0.262501	6.35801e-11	1.34092e-09	15	90717346	90816166	98821	+	BLM	protein_coding	chromosome	BLM RecQ like helicase [Source:HGNC Symbol;Acc:HGNC:1058]	BLM	641
ENSG00000251442	169.941	-2.28014	0.375149	6.44864e-11	1.35866e-09	4	78638780	78683185	44406	+	LINC01094	lncRNA	chromosome	long intergenic non-protein coding RNA 1094 [Source:HGNC Symbol;Acc:HGNC:49219]	LINC01094	NA
ENSG00000241360	90.7299	-1.74074	0.28109	6.52579e-11	1.37352e-09	22	37658723	37666932	8210	+	PDXP	protein_coding	chromosome	pyridoxal phosphatase [Source:HGNC Symbol;Acc:HGNC:30259]	PDXP	57026
ENSG00000168438	991.173	-0.636791	0.101241	6.65665e-11	1.39965e-09	6	110180141	110254275	74135	+	CDC40	protein_coding	chromosome	cell division cycle 40 [Source:HGNC Symbol;Acc:HGNC:17350]	CDC40	51362
ENSG00000160712	9828.15	1.11777	0.181711	6.76855e-11	1.42174e-09	1	154405193	154469450	64258	+	IL6R	protein_coding	chromosome	interleukin 6 receptor [Source:HGNC Symbol;Acc:HGNC:6019]	IL6R	3570
ENSG00000198160	2178.49	0.995	0.162136	6.79064e-11	1.42494e-09	1	66924895	66988619	63725	+	MIER1	protein_coding	chromosome	MIER1 transcriptional regulator [Source:HGNC Symbol;Acc:HGNC:29657]	MIER1	57708
ENSG00000198517	3777.27	0.860378	0.139854	6.9207e-11	1.45077e-09	7	1530702	1543043	12342	+	MAFK	protein_coding	chromosome	MAF bZIP transcription factor K [Source:HGNC Symbol;Acc:HGNC:6782]	MAFK	7975
ENSG00000115207	2287.47	-0.537153	0.0844905	6.94923e-11	1.45528e-09	2	27325849	27357034	31186	-	GTF3C2	protein_coding	chromosome	general transcription factor IIIC subunit 2 [Source:HGNC Symbol;Acc:HGNC:4665]	GTF3C2	2976
ENSG00000258738	155.208	0.824824	0.133825	6.98904e-11	1.46214e-09	14	34874343	34876459	2117	+	AL121603.2	lncRNA	chromosome	novel transcript, antisense to BAZ1A	AL121603.2	112268124
ENSG00000112972	6699.04	1.10714	0.180198	7.00409e-11	1.46382e-09	5	43287470	43313512	26043	-	HMGCS1	protein_coding	chromosome	3-hydroxy-3-methylglutaryl-CoA synthase 1 [Source:HGNC Symbol;Acc:HGNC:5007]	HMGCS1	3157
ENSG00000140694	948.26	-0.633794	0.100863	7.02721e-11	1.46718e-09	16	14435700	14632728	197029	-	PARN	protein_coding	chromosome	poly(A)-specific ribonuclease [Source:HGNC Symbol;Acc:HGNC:8609]	PARN	5073
ENSG00000139173	210.432	-1.67683	0.271035	7.10978e-11	1.48293e-09	12	43835967	44389762	553796	+	TMEM117	protein_coding	chromosome	transmembrane protein 117 [Source:HGNC Symbol;Acc:HGNC:25308]	TMEM117	84216
ENSG00000100307	151.491	-1.45556	0.235007	7.13256e-11	1.48619e-09	22	39120167	39152680	32514	-	CBX7	protein_coding	chromosome	chromobox 7 [Source:HGNC Symbol;Acc:HGNC:1557]	CBX7	23492
ENSG00000125457	517.091	-1.38107	0.223255	7.21965e-11	1.50214e-09	17	75266228	75271231	5004	-	MIF4GD	protein_coding	chromosome	MIF4G domain containing [Source:HGNC Symbol;Acc:HGNC:24030]	MIF4GD	57409
ENSG00000154122	2583.29	-1.94221	0.316268	7.22355e-11	1.50214e-09	5	14704800	14871778	166979	-	ANKH	protein_coding	chromosome	ANKH inorganic pyrophosphate transport regulator [Source:HGNC Symbol;Acc:HGNC:15492]	ANKH	56172
ENSG00000242247	8383.46	1.3149	0.212862	7.23173e-11	1.50234e-09	22	42796502	42858106	61605	-	ARFGAP3	protein_coding	chromosome	ADP ribosylation factor GTPase activating protein 3 [Source:HGNC Symbol;Acc:HGNC:661]	ARFGAP3	26286
ENSG00000132109	2964.34	1.59404	0.257628	7.38212e-11	1.53205e-09	11	4384897	4393702	8806	-	TRIM21	protein_coding	chromosome	tripartite motif containing 21 [Source:HGNC Symbol;Acc:HGNC:11312]	TRIM21	6737
ENSG00000075426	13679.5	1.93388	0.315026	7.40378e-11	1.53501e-09	2	28392448	28417317	24870	+	FOSL2	protein_coding	chromosome	FOS like 2, AP-1 transcription factor subunit [Source:HGNC Symbol;Acc:HGNC:3798]	FOSL2	2355
ENSG00000259834	175.415	2.75637	0.466436	7.70319e-11	1.59518e-09	1	110653560	110657040	3481	-	AL365361.1	lncRNA	chromosome	novel transcript	AL365361.1	NA
ENSG00000146112	17486	1.14105	0.185996	7.70932e-11	1.59518e-09	6	30676389	30687895	11507	-	PPP1R18	protein_coding	chromosome	protein phosphatase 1 regulatory subunit 18 [Source:HGNC Symbol;Acc:HGNC:29413]	PPP1R18	c(170954, 107987457)
ENSG00000164171	67.474	2.86218	0.487211	7.71738e-11	1.59526e-09	5	52989340	53094779	105440	+	ITGA2	protein_coding	chromosome	integrin subunit alpha 2 [Source:HGNC Symbol;Acc:HGNC:6137]	ITGA2	3673
ENSG00000170345	1718.51	-2.41397	0.401596	7.75808e-11	1.60199e-09	14	75278826	75282230	3405	+	FOS	protein_coding	chromosome	Fos proto-oncogene, AP-1 transcription factor subunit [Source:HGNC Symbol;Acc:HGNC:3796]	FOS	2353
ENSG00000104064	1031.26	0.715152	0.11519	7.76534e-11	1.60199e-09	15	50275389	50355408	80020	-	GABPB1	protein_coding	chromosome	GA binding protein transcription factor subunit beta 1 [Source:HGNC Symbol;Acc:HGNC:4074]	GABPB1	2553
ENSG00000062194	3582	1.22978	0.200036	7.91871e-11	1.63201e-09	5	57173948	57264679	90732	+	GPBP1	protein_coding	chromosome	GC-rich promoter binding protein 1 [Source:HGNC Symbol;Acc:HGNC:29520]	GPBP1	65056
ENSG00000148444	646.239	-1.13822	0.185692	7.9356e-11	1.6325e-09	10	22316386	22320306	3921	+	COMMD3	protein_coding	chromosome	COMM domain containing 3 [Source:HGNC Symbol;Acc:HGNC:23332]	COMMD3	23412
ENSG00000186866	902.659	0.548934	0.0867376	7.93681e-11	1.6325e-09	21	45263928	45287898	23971	-	POFUT2	protein_coding	chromosome	protein O-fucosyltransferase 2 [Source:HGNC Symbol;Acc:HGNC:14683]	POFUT2	23275
ENSG00000100413	894.619	-0.89859	0.146923	8.15518e-11	1.67576e-09	22	41525799	41544606	18808	-	POLR3H	protein_coding	chromosome	RNA polymerase III subunit H [Source:HGNC Symbol;Acc:HGNC:30349]	POLR3H	171568
ENSG00000118579	2408.26	0.524827	0.0827744	8.21164e-11	1.6857e-09	4	17614641	17634105	19465	+	MED28	protein_coding	chromosome	mediator complex subunit 28 [Source:HGNC Symbol;Acc:HGNC:24628]	MED28	80306
ENSG00000072609	3954.96	0.467257	0.0732728	8.24627e-11	1.69114e-09	12	132822187	132956304	134118	-	CHFR	protein_coding	chromosome	checkpoint with forkhead and ring finger domains [Source:HGNC Symbol;Acc:HGNC:20455]	CHFR	55743
ENSG00000106692	1061.34	1.00332	0.164392	8.40033e-11	1.72103e-09	9	105558122	105653820	95699	+	FKTN	protein_coding	chromosome	fukutin [Source:HGNC Symbol;Acc:HGNC:3622]	FKTN	2218
ENSG00000250264	968.566	1.37925	0.223873	8.43081e-11	1.72558e-09	6	32813767	32838822	25056	-	AL669918.1	protein_coding	chromosome	novel protein, TAP2-HLA-DOB readthrough	AL669918.1	NA
ENSG00000120696	130.312	-1.66919	0.271089	8.57362e-11	1.7506e-09	13	41189834	41194569	4736	-	KBTBD7	protein_coding	chromosome	kelch repeat and BTB domain containing 7 [Source:HGNC Symbol;Acc:HGNC:25266]	KBTBD7	84078
ENSG00000112245	4192.44	1.38555	0.224973	8.57566e-11	1.7506e-09	6	63521746	63583436	61691	+	PTP4A1	protein_coding	chromosome	protein tyrosine phosphatase 4A1 [Source:HGNC Symbol;Acc:HGNC:9634]	PTP4A1	7803
ENSG00000138678	1933.14	-2.01377	0.330254	8.57831e-11	1.7506e-09	4	83535914	83605875	69962	+	GPAT3	protein_coding	chromosome	glycerol-3-phosphate acyltransferase 3 [Source:HGNC Symbol;Acc:HGNC:28157]	GPAT3	84803
ENSG00000198598	61.4614	-1.46121	0.237246	8.85485e-11	1.80526e-09	12	131828393	131851783	23391	+	MMP17	protein_coding	chromosome	matrix metallopeptidase 17 [Source:HGNC Symbol;Acc:HGNC:7163]	MMP17	4326
ENSG00000176974	146.444	-1.88973	0.308919	8.93147e-11	1.8191e-09	17	18327860	18363563	35704	-	SHMT1	protein_coding	chromosome	serine hydroxymethyltransferase 1 [Source:HGNC Symbol;Acc:HGNC:10850]	SHMT1	6470
ENSG00000060642	764.227	1.06589	0.174847	9.08629e-11	1.84882e-09	1	26787054	26800659	13606	+	PIGV	protein_coding	chromosome	phosphatidylinositol glycan anchor biosynthesis class V [Source:HGNC Symbol;Acc:HGNC:26031]	PIGV	55650
ENSG00000166128	9787.06	1.21645	0.198687	9.12234e-11	1.85273e-09	15	63189560	63267776	78217	+	RAB8B	protein_coding	chromosome	RAB8B, member RAS oncogene family [Source:HGNC Symbol;Acc:HGNC:30273]	RAB8B	51762
ENSG00000105656	2718.8	1.69627	0.27607	9.12331e-11	1.85273e-09	19	18442663	18522116	79454	-	ELL	protein_coding	chromosome	elongation factor for RNA polymerase II [Source:HGNC Symbol;Acc:HGNC:23114]	ELL	8178
ENSG00000198546	466.221	-1.0229	0.167989	9.23884e-11	1.87436e-09	10	133308914	133313162	4249	+	ZNF511	protein_coding	chromosome	zinc finger protein 511 [Source:HGNC Symbol;Acc:HGNC:28445]	ZNF511	118472
ENSG00000182606	2497.64	-0.913773	0.149973	9.26547e-11	1.87793e-09	3	42013802	42225890	212089	+	TRAK1	protein_coding	chromosome	trafficking kinesin protein 1 [Source:HGNC Symbol;Acc:HGNC:29947]	TRAK1	22906
ENSG00000101150	6948.01	-0.626809	0.100365	9.30854e-11	1.88482e-09	20	63865228	63891545	26318	+	TPD52L2	protein_coding	chromosome	TPD52 like 2 [Source:HGNC Symbol;Acc:HGNC:12007]	TPD52L2	7165
ENSG00000100422	1852.43	-1.68312	0.274084	9.40629e-11	1.90274e-09	22	46684410	46738252	53843	-	CERK	protein_coding	chromosome	ceramide kinase [Source:HGNC Symbol;Acc:HGNC:19256]	CERK	64781
ENSG00000226445	24.8297	-1.80563	0.294854	9.41532e-11	1.90274e-09	6	169213254	169245773	32520	+	BX322234.1	lncRNA	chromosome	novel transcript	BX322234.1	NA
ENSG00000162729	1212.86	1.32842	0.216516	9.48645e-11	1.91525e-09	1	160091340	160098943	7604	-	IGSF8	protein_coding	chromosome	immunoglobulin superfamily member 8 [Source:HGNC Symbol;Acc:HGNC:17813]	IGSF8	93185
ENSG00000173535	48.6122	-1.49028	0.242464	9.62452e-11	1.94073e-09	8	23102921	23117445	14525	+	TNFRSF10C	protein_coding	chromosome	TNF receptor superfamily member 10c [Source:HGNC Symbol;Acc:HGNC:11906]	TNFRSF10C	8794
ENSG00000113583	3269.67	1.31462	0.214424	9.63131e-11	1.94073e-09	5	133955510	133968674	13165	-	C5orf15	protein_coding	chromosome	chromosome 5 open reading frame 15 [Source:HGNC Symbol;Acc:HGNC:20656]	C5orf15	56951
ENSG00000177272	425.022	3.03236	0.525048	9.72386e-11	1.95748e-09	1	110672465	110674940	2476	-	KCNA3	protein_coding	chromosome	potassium voltage-gated channel subfamily A member 3 [Source:HGNC Symbol;Acc:HGNC:6221]	KCNA3	3738
ENSG00000171763	514.019	0.643198	0.103319	9.75677e-11	1.96221e-09	15	45402336	45421415	19080	+	SPATA5L1	protein_coding	chromosome	spermatogenesis associated 5 like 1 [Source:HGNC Symbol;Acc:HGNC:28762]	SPATA5L1	79029
ENSG00000008294	31248.8	1.61716	0.26337	9.79183e-11	1.96735e-09	17	50962174	51120868	158695	-	SPAG9	protein_coding	chromosome	sperm associated antigen 9 [Source:HGNC Symbol;Acc:HGNC:14524]	SPAG9	9043
ENSG00000163565	4530.48	1.44545	0.23535	9.80637e-11	1.96837e-09	1	158999968	159055155	55188	+	IFI16	protein_coding	chromosome	interferon gamma inducible protein 16 [Source:HGNC Symbol;Acc:HGNC:5395]	IFI16	3428
ENSG00000159314	3196.58	1.42299	0.23179	9.87599e-11	1.98044e-09	17	45393902	45434421	40520	-	ARHGAP27	protein_coding	chromosome	Rho GTPase activating protein 27 [Source:HGNC Symbol;Acc:HGNC:31813]	ARHGAP27	201176
ENSG00000120693	18.4035	-3.64366	0.664802	9.88959e-11	1.98125e-09	13	36844831	36920765	75935	-	SMAD9	protein_coding	chromosome	SMAD family member 9 [Source:HGNC Symbol;Acc:HGNC:6774]	SMAD9	4093
ENSG00000141560	502.514	-0.707853	0.11464	9.94964e-11	1.99136e-09	17	82716706	82730328	13623	+	FN3KRP	protein_coding	chromosome	fructosamine 3 kinase related protein [Source:HGNC Symbol;Acc:HGNC:25700]	FN3KRP	79672
ENSG00000163528	299.421	-0.831919	0.136285	9.97792e-11	1.9951e-09	3	14112077	14124870	12794	-	CHCHD4	protein_coding	chromosome	coiled-coil-helix-coiled-coil-helix domain containing 4 [Source:HGNC Symbol;Acc:HGNC:26467]	CHCHD4	131474
ENSG00000180628	4890.09	1.33472	0.21788	1.0113e-10	2.02017e-09	10	91163012	91284337	121326	+	PCGF5	protein_coding	chromosome	polycomb group ring finger 5 [Source:HGNC Symbol;Acc:HGNC:28264]	PCGF5	84333
ENSG00000163635	2234.84	0.967107	0.159269	1.02028e-10	2.03616e-09	3	63863155	64003462	140308	+	ATXN7	protein_coding	chromosome	ataxin 7 [Source:HGNC Symbol;Acc:HGNC:10560]	ATXN7	6314
ENSG00000114650	1366.72	-0.632579	0.101667	1.04966e-10	2.09277e-09	3	47413681	47477126	63446	-	SCAP	protein_coding	chromosome	SREBF chaperone [Source:HGNC Symbol;Acc:HGNC:30634]	SCAP	22937
ENSG00000171700	1304.24	-1.07709	0.177383	1.06492e-10	2.12118e-09	20	64073181	64079988	6808	-	RGS19	protein_coding	chromosome	regulator of G protein signaling 19 [Source:HGNC Symbol;Acc:HGNC:13735]	RGS19	10287
ENSG00000144401	287.808	-1.30667	0.213785	1.07375e-10	2.13671e-09	2	207580631	207625928	45298	-	METTL21A	protein_coding	chromosome	methyltransferase like 21A [Source:HGNC Symbol;Acc:HGNC:30476]	METTL21A	151194
ENSG00000107937	2894.08	0.943712	0.155696	1.10266e-10	2.19214e-09	10	988434	1019932	31499	+	GTPBP4	protein_coding	chromosome	GTP binding protein 4 [Source:HGNC Symbol;Acc:HGNC:21535]	GTPBP4	23560
ENSG00000010270	2737.16	0.625324	0.100543	1.10616e-10	2.19699e-09	7	38178245	38230670	52426	+	STARD3NL	protein_coding	chromosome	STARD3 N-terminal like [Source:HGNC Symbol;Acc:HGNC:19169]	STARD3NL	83930
ENSG00000160200	541.641	-1.11475	0.183649	1.1197e-10	2.22178e-09	21	43053191	43076943	23753	-	CBS	protein_coding	chromosome	cystathionine beta-synthase [Source:HGNC Symbol;Acc:HGNC:1550]	CBS	875
ENSG00000110925	1602.85	1.05835	0.174632	1.12773e-10	2.23558e-09	12	51061205	51083664	22460	-	CSRNP2	protein_coding	chromosome	cysteine and serine rich nuclear protein 2 [Source:HGNC Symbol;Acc:HGNC:16006]	CSRNP2	81566
ENSG00000248429	157.956	-2.18512	0.363799	1.16166e-10	2.30065e-09	4	158170752	158202877	32126	+	FAM198B-AS1	lncRNA	chromosome	FAM198B antisense RNA 1 [Source:HGNC Symbol;Acc:HGNC:53132]	FAM198B-AS1	285505
ENSG00000139546	547.957	-0.923896	0.152587	1.16407e-10	2.30322e-09	12	53500921	53506431	5511	+	TARBP2	protein_coding	chromosome	TARBP2 subunit of RISC loading complex [Source:HGNC Symbol;Acc:HGNC:11569]	TARBP2	6895
ENSG00000118420	32.2022	-1.74531	0.286323	1.18472e-10	2.34066e-09	6	82892390	83065841	173452	-	UBE3D	protein_coding	chromosome	ubiquitin protein ligase E3D [Source:HGNC Symbol;Acc:HGNC:21381]	UBE3D	90025
ENSG00000115355	13077.6	-0.716455	0.116668	1.18525e-10	2.34066e-09	2	55287842	55419895	132054	-	CCDC88A	protein_coding	chromosome	coiled-coil domain containing 88A [Source:HGNC Symbol;Acc:HGNC:25523]	CCDC88A	55704
ENSG00000134802	23881.2	1.06298	0.175675	1.20145e-10	2.37041e-09	11	57406954	57427580	20627	-	SLC43A3	protein_coding	chromosome	solute carrier family 43 member 3 [Source:HGNC Symbol;Acc:HGNC:17466]	SLC43A3	29015
ENSG00000100219	9019.68	1.46071	0.239229	1.22739e-10	2.41931e-09	22	28794555	28800597	6043	-	XBP1	protein_coding	chromosome	X-box binding protein 1 [Source:HGNC Symbol;Acc:HGNC:12801]	XBP1	7494
ENSG00000162869	718.814	-0.653603	0.105742	1.22941e-10	2.42098e-09	2	48440598	48515391	74794	+	PPP1R21	protein_coding	chromosome	protein phosphatase 1 regulatory subunit 21 [Source:HGNC Symbol;Acc:HGNC:30595]	PPP1R21	129285
ENSG00000271270	117.6	-2.07404	0.34429	1.2341e-10	2.42792e-09	3	129893811	129918575	24765	+	TMCC1-AS1	lncRNA	chromosome	TMCC1 antisense RNA 1 (head to head) [Source:HGNC Symbol;Acc:HGNC:49060]	TMCC1-AS1	100507032
ENSG00000139637	507.372	-0.998872	0.165358	1.24006e-10	2.43733e-09	12	53299695	53307177	7483	+	MYG1	protein_coding	chromosome	MYG1 exonuclease [Source:HGNC Symbol;Acc:HGNC:17590]	MYG1	60314
ENSG00000087338	310.643	-1.12682	0.186147	1.25709e-10	2.46848e-09	2	69829660	69881384	51725	+	GMCL1	protein_coding	chromosome	germ cell-less 1, spermatogenesis associated [Source:HGNC Symbol;Acc:HGNC:23843]	GMCL1	64395
ENSG00000149231	1871.25	0.729699	0.119229	1.27765e-10	2.50649e-09	11	96349241	96389956	40716	-	CCDC82	protein_coding	chromosome	coiled-coil domain containing 82 [Source:HGNC Symbol;Acc:HGNC:26282]	CCDC82	79780
ENSG00000123146	14690.7	1.65527	0.271675	1.28528e-10	2.51907e-09	19	14380501	14408725	28225	+	ADGRE5	protein_coding	chromosome	adhesion G protein-coupled receptor E5 [Source:HGNC Symbol;Acc:HGNC:1711]	ADGRE5	976
ENSG00000010295	1280.01	-1.50731	0.24724	1.30917e-10	2.56348e-09	12	6538961	6556073	17113	-	IFFO1	protein_coding	chromosome	intermediate filament family orphan 1 [Source:HGNC Symbol;Acc:HGNC:24970]	IFFO1	25900
ENSG00000124193	5315.11	0.426955	0.0674898	1.32931e-10	2.60047e-09	20	43457893	43466046	8154	+	SRSF6	protein_coding	chromosome	serine and arginine rich splicing factor 6 [Source:HGNC Symbol;Acc:HGNC:10788]	SRSF6	6431
ENSG00000138768	7484.79	0.637804	0.1032	1.3351e-10	2.60934e-09	4	75724577	75814286	89710	+	USO1	protein_coding	chromosome	USO1 vesicle transport factor [Source:HGNC Symbol;Acc:HGNC:30904]	USO1	8615
ENSG00000138496	7941.44	2.53758	0.431361	1.3485e-10	2.63306e-09	3	122527924	122564577	36654	-	PARP9	protein_coding	chromosome	poly(ADP-ribose) polymerase family member 9 [Source:HGNC Symbol;Acc:HGNC:24118]	PARP9	83666
ENSG00000135476	691.265	1.68011	0.276403	1.38197e-10	2.69588e-09	12	53268299	53293638	25340	+	ESPL1	protein_coding	chromosome	extra spindle pole bodies like 1, separase [Source:HGNC Symbol;Acc:HGNC:16856]	ESPL1	9700
ENSG00000124370	64.7953	-1.34143	0.220822	1.39247e-10	2.71382e-09	2	71109684	71130239	20556	-	MCEE	protein_coding	chromosome	methylmalonyl-CoA epimerase [Source:HGNC Symbol;Acc:HGNC:16732]	MCEE	84693
ENSG00000196850	3985.35	0.856739	0.141827	1.40385e-10	2.73343e-09	12	110533245	110583318	50074	-	PPTC7	protein_coding	chromosome	protein phosphatase targeting COQ7 [Source:HGNC Symbol;Acc:HGNC:30695]	PPTC7	160760
ENSG00000229419	159.526	2.5747	0.439177	1.4215e-10	2.7652e-09	9	105520128	105526359	6232	+	RALGAPA1P1	processed_pseudogene	chromosome	RALGAPA1 pseudogene 1 [Source:HGNC Symbol;Acc:HGNC:23203]	RALGAPA1P1	NA
ENSG00000116005	1037.65	-0.959657	0.159447	1.4267e-10	2.77274e-09	2	70257386	70281185	23800	+	PCYOX1	protein_coding	chromosome	prenylcysteine oxidase 1 [Source:HGNC Symbol;Acc:HGNC:20588]	PCYOX1	51449
ENSG00000103994	6404.13	-0.739216	0.121302	1.44823e-10	2.81195e-09	15	42412823	42491141	78319	-	ZNF106	protein_coding	chromosome	zinc finger protein 106 [Source:HGNC Symbol;Acc:HGNC:12886]	ZNF106	64397
ENSG00000087008	2324.84	1.3011	0.214644	1.45526e-10	2.82297e-09	4	8366282	8440723	74442	-	ACOX3	protein_coding	chromosome	acyl-CoA oxidase 3, pristanoyl [Source:HGNC Symbol;Acc:HGNC:121]	ACOX3	8310
ENSG00000171914	189.584	-2.31533	0.39027	1.46857e-10	2.84612e-09	15	62390526	62844631	454106	+	TLN2	protein_coding	chromosome	talin 2 [Source:HGNC Symbol;Acc:HGNC:15447]	TLN2	83660
ENSG00000099246	5157.13	0.611448	0.098866	1.47808e-10	2.86188e-09	10	27504174	27542239	38066	+	RAB18	protein_coding	chromosome	RAB18, member RAS oncogene family [Source:HGNC Symbol;Acc:HGNC:14244]	RAB18	22931
ENSG00000178397	306.03	-0.902729	0.149965	1.48392e-10	2.86983e-09	7	6329411	6348981	19571	-	FAM220A	protein_coding	chromosome	family with sequence similarity 220 member A [Source:HGNC Symbol;Acc:HGNC:22422]	FAM220A	84792
ENSG00000145945	59.9828	-1.5532	0.255654	1.48494e-10	2.86983e-09	6	3849373	3851320	1948	+	FAM50B	protein_coding	chromosome	family with sequence similarity 50 member B [Source:HGNC Symbol;Acc:HGNC:18789]	FAM50B	26240
ENSG00000213719	20366.5	0.795622	0.131399	1.50702e-10	2.9098e-09	6	31730581	31739763	9183	-	CLIC1	protein_coding	chromosome	chloride intracellular channel 1 [Source:HGNC Symbol;Acc:HGNC:2062]	CLIC1	1192
ENSG00000087152	4168.72	0.560902	0.0902068	1.52784e-10	2.94726e-09	17	44191805	44200113	8309	-	ATXN7L3	protein_coding	chromosome	ataxin 7 like 3 [Source:HGNC Symbol;Acc:HGNC:25416]	ATXN7L3	56970
ENSG00000248592	417.753	2.06524	0.344756	1.53287e-10	2.95421e-09	3	52833121	52897562	64442	-	STIMATE-MUSTN1	protein_coding	chromosome	STIMATE-MUSTN1 readthrough [Source:HGNC Symbol;Acc:HGNC:38834]	STIMATE-MUSTN1	100526772
ENSG00000102317	16269.1	0.663851	0.10834	1.64266e-10	3.16288e-09	X	48574449	48581162	6714	+	RBM3	protein_coding	chromosome	RNA binding motif protein 3 [Source:HGNC Symbol;Acc:HGNC:9900]	RBM3	5935
ENSG00000198874	513.648	-0.679877	0.111188	1.65044e-10	3.17493e-09	7	66995173	67239519	244347	+	TYW1	protein_coding	chromosome	tRNA-yW synthesizing protein 1 homolog [Source:HGNC Symbol;Acc:HGNC:25598]	TYW1	55253
ENSG00000136436	2916.12	0.874324	0.145513	1.65832e-10	3.18714e-09	17	48831018	48866522	35505	+	CALCOCO2	protein_coding	chromosome	calcium binding and coiled-coil domain 2 [Source:HGNC Symbol;Acc:HGNC:29912]	CALCOCO2	10241
ENSG00000128973	3281.81	-0.864555	0.143851	1.67248e-10	3.21138e-09	15	68206992	68257211	50220	-	CLN6	protein_coding	chromosome	CLN6 transmembrane ER protein [Source:HGNC Symbol;Acc:HGNC:2077]	CLN6	54982
ENSG00000155463	3495.66	-0.626825	0.101906	1.69556e-10	3.2527e-09	14	22766522	22773042	6521	+	OXA1L	protein_coding	chromosome	OXA1L mitochondrial inner membrane protein [Source:HGNC Symbol;Acc:HGNC:8526]	OXA1L	5018
ENSG00000143226	11160.8	1.98795	0.331834	1.70372e-10	3.26534e-09	1	161505430	161524013	18584	+	FCGR2A	protein_coding	chromosome	Fc fragment of IgG receptor IIa [Source:HGNC Symbol;Acc:HGNC:3616]	FCGR2A	2212
ENSG00000067057	6583.68	1.26771	0.210276	1.71844e-10	3.29051e-09	10	3066333	3137718	71386	+	PFKP	protein_coding	chromosome	phosphofructokinase, platelet [Source:HGNC Symbol;Acc:HGNC:8878]	PFKP	5214
ENSG00000176463	4641.96	1.52791	0.25252	1.73062e-10	3.31079e-09	15	91853708	92172435	318728	+	SLCO3A1	protein_coding	chromosome	solute carrier organic anion transporter family member 3A1 [Source:HGNC Symbol;Acc:HGNC:10952]	SLCO3A1	28232
ENSG00000214113	808.333	1.32615	0.219779	1.76187e-10	3.36747e-09	6	5103629	5260950	157322	-	LYRM4	protein_coding	chromosome	LYR motif containing 4 [Source:HGNC Symbol;Acc:HGNC:21365]	LYRM4	57128
ENSG00000166484	1090.91	0.627365	0.102145	1.79043e-10	3.41892e-09	17	19377721	19383544	5824	+	MAPK7	protein_coding	chromosome	mitogen-activated protein kinase 7 [Source:HGNC Symbol;Acc:HGNC:6880]	MAPK7	5598
ENSG00000123908	6588.51	1.43139	0.236931	1.801e-10	3.43595e-09	8	140520156	140635633	115478	-	AGO2	protein_coding	chromosome	argonaute RISC catalytic component 2 [Source:HGNC Symbol;Acc:HGNC:3263]	AGO2	27161
ENSG00000152642	259.11	-1.35474	0.224518	1.80316e-10	3.43691e-09	3	32105689	32168709	63021	+	GPD1L	protein_coding	chromosome	glycerol-3-phosphate dehydrogenase 1 like [Source:HGNC Symbol;Acc:HGNC:28956]	GPD1L	23171
ENSG00000120910	1974.57	1.85154	0.308197	1.82123e-10	3.46817e-09	8	22440819	22541142	100324	+	PPP3CC	protein_coding	chromosome	protein phosphatase 3 catalytic subunit gamma [Source:HGNC Symbol;Acc:HGNC:9316]	PPP3CC	5533
ENSG00000084090	7495.86	-1.01668	0.170064	1.83162e-10	3.48476e-09	2	96184859	96208827	23969	-	STARD7	protein_coding	chromosome	StAR related lipid transfer domain containing 7 [Source:HGNC Symbol;Acc:HGNC:18063]	STARD7	56910
ENSG00000065911	11979.5	1.15769	0.193034	1.83554e-10	3.48904e-09	2	74186172	74217565	31394	+	MTHFD2	protein_coding	chromosome	methylenetetrahydrofolate dehydrogenase (NADP+ dependent) 2, methenyltetrahydrofolate cyclohydrolase [Source:HGNC Symbol;Acc:HGNC:7434]	MTHFD2	10797
ENSG00000122783	902.758	-0.813703	0.135334	1.8597e-10	3.53173e-09	7	135092363	135170795	78433	-	CYREN	protein_coding	chromosome	cell cycle regulator of NHEJ [Source:HGNC Symbol;Acc:HGNC:22432]	CYREN	78996
ENSG00000070614	6083.31	-1.1094	0.185334	1.86712e-10	3.5426e-09	5	150485818	150558211	72394	+	NDST1	protein_coding	chromosome	N-deacetylase and N-sulfotransferase 1 [Source:HGNC Symbol;Acc:HGNC:7680]	NDST1	3340
ENSG00000145365	560.802	1.47348	0.244125	1.8867e-10	3.57648e-09	4	112274537	112285904	11368	-	TIFA	protein_coding	chromosome	TRAF interacting protein with forkhead associated domain [Source:HGNC Symbol;Acc:HGNC:19075]	TIFA	92610
ENSG00000119777	4328.23	0.510737	0.0821529	1.93281e-10	3.66054e-09	2	27032910	27041694	8785	+	TMEM214	protein_coding	chromosome	transmembrane protein 214 [Source:HGNC Symbol;Acc:HGNC:25983]	TMEM214	54867
ENSG00000166199	431.155	-0.572804	0.0928256	1.94771e-10	3.68542e-09	11	43880811	43920274	39464	+	ALKBH3	protein_coding	chromosome	alkB homolog 3, alpha-ketoglutarate dependent dioxygenase [Source:HGNC Symbol;Acc:HGNC:30141]	ALKBH3	221120
ENSG00000107960	151.2	-1.05372	0.176536	1.97632e-10	3.73615e-09	10	103877569	103918184	40616	-	STN1	protein_coding	chromosome	STN1 subunit of CST complex [Source:HGNC Symbol;Acc:HGNC:26200]	STN1	79991
ENSG00000177679	27.0709	-3.09035	0.549163	1.98304e-10	3.74545e-09	7	76201896	76287288	85393	+	SRRM3	protein_coding	chromosome	serine/arginine repetitive matrix 3 [Source:HGNC Symbol;Acc:HGNC:26729]	SRRM3	222183
ENSG00000117394	1380.94	2.33435	0.3974	2.01652e-10	3.80521e-09	1	42925353	42958893	33541	-	SLC2A1	protein_coding	chromosome	solute carrier family 2 member 1 [Source:HGNC Symbol;Acc:HGNC:11005]	SLC2A1	6513
ENSG00000115839	4023.33	0.738767	0.122303	2.0277e-10	3.82285e-09	2	135052292	135176394	124103	+	RAB3GAP1	protein_coding	chromosome	RAB3 GTPase activating protein catalytic subunit 1 [Source:HGNC Symbol;Acc:HGNC:17063]	RAB3GAP1	22930
ENSG00000248323	3953.99	1.58587	0.263345	2.03703e-10	3.83697e-09	5	91054834	91314547	259714	-	LUCAT1	lncRNA	chromosome	lung cancer associated transcript 1 [Source:HGNC Symbol;Acc:HGNC:48498]	LUCAT1	NA
ENSG00000153721	411.706	3.38726	0.617072	2.04416e-10	3.84691e-09	6	154387515	154510685	123171	-	CNKSR3	protein_coding	chromosome	CNKSR family member 3 [Source:HGNC Symbol;Acc:HGNC:23034]	CNKSR3	154043
ENSG00000136379	76.1837	2.26906	0.385351	2.0637e-10	3.88016e-09	15	80679684	80755621	75938	+	ABHD17C	protein_coding	chromosome	abhydrolase domain containing 17C, depalmitoylase [Source:HGNC Symbol;Acc:HGNC:26925]	ABHD17C	58489
ENSG00000100605	5130.96	-0.703404	0.116075	2.08812e-10	3.92253e-09	14	92936914	93116320	179407	-	ITPK1	protein_coding	chromosome	inositol-tetrakisphosphate 1-kinase [Source:HGNC Symbol;Acc:HGNC:6177]	ITPK1	3705
ENSG00000102030	1272.01	-0.521952	0.0842375	2.09877e-10	3.93899e-09	X	153929225	153935080	5856	-	NAA10	protein_coding	chromosome	N-alpha-acetyltransferase 10, NatA catalytic subunit [Source:HGNC Symbol;Acc:HGNC:18704]	NAA10	8260
ENSG00000005700	6840.38	0.689072	0.113542	2.10738e-10	3.95157e-09	6	82169986	82247754	77769	-	IBTK	protein_coding	chromosome	inhibitor of Bruton tyrosine kinase [Source:HGNC Symbol;Acc:HGNC:17853]	IBTK	25998
ENSG00000079332	6189.1	1.38848	0.231056	2.14129e-10	4.01155e-09	10	70147289	70170523	23235	-	SAR1A	protein_coding	chromosome	secretion associated Ras related GTPase 1A [Source:HGNC Symbol;Acc:HGNC:10534]	SAR1A	56681
ENSG00000184277	931.141	0.610115	0.0995906	2.15094e-10	4.02599e-09	15	101621444	101652391	30948	-	TM2D3	protein_coding	chromosome	TM2 domain containing 3 [Source:HGNC Symbol;Acc:HGNC:24128]	TM2D3	80213
ENSG00000117091	10089.7	1.77434	0.296087	2.15719e-10	4.03407e-09	1	160678746	160711831	33086	-	CD48	protein_coding	chromosome	CD48 molecule [Source:HGNC Symbol;Acc:HGNC:1683]	CD48	962
ENSG00000173611	74.1543	-1.67595	0.279093	2.16325e-10	4.04175e-09	9	124942608	125143528	200921	-	SCAI	protein_coding	chromosome	suppressor of cancer cell invasion [Source:HGNC Symbol;Acc:HGNC:26709]	SCAI	286205
ENSG00000132792	3233.83	1.1568	0.193804	2.17925e-10	4.06801e-09	20	37693955	37872129	178175	+	CTNNBL1	protein_coding	chromosome	catenin beta like 1 [Source:HGNC Symbol;Acc:HGNC:15879]	CTNNBL1	56259
ENSG00000158882	605.824	-0.692472	0.114255	2.18226e-10	4.06996e-09	1	161225939	161230746	4808	+	TOMM40L	protein_coding	chromosome	translocase of outer mitochondrial membrane 40 like [Source:HGNC Symbol;Acc:HGNC:25756]	TOMM40L	84134
ENSG00000144021	3114.87	-0.828832	0.138624	2.19723e-10	4.09421e-09	2	96266159	96274173	8015	+	CIAO1	protein_coding	chromosome	cytosolic iron-sulfur assembly component 1 [Source:HGNC Symbol;Acc:HGNC:14280]	CIAO1	9391
ENSG00000014919	1250.36	-0.624136	0.102128	2.20555e-10	4.10603e-09	10	99710868	99732127	21260	-	COX15	protein_coding	chromosome	cytochrome c oxidase assembly homolog COX15 [Source:HGNC Symbol;Acc:HGNC:2263]	COX15	1355
ENSG00000148229	1531.81	-0.451495	0.0724297	2.20837e-10	4.10761e-09	9	113407235	113410675	3441	-	POLE3	protein_coding	chromosome	DNA polymerase epsilon 3, accessory subunit [Source:HGNC Symbol;Acc:HGNC:13546]	POLE3	54107
ENSG00000067082	15599.5	1.20839	0.202209	2.21684e-10	4.11968e-09	10	3775996	3785281	9286	-	KLF6	protein_coding	chromosome	Kruppel like factor 6 [Source:HGNC Symbol;Acc:HGNC:2235]	KLF6	1316
ENSG00000133069	248.616	3.118	0.55719	2.22017e-10	4.12218e-09	1	205227946	205285632	57687	+	TMCC2	protein_coding	chromosome	transmembrane and coiled-coil domain family 2 [Source:HGNC Symbol;Acc:HGNC:24239]	TMCC2	9911
ENSG00000007376	577.774	-0.703439	0.116275	2.22377e-10	4.12518e-09	16	784974	788397	3424	-	RPUSD1	protein_coding	chromosome	RNA pseudouridine synthase domain containing 1 [Source:HGNC Symbol;Acc:HGNC:14173]	RPUSD1	113000
ENSG00000125871	442.981	-1.6914	0.282117	2.26889e-10	4.20513e-09	20	17969018	17991122	22105	+	MGME1	protein_coding	chromosome	mitochondrial genome maintenance exonuclease 1 [Source:HGNC Symbol;Acc:HGNC:16205]	MGME1	92667
ENSG00000160285	12775.2	1.8886	0.316714	2.28233e-10	4.22627e-09	21	46188141	46228824	40684	-	LSS	protein_coding	chromosome	lanosterol synthase [Source:HGNC Symbol;Acc:HGNC:6708]	LSS	4047
ENSG00000112763	1923.02	0.973357	0.163863	2.30619e-10	4.26666e-09	6	26457904	26476621	18718	+	BTN2A1	protein_coding	chromosome	butyrophilin subfamily 2 member A1 [Source:HGNC Symbol;Acc:HGNC:1136]	BTN2A1	11120
ENSG00000152484	14980.9	1.54153	0.256855	2.32512e-10	4.29786e-09	13	27066156	27171811	105656	-	USP12	protein_coding	chromosome	ubiquitin specific peptidase 12 [Source:HGNC Symbol;Acc:HGNC:20485]	USP12	219333
ENSG00000112651	386.217	-0.745807	0.124032	2.33769e-10	4.31725e-09	6	43054029	43059438	5410	-	MRPL2	protein_coding	chromosome	mitochondrial ribosomal protein L2 [Source:HGNC Symbol;Acc:HGNC:14056]	MRPL2	51069
ENSG00000106948	2041.99	-1.32337	0.22108	2.35098e-10	4.33794e-09	9	114334156	114394405	60250	-	AKNA	protein_coding	chromosome	AT-hook transcription factor [Source:HGNC Symbol;Acc:HGNC:24108]	AKNA	80709
ENSG00000213492	26.0546	2.96941	0.526454	2.38906e-10	4.40139e-09	4	117574512	117576174	1663	-	NT5C3AP1	transcribed_processed_pseudogene	chromosome	NT5C3A pseudogene 1 [Source:HGNC Symbol;Acc:HGNC:18530]	NT5C3AP1	NA
ENSG00000142961	3526.53	1.13528	0.190809	2.3896e-10	4.40139e-09	1	46607715	46616884	9170	-	MOB3C	protein_coding	chromosome	MOB kinase activator 3C [Source:HGNC Symbol;Acc:HGNC:29800]	MOB3C	148932
ENSG00000136111	312.767	-1.72536	0.288436	2.40147e-10	4.41935e-09	13	75283503	75482169	198667	-	TBC1D4	protein_coding	chromosome	TBC1 domain family member 4 [Source:HGNC Symbol;Acc:HGNC:19165]	TBC1D4	9882
ENSG00000117758	6713.45	1.04303	0.175751	2.41877e-10	4.44725e-09	1	27773219	27824443	51225	+	STX12	protein_coding	chromosome	syntaxin 12 [Source:HGNC Symbol;Acc:HGNC:11430]	STX12	23673
ENSG00000099985	1236.38	2.23084	0.38	2.43731e-10	4.47738e-09	22	30262829	30266851	4023	-	OSM	protein_coding	chromosome	oncostatin M [Source:HGNC Symbol;Acc:HGNC:8506]	OSM	5008
ENSG00000171492	1239.84	-0.726885	0.120831	2.48272e-10	4.55676e-09	1	89821014	89936611	115598	+	LRRC8D	protein_coding	chromosome	leucine rich repeat containing 8 VRAC subunit D [Source:HGNC Symbol;Acc:HGNC:16992]	LRRC8D	55144
ENSG00000176390	1493.62	0.689231	0.114089	2.50247e-10	4.58897e-09	17	30769388	30824692	55305	-	CRLF3	protein_coding	chromosome	cytokine receptor like factor 3 [Source:HGNC Symbol;Acc:HGNC:17177]	CRLF3	51379
ENSG00000164535	1011.05	-1.0081	0.170118	2.51702e-10	4.61158e-09	7	6409126	6484190	75065	-	DAGLB	protein_coding	chromosome	diacylglycerol lipase beta [Source:HGNC Symbol;Acc:HGNC:28923]	DAGLB	221955
ENSG00000176715	956.522	-1.04816	0.176876	2.55883e-10	4.68405e-09	16	89088375	89164121	75747	+	ACSF3	protein_coding	chromosome	acyl-CoA synthetase family member 3 [Source:HGNC Symbol;Acc:HGNC:27288]	ACSF3	197322
ENSG00000287778	83.1573	-2.4668	0.425879	2.60038e-10	4.75593e-09	4	11426874	11467802	40929	+	AC006230.1	lncRNA	chromosome	novel transcript, antisense to HS3ST1	AC006230.1	NA
ENSG00000226479	2294.73	0.591752	0.0968497	2.60516e-10	4.76048e-09	2	120217479	120223400	5922	-	TMEM185B	protein_coding	chromosome	transmembrane protein 185B [Source:HGNC Symbol;Acc:HGNC:18896]	TMEM185B	79134
ENSG00000146094	5019.86	-1.54125	0.257639	2.61172e-10	4.76828e-09	5	177501904	177511274	9371	-	DOK3	protein_coding	chromosome	docking protein 3 [Source:HGNC Symbol;Acc:HGNC:24583]	DOK3	79930
ENSG00000109321	392.038	2.94479	0.522764	2.61918e-10	4.77771e-09	4	74445136	74455005	9870	+	AREG	protein_coding	chromosome	amphiregulin [Source:HGNC Symbol;Acc:HGNC:651]	AREG	374
ENSG00000100364	21863.1	-1.53928	0.257377	2.63727e-10	4.80648e-09	22	45192244	45240894	48651	-	KIAA0930	protein_coding	chromosome	KIAA0930 [Source:HGNC Symbol;Acc:HGNC:1314]	KIAA0930	23313
ENSG00000198258	2710.32	0.420451	0.067594	2.68356e-10	4.88657e-09	19	9827892	9830115	2224	+	UBL5	protein_coding	chromosome	ubiquitin like 5 [Source:HGNC Symbol;Acc:HGNC:13736]	UBL5	59286
ENSG00000204344	600.179	1.19641	0.201369	2.69427e-10	4.90179e-09	6	31971091	31982821	11731	+	STK19	protein_coding	chromosome	serine/threonine kinase 19 [Source:HGNC Symbol;Acc:HGNC:11398]	STK19	8859
ENSG00000166260	501.208	-0.862581	0.14538	2.6972e-10	4.90282e-09	17	54951902	54968703	16802	-	COX11	protein_coding	chromosome	cytochrome c oxidase copper chaperone COX11 [Source:HGNC Symbol;Acc:HGNC:2261]	COX11	1353
ENSG00000134255	1194.3	-0.640939	0.105693	2.72816e-10	4.95477e-09	1	111139627	111185104	45478	+	CEPT1	protein_coding	chromosome	choline/ethanolamine phosphotransferase 1 [Source:HGNC Symbol;Acc:HGNC:24289]	CEPT1	10390
ENSG00000113048	1069.31	-0.763192	0.127712	2.75281e-10	4.99517e-09	5	72219403	72320646	101244	-	MRPS27	protein_coding	chromosome	mitochondrial ribosomal protein S27 [Source:HGNC Symbol;Acc:HGNC:14512]	MRPS27	23107
ENSG00000104613	1100.89	-1.06093	0.179477	2.82107e-10	5.11457e-09	8	19817391	19852083	34693	+	INTS10	protein_coding	chromosome	integrator complex subunit 10 [Source:HGNC Symbol;Acc:HGNC:25548]	INTS10	55174
ENSG00000148481	712.128	0.826129	0.139173	2.88347e-10	5.22314e-09	10	15778170	15860507	82338	-	MINDY3	protein_coding	chromosome	MINDY lysine 48 deubiquitinase 3 [Source:HGNC Symbol;Acc:HGNC:23578]	MINDY3	80013
ENSG00000145675	2254.77	-0.980015	0.166085	2.92969e-10	5.30226e-09	5	68215756	68301821	86066	+	PIK3R1	protein_coding	chromosome	phosphoinositide-3-kinase regulatory subunit 1 [Source:HGNC Symbol;Acc:HGNC:8979]	PIK3R1	5295
ENSG00000109814	2706.04	1.02521	0.173846	3.01078e-10	5.44427e-09	4	39498755	39528311	29557	-	UGDH	protein_coding	chromosome	UDP-glucose 6-dehydrogenase [Source:HGNC Symbol;Acc:HGNC:12525]	UGDH	7358
ENSG00000106299	1010.12	0.818676	0.138097	3.08426e-10	5.57231e-09	7	123681943	123749003	67061	-	WASL	protein_coding	chromosome	WASP like actin nucleation promoting factor [Source:HGNC Symbol;Acc:HGNC:12735]	WASL	8976
ENSG00000156304	2281.39	0.639423	0.105799	3.11935e-10	5.6308e-09	21	31671000	31732118	61119	-	SCAF4	protein_coding	chromosome	SR-related CTD associated factor 4 [Source:HGNC Symbol;Acc:HGNC:19304]	SCAF4	57466
ENSG00000251136	778.468	2.15027	0.367586	3.12817e-10	5.64182e-09	8	89585872	89757812	171941	-	AF117829.1	lncRNA	chromosome	novel transcript	AF117829.1	101929709
ENSG00000114268	1045.51	-1.45372	0.244383	3.17058e-10	5.71337e-09	3	48517684	48562015	44332	-	PFKFB4	protein_coding	chromosome	6-phosphofructo-2-kinase/fructose-2,6-biphosphatase 4 [Source:HGNC Symbol;Acc:HGNC:8875]	PFKFB4	5210
ENSG00000187626	139.847	-1.02049	0.173339	3.19365e-10	5.74995e-09	6	28241697	28252269	10573	-	ZKSCAN4	protein_coding	chromosome	zinc finger with KRAB and SCAN domains 4 [Source:HGNC Symbol;Acc:HGNC:13854]	ZKSCAN4	387032
ENSG00000128059	281.443	-1.08576	0.184301	3.24453e-10	5.83509e-09	4	56393362	56435615	42254	-	PPAT	protein_coding	chromosome	phosphoribosyl pyrophosphate amidotransferase [Source:HGNC Symbol;Acc:HGNC:9238]	PPAT	5471
ENSG00000100221	4122.07	0.708847	0.11844	3.24655e-10	5.83509e-09	22	38685543	38701556	16014	-	JOSD1	protein_coding	chromosome	Josephin domain containing 1 [Source:HGNC Symbol;Acc:HGNC:28953]	JOSD1	9929
ENSG00000279369	59.7122	-2.29364	0.395277	3.28518e-10	5.89943e-09	17	63700847	63702670	1824	+	AC046185.3	TEC	chromosome	TEC	AC046185.3	NA
ENSG00000182512	578.837	-0.634358	0.105121	3.38536e-10	6.07408e-09	14	95533503	95544724	11222	+	GLRX5	protein_coding	chromosome	glutaredoxin 5 [Source:HGNC Symbol;Acc:HGNC:20134]	GLRX5	51218
ENSG00000155313	2868.15	1.07481	0.182736	3.40555e-10	6.10504e-09	21	15730025	15880069	150045	+	USP25	protein_coding	chromosome	ubiquitin specific peptidase 25 [Source:HGNC Symbol;Acc:HGNC:12624]	USP25	29761
ENSG00000165312	1111.68	1.61846	0.272801	3.43598e-10	6.15429e-09	10	23439075	23442377	3303	+	OTUD1	protein_coding	chromosome	OTU deubiquitinase 1 [Source:HGNC Symbol;Acc:HGNC:27346]	OTUD1	220213
ENSG00000157978	1012.04	-1.71286	0.289225	3.45973e-10	6.19149e-09	1	25543606	25568886	25281	+	LDLRAP1	protein_coding	chromosome	low density lipoprotein receptor adaptor protein 1 [Source:HGNC Symbol;Acc:HGNC:18640]	LDLRAP1	26119
ENSG00000130202	10444	1.89959	0.322762	3.57948e-10	6.40028e-09	19	44846175	44889223	43049	+	NECTIN2	protein_coding	chromosome	nectin cell adhesion molecule 2 [Source:HGNC Symbol;Acc:HGNC:9707]	NECTIN2	5819
ENSG00000106952	888.523	1.9477	0.331617	3.62235e-10	6.47137e-09	9	114893343	114930595	37253	-	TNFSF8	protein_coding	chromosome	TNF superfamily member 8 [Source:HGNC Symbol;Acc:HGNC:11938]	TNFSF8	944
ENSG00000145555	1838	1.86854	0.317459	3.69954e-10	6.6036e-09	5	16661907	16936288	274382	-	MYO10	protein_coding	chromosome	myosin X [Source:HGNC Symbol;Acc:HGNC:7593]	MYO10	4651
ENSG00000173456	842.881	-0.570291	0.0940137	3.80206e-10	6.78078e-09	11	119334527	119337309	2783	+	RNF26	protein_coding	chromosome	ring finger protein 26 [Source:HGNC Symbol;Acc:HGNC:14646]	RNF26	79102
ENSG00000104825	2215.64	0.910327	0.15525	3.82979e-10	6.82437e-09	19	38899700	38908893	9194	+	NFKBIB	protein_coding	chromosome	NFKB inhibitor beta [Source:HGNC Symbol;Acc:HGNC:7798]	NFKBIB	4793
ENSG00000037474	4040.07	0.673165	0.112508	3.85788e-10	6.86855e-09	5	6599239	6633291	34053	-	NSUN2	protein_coding	chromosome	NOP2/Sun RNA methyltransferase 2 [Source:HGNC Symbol;Acc:HGNC:25994]	NSUN2	54888
ENSG00000080345	3347.72	0.853046	0.145214	3.94035e-10	7.00937e-09	2	151409883	151508013	98131	+	RIF1	protein_coding	chromosome	replication timing regulatory factor 1 [Source:HGNC Symbol;Acc:HGNC:23207]	RIF1	55183
ENSG00000142065	172.463	-1.44016	0.243788	4.03183e-10	7.16597e-09	19	36334453	36379201	44749	-	ZFP14	protein_coding	chromosome	ZFP14 zinc finger protein [Source:HGNC Symbol;Acc:HGNC:29312]	ZFP14	57677
ENSG00000139579	347.653	-0.586619	0.0970634	4.03882e-10	7.17227e-09	12	56222015	56229854	7840	+	NABP2	protein_coding	chromosome	nucleic acid binding protein 2 [Source:HGNC Symbol;Acc:HGNC:28412]	NABP2	79035
ENSG00000151287	463.713	1.54885	0.262152	4.05368e-10	7.19252e-09	13	102765888	102773811	7924	-	TEX30	protein_coding	chromosome	testis expressed 30 [Source:HGNC Symbol;Acc:HGNC:25188]	TEX30	93081
ENSG00000141505	68.2266	-2.07506	0.356275	4.06248e-10	7.20199e-09	17	7173431	7179564	6134	-	ASGR1	protein_coding	chromosome	asialoglycoprotein receptor 1 [Source:HGNC Symbol;Acc:HGNC:742]	ASGR1	432
ENSG00000175505	2950.02	2.09401	0.359903	4.09431e-10	7.25224e-09	11	67364168	67374177	10010	-	CLCF1	protein_coding	chromosome	cardiotrophin like cytokine factor 1 [Source:HGNC Symbol;Acc:HGNC:17412]	CLCF1	23529
ENSG00000101187	4104.13	2.42506	0.4235	4.10056e-10	7.25712e-09	20	62642503	62685785	43283	+	SLCO4A1	protein_coding	chromosome	solute carrier organic anion transporter family member 4A1 [Source:HGNC Symbol;Acc:HGNC:10953]	SLCO4A1	28231
ENSG00000076864	57.8766	-2.00947	0.34435	4.17095e-10	7.37542e-09	1	21596215	21669363	73149	-	RAP1GAP	protein_coding	chromosome	RAP1 GTPase activating protein [Source:HGNC Symbol;Acc:HGNC:9858]	RAP1GAP	5909
ENSG00000106153	8888.7	0.33961	0.0549136	4.26456e-10	7.53455e-09	7	56101573	56106476	4904	-	CHCHD2	protein_coding	chromosome	coiled-coil-helix-coiled-coil-helix domain containing 2 [Source:HGNC Symbol;Acc:HGNC:21645]	CHCHD2	51142
ENSG00000077152	26.3592	-1.83788	0.313274	4.28703e-10	7.5654e-09	1	202331657	202341980	10324	-	UBE2T	protein_coding	chromosome	ubiquitin conjugating enzyme E2 T [Source:HGNC Symbol;Acc:HGNC:25009]	UBE2T	29089
ENSG00000197121	504.683	2.28845	0.39742	4.2893e-10	7.5654e-09	2	196833004	196927796	94793	-	PGAP1	protein_coding	chromosome	post-GPI attachment to proteins inositol deacylase 1 [Source:HGNC Symbol;Acc:HGNC:25712]	PGAP1	80055
ENSG00000136732	1766.43	1.4615	0.247994	4.41056e-10	7.77267e-09	2	126656133	126696667	40535	+	GYPC	protein_coding	chromosome	glycophorin C (Gerbich blood group) [Source:HGNC Symbol;Acc:HGNC:4704]	GYPC	2995
ENSG00000119689	6024.17	0.383418	0.0622421	4.41601e-10	7.77569e-09	14	74881891	74903743	21853	+	DLST	protein_coding	chromosome	dihydrolipoamide S-succinyltransferase [Source:HGNC Symbol;Acc:HGNC:2911]	DLST	1743
ENSG00000132024	886.369	-0.84803	0.144844	4.48741e-10	7.89473e-09	19	13906201	13930879	24679	+	CC2D1A	protein_coding	chromosome	coiled-coil and C2 domain containing 1A [Source:HGNC Symbol;Acc:HGNC:30237]	CC2D1A	54862
ENSG00000182541	3497.83	2.59618	0.458963	4.5051e-10	7.91916e-09	22	31212239	31280080	67842	+	LIMK2	protein_coding	chromosome	LIM domain kinase 2 [Source:HGNC Symbol;Acc:HGNC:6614]	LIMK2	3985
ENSG00000279296	47.3726	3.45273	0.6514	4.54232e-10	7.97783e-09	17	6772831	6776116	3286	-	PRAL	TEC	chromosome	p53 regulation associated lncRNA [Source:HGNC Symbol;Acc:HGNC:52646]	PRAL	NA
ENSG00000162377	700.801	-1.00181	0.171925	4.57182e-10	8.02287e-09	1	52684449	52698347	13899	-	COA7	protein_coding	chromosome	cytochrome c oxidase assembly factor 7 (putative) [Source:HGNC Symbol;Acc:HGNC:25716]	COA7	65260
ENSG00000069399	4540.79	1.54765	0.262862	4.57706e-10	8.02529e-09	19	44747705	44760044	12340	+	BCL3	protein_coding	chromosome	BCL3 transcription coactivator [Source:HGNC Symbol;Acc:HGNC:998]	BCL3	602
ENSG00000100403	4013.51	0.558686	0.0924648	4.65958e-10	8.1631e-09	22	41301525	41360147	58623	+	ZC3H7B	protein_coding	chromosome	zinc finger CCCH-type containing 7B [Source:HGNC Symbol;Acc:HGNC:30869]	ZC3H7B	23264
ENSG00000181649	592.781	2.31539	0.403714	4.68784e-10	8.2057e-09	11	2928273	2929420	1148	-	PHLDA2	protein_coding	chromosome	pleckstrin homology like domain family A member 2 [Source:HGNC Symbol;Acc:HGNC:12385]	PHLDA2	7262
ENSG00000238045	289.125	2.62011	0.46447	4.70852e-10	8.23496e-09	16	29808636	29821252	12617	-	AC009133.1	lncRNA	chromosome	novel transcript, antisense to C16orf53 and MVP	AC009133.1	NA
ENSG00000172780	2397.29	0.963936	0.165571	4.73596e-10	8.27598e-09	3	129087569	129122801	35233	-	RAB43	protein_coding	chromosome	RAB43, member RAS oncogene family [Source:HGNC Symbol;Acc:HGNC:19983]	RAB43	339122
ENSG00000158714	7167.79	-1.28053	0.218476	4.75823e-10	8.30792e-09	1	159826811	159837492	10682	+	SLAMF8	protein_coding	chromosome	SLAM family member 8 [Source:HGNC Symbol;Acc:HGNC:21391]	SLAMF8	56833
ENSG00000167965	1026.47	-0.493421	0.0811021	4.80893e-10	8.3894e-09	16	2204248	2209453	5206	+	MLST8	protein_coding	chromosome	MTOR associated protein, LST8 homolog [Source:HGNC Symbol;Acc:HGNC:24825]	MLST8	64223
ENSG00000109572	2540.63	-0.592302	0.0985439	4.8228e-10	8.40654e-09	4	169612633	169723673	111041	+	CLCN3	protein_coding	chromosome	chloride voltage-gated channel 3 [Source:HGNC Symbol;Acc:HGNC:2021]	CLCN3	1182
ENSG00000198900	7851.01	0.944349	0.162252	4.82877e-10	8.40991e-09	20	41028822	41124487	95666	+	TOP1	protein_coding	chromosome	DNA topoisomerase I [Source:HGNC Symbol;Acc:HGNC:11986]	TOP1	7150
ENSG00000144909	2697.71	-0.926295	0.159119	4.86274e-10	8.46198e-09	3	125528858	125595497	66640	-	OSBPL11	protein_coding	chromosome	oxysterol binding protein like 11 [Source:HGNC Symbol;Acc:HGNC:16397]	OSBPL11	114885
ENSG00000171150	465.204	-0.769947	0.131074	5.00726e-10	8.70618e-09	2	46698952	46780245	81294	+	SOCS5	protein_coding	chromosome	suppressor of cytokine signaling 5 [Source:HGNC Symbol;Acc:HGNC:16852]	SOCS5	9655
ENSG00000080815	13447.9	1.03076	0.177385	5.07397e-10	8.8148e-09	14	73136418	73223691	87274	+	PSEN1	protein_coding	chromosome	presenilin 1 [Source:HGNC Symbol;Acc:HGNC:9508]	PSEN1	5663
ENSG00000102977	366.748	0.710415	0.120207	5.10496e-10	8.86124e-09	16	67657512	67660815	3304	-	ACD	protein_coding	chromosome	ACD shelterin complex subunit and telomerase recruitment factor [Source:HGNC Symbol;Acc:HGNC:25070]	ACD	65057
ENSG00000116990	147.067	-2.29477	0.400752	5.11102e-10	8.86436e-09	1	39895426	39902256	6831	-	MYCL	protein_coding	chromosome	MYCL proto-oncogene, bHLH transcription factor [Source:HGNC Symbol;Acc:HGNC:7555]	MYCL	4610
ENSG00000070413	2501.03	-0.641441	0.107599	5.1353e-10	8.89905e-09	22	19036282	19122454	86173	-	DGCR2	protein_coding	chromosome	DiGeorge syndrome critical region gene 2 [Source:HGNC Symbol;Acc:HGNC:2845]	DGCR2	9993
ENSG00000128294	1696.82	-1.18178	0.203018	5.43371e-10	9.40833e-09	22	26521996	26596717	74722	-	TPST2	protein_coding	chromosome	tyrosylprotein sulfotransferase 2 [Source:HGNC Symbol;Acc:HGNC:12021]	TPST2	8459
ENSG00000115073	2640.53	0.693112	0.117236	5.43945e-10	9.41043e-09	2	97655939	97664044	8106	-	ACTR1B	protein_coding	chromosome	actin related protein 1B [Source:HGNC Symbol;Acc:HGNC:168]	ACTR1B	10120
ENSG00000061794	1442.16	-0.667381	0.112524	5.46186e-10	9.44135e-09	12	27710822	27756295	45474	+	MRPS35	protein_coding	chromosome	mitochondrial ribosomal protein S35 [Source:HGNC Symbol;Acc:HGNC:16635]	MRPS35	60488
ENSG00000116001	2366.49	0.974977	0.168192	5.48672e-10	9.47644e-09	2	70209444	70248660	39217	-	TIA1	protein_coding	chromosome	TIA1 cytotoxic granule associated RNA binding protein [Source:HGNC Symbol;Acc:HGNC:11802]	TIA1	7072
ENSG00000006652	1330.15	0.929953	0.16033	5.50369e-10	9.49786e-09	7	112422887	112481017	58131	+	IFRD1	protein_coding	chromosome	interferon related developmental regulator 1 [Source:HGNC Symbol;Acc:HGNC:5456]	IFRD1	3475
ENSG00000186908	1548.32	0.70494	0.119469	5.53326e-10	9.54098e-09	12	76764103	76853696	89594	+	ZDHHC17	protein_coding	chromosome	zinc finger DHHC-type palmitoyltransferase 17 [Source:HGNC Symbol;Acc:HGNC:18412]	ZDHHC17	23390
ENSG00000100664	14950.9	0.734152	0.124922	5.6466e-10	9.72834e-09	14	103333544	103345025	11482	+	EIF5	protein_coding	chromosome	eukaryotic translation initiation factor 5 [Source:HGNC Symbol;Acc:HGNC:3299]	EIF5	1983
ENSG00000165490	61.1068	-1.35933	0.232712	5.7128e-10	9.83425e-09	11	82899975	82958277	58303	+	DDIAS	protein_coding	chromosome	DNA damage induced apoptosis suppressor [Source:HGNC Symbol;Acc:HGNC:26351]	DDIAS	220042
ENSG00000096070	3092.56	1.08363	0.186968	5.73309e-10	9.85758e-09	6	36196744	36232790	36047	+	BRPF3	protein_coding	chromosome	bromodomain and PHD finger containing 3 [Source:HGNC Symbol;Acc:HGNC:14256]	BRPF3	27154
ENSG00000166578	23.0671	-2.79304	0.503504	5.73584e-10	9.85758e-09	12	113195441	113221094	25654	-	IQCD	protein_coding	chromosome	IQ motif containing D [Source:HGNC Symbol;Acc:HGNC:25168]	IQCD	115811
ENSG00000065135	6162.09	0.644416	0.108503	5.80012e-10	9.95983e-09	1	109548615	109600195	51581	+	GNAI3	protein_coding	chromosome	G protein subunit alpha i3 [Source:HGNC Symbol;Acc:HGNC:4387]	GNAI3	2773
ENSG00000153201	9662.51	-0.701232	0.119007	5.91581e-10	1.01501e-08	2	108719482	108785809	66328	+	RANBP2	protein_coding	chromosome	RAN binding protein 2 [Source:HGNC Symbol;Acc:HGNC:9848]	RANBP2	5903
ENSG00000108106	1821.06	1.63192	0.279468	5.92134e-10	1.01512e-08	19	55399745	55407788	8044	-	UBE2S	protein_coding	chromosome	ubiquitin conjugating enzyme E2 S [Source:HGNC Symbol;Acc:HGNC:17895]	UBE2S	27338
ENSG00000183696	8347.61	0.996553	0.172339	5.96433e-10	1.02165e-08	7	48088628	48108736	20109	+	UPP1	protein_coding	chromosome	uridine phosphorylase 1 [Source:HGNC Symbol;Acc:HGNC:12576]	UPP1	7378
ENSG00000058804	828.149	-1.19088	0.205188	6.07546e-10	1.03983e-08	1	53765478	53838463	72986	-	NDC1	protein_coding	chromosome	NDC1 transmembrane nucleoporin [Source:HGNC Symbol;Acc:HGNC:25525]	NDC1	55706
ENSG00000023892	470.847	-1.8906	0.326144	6.08513e-10	1.04063e-08	6	35297818	35321771	23954	+	DEF6	protein_coding	chromosome	DEF6 guanine nucleotide exchange factor [Source:HGNC Symbol;Acc:HGNC:2760]	DEF6	50619
ENSG00000259319	42.2795	-2.30928	0.405802	6.1196e-10	1.04566e-08	14	75423683	75427741	4059	-	AF111167.2	lncRNA	chromosome	novel transcript, antisense to JDP2	AF111167.2	NA
ENSG00000166166	1002.42	0.960276	0.166188	6.1588e-10	1.0515e-08	14	103529196	103537073	7878	+	TRMT61A	protein_coding	chromosome	tRNA methyltransferase 61A [Source:HGNC Symbol;Acc:HGNC:23790]	TRMT61A	115708
ENSG00000149923	4662.14	0.537654	0.0894428	6.22247e-10	1.0615e-08	16	30075978	30085376	9399	+	PPP4C	protein_coding	chromosome	protein phosphatase 4 catalytic subunit [Source:HGNC Symbol;Acc:HGNC:9319]	PPP4C	5531
ENSG00000177191	514.313	-1.42139	0.243744	6.25758e-10	1.06661e-08	19	41425359	41428730	3372	-	B3GNT8	protein_coding	chromosome	UDP-GlcNAc:betaGal beta-1,3-N-acetylglucosaminyltransferase 8 [Source:HGNC Symbol;Acc:HGNC:24139]	B3GNT8	374907
ENSG00000270607	49.3488	2.85327	0.517924	6.2808e-10	1.06969e-08	11	19710934	19712619	1686	-	AC009549.1	lncRNA	chromosome	novel transcript	AC009549.1	NA
ENSG00000117318	702.978	-1.65204	0.283647	6.40337e-10	1.08967e-08	1	23557926	23559501	1576	-	ID3	protein_coding	chromosome	inhibitor of DNA binding 3, HLH protein [Source:HGNC Symbol;Acc:HGNC:5362]	ID3	3399
ENSG00000152240	231.254	-1.03098	0.178706	6.50668e-10	1.10635e-08	18	46104378	46128333	23956	+	HAUS1	protein_coding	chromosome	HAUS augmin like complex subunit 1 [Source:HGNC Symbol;Acc:HGNC:25174]	HAUS1	115106
ENSG00000144504	305.03	-1.47171	0.252567	6.52146e-10	1.10795e-08	2	240479422	240569209	89788	-	ANKMY1	protein_coding	chromosome	ankyrin repeat and MYND domain containing 1 [Source:HGNC Symbol;Acc:HGNC:20987]	ANKMY1	51281
ENSG00000113552	2486.06	-1.39344	0.239377	6.56169e-10	1.11388e-08	5	141991749	142013041	21293	-	GNPDA1	protein_coding	chromosome	glucosamine-6-phosphate deaminase 1 [Source:HGNC Symbol;Acc:HGNC:4417]	GNPDA1	10007
ENSG00000186205	37.211	-2.52558	0.450363	6.74427e-10	1.14394e-08	1	220786913	220819659	32747	+	MTARC1	protein_coding	chromosome	mitochondrial amidoxime reducing component 1 [Source:HGNC Symbol;Acc:HGNC:26189]	MTARC1	64757
ENSG00000137216	4061.42	1.81607	0.313526	6.77116e-10	1.14757e-08	6	44126914	44155519	28606	+	TMEM63B	protein_coding	chromosome	transmembrane protein 63B [Source:HGNC Symbol;Acc:HGNC:17735]	TMEM63B	55362
ENSG00000099377	5366.02	-1.0216	0.177406	6.90607e-10	1.16862e-08	16	30985207	30989147	3941	+	HSD3B7	protein_coding	chromosome	hydroxy-delta-5-steroid dehydrogenase, 3 beta- and steroid delta-isomerase 7 [Source:HGNC Symbol;Acc:HGNC:18324]	HSD3B7	80270
ENSG00000162961	367.502	-0.66466	0.112758	6.90663e-10	1.16862e-08	2	31867809	32039805	171997	-	DPY30	protein_coding	chromosome	dpy-30 histone methyltransferase complex regulatory subunit [Source:HGNC Symbol;Acc:HGNC:24590]	DPY30	84661
ENSG00000107643	1547.99	1.07247	0.186136	6.95676e-10	1.17614e-08	10	48306639	48439360	132722	+	MAPK8	protein_coding	chromosome	mitogen-activated protein kinase 8 [Source:HGNC Symbol;Acc:HGNC:6881]	MAPK8	5599
ENSG00000106003	1681.8	-1.05363	0.182969	7.00644e-10	1.18358e-08	7	2512529	2529177	16649	+	LFNG	protein_coding	chromosome	LFNG O-fucosylpeptide 3-beta-N-acetylglucosaminyltransferase [Source:HGNC Symbol;Acc:HGNC:6560]	LFNG	3955
ENSG00000125753	17147.4	0.79236	0.136496	7.04789e-10	1.18962e-08	19	45506579	45526983	20405	+	VASP	protein_coding	chromosome	vasodilator stimulated phosphoprotein [Source:HGNC Symbol;Acc:HGNC:12652]	VASP	7408
ENSG00000093167	2333.14	1.06201	0.184452	7.07748e-10	1.19364e-08	3	37052626	37183689	131064	-	LRRFIP2	protein_coding	chromosome	LRR binding FLII interacting protein 2 [Source:HGNC Symbol;Acc:HGNC:6703]	LRRFIP2	9209
ENSG00000071073	2444.52	-1.58262	0.272399	7.16358e-10	1.20668e-08	2	98619106	98731132	112027	-	MGAT4A	protein_coding	chromosome	alpha-1,3-mannosyl-glycoprotein 4-beta-N-acetylglucosaminyltransferase A [Source:HGNC Symbol;Acc:HGNC:7047]	MGAT4A	11320
ENSG00000154710	3911.08	1.15653	0.200454	7.1664e-10	1.20668e-08	7	66682164	66811464	129301	+	RABGEF1	protein_coding	chromosome	RAB guanine nucleotide exchange factor 1 [Source:HGNC Symbol;Acc:HGNC:17676]	RABGEF1	27342
ENSG00000100319	343.01	-0.931523	0.161843	7.1726e-10	1.20675e-08	22	29730956	29767011	36056	-	ZMAT5	protein_coding	chromosome	zinc finger matrin-type 5 [Source:HGNC Symbol;Acc:HGNC:28046]	ZMAT5	55954
ENSG00000168036	30929.3	0.942077	0.163765	7.24872e-10	1.21857e-08	3	41194741	41260096	65356	+	CTNNB1	protein_coding	chromosome	catenin beta 1 [Source:HGNC Symbol;Acc:HGNC:2514]	CTNNB1	1499
ENSG00000105976	2418.98	2.43148	0.432403	7.30276e-10	1.22578e-08	7	116672196	116798377	126182	+	MET	protein_coding	chromosome	MET proto-oncogene, receptor tyrosine kinase [Source:HGNC Symbol;Acc:HGNC:7029]	MET	4233
ENSG00000235859	280.541	1.19871	0.207607	7.30339e-10	1.22578e-08	7	30371508	30372741	1234	+	AC006978.1	processed_pseudogene	chromosome	proteasome (prosome, macropain) 26S subunit, ATPase, 5 (PSMC5) pseudogene	AC006978.1	NA
ENSG00000149091	4559.83	-0.690996	0.117838	7.35646e-10	1.23313e-08	11	46332905	46380554	47650	+	DGKZ	protein_coding	chromosome	diacylglycerol kinase zeta [Source:HGNC Symbol;Acc:HGNC:2857]	DGKZ	8525
ENSG00000275793	83.9514	-2.08109	0.363793	7.35946e-10	1.23313e-08	22	18605815	18611919	6105	-	RIMBP3	protein_coding	chromosome	RIMS binding protein 3 [Source:HGNC Symbol;Acc:HGNC:29344]	RIMBP3	85376
ENSG00000078237	1754.07	-1.12979	0.196133	7.365e-10	1.23313e-08	12	4307763	4360028	52266	+	TIGAR	protein_coding	chromosome	TP53 induced glycolysis regulatory phosphatase [Source:HGNC Symbol;Acc:HGNC:1185]	TIGAR	57103
ENSG00000115364	905.975	-0.617789	0.104382	7.48466e-10	1.25216e-08	2	75646783	75690851	44069	+	MRPL19	protein_coding	chromosome	mitochondrial ribosomal protein L19 [Source:HGNC Symbol;Acc:HGNC:14052]	MRPL19	9801
ENSG00000204856	25.9607	-2.05971	0.359962	7.52391e-10	1.25771e-08	12	110468415	110490385	21971	+	FAM216A	protein_coding	chromosome	family with sequence similarity 216 member A [Source:HGNC Symbol;Acc:HGNC:30180]	FAM216A	29902
ENSG00000105639	1459.45	2.45053	0.436721	7.55892e-10	1.26255e-08	19	17824780	17848071	23292	-	JAK3	protein_coding	chromosome	Janus kinase 3 [Source:HGNC Symbol;Acc:HGNC:6193]	JAK3	3718
ENSG00000168101	461.066	-0.669413	0.113934	7.58308e-10	1.26557e-08	16	4693694	4695859	2166	+	NUDT16L1	protein_coding	chromosome	nudix hydrolase 16 like 1 [Source:HGNC Symbol;Acc:HGNC:28154]	NUDT16L1	84309
ENSG00000163191	32273.7	0.597951	0.100801	7.59417e-10	1.26641e-08	1	152032506	152047907	15402	-	S100A11	protein_coding	chromosome	S100 calcium binding protein A11 [Source:HGNC Symbol;Acc:HGNC:10488]	S100A11	6282
ENSG00000109079	1233.5	0.800327	0.138271	7.60925e-10	1.2679e-08	17	28335602	28347009	11408	+	TNFAIP1	protein_coding	chromosome	TNF alpha induced protein 1 [Source:HGNC Symbol;Acc:HGNC:11894]	TNFAIP1	7126
ENSG00000189227	48.5959	-1.7866	0.309275	7.63235e-10	1.27073e-08	15	67521131	67530146	9016	+	C15orf61	protein_coding	chromosome	chromosome 15 open reading frame 61 [Source:HGNC Symbol;Acc:HGNC:34453]	C15orf61	145853
ENSG00000156017	301.849	-1.40978	0.243263	7.68846e-10	1.27905e-08	9	74980790	75028423	47634	-	CARNMT1	protein_coding	chromosome	carnosine N-methyltransferase 1 [Source:HGNC Symbol;Acc:HGNC:23435]	CARNMT1	138199
ENSG00000181788	1146.46	1.15101	0.199954	7.69965e-10	1.27989e-08	3	150741125	150763477	22353	-	SIAH2	protein_coding	chromosome	siah E3 ubiquitin protein ligase 2 [Source:HGNC Symbol;Acc:HGNC:10858]	SIAH2	6478
ENSG00000104450	277.726	1.83409	0.318046	7.71297e-10	1.28108e-08	8	100157906	100259278	101373	+	SPAG1	protein_coding	chromosome	sperm associated antigen 1 [Source:HGNC Symbol;Acc:HGNC:11212]	SPAG1	6674
ENSG00000182944	12129.2	0.65692	0.111717	7.81667e-10	1.29727e-08	22	29268009	29300525	32517	+	EWSR1	protein_coding	chromosome	EWS RNA binding protein 1 [Source:HGNC Symbol;Acc:HGNC:3508]	EWSR1	2130
ENSG00000125869	16.9101	2.02413	0.353641	7.83372e-10	1.29906e-08	20	9514358	9530524	16167	+	LAMP5	protein_coding	chromosome	lysosomal associated membrane protein family member 5 [Source:HGNC Symbol;Acc:HGNC:16097]	LAMP5	24141
ENSG00000183208	125.576	-1.50957	0.260451	7.8432e-10	1.2996e-08	15	90233808	90245811	12004	+	GDPGP1	protein_coding	chromosome	GDP-D-glucose phosphorylase 1 [Source:HGNC Symbol;Acc:HGNC:34360]	GDPGP1	390637
ENSG00000124688	1133.62	0.817259	0.141537	7.87216e-10	1.30336e-08	6	43629540	43640941	11402	+	MAD2L1BP	protein_coding	chromosome	MAD2L1 binding protein [Source:HGNC Symbol;Acc:HGNC:21059]	MAD2L1BP	9587
ENSG00000114738	3935.99	-0.930129	0.162099	7.97754e-10	1.31975e-08	3	50611520	50649291	37772	+	MAPKAPK3	protein_coding	chromosome	MAPK activated protein kinase 3 [Source:HGNC Symbol;Acc:HGNC:6888]	MAPKAPK3	7867
ENSG00000164221	186.962	-1.21383	0.210766	8.09353e-10	1.33788e-08	5	115267190	115296693	29504	-	CCDC112	protein_coding	chromosome	coiled-coil domain containing 112 [Source:HGNC Symbol;Acc:HGNC:28599]	CCDC112	153733
ENSG00000102967	89.3534	-1.68804	0.292095	8.1469e-10	1.34563e-08	16	72008588	72027664	19077	+	DHODH	protein_coding	chromosome	dihydroorotate dehydrogenase (quinone) [Source:HGNC Symbol;Acc:HGNC:2867]	DHODH	1723
ENSG00000172292	5260.39	1.02625	0.179086	8.16326e-10	1.34726e-08	2	168456249	168775134	318886	+	CERS6	protein_coding	chromosome	ceramide synthase 6 [Source:HGNC Symbol;Acc:HGNC:23826]	CERS6	253782
ENSG00000141837	40.4022	2.67592	0.484578	8.25208e-10	1.36084e-08	19	13206442	13633025	426584	-	CACNA1A	protein_coding	chromosome	calcium voltage-gated channel subunit alpha1 A [Source:HGNC Symbol;Acc:HGNC:1388]	CACNA1A	773
ENSG00000186283	2327.62	-1.07556	0.187638	8.30238e-10	1.36805e-08	1	179082070	179098023	15954	+	TOR3A	protein_coding	chromosome	torsin family 3 member A [Source:HGNC Symbol;Acc:HGNC:11997]	TOR3A	64222
ENSG00000059758	2384.86	0.783303	0.13549	8.36866e-10	1.37788e-08	12	96278261	96400480	122220	-	CDK17	protein_coding	chromosome	cyclin dependent kinase 17 [Source:HGNC Symbol;Acc:HGNC:8750]	CDK17	5128
ENSG00000103707	286.44	-0.825894	0.143415	8.43335e-10	1.38743e-08	15	65001512	65029639	28128	-	MTFMT	protein_coding	chromosome	mitochondrial methionyl-tRNA formyltransferase [Source:HGNC Symbol;Acc:HGNC:29666]	MTFMT	123263
ENSG00000116473	3951.4	-0.576557	0.0972275	8.52574e-10	1.40152e-08	1	111542218	111716691	174474	+	RAP1A	protein_coding	chromosome	RAP1A, member of RAS oncogene family [Source:HGNC Symbol;Acc:HGNC:9855]	RAP1A	5906
ENSG00000273129	23.3704	2.50224	0.4491	8.61467e-10	1.41502e-08	1	186680622	186683165	2544	+	PACERR	lncRNA	chromosome	PTGS2 antisense NFKB1 complex-mediated expression regulator RNA [Source:HGNC Symbol;Acc:HGNC:50552]	PACERR	NA
ENSG00000104081	918.119	-1.7829	0.309777	8.66209e-10	1.42169e-08	15	40087890	40108892	21003	-	BMF	protein_coding	chromosome	Bcl2 modifying factor [Source:HGNC Symbol;Acc:HGNC:24132]	BMF	90427
ENSG00000136754	10700.1	1.04478	0.182618	8.6936e-10	1.42574e-08	10	26746593	26861087	114495	-	ABI1	protein_coding	chromosome	abl interactor 1 [Source:HGNC Symbol;Acc:HGNC:11320]	ABI1	10006
ENSG00000078403	732.07	-1.06627	0.186381	8.81031e-10	1.44374e-08	10	21524646	21743630	218985	+	MLLT10	protein_coding	chromosome	MLLT10 histone lysine methyltransferase DOT1L cofactor [Source:HGNC Symbol;Acc:HGNC:16063]	MLLT10	8028
ENSG00000106346	985.419	1.36033	0.235924	8.86615e-10	1.45175e-08	7	6104884	6161564	56681	+	USP42	protein_coding	chromosome	ubiquitin specific peptidase 42 [Source:HGNC Symbol;Acc:HGNC:20068]	USP42	84132
ENSG00000055332	12427.1	2.62187	0.474538	8.98291e-10	1.46863e-08	2	37099210	37157522	58313	-	EIF2AK2	protein_coding	chromosome	eukaryotic translation initiation factor 2 alpha kinase 2 [Source:HGNC Symbol;Acc:HGNC:9437]	EIF2AK2	5610
ENSG00000135392	2103.14	0.36882	0.0609284	8.98339e-10	1.46863e-08	12	55820960	55830824	9865	-	DNAJC14	protein_coding	chromosome	DnaJ heat shock protein family (Hsp40) member C14 [Source:HGNC Symbol;Acc:HGNC:24581]	DNAJC14	85406
ENSG00000038210	3783.31	2.05395	0.360928	9.07759e-10	1.48256e-08	4	25160663	25279204	118542	+	PI4K2B	protein_coding	chromosome	phosphatidylinositol 4-kinase type 2 beta [Source:HGNC Symbol;Acc:HGNC:18215]	PI4K2B	55300
ENSG00000169118	3599.81	0.867199	0.151326	9.08286e-10	1.48256e-08	15	64165525	64356173	190649	-	CSNK1G1	protein_coding	chromosome	casein kinase 1 gamma 1 [Source:HGNC Symbol;Acc:HGNC:2454]	CSNK1G1	53944
ENSG00000155363	3846	1.77653	0.309072	9.09666e-10	1.48365e-08	1	112673141	112700746	27606	+	MOV10	protein_coding	chromosome	Mov10 RISC complex RNA helicase [Source:HGNC Symbol;Acc:HGNC:7200]	MOV10	4343
ENSG00000197343	4809.87	0.635133	0.108165	9.12769e-10	1.48754e-08	7	99558406	99576453	18048	+	ZNF655	protein_coding	chromosome	zinc finger protein 655 [Source:HGNC Symbol;Acc:HGNC:30899]	ZNF655	79027
ENSG00000115541	1081.39	-0.659214	0.11265	9.17421e-10	1.49395e-08	2	197500140	197503449	3310	+	HSPE1	protein_coding	chromosome	heat shock protein family E (Hsp10) member 1 [Source:HGNC Symbol;Acc:HGNC:5269]	HSPE1	3336
ENSG00000108262	1680.51	-0.870801	0.152045	9.20838e-10	1.49834e-08	17	29573475	29594054	20580	-	GIT1	protein_coding	chromosome	GIT ArfGAP 1 [Source:HGNC Symbol;Acc:HGNC:4272]	GIT1	28964
ENSG00000178038	612.798	-1.85126	0.323064	9.34405e-10	1.51923e-08	3	46668995	46693704	24710	-	ALS2CL	protein_coding	chromosome	ALS2 C-terminal like [Source:HGNC Symbol;Acc:HGNC:20605]	ALS2CL	259173
ENSG00000164494	430.409	-0.770918	0.133619	9.36723e-10	1.52181e-08	6	107152562	107459564	307003	-	PDSS2	protein_coding	chromosome	decaprenyl diphosphate synthase subunit 2 [Source:HGNC Symbol;Acc:HGNC:23041]	PDSS2	57107
ENSG00000174684	83.1529	-1.65059	0.286677	9.42574e-10	1.53012e-08	11	66345374	66347629	2256	-	B4GAT1	protein_coding	chromosome	beta-1,4-glucuronyltransferase 1 [Source:HGNC Symbol;Acc:HGNC:15685]	B4GAT1	11041
ENSG00000116455	879.141	-0.828507	0.144399	9.50044e-10	1.54015e-08	1	111439890	111449256	9367	-	WDR77	protein_coding	chromosome	WD repeat domain 77 [Source:HGNC Symbol;Acc:HGNC:29652]	WDR77	79084
ENSG00000112511	1572.25	0.874289	0.152824	9.50234e-10	1.54015e-08	6	33410399	33416453	6055	+	PHF1	protein_coding	chromosome	PHD finger protein 1 [Source:HGNC Symbol;Acc:HGNC:8919]	PHF1	5252
ENSG00000116574	2209.7	1.65526	0.287622	9.54962e-10	1.54661e-08	1	228735479	228746664	11186	+	RHOU	protein_coding	chromosome	ras homolog family member U [Source:HGNC Symbol;Acc:HGNC:17794]	RHOU	58480
ENSG00000198839	1256.32	1.57834	0.274111	9.68189e-10	1.56681e-08	7	112206695	112343934	137240	+	ZNF277	protein_coding	chromosome	zinc finger protein 277 [Source:HGNC Symbol;Acc:HGNC:13070]	ZNF277	11179
ENSG00000128045	67.7647	-2.63575	0.478708	9.73004e-10	1.57338e-08	4	52862317	52866835	4519	+	RASL11B	protein_coding	chromosome	RAS like family 11 member B [Source:HGNC Symbol;Acc:HGNC:23804]	RASL11B	65997
ENSG00000251194	66.9804	1.8591	0.324923	9.73768e-10	1.57339e-08	11	35212550	35214007	1458	+	AL133330.1	lncRNA	chromosome	novel transcript	AL133330.1	NA
ENSG00000136682	1631.58	1.15978	0.202883	9.80719e-10	1.58339e-08	2	113437691	113496204	58514	+	CBWD2	protein_coding	chromosome	COBW domain containing 2 [Source:HGNC Symbol;Acc:HGNC:17907]	CBWD2	150472
ENSG00000151498	575.377	-0.962345	0.168847	9.81787e-10	1.58388e-08	11	134253548	134265855	12308	+	ACAD8	protein_coding	chromosome	acyl-CoA dehydrogenase family member 8 [Source:HGNC Symbol;Acc:HGNC:87]	ACAD8	27034
ENSG00000110583	380.686	-1.49601	0.259874	9.83651e-10	1.58566e-08	11	63938959	63957319	18361	+	NAA40	protein_coding	chromosome	N-alpha-acetyltransferase 40, NatD catalytic subunit [Source:HGNC Symbol;Acc:HGNC:25845]	NAA40	79829
ENSG00000067113	126.566	1.90053	0.332844	9.93217e-10	1.59984e-08	5	55424854	55534969	110116	-	PLPP1	protein_coding	chromosome	phospholipid phosphatase 1 [Source:HGNC Symbol;Acc:HGNC:9228]	PLPP1	8611
ENSG00000165240	874.577	-0.876076	0.153363	9.95919e-10	1.60295e-08	X	77910656	78050395	139740	+	ATP7A	protein_coding	chromosome	ATPase copper transporting alpha [Source:HGNC Symbol;Acc:HGNC:869]	ATP7A	538
ENSG00000206190	2936.99	2.63359	0.478997	1.02003e-09	1.64049e-08	15	25677271	25865184	187914	-	ATP10A	protein_coding	chromosome	ATPase phospholipid transporting 10A (putative) [Source:HGNC Symbol;Acc:HGNC:13542]	ATP10A	57194
ENSG00000165609	586.594	-0.822464	0.143629	1.03236e-09	1.65903e-08	10	12165330	12196144	30815	-	NUDT5	protein_coding	chromosome	nudix hydrolase 5 [Source:HGNC Symbol;Acc:HGNC:8052]	NUDT5	11164
ENSG00000134910	6202.68	0.62812	0.107251	1.03619e-09	1.6639e-08	11	125591712	125625215	33504	+	STT3A	protein_coding	chromosome	STT3 oligosaccharyltransferase complex catalytic subunit A [Source:HGNC Symbol;Acc:HGNC:6172]	STT3A	3703
ENSG00000188229	8384.66	0.676854	0.116393	1.05237e-09	1.68859e-08	9	137241287	137243707	2421	+	TUBB4B	protein_coding	chromosome	tubulin beta 4B class IVb [Source:HGNC Symbol;Acc:HGNC:20771]	TUBB4B	10383
ENSG00000133104	4411.36	0.799127	0.139377	1.05736e-09	1.69529e-08	13	36301638	36370180	68543	-	SPART	protein_coding	chromosome	spartin [Source:HGNC Symbol;Acc:HGNC:18514]	SPART	23111
ENSG00000131943	1435.33	0.841778	0.14735	1.0658e-09	1.70749e-08	19	29698886	29715789	16904	-	C19orf12	protein_coding	chromosome	chromosome 19 open reading frame 12 [Source:HGNC Symbol;Acc:HGNC:25443]	C19orf12	83636
ENSG00000177788	35.9875	-1.45648	0.25368	1.06725e-09	1.7085e-08	1	229256892	229271242	14351	-	AL162595.1	lncRNA	chromosome	novel transcript	AL162595.1	105373159
ENSG00000100304	1153	-1.32123	0.230656	1.0723e-09	1.71526e-08	22	43166622	43187134	20513	-	TTLL12	protein_coding	chromosome	tubulin tyrosine ligase like 12 [Source:HGNC Symbol;Acc:HGNC:28974]	TTLL12	23170
ENSG00000112658	3050.44	0.721705	0.124895	1.07472e-09	1.71781e-08	6	43171269	43181506	10238	+	SRF	protein_coding	chromosome	serum response factor [Source:HGNC Symbol;Acc:HGNC:11291]	SRF	6722
ENSG00000196116	4264.63	2.19146	0.389698	1.08426e-09	1.73137e-08	9	97412096	97496125	84030	+	TDRD7	protein_coding	chromosome	tudor domain containing 7 [Source:HGNC Symbol;Acc:HGNC:30831]	TDRD7	23424
ENSG00000136560	5061.36	1.08415	0.190621	1.08486e-09	1.73137e-08	2	161136908	161236230	99323	+	TANK	protein_coding	chromosome	TRAF family member associated NFKB activator [Source:HGNC Symbol;Acc:HGNC:11562]	TANK	10010
ENSG00000009950	1361.26	-1.42075	0.247857	1.11272e-09	1.77447e-08	7	73593194	73624543	31350	-	MLXIPL	protein_coding	chromosome	MLX interacting protein like [Source:HGNC Symbol;Acc:HGNC:12744]	MLXIPL	51085
ENSG00000128487	985.867	-1.17273	0.205854	1.11362e-09	1.77454e-08	17	20008865	20319026	310162	+	SPECC1	protein_coding	chromosome	sperm antigen with calponin homology and coiled-coil domains 1 [Source:HGNC Symbol;Acc:HGNC:30615]	SPECC1	92521
ENSG00000224597	1495.12	0.728875	0.126432	1.1307e-09	1.80037e-08	10	29409402	29487745	78344	+	SVIL-AS1	transcribed_unprocessed_pseudogene	chromosome	SVIL antisense RNA 1 [Source:HGNC Symbol;Acc:HGNC:51219]	SVIL-AS1	102724316
ENSG00000213585	11026.9	0.304119	0.0503423	1.1367e-09	1.80854e-08	5	133971871	134004975	33105	-	VDAC1	protein_coding	chromosome	voltage dependent anion channel 1 [Source:HGNC Symbol;Acc:HGNC:12669]	VDAC1	7416
ENSG00000130309	13236.2	-1.19611	0.209998	1.14773e-09	1.8247e-08	19	17555649	17583162	27514	+	COLGALT1	protein_coding	chromosome	collagen beta(1-O)galactosyltransferase 1 [Source:HGNC Symbol;Acc:HGNC:26182]	COLGALT1	79709
ENSG00000140379	12172.8	1.33754	0.233947	1.15582e-09	1.83616e-08	15	79960892	79971196	10305	-	BCL2A1	protein_coding	chromosome	BCL2 related protein A1 [Source:HGNC Symbol;Acc:HGNC:991]	BCL2A1	597
ENSG00000164327	4199.13	1.23178	0.216131	1.16729e-09	1.85296e-08	5	38937920	39074399	136480	-	RICTOR	protein_coding	chromosome	RPTOR independent companion of MTOR complex 2 [Source:HGNC Symbol;Acc:HGNC:28611]	RICTOR	253260
ENSG00000203739	27.8601	-1.91257	0.336808	1.17194e-09	1.85893e-08	1	173417793	173489407	71615	-	PRDX6-AS1	lncRNA	chromosome	PRDX6 antisense RNA 1 [Source:HGNC Symbol;Acc:HGNC:54870]	PRDX6-AS1	101928673
ENSG00000125910	159.471	-1.6455	0.287751	1.18369e-09	1.87498e-08	19	3172346	3180332	7987	+	S1PR4	protein_coding	chromosome	sphingosine-1-phosphate receptor 4 [Source:HGNC Symbol;Acc:HGNC:3170]	S1PR4	8698
ENSG00000115306	957.931	-1.96013	0.345923	1.18387e-09	1.87498e-08	2	54456317	54671446	215130	+	SPTBN1	protein_coding	chromosome	spectrin beta, non-erythrocytic 1 [Source:HGNC Symbol;Acc:HGNC:11275]	SPTBN1	6711
ENSG00000107262	4026.03	0.905149	0.159486	1.18632e-09	1.87744e-08	9	33247820	33264720	16901	-	BAG1	protein_coding	chromosome	BAG cochaperone 1 [Source:HGNC Symbol;Acc:HGNC:937]	BAG1	573
ENSG00000172731	16.6453	-2.37091	0.4268	1.18807e-09	1.87877e-08	10	70298970	70382650	83681	-	LRRC20	protein_coding	chromosome	leucine rich repeat containing 20 [Source:HGNC Symbol;Acc:HGNC:23421]	LRRC20	55222
ENSG00000163110	6744.12	0.993223	0.175454	1.22295e-09	1.93247e-08	4	94451857	94668227	216371	+	PDLIM5	protein_coding	chromosome	PDZ and LIM domain 5 [Source:HGNC Symbol;Acc:HGNC:17468]	PDLIM5	10611
ENSG00000126003	3509.41	1.6022	0.280388	1.23596e-09	1.95154e-08	20	32192504	32207743	15240	-	PLAGL2	protein_coding	chromosome	PLAG1 like zinc finger 2 [Source:HGNC Symbol;Acc:HGNC:9047]	PLAGL2	5326
ENSG00000106785	4575.72	1.68324	0.294969	1.24044e-09	1.95713e-08	9	98069275	98119222	49948	-	TRIM14	protein_coding	chromosome	tripartite motif containing 14 [Source:HGNC Symbol;Acc:HGNC:16283]	TRIM14	9830
ENSG00000113387	2975.86	0.71785	0.124708	1.24728e-09	1.96643e-08	5	32531633	32604079	72447	+	SUB1	protein_coding	chromosome	SUB1 regulator of transcription [Source:HGNC Symbol;Acc:HGNC:19985]	SUB1	10923
ENSG00000163602	3627.17	1.18974	0.209561	1.26899e-09	1.99914e-08	3	72371825	72446623	74799	-	RYBP	protein_coding	chromosome	RING1 and YY1 binding protein [Source:HGNC Symbol;Acc:HGNC:10480]	RYBP	23429
ENSG00000110074	635.848	-0.62769	0.10783	1.28439e-09	2.02187e-08	11	126269055	126278131	9077	+	FOXRED1	protein_coding	chromosome	FAD dependent oxidoreductase domain containing 1 [Source:HGNC Symbol;Acc:HGNC:26927]	FOXRED1	55572
ENSG00000012779	2752.63	-1.80841	0.318438	1.30987e-09	2.06042e-08	10	45374176	45446119	71944	+	ALOX5	protein_coding	chromosome	arachidonate 5-lipoxygenase [Source:HGNC Symbol;Acc:HGNC:435]	ALOX5	240
ENSG00000090487	5040.27	-0.625484	0.107521	1.32809e-09	2.0875e-08	15	64963022	64990310	27289	-	SPG21	protein_coding	chromosome	SPG21 abhydrolase domain containing, maspardin [Source:HGNC Symbol;Acc:HGNC:20373]	SPG21	51324
ENSG00000110880	17065.5	-1.02209	0.181033	1.33911e-09	2.10323e-08	12	108645109	108731526	86418	-	CORO1C	protein_coding	chromosome	coronin 1C [Source:HGNC Symbol;Acc:HGNC:2254]	CORO1C	23603
ENSG00000100243	9355.07	0.885121	0.156461	1.35904e-09	2.13292e-08	22	42617840	42649392	31553	-	CYB5R3	protein_coding	chromosome	cytochrome b5 reductase 3 [Source:HGNC Symbol;Acc:HGNC:2873]	CYB5R3	1727
ENSG00000143393	3515.75	0.37302	0.0623354	1.36122e-09	2.13474e-08	1	151291797	151327715	35919	-	PI4KB	protein_coding	chromosome	phosphatidylinositol 4-kinase beta [Source:HGNC Symbol;Acc:HGNC:8984]	PI4KB	5298
ENSG00000101336	13758.2	1.02197	0.181165	1.37673e-09	2.15743e-08	20	32052197	32101856	49660	+	HCK	protein_coding	chromosome	HCK proto-oncogene, Src family tyrosine kinase [Source:HGNC Symbol;Acc:HGNC:4840]	HCK	3055
ENSG00000110048	3905.87	0.536866	0.0912822	1.37851e-09	2.15859e-08	11	59574398	59615774	41377	-	OSBP	protein_coding	chromosome	oxysterol binding protein [Source:HGNC Symbol;Acc:HGNC:8503]	OSBP	5007
ENSG00000172057	350.083	-0.892461	0.157953	1.39994e-09	2.1905e-08	17	39921041	39927601	6561	-	ORMDL3	protein_coding	chromosome	ORMDL sphingolipid biosynthesis regulator 3 [Source:HGNC Symbol;Acc:HGNC:16038]	ORMDL3	94103
ENSG00000132274	12614.5	2.62683	0.482672	1.40229e-09	2.19253e-08	11	5689697	5737089	47393	+	TRIM22	protein_coding	chromosome	tripartite motif containing 22 [Source:HGNC Symbol;Acc:HGNC:16379]	TRIM22	10346
ENSG00000196611	1305.95	4.4057	1.08815	1.41731e-09	2.21435e-08	11	102789401	102798160	8760	-	MMP1	protein_coding	chromosome	matrix metallopeptidase 1 [Source:HGNC Symbol;Acc:HGNC:7155]	MMP1	4312
ENSG00000092199	19668.7	0.940003	0.166714	1.42325e-09	2.22196e-08	14	21209136	21269494	60359	-	HNRNPC	protein_coding	chromosome	heterogeneous nuclear ribonucleoprotein C [Source:HGNC Symbol;Acc:HGNC:5035]	HNRNPC	3183
ENSG00000254996	1901.91	0.556581	0.0949845	1.43428e-09	2.23749e-08	5	140401908	140549569	147662	+	ANKHD1-EIF4EBP3	protein_coding	chromosome	ANKHD1-EIF4EBP3 readthrough [Source:HGNC Symbol;Acc:HGNC:33530]	ANKHD1-EIF4EBP3	404734
ENSG00000250771	145.503	2.97268	0.560115	1.44622e-09	2.25444e-08	4	153640168	153681180	41013	+	AC106865.1	transcribed_unprocessed_pseudogene	chromosome	toll-like receptor 2 pseudogene	AC106865.1	100419170
ENSG00000157106	13385.3	0.764448	0.134113	1.44817e-09	2.25578e-08	16	18804860	18926408	121549	-	SMG1	protein_coding	chromosome	SMG1 nonsense mediated mRNA decay associated PI3K related kinase [Source:HGNC Symbol;Acc:HGNC:30045]	SMG1	23049
ENSG00000223396	43.8996	-2.03942	0.363412	1.4497e-09	2.25648e-08	1	201518703	201584367	65665	+	RPS10P7	transcribed_processed_pseudogene	chromosome	ribosomal protein S10 pseudogene 7 [Source:HGNC Symbol;Acc:HGNC:36423]	RPS10P7	NA
ENSG00000100285	159.588	-1.01483	0.180202	1.45251e-09	2.25915e-08	22	29480218	29491390	11173	+	NEFH	protein_coding	chromosome	neurofilament heavy [Source:HGNC Symbol;Acc:HGNC:7737]	NEFH	4744
ENSG00000164687	9242.25	-1.34125	0.236286	1.4647e-09	2.27641e-08	8	81280536	81284777	4242	+	FABP5	protein_coding	chromosome	fatty acid binding protein 5 [Source:HGNC Symbol;Acc:HGNC:3560]	FABP5	2171
ENSG00000247271	498.825	-1.49821	0.263463	1.46934e-09	2.28192e-08	11	10858179	10908972	50794	+	ZBED5-AS1	lncRNA	chromosome	ZBED5 antisense RNA 1 [Source:HGNC Symbol;Acc:HGNC:48646]	ZBED5-AS1	729013
ENSG00000197217	2963.53	0.622733	0.107381	1.49902e-09	2.32628e-08	8	23385783	23457695	71913	-	ENTPD4	protein_coding	chromosome	ectonucleoside triphosphate diphosphohydrolase 4 [Source:HGNC Symbol;Acc:HGNC:14573]	ENTPD4	9583
ENSG00000101421	9631.7	0.821503	0.145077	1.50842e-09	2.33912e-08	20	33811348	33854366	43019	+	CHMP4B	protein_coding	chromosome	charged multivesicular body protein 4B [Source:HGNC Symbol;Acc:HGNC:16171]	CHMP4B	128866
ENSG00000165406	787.898	-0.833927	0.147422	1.51147e-09	2.3421e-08	10	45454585	45594906	140322	-	MARCHF8	protein_coding	chromosome	membrane associated ring-CH-type finger 8 [Source:HGNC Symbol;Acc:HGNC:23356]	MARCHF8	220972
ENSG00000225855	90.9096	1.45571	0.256419	1.54114e-09	2.3863e-08	1	155316863	155324176	7314	-	RUSC1-AS1	lncRNA	chromosome	RUSC1 antisense RNA 1 [Source:HGNC Symbol;Acc:HGNC:26680]	RUSC1-AS1	284618
ENSG00000063761	267.781	-1.32694	0.234216	1.54249e-09	2.38662e-08	14	77800109	77935014	134906	+	ADCK1	protein_coding	chromosome	aarF domain containing kinase 1 [Source:HGNC Symbol;Acc:HGNC:19038]	ADCK1	57143
ENSG00000287917	23.4808	1.56141	0.275191	1.57225e-09	2.43085e-08	11	65305406	65314244	8839	-	AP000944.7	lncRNA	chromosome	novel transcript, antisense to POLA2	AP000944.7	NA
ENSG00000123066	8464.29	1.28463	0.227139	1.57529e-09	2.43375e-08	12	115957905	116277693	319789	-	MED13L	protein_coding	chromosome	mediator complex subunit 13L [Source:HGNC Symbol;Acc:HGNC:22962]	MED13L	23389
ENSG00000183508	33.8769	1.96221	0.349499	1.58499e-09	2.44691e-08	1	117606048	117628389	22342	+	TENT5C	protein_coding	chromosome	terminal nucleotidyltransferase 5C [Source:HGNC Symbol;Acc:HGNC:24712]	TENT5C	54855
ENSG00000279133	46.6255	1.44817	0.255415	1.60245e-09	2.47203e-08	17	62003700	62007518	3819	-	AC018628.1	TEC	chromosome	TEC	AC018628.1	NA
ENSG00000158604	3321.44	0.425914	0.0718241	1.60538e-09	2.47471e-08	7	44577894	44582287	4394	-	TMED4	protein_coding	chromosome	transmembrane p24 trafficking protein 4 [Source:HGNC Symbol;Acc:HGNC:22301]	TMED4	222068
ENSG00000217801	770.474	1.88121	0.334227	1.61379e-09	2.48583e-08	1	1059708	1069355	9648	+	AL390719.1	transcribed_unprocessed_pseudogene	chromosome	protein tyrosine phosphatase family pseudogene	AL390719.1	100288175
ENSG00000151694	11035.2	1.2175	0.215891	1.62221e-09	2.49696e-08	2	9488486	9556732	68247	-	ADAM17	protein_coding	chromosome	ADAM metallopeptidase domain 17 [Source:HGNC Symbol;Acc:HGNC:195]	ADAM17	6868
ENSG00000160049	1071.38	-0.587698	0.101089	1.63025e-09	2.50748e-08	1	10456522	10472529	16008	-	DFFA	protein_coding	chromosome	DNA fragmentation factor subunit alpha [Source:HGNC Symbol;Acc:HGNC:2772]	DFFA	1676
ENSG00000140853	4746.41	2.07041	0.370846	1.63299e-09	2.50984e-08	16	56989485	57083531	94047	+	NLRC5	protein_coding	chromosome	NLR family CARD domain containing 5 [Source:HGNC Symbol;Acc:HGNC:29933]	NLRC5	84166
ENSG00000114026	431.406	-0.89889	0.159957	1.65875e-09	2.54754e-08	3	9749944	9788219	38276	+	OGG1	protein_coding	chromosome	8-oxoguanine DNA glycosylase [Source:HGNC Symbol;Acc:HGNC:8125]	OGG1	4968
ENSG00000165983	676.047	-0.871131	0.15483	1.66703e-09	2.55837e-08	10	16436943	16513745	76803	+	PTER	protein_coding	chromosome	phosphotriesterase related [Source:HGNC Symbol;Acc:HGNC:9590]	PTER	9317
ENSG00000284634	342.865	1.9618	0.350004	1.67078e-09	2.56223e-08	12	9448295	9658392	210098	+	AC092821.3	lncRNA	chromosome	novel transcript	AC092821.3	NA
ENSG00000135766	1672.12	0.821056	0.145468	1.68136e-09	2.57656e-08	1	231363751	231422287	58537	-	EGLN1	protein_coding	chromosome	egl-9 family hypoxia inducible factor 1 [Source:HGNC Symbol;Acc:HGNC:1232]	EGLN1	54583
ENSG00000119004	1572.93	0.771507	0.13607	1.68632e-09	2.58226e-08	2	203238977	203306026	67050	+	CYP20A1	protein_coding	chromosome	cytochrome P450 family 20 subfamily A member 1 [Source:HGNC Symbol;Acc:HGNC:20576]	CYP20A1	57404
ENSG00000151414	3224.84	0.981541	0.175104	1.69076e-09	2.58715e-08	1	198156994	198322420	165427	+	NEK7	protein_coding	chromosome	NIMA related kinase 7 [Source:HGNC Symbol;Acc:HGNC:13386]	NEK7	140609
ENSG00000275342	790.54	-1.76808	0.313534	1.70377e-09	2.60514e-08	8	8317736	8386439	68704	-	PRAG1	protein_coding	chromosome	PEAK1 related, kinase-activating pseudokinase 1 [Source:HGNC Symbol;Acc:HGNC:25438]	PRAG1	157285
ENSG00000102178	1374.15	-1.05367	0.187961	1.70929e-09	2.61165e-08	X	154483717	154486615	2899	-	UBL4A	protein_coding	chromosome	ubiquitin like 4A [Source:HGNC Symbol;Acc:HGNC:12505]	UBL4A	8266
ENSG00000141570	94.594	-1.59228	0.281481	1.71831e-09	2.62351e-08	17	79792132	79801683	9552	-	CBX8	protein_coding	chromosome	chromobox 8 [Source:HGNC Symbol;Acc:HGNC:15962]	CBX8	57332
ENSG00000279861	312.814	1.36526	0.241608	1.72192e-09	2.62709e-08	19	47487638	47489519	1882	-	AC073548.1	TEC	chromosome	TEC	AC073548.1	NA
ENSG00000117475	2327.02	1.85511	0.330001	1.72806e-09	2.63453e-08	1	169367970	169396540	28571	+	BLZF1	protein_coding	chromosome	basic leucine zipper nuclear factor 1 [Source:HGNC Symbol;Acc:HGNC:1065]	BLZF1	8548
ENSG00000204611	391.041	-0.812681	0.144042	1.74374e-09	2.6565e-08	19	52113091	52139938	26848	-	ZNF616	protein_coding	chromosome	zinc finger protein 616 [Source:HGNC Symbol;Acc:HGNC:28062]	ZNF616	90317
ENSG00000085433	1247.75	0.748876	0.131892	1.74805e-09	2.66111e-08	1	108970214	109042113	71900	-	WDR47	protein_coding	chromosome	WD repeat domain 47 [Source:HGNC Symbol;Acc:HGNC:29141]	WDR47	22911
ENSG00000230778	15.1806	-3.19112	0.617121	1.76044e-09	2.67801e-08	15	40281444	40282586	1143	-	ANKRD63	protein_coding	chromosome	ankyrin repeat domain 63 [Source:HGNC Symbol;Acc:HGNC:40027]	ANKRD63	100131244
ENSG00000167676	127.77	-1.92219	0.342994	1.76452e-09	2.68225e-08	19	4502180	4518465	16286	-	PLIN4	protein_coding	chromosome	perilipin 4 [Source:HGNC Symbol;Acc:HGNC:29393]	PLIN4	729359
ENSG00000154473	2301.42	0.46978	0.0797935	1.76778e-09	2.68524e-08	10	123154402	123170467	16066	+	BUB3	protein_coding	chromosome	BUB3 mitotic checkpoint protein [Source:HGNC Symbol;Acc:HGNC:1151]	BUB3	9184
ENSG00000005483	5077.48	0.801323	0.141962	1.77457e-09	2.69311e-08	7	105014190	105115019	100830	+	KMT2E	protein_coding	chromosome	lysine methyltransferase 2E (inactive) [Source:HGNC Symbol;Acc:HGNC:18541]	KMT2E	55904
ENSG00000274286	515.111	-2.4431	0.447463	1.77555e-09	2.69311e-08	2	96112876	96116571	3696	-	ADRA2B	protein_coding	chromosome	adrenoceptor alpha 2B [Source:HGNC Symbol;Acc:HGNC:282]	ADRA2B	151
ENSG00000169592	1028.89	-0.685689	0.119984	1.83633e-09	2.78327e-08	16	29995715	30005793	10079	+	INO80E	protein_coding	chromosome	INO80 complex subunit E [Source:HGNC Symbol;Acc:HGNC:26905]	INO80E	283899
ENSG00000180767	160.764	-2.02935	0.36424	1.84439e-09	2.79345e-08	3	126524155	126543291	19137	+	CHST13	protein_coding	chromosome	carbohydrate sulfotransferase 13 [Source:HGNC Symbol;Acc:HGNC:21755]	CHST13	166012
ENSG00000138166	7835.78	2.58645	0.47863	1.86142e-09	2.8172e-08	10	110497907	110511533	13627	+	DUSP5	protein_coding	chromosome	dual specificity phosphatase 5 [Source:HGNC Symbol;Acc:HGNC:3071]	DUSP5	1847
ENSG00000163961	920.865	-0.826175	0.146913	1.87198e-09	2.83111e-08	3	196468783	196503768	34986	-	RNF168	protein_coding	chromosome	ring finger protein 168 [Source:HGNC Symbol;Acc:HGNC:26661]	RNF168	165918
ENSG00000132475	23033	1.31192	0.233173	1.90383e-09	2.8772e-08	17	75776434	75785893	9460	-	H3-3B	protein_coding	chromosome	H3.3 histone B [Source:HGNC Symbol;Acc:HGNC:4765]	H3-3B	3021
ENSG00000127481	23459.2	1.08757	0.1946	1.92463e-09	2.90651e-08	1	19074510	19210266	135757	-	UBR4	protein_coding	chromosome	ubiquitin protein ligase E3 component n-recognin 4 [Source:HGNC Symbol;Acc:HGNC:30313]	UBR4	23352
ENSG00000158792	530.377	0.492062	0.0839975	1.92897e-09	2.91095e-08	16	89696357	89701705	5349	-	SPATA2L	protein_coding	chromosome	spermatogenesis associated 2 like [Source:HGNC Symbol;Acc:HGNC:28393]	SPATA2L	124044
ENSG00000121390	1631.27	0.681219	0.119309	1.93194e-09	2.91331e-08	13	19674752	19783019	108268	-	PSPC1	protein_coding	chromosome	paraspeckle component 1 [Source:HGNC Symbol;Acc:HGNC:20320]	PSPC1	55269
ENSG00000172243	2475.87	-1.02716	0.183999	1.93543e-09	2.91544e-08	12	10116777	10130258	13482	-	CLEC7A	protein_coding	chromosome	C-type lectin domain containing 7A [Source:HGNC Symbol;Acc:HGNC:14558]	CLEC7A	64581
ENSG00000135503	3240.49	1.01285	0.181453	1.93615e-09	2.91544e-08	12	51951699	51997078	45380	+	ACVR1B	protein_coding	chromosome	activin A receptor type 1B [Source:HGNC Symbol;Acc:HGNC:172]	ACVR1B	91
ENSG00000041982	2058.97	3.40903	0.678122	1.97989e-09	2.97914e-08	9	115019575	115118257	98683	-	TNC	protein_coding	chromosome	tenascin C [Source:HGNC Symbol;Acc:HGNC:5318]	TNC	3371
ENSG00000013503	237.735	-0.791117	0.140496	1.98511e-09	2.98485e-08	12	106357748	106510198	152451	+	POLR3B	protein_coding	chromosome	RNA polymerase III subunit B [Source:HGNC Symbol;Acc:HGNC:30348]	POLR3B	55703
ENSG00000185477	4827.89	-1.88391	0.337033	2.00144e-09	3.00721e-08	4	89236383	89307800	71418	-	GPRIN3	protein_coding	chromosome	GPRIN family member 3 [Source:HGNC Symbol;Acc:HGNC:27733]	GPRIN3	285513
ENSG00000077348	207.258	-0.873478	0.156221	2.03593e-09	3.05684e-08	19	41386374	41397359	10986	-	EXOSC5	protein_coding	chromosome	exosome component 5 [Source:HGNC Symbol;Acc:HGNC:24662]	EXOSC5	56915
ENSG00000198056	53.5247	-1.82978	0.326956	2.04366e-09	3.06622e-08	12	56731296	56752374	21079	-	PRIM1	protein_coding	chromosome	DNA primase subunit 1 [Source:HGNC Symbol;Acc:HGNC:9369]	PRIM1	5557
ENSG00000264538	184.812	-1.56263	0.277862	2.08639e-09	3.12807e-08	17	30709299	30790908	81610	+	SUZ12P1	transcribed_unprocessed_pseudogene	chromosome	SUZ12 pseudogene 1 [Source:HGNC Symbol;Acc:HGNC:32421]	SUZ12P1	NA
ENSG00000196715	1473.43	-0.884463	0.158408	2.09108e-09	3.13285e-08	7	65873074	65959563	86490	+	VKORC1L1	protein_coding	chromosome	vitamin K epoxide reductase complex subunit 1 like 1 [Source:HGNC Symbol;Acc:HGNC:21492]	VKORC1L1	154807
ENSG00000143862	4525.04	0.564497	0.0975098	2.10804e-09	3.15599e-08	1	202133404	202144743	11340	-	ARL8A	protein_coding	chromosome	ADP ribosylation factor like GTPase 8A [Source:HGNC Symbol;Acc:HGNC:25192]	ARL8A	127829
ENSG00000133773	505.816	0.582536	0.100904	2.12732e-09	3.18257e-08	12	82223681	82358805	135125	-	CCDC59	protein_coding	chromosome	coiled-coil domain containing 59 [Source:HGNC Symbol;Acc:HGNC:25005]	CCDC59	29080
ENSG00000147872	19245.6	-1.24371	0.222306	2.14728e-09	3.21011e-08	9	19108375	19149290	40916	-	PLIN2	protein_coding	chromosome	perilipin 2 [Source:HGNC Symbol;Acc:HGNC:248]	PLIN2	123
ENSG00000112149	28706.6	1.4113	0.251387	2.16903e-09	3.23853e-08	6	14117256	14136918	19663	+	CD83	protein_coding	chromosome	CD83 molecule [Source:HGNC Symbol;Acc:HGNC:1703]	CD83	9308
ENSG00000174749	405.562	1.1896	0.213054	2.1694e-09	3.23853e-08	4	112145454	112195256	49803	+	FAM241A	protein_coding	chromosome	family with sequence similarity 241 member A [Source:HGNC Symbol;Acc:HGNC:26813]	FAM241A	132720
ENSG00000070501	147.025	-0.891622	0.159945	2.17741e-09	3.24815e-08	8	42338454	42371808	33355	+	POLB	protein_coding	chromosome	DNA polymerase beta [Source:HGNC Symbol;Acc:HGNC:9174]	POLB	5423
ENSG00000160460	173.024	-2.35831	0.432814	2.18314e-09	3.25436e-08	19	40466241	40576464	110224	+	SPTBN4	protein_coding	chromosome	spectrin beta, non-erythrocytic 4 [Source:HGNC Symbol;Acc:HGNC:14896]	SPTBN4	57731
ENSG00000164885	517.859	-0.992956	0.178564	2.18523e-09	3.25515e-08	7	151053815	151057897	4083	-	CDK5	protein_coding	chromosome	cyclin dependent kinase 5 [Source:HGNC Symbol;Acc:HGNC:1774]	CDK5	1020
ENSG00000106701	3738.14	2.21713	0.403826	2.19036e-09	3.26045e-08	9	105447796	105552433	104638	+	FSD1L	protein_coding	chromosome	fibronectin type III and SPRY domain containing 1 like [Source:HGNC Symbol;Acc:HGNC:13753]	FSD1L	83856
ENSG00000143643	485.58	-0.761906	0.135359	2.22049e-09	3.30257e-08	1	230906243	230978875	72633	-	TTC13	protein_coding	chromosome	tetratricopeptide repeat domain 13 [Source:HGNC Symbol;Acc:HGNC:26204]	TTC13	79573
ENSG00000133805	19965.3	1.33362	0.238064	2.22183e-09	3.30257e-08	11	10308313	10507579	199267	+	AMPD3	protein_coding	chromosome	adenosine monophosphate deaminase 3 [Source:HGNC Symbol;Acc:HGNC:470]	AMPD3	272
ENSG00000100906	28016	1.89446	0.340238	2.23177e-09	3.31498e-08	14	35401513	35404749	3237	-	NFKBIA	protein_coding	chromosome	NFKB inhibitor alpha [Source:HGNC Symbol;Acc:HGNC:7797]	NFKBIA	4792
ENSG00000153162	582.339	2.79587	0.528327	2.26194e-09	3.35739e-08	6	7726099	7881728	155630	+	BMP6	protein_coding	chromosome	bone morphogenetic protein 6 [Source:HGNC Symbol;Acc:HGNC:1073]	BMP6	654
ENSG00000108669	13022.5	1.01249	0.182412	2.31785e-09	3.43793e-08	17	78674048	78782297	108250	-	CYTH1	protein_coding	chromosome	cytohesin 1 [Source:HGNC Symbol;Acc:HGNC:9501]	CYTH1	9267
ENSG00000178802	381.325	-0.968519	0.174486	2.32886e-09	3.45179e-08	15	74890005	74902219	12215	+	MPI	protein_coding	chromosome	mannose phosphate isomerase [Source:HGNC Symbol;Acc:HGNC:7216]	MPI	4351
ENSG00000116017	4411.89	1.10303	0.198501	2.33636e-09	3.46044e-08	19	925781	975939	50159	+	ARID3A	protein_coding	chromosome	AT-rich interaction domain 3A [Source:HGNC Symbol;Acc:HGNC:3031]	ARID3A	1820
ENSG00000186665	605.131	1.25339	0.224605	2.3473e-09	3.47418e-08	17	67991099	67996469	5371	-	C17orf58	protein_coding	chromosome	chromosome 17 open reading frame 58 [Source:HGNC Symbol;Acc:HGNC:27568]	C17orf58	284018
ENSG00000184988	6595.98	1.84845	0.331992	2.35264e-09	3.4796e-08	17	43211835	43220041	8207	+	TMEM106A	protein_coding	chromosome	transmembrane protein 106A [Source:HGNC Symbol;Acc:HGNC:28288]	TMEM106A	113277
ENSG00000182208	1246.63	0.946961	0.170631	2.36782e-09	3.49956e-08	11	1469457	1501247	31791	-	MOB2	protein_coding	chromosome	MOB kinase activator 2 [Source:HGNC Symbol;Acc:HGNC:24904]	MOB2	81532
ENSG00000106266	5041.4	0.520401	0.0896928	2.38897e-09	3.52832e-08	7	2251770	2354318	102549	-	SNX8	protein_coding	chromosome	sorting nexin 8 [Source:HGNC Symbol;Acc:HGNC:14972]	SNX8	29886
ENSG00000123091	3617.78	0.939655	0.169372	2.40623e-09	3.55128e-08	1	51236273	51273447	37175	+	RNF11	protein_coding	chromosome	ring finger protein 11 [Source:HGNC Symbol;Acc:HGNC:10056]	RNF11	26994
ENSG00000172725	4609.65	-0.926763	0.167077	2.44684e-09	3.60866e-08	11	67435510	67443821	8312	-	CORO1B	protein_coding	chromosome	coronin 1B [Source:HGNC Symbol;Acc:HGNC:2253]	CORO1B	57175
ENSG00000138399	999.793	-0.599287	0.104484	2.45027e-09	3.61116e-08	2	169528508	169573875	45368	-	FASTKD1	protein_coding	chromosome	FAST kinase domains 1 [Source:HGNC Symbol;Acc:HGNC:26150]	FASTKD1	79675
ENSG00000125779	1607.65	0.897268	0.161667	2.48751e-09	3.66344e-08	20	3888839	3929887	41049	+	PANK2	protein_coding	chromosome	pantothenate kinase 2 [Source:HGNC Symbol;Acc:HGNC:15894]	PANK2	80025
ENSG00000203446	818.118	1.50399	0.26897	2.51033e-09	3.69443e-08	7	40538127	40546928	8802	-	SUGCT-AS1	lncRNA	chromosome	SUGCT antisense RNA 1 [Source:HGNC Symbol;Acc:HGNC:40745]	SUGCT-AS1	NA
ENSG00000108468	580.077	-0.700773	0.12409	2.55184e-09	3.75287e-08	17	48070052	48101478	31427	-	CBX1	protein_coding	chromosome	chromobox 1 [Source:HGNC Symbol;Acc:HGNC:1551]	CBX1	10951
ENSG00000258659	955.256	1.07668	0.194512	2.59219e-09	3.80683e-08	11	5619764	5644398	24635	+	TRIM34	protein_coding	chromosome	tripartite motif containing 34 [Source:HGNC Symbol;Acc:HGNC:10063]	TRIM34	53840
ENSG00000130396	1070.72	1.72919	0.310508	2.60844e-09	3.82799e-08	6	167826922	167972023	145102	+	AFDN	protein_coding	chromosome	afadin, adherens junction formation factor [Source:HGNC Symbol;Acc:HGNC:7137]	AFDN	4301
ENSG00000159403	70.4857	2.06172	0.374839	2.61816e-09	3.83953e-08	12	7080214	7092540	12327	-	C1R	protein_coding	chromosome	complement C1r [Source:HGNC Symbol;Acc:HGNC:1246]	C1R	715
ENSG00000228022	19.546	1.71395	0.307835	2.65511e-09	3.89098e-08	6	30743790	30792250	48461	+	HCG20	lncRNA	chromosome	HLA complex group 20 [Source:HGNC Symbol;Acc:HGNC:31334]	HCG20	105375013
ENSG00000204574	4532.2	0.596474	0.104232	2.68334e-09	3.92959e-08	6	30571393	30597179	25787	+	ABCF1	protein_coding	chromosome	ATP binding cassette subfamily F member 1 [Source:HGNC Symbol;Acc:HGNC:70]	ABCF1	23
ENSG00000115756	4428.12	-1.12461	0.203179	2.6892e-09	3.93539e-08	2	10302889	10427617	124729	+	HPCAL1	protein_coding	chromosome	hippocalcin like 1 [Source:HGNC Symbol;Acc:HGNC:5145]	HPCAL1	3241
ENSG00000169057	4048.13	0.733385	0.130637	2.70108e-09	3.95e-08	X	154021573	154137103	115531	-	MECP2	protein_coding	chromosome	methyl-CpG binding protein 2 [Source:HGNC Symbol;Acc:HGNC:6990]	MECP2	4204
ENSG00000123352	421.716	-1.10349	0.199509	2.70562e-09	3.95385e-08	12	49366584	49527425	160842	+	SPATS2	protein_coding	chromosome	spermatogenesis associated serine rich 2 [Source:HGNC Symbol;Acc:HGNC:18650]	SPATS2	65244
ENSG00000143162	30809.7	0.492801	0.084955	2.71011e-09	3.95764e-08	1	167529117	167553805	24689	-	CREG1	protein_coding	chromosome	cellular repressor of E1A stimulated genes 1 [Source:HGNC Symbol;Acc:HGNC:2351]	CREG1	8804
ENSG00000169299	1885.45	-0.977863	0.177082	2.73513e-09	3.99137e-08	4	37826660	37862937	36278	+	PGM2	protein_coding	chromosome	phosphoglucomutase 2 [Source:HGNC Symbol;Acc:HGNC:8906]	PGM2	55276
ENSG00000141401	671.145	-1.7661	0.317996	2.75242e-09	4.01378e-08	18	11981025	12030877	49853	+	IMPA2	protein_coding	chromosome	inositol monophosphatase 2 [Source:HGNC Symbol;Acc:HGNC:6051]	IMPA2	3613
ENSG00000174928	50.2234	-1.15745	0.209124	2.77372e-09	4.04201e-08	3	155762617	155806278	43662	-	C3orf33	protein_coding	chromosome	chromosome 3 open reading frame 33 [Source:HGNC Symbol;Acc:HGNC:26434]	C3orf33	285315
ENSG00000083799	5890.91	1.54874	0.278005	2.81072e-09	4.09306e-08	16	50742050	50801935	59886	+	CYLD	protein_coding	chromosome	CYLD lysine 63 deubiquitinase [Source:HGNC Symbol;Acc:HGNC:2584]	CYLD	1540
ENSG00000129071	1967.96	-1.07531	0.194797	2.8229e-09	4.10793e-08	3	129430947	129440179	9233	-	MBD4	protein_coding	chromosome	methyl-CpG binding domain 4, DNA glycosylase [Source:HGNC Symbol;Acc:HGNC:6919]	MBD4	8930
ENSG00000158828	2528.96	-0.857722	0.154855	2.84198e-09	4.13279e-08	1	20633458	20651511	18054	+	PINK1	protein_coding	chromosome	PTEN induced kinase 1 [Source:HGNC Symbol;Acc:HGNC:14581]	PINK1	65018
ENSG00000172465	139.565	-0.859726	0.155246	2.84746e-09	4.13786e-08	X	103628704	103630953	2250	+	TCEAL1	protein_coding	chromosome	transcription elongation factor A like 1 [Source:HGNC Symbol;Acc:HGNC:11616]	TCEAL1	9338
ENSG00000071127	33418.7	0.499259	0.0862628	2.85143e-09	4.14075e-08	4	10074339	10116949	42611	-	WDR1	protein_coding	chromosome	WD repeat domain 1 [Source:HGNC Symbol;Acc:HGNC:12754]	WDR1	9948
ENSG00000153560	4388.96	0.695202	0.123452	2.86996e-09	4.16475e-08	3	33388336	33441371	53036	-	UBP1	protein_coding	chromosome	upstream binding protein 1 [Source:HGNC Symbol;Acc:HGNC:12507]	UBP1	7342
ENSG00000168394	19630.9	2.42943	0.452028	2.89041e-09	4.1915e-08	6	32845209	32853816	8608	-	TAP1	protein_coding	chromosome	transporter 1, ATP binding cassette subfamily B member [Source:HGNC Symbol;Acc:HGNC:43]	TAP1	6890
ENSG00000215717	2595.98	0.491043	0.0847971	2.8963e-09	4.19711e-08	1	109090764	109096934	6171	+	TMEM167B	protein_coding	chromosome	transmembrane protein 167B [Source:HGNC Symbol;Acc:HGNC:30187]	TMEM167B	56900
ENSG00000102908	10415.8	1.6252	0.292353	2.93465e-09	4.24973e-08	16	69565094	69704666	139573	+	NFAT5	protein_coding	chromosome	nuclear factor of activated T cells 5 [Source:HGNC Symbol;Acc:HGNC:7774]	NFAT5	10725
ENSG00000159202	10328.9	1.22242	0.220849	2.94304e-09	4.25891e-08	17	48908407	48929056	20650	+	UBE2Z	protein_coding	chromosome	ubiquitin conjugating enzyme E2 Z [Source:HGNC Symbol;Acc:HGNC:25847]	UBE2Z	65264
ENSG00000135899	5252.84	2.48927	0.465352	2.97911e-09	4.30811e-08	2	230165186	230225729	60544	-	SP110	protein_coding	chromosome	SP110 nuclear body protein [Source:HGNC Symbol;Acc:HGNC:5401]	SP110	3431
ENSG00000137055	2101.01	0.715861	0.127628	2.98836e-09	4.31848e-08	9	26903372	26947242	43871	-	PLAA	protein_coding	chromosome	phospholipase A2 activating protein [Source:HGNC Symbol;Acc:HGNC:9043]	PLAA	9373
ENSG00000286248	14.8479	2.52694	0.473645	3.00229e-09	4.3356e-08	12	121177919	121191477	13559	-	AC069209.2	lncRNA	chromosome	novel transcript, antisense to P2RX7	AC069209.2	NA
ENSG00000249328	39.3057	3.26024	0.648681	3.01126e-09	4.34553e-08	8	79769372	79871759	102388	-	AC036214.1	lncRNA	chromosome	novel transcript	AC036214.1	101927040
ENSG00000204291	27.1234	-2.31484	0.428445	3.01455e-09	4.34726e-08	9	98943179	99070792	127614	+	COL15A1	protein_coding	chromosome	collagen type XV alpha 1 chain [Source:HGNC Symbol;Acc:HGNC:2192]	COL15A1	1306
ENSG00000136404	1415.26	-1.45832	0.262465	3.04088e-09	4.3822e-08	15	83107572	83144854	37283	+	TM6SF1	protein_coding	chromosome	transmembrane 6 superfamily member 1 [Source:HGNC Symbol;Acc:HGNC:11860]	TM6SF1	53346
ENSG00000091436	2075.16	0.607946	0.106842	3.0711e-09	4.42268e-08	2	173075435	173268015	192581	+	MAP3K20	protein_coding	chromosome	mitogen-activated protein kinase kinase kinase 20 [Source:HGNC Symbol;Acc:HGNC:17797]	MAP3K20	51776
ENSG00000188305	83.5287	-2.36883	0.440227	3.09962e-09	4.46067e-08	19	2274631	2282175	7545	-	PEAK3	protein_coding	chromosome	PEAK family member 3 [Source:HGNC Symbol;Acc:HGNC:24793]	PEAK3	374872
ENSG00000162613	4334.64	0.586597	0.102815	3.11315e-09	4.47703e-08	1	77944055	77979110	35056	-	FUBP1	protein_coding	chromosome	far upstream element binding protein 1 [Source:HGNC Symbol;Acc:HGNC:4004]	FUBP1	8880
ENSG00000155846	2060.45	-1.39016	0.250609	3.12378e-09	4.48445e-08	5	149730298	149855022	124725	+	PPARGC1B	protein_coding	chromosome	PPARG coactivator 1 beta [Source:HGNC Symbol;Acc:HGNC:30022]	PPARGC1B	133522
ENSG00000187164	3465.46	-0.753425	0.135134	3.12387e-09	4.48445e-08	10	116881477	117126586	245110	-	SHTN1	protein_coding	chromosome	shootin 1 [Source:HGNC Symbol;Acc:HGNC:29319]	SHTN1	57698
ENSG00000104884	311.816	-1.50825	0.271642	3.12477e-09	4.48445e-08	19	45349837	45370918	21082	-	ERCC2	protein_coding	chromosome	ERCC excision repair 2, TFIIH core complex helicase subunit [Source:HGNC Symbol;Acc:HGNC:3434]	ERCC2	2068
ENSG00000130204	2845.18	-1.04766	0.190496	3.12724e-09	4.4849e-08	19	44890569	44903689	13121	+	TOMM40	protein_coding	chromosome	translocase of outer mitochondrial membrane 40 [Source:HGNC Symbol;Acc:HGNC:18001]	TOMM40	10452
ENSG00000159388	13358.6	1.16405	0.211105	3.13519e-09	4.49319e-08	1	203305491	203309602	4112	+	BTG2	protein_coding	chromosome	BTG anti-proliferation factor 2 [Source:HGNC Symbol;Acc:HGNC:1131]	BTG2	7832
ENSG00000162614	73.4546	3.09363	0.607037	3.2315e-09	4.62804e-08	1	77888513	77943895	55383	+	NEXN	protein_coding	chromosome	nexilin F-actin binding protein [Source:HGNC Symbol;Acc:HGNC:29557]	NEXN	91624
ENSG00000125510	96.106	-2.126	0.390583	3.26275e-09	4.66958e-08	20	64080082	64100643	20562	+	OPRL1	protein_coding	chromosome	opioid related nociceptin receptor 1 [Source:HGNC Symbol;Acc:HGNC:8155]	OPRL1	4987
ENSG00000179021	1665.27	0.937145	0.170561	3.27385e-09	4.68223e-08	3	88149959	88168729	18771	+	C3orf38	protein_coding	chromosome	chromosome 3 open reading frame 38 [Source:HGNC Symbol;Acc:HGNC:28384]	C3orf38	285237
ENSG00000162881	171.926	-2.01148	0.367633	3.28826e-09	4.69961e-08	2	42762481	42764261	1781	-	OXER1	protein_coding	chromosome	oxoeicosanoid receptor 1 [Source:HGNC Symbol;Acc:HGNC:24884]	OXER1	165140
ENSG00000100425	1827.5	0.56464	0.098857	3.33045e-09	4.75665e-08	22	49773283	49827512	54230	-	BRD1	protein_coding	chromosome	bromodomain containing 1 [Source:HGNC Symbol;Acc:HGNC:1102]	BRD1	23774
ENSG00000090020	1538.55	-1.33524	0.241494	3.34438e-09	4.77326e-08	1	27098809	27166981	68173	-	SLC9A1	protein_coding	chromosome	solute carrier family 9 member A1 [Source:HGNC Symbol;Acc:HGNC:11071]	SLC9A1	6548
ENSG00000170581	23217.1	2.05216	0.376147	3.38883e-09	4.83338e-08	12	56341597	56360167	18571	-	STAT2	protein_coding	chromosome	signal transducer and activator of transcription 2 [Source:HGNC Symbol;Acc:HGNC:11363]	STAT2	6773
ENSG00000100271	40.4669	-1.85175	0.336703	3.41751e-09	4.87095e-08	22	43039516	43089419	49904	-	TTLL1	protein_coding	chromosome	tubulin tyrosine ligase like 1 [Source:HGNC Symbol;Acc:HGNC:1312]	TTLL1	25809
ENSG00000032444	3931.23	-0.888318	0.161602	3.41986e-09	4.87096e-08	19	7534004	7561764	27761	+	PNPLA6	protein_coding	chromosome	patatin like phospholipase domain containing 6 [Source:HGNC Symbol;Acc:HGNC:16268]	PNPLA6	10908
ENSG00000126953	170.33	-1.01008	0.184282	3.44205e-09	4.89653e-08	X	101345661	101348742	3082	-	TIMM8A	protein_coding	chromosome	translocase of inner mitochondrial membrane 8A [Source:HGNC Symbol;Acc:HGNC:11817]	TIMM8A	1678
ENSG00000130311	1386.39	0.639151	0.113227	3.44252e-09	4.89653e-08	19	17309518	17323298	13781	+	DDA1	protein_coding	chromosome	DET1 and DDB1 associated 1 [Source:HGNC Symbol;Acc:HGNC:28360]	DDA1	79016
ENSG00000155252	8682.53	-0.686759	0.122553	3.49803e-09	4.97208e-08	10	97640686	97676434	35749	+	PI4K2A	protein_coding	chromosome	phosphatidylinositol 4-kinase type 2 alpha [Source:HGNC Symbol;Acc:HGNC:30031]	PI4K2A	55361
ENSG00000117155	98.6227	-1.79037	0.325151	3.50312e-09	4.97591e-08	1	84643706	84690803	47098	-	SSX2IP	protein_coding	chromosome	SSX family member 2 interacting protein [Source:HGNC Symbol;Acc:HGNC:16509]	SSX2IP	117178
ENSG00000213672	831.303	-0.772657	0.139384	3.50592e-09	4.97649e-08	3	48673844	48686364	12521	-	NCKIPSD	protein_coding	chromosome	NCK interacting protein with SH3 domain [Source:HGNC Symbol;Acc:HGNC:15486]	NCKIPSD	51517
ENSG00000170832	4208.54	0.379453	0.0651458	3.51124e-09	4.98064e-08	17	60177327	60422470	245144	-	USP32	protein_coding	chromosome	ubiquitin specific peptidase 32 [Source:HGNC Symbol;Acc:HGNC:19143]	USP32	84669
ENSG00000189114	1094.01	0.717234	0.128543	3.52e-09	4.98967e-08	19	45178784	45216933	38150	+	BLOC1S3	protein_coding	chromosome	biogenesis of lysosomal organelles complex 1 subunit 3 [Source:HGNC Symbol;Acc:HGNC:20914]	BLOC1S3	388552
ENSG00000099821	1198.37	-0.960039	0.175294	3.56758e-09	5.05367e-08	19	617221	633537	16317	-	POLRMT	protein_coding	chromosome	RNA polymerase mitochondrial [Source:HGNC Symbol;Acc:HGNC:9200]	POLRMT	5442
ENSG00000160298	30.486	-1.4958	0.270577	3.57061e-09	5.05451e-08	21	46300181	46323875	23695	-	C21orf58	protein_coding	chromosome	chromosome 21 open reading frame 58 [Source:HGNC Symbol;Acc:HGNC:1300]	C21orf58	54058
ENSG00000170522	183.089	2.31002	0.430011	3.59012e-09	5.07868e-08	4	110045846	110199199	153354	-	ELOVL6	protein_coding	chromosome	ELOVL fatty acid elongase 6 [Source:HGNC Symbol;Acc:HGNC:15829]	ELOVL6	79071
ENSG00000260361	48.8585	2.17796	0.402564	3.60807e-09	5.09893e-08	15	92779757	92781492	1736	-	AC106028.3	lncRNA	chromosome	novel transcript	AC106028.3	NA
ENSG00000178607	3060.87	0.572354	0.100559	3.60934e-09	5.09893e-08	17	64039080	64130819	91740	-	ERN1	protein_coding	chromosome	endoplasmic reticulum to nucleus signaling 1 [Source:HGNC Symbol;Acc:HGNC:3449]	ERN1	2081
ENSG00000145715	2213.07	-0.576772	0.101439	3.65756e-09	5.16354e-08	5	87267883	87391931	124049	+	RASA1	protein_coding	chromosome	RAS p21 protein activator 1 [Source:HGNC Symbol;Acc:HGNC:9871]	RASA1	5921
ENSG00000126858	1163.01	-0.858429	0.15624	3.66474e-09	5.17016e-08	17	32142454	32253374	110921	+	RHOT1	protein_coding	chromosome	ras homolog family member T1 [Source:HGNC Symbol;Acc:HGNC:21168]	RHOT1	55288
ENSG00000219986	19.6689	-2.76592	0.530827	3.66843e-09	5.17186e-08	6	6794915	6795402	488	-	BTF3P7	processed_pseudogene	chromosome	basic transcription factor 3 pseudogene 7 [Source:HGNC Symbol;Acc:HGNC:38569]	BTF3P7	NA
ENSG00000185875	48.6618	-1.53315	0.277614	3.67939e-09	5.1838e-08	10	25016612	25026664	10053	+	THNSL1	protein_coding	chromosome	threonine synthase like 1 [Source:HGNC Symbol;Acc:HGNC:26160]	THNSL1	79896
ENSG00000114127	8617.28	2.24342	0.41645	3.69086e-09	5.19645e-08	3	142306607	142448062	141456	-	XRN1	protein_coding	chromosome	5'-3' exoribonuclease 1 [Source:HGNC Symbol;Acc:HGNC:30654]	XRN1	54464
ENSG00000129667	10613.3	1.07249	0.195989	3.69547e-09	5.19942e-08	17	76470891	76501790	30900	-	RHBDF2	protein_coding	chromosome	rhomboid 5 homolog 2 [Source:HGNC Symbol;Acc:HGNC:20788]	RHBDF2	79651
ENSG00000149357	3617.43	-0.592403	0.104471	3.7137e-09	5.22152e-08	11	72085895	72103297	17403	-	LAMTOR1	protein_coding	chromosome	late endosomal/lysosomal adaptor, MAPK and MTOR activator 1 [Source:HGNC Symbol;Acc:HGNC:26068]	LAMTOR1	55004
ENSG00000023445	16583.1	2.45487	0.461571	3.73021e-09	5.2412e-08	11	102317450	102339403	21954	+	BIRC3	protein_coding	chromosome	baculoviral IAP repeat containing 3 [Source:HGNC Symbol;Acc:HGNC:591]	BIRC3	330
ENSG00000163041	11568.6	0.339739	0.0582733	3.78375e-09	5.31283e-08	1	226061851	226072019	10169	+	H3-3A	protein_coding	chromosome	H3.3 histone A [Source:HGNC Symbol;Acc:HGNC:4764]	H3-3A	3020
ENSG00000235568	3720.3	-1.32241	0.24023	3.79354e-09	5.32298e-08	22	42380407	42432403	51997	-	NFAM1	protein_coding	chromosome	NFAT activating protein with ITAM motif 1 [Source:HGNC Symbol;Acc:HGNC:29872]	NFAM1	150372
ENSG00000197976	3266.4	0.634385	0.112647	3.80402e-09	5.33409e-08	X	1591604	1602520	10917	+	AKAP17A	protein_coding	chromosome	A-kinase anchoring protein 17A [Source:HGNC Symbol;Acc:HGNC:18783]	AKAP17A	8227
ENSG00000145332	822.13	-0.82633	0.150269	3.8432e-09	5.38445e-08	4	87160103	87240314	80212	-	KLHL8	protein_coding	chromosome	kelch like family member 8 [Source:HGNC Symbol;Acc:HGNC:18644]	KLHL8	57563
ENSG00000174373	1804.23	0.846463	0.154172	3.84511e-09	5.38445e-08	14	35538352	35809304	270953	-	RALGAPA1	protein_coding	chromosome	Ral GTPase activating protein catalytic subunit alpha 1 [Source:HGNC Symbol;Acc:HGNC:17770]	RALGAPA1	253959
ENSG00000111737	5015.75	0.6354	0.112888	3.8531e-09	5.392e-08	12	120095099	120117502	22404	-	RAB35	protein_coding	chromosome	RAB35, member RAS oncogene family [Source:HGNC Symbol;Acc:HGNC:9774]	RAB35	11021
ENSG00000254539	38.1523	2.10205	0.388071	3.90435e-09	5.46005e-08	1	149048576	149051273	2698	+	AC239804.1	lncRNA	chromosome	novel transcript	AC239804.1	NA
ENSG00000099308	983.479	-1.41033	0.25619	3.97897e-09	5.55982e-08	19	18097793	18151692	53900	+	MAST3	protein_coding	chromosome	microtubule associated serine/threonine kinase 3 [Source:HGNC Symbol;Acc:HGNC:19036]	MAST3	23031
ENSG00000088035	233.912	-0.899847	0.164586	3.98104e-09	5.55982e-08	1	63367575	63438553	70979	+	ALG6	protein_coding	chromosome	ALG6 alpha-1,3-glucosyltransferase [Source:HGNC Symbol;Acc:HGNC:23157]	ALG6	29929
ENSG00000122557	1651.85	0.811506	0.147585	4.01044e-09	5.59712e-08	7	35632659	35697459	64801	-	HERPUD2	protein_coding	chromosome	HERPUD family member 2 [Source:HGNC Symbol;Acc:HGNC:21915]	HERPUD2	64224
ENSG00000162512	1040.82	-1.2149	0.221882	4.07829e-09	5.688e-08	1	30869466	30908758	39293	-	SDC3	protein_coding	chromosome	syndecan 3 [Source:HGNC Symbol;Acc:HGNC:10660]	SDC3	9672
ENSG00000107338	852.205	-1.6629	0.302638	4.1077e-09	5.72517e-08	9	37915898	38069227	153330	-	SHB	protein_coding	chromosome	SH2 domain containing adaptor protein B [Source:HGNC Symbol;Acc:HGNC:10838]	SHB	6461
ENSG00000111331	41918.8	3.06711	0.606245	4.12972e-09	5.75202e-08	12	112938051	112976460	38410	+	OAS3	protein_coding	chromosome	2'-5'-oligoadenylate synthetase 3 [Source:HGNC Symbol;Acc:HGNC:8088]	OAS3	4940
ENSG00000102580	19364.4	1.48958	0.27081	4.15814e-09	5.78772e-08	13	95677139	95794988	117850	+	DNAJC3	protein_coding	chromosome	DnaJ heat shock protein family (Hsp40) member C3 [Source:HGNC Symbol;Acc:HGNC:9439]	DNAJC3	5611
ENSG00000177663	11793.9	-0.816048	0.148653	4.16816e-09	5.79779e-08	22	17084954	17115694	30741	+	IL17RA	protein_coding	chromosome	interleukin 17 receptor A [Source:HGNC Symbol;Acc:HGNC:5985]	IL17RA	23765
ENSG00000138385	3791	1.1866	0.217072	4.17817e-09	5.80782e-08	2	169791933	169812064	20132	+	SSB	protein_coding	chromosome	small RNA binding exonuclease protection factor La [Source:HGNC Symbol;Acc:HGNC:11316]	SSB	6741
ENSG00000175334	1789.51	-0.478754	0.0834479	4.18365e-09	5.81156e-08	11	66002228	66004149	1922	+	BANF1	protein_coding	chromosome	BAF nuclear assembly factor 1 [Source:HGNC Symbol;Acc:HGNC:17397]	BANF1	8815
ENSG00000136874	1195.12	1.23472	0.225564	4.1871e-09	5.81246e-08	9	99906654	99974534	67881	+	STX17	protein_coding	chromosome	syntaxin 17 [Source:HGNC Symbol;Acc:HGNC:11432]	STX17	55014
ENSG00000272638	50.9926	1.7923	0.327585	4.23706e-09	5.8779e-08	7	30424672	30425412	741	+	AC006027.1	lncRNA	chromosome	novel transcript, antisense to NOD1	AC006027.1	NA
ENSG00000104687	12728.7	-0.791328	0.143943	4.28662e-09	5.94268e-08	8	30678066	30727846	49781	-	GSR	protein_coding	chromosome	glutathione-disulfide reductase [Source:HGNC Symbol;Acc:HGNC:4623]	GSR	2936
ENSG00000049759	1764.31	1.86103	0.341114	4.30379e-09	5.96252e-08	18	58044226	58401540	357315	+	NEDD4L	protein_coding	chromosome	NEDD4 like E3 ubiquitin protein ligase [Source:HGNC Symbol;Acc:HGNC:7728]	NEDD4L	23327
ENSG00000184992	900.94	-1.40835	0.256569	4.33883e-09	6.00173e-08	12	124993645	125031231	37587	+	BRI3BP	protein_coding	chromosome	BRI3 binding protein [Source:HGNC Symbol;Acc:HGNC:14251]	BRI3BP	140707
ENSG00000100441	7526.42	0.707345	0.127434	4.33963e-09	6.00173e-08	14	24429286	24441843	12558	+	KHNYN	protein_coding	chromosome	KH and NYN domain containing [Source:HGNC Symbol;Acc:HGNC:20166]	KHNYN	23351
ENSG00000126860	1282.11	-1.20979	0.221437	4.34076e-09	6.00173e-08	17	31316410	31321749	5340	-	EVI2A	protein_coding	chromosome	ecotropic viral integration site 2A [Source:HGNC Symbol;Acc:HGNC:3499]	EVI2A	2123
ENSG00000102034	7726.8	0.923991	0.169758	4.44014e-09	6.12959e-08	X	130063955	130110716	46762	-	ELF4	protein_coding	chromosome	E74 like ETS transcription factor 4 [Source:HGNC Symbol;Acc:HGNC:3319]	ELF4	2000
ENSG00000168811	20.4134	3.41666	0.704735	4.44063e-09	6.12959e-08	3	159988835	159996019	7185	+	IL12A	protein_coding	chromosome	interleukin 12A [Source:HGNC Symbol;Acc:HGNC:5969]	IL12A	3592
ENSG00000025772	977.111	0.754286	0.136804	4.44207e-09	6.12959e-08	20	44942130	44960397	18268	-	TOMM34	protein_coding	chromosome	translocase of outer mitochondrial membrane 34 [Source:HGNC Symbol;Acc:HGNC:15746]	TOMM34	10953
ENSG00000165572	68.4214	-1.76145	0.322243	4.47575e-09	6.17196e-08	13	41127569	41132802	5234	-	KBTBD6	protein_coding	chromosome	kelch repeat and BTB domain containing 6 [Source:HGNC Symbol;Acc:HGNC:25340]	KBTBD6	89890
ENSG00000104880	2223.33	-0.647891	0.115861	4.48687e-09	6.1832e-08	19	7348937	7472485	123549	+	ARHGEF18	protein_coding	chromosome	Rho/Rac guanine nucleotide exchange factor 18 [Source:HGNC Symbol;Acc:HGNC:17090]	ARHGEF18	23370
ENSG00000115594	14122	2.42296	0.457724	4.50504e-09	6.20413e-08	2	102064544	102179874	115331	+	IL1R1	protein_coding	chromosome	interleukin 1 receptor type 1 [Source:HGNC Symbol;Acc:HGNC:5993]	IL1R1	3554
ENSG00000121289	511.701	0.609559	0.108411	4.5159e-09	6.21496e-08	19	32875925	32971991	96067	-	CEP89	protein_coding	chromosome	centrosomal protein 89 [Source:HGNC Symbol;Acc:HGNC:25907]	CEP89	84902
ENSG00000204859	1000.87	-0.7929	0.144508	4.53238e-09	6.23352e-08	1	6579994	6589280	9287	+	ZBTB48	protein_coding	chromosome	zinc finger and BTB domain containing 48 [Source:HGNC Symbol;Acc:HGNC:4930]	ZBTB48	3104
ENSG00000003400	1889.55	1.47832	0.269611	4.56708e-09	6.2771e-08	2	201182898	201229406	46509	+	CASP10	protein_coding	chromosome	caspase 10 [Source:HGNC Symbol;Acc:HGNC:1500]	CASP10	843
ENSG00000011258	509.611	-0.742839	0.134702	4.61186e-09	6.33445e-08	17	51177425	51260163	82739	-	MBTD1	protein_coding	chromosome	mbt domain containing 1 [Source:HGNC Symbol;Acc:HGNC:19866]	MBTD1	54799
ENSG00000165886	1479.83	-1.08708	0.200124	4.66848e-09	6.40799e-08	10	97498924	97571206	72283	+	UBTD1	protein_coding	chromosome	ubiquitin domain containing 1 [Source:HGNC Symbol;Acc:HGNC:25683]	UBTD1	80019
ENSG00000108479	640.557	-0.713169	0.128891	4.68168e-09	6.41936e-08	17	75751594	75765236	13643	-	GALK1	protein_coding	chromosome	galactokinase 1 [Source:HGNC Symbol;Acc:HGNC:4118]	GALK1	2584
ENSG00000184428	387.583	-0.789186	0.143931	4.68691e-09	6.41936e-08	8	143304384	143359979	55596	-	TOP1MT	protein_coding	chromosome	DNA topoisomerase I mitochondrial [Source:HGNC Symbol;Acc:HGNC:29787]	TOP1MT	116447
ENSG00000131759	1116.9	-0.756937	0.137564	4.6891e-09	6.41936e-08	17	40309180	40357643	48464	+	RARA	protein_coding	chromosome	retinoic acid receptor alpha [Source:HGNC Symbol;Acc:HGNC:9864]	RARA	5914
ENSG00000107929	5984.09	0.487414	0.0853346	4.68911e-09	6.41936e-08	10	806914	931705	124792	-	LARP4B	protein_coding	chromosome	La ribonucleoprotein 4B [Source:HGNC Symbol;Acc:HGNC:28987]	LARP4B	23185
ENSG00000066697	3089.98	1.39372	0.254636	4.70205e-09	6.43284e-08	9	100427143	100451734	24592	+	MSANTD3	protein_coding	chromosome	Myb/SANT DNA binding domain containing 3 [Source:HGNC Symbol;Acc:HGNC:23370]	MSANTD3	91283
ENSG00000130844	582.622	-1.76693	0.323945	4.75156e-09	6.49203e-08	19	53519527	53580269	60743	+	ZNF331	protein_coding	chromosome	zinc finger protein 331 [Source:HGNC Symbol;Acc:HGNC:15489]	ZNF331	55422
ENSG00000148634	2269.09	0.761041	0.138445	4.76314e-09	6.50358e-08	10	67921899	68075301	153403	-	HERC4	protein_coding	chromosome	HECT and RLD domain containing E3 ubiquitin protein ligase 4 [Source:HGNC Symbol;Acc:HGNC:24521]	HERC4	26091
ENSG00000165506	172.658	-0.732647	0.132863	4.81173e-09	6.5616e-08	14	49625174	49635244	10071	-	DNAAF2	protein_coding	chromosome	dynein axonemal assembly factor 2 [Source:HGNC Symbol;Acc:HGNC:20188]	DNAAF2	55172
ENSG00000100084	2792.85	0.911359	0.1678	4.81287e-09	6.5616e-08	22	19330698	19447450	116753	-	HIRA	protein_coding	chromosome	histone cell cycle regulator [Source:HGNC Symbol;Acc:HGNC:4916]	HIRA	7290
ENSG00000164104	320.576	-0.909654	0.167477	4.8151e-09	6.5616e-08	4	173331376	173334432	3057	-	HMGB2	protein_coding	chromosome	high mobility group box 2 [Source:HGNC Symbol;Acc:HGNC:5000]	HMGB2	3148
ENSG00000214944	21.4624	-3.60434	0.769242	4.86071e-09	6.61808e-08	5	73626158	73941993	315836	+	ARHGEF28	protein_coding	chromosome	Rho guanine nucleotide exchange factor 28 [Source:HGNC Symbol;Acc:HGNC:30322]	ARHGEF28	64283
ENSG00000154305	3064.14	1.05066	0.193797	4.86291e-09	6.61808e-08	1	222618097	222668007	49911	+	MIA3	protein_coding	chromosome	MIA SH3 domain ER export factor 3 [Source:HGNC Symbol;Acc:HGNC:24008]	MIA3	375056
ENSG00000198000	1289.43	-0.486171	0.0852164	4.90094e-09	6.66547e-08	9	92297358	92325636	28279	-	NOL8	protein_coding	chromosome	nucleolar protein 8 [Source:HGNC Symbol;Acc:HGNC:23387]	NOL8	55035
ENSG00000122359	16958	-0.82807	0.151843	4.95981e-09	6.74113e-08	10	80150889	80205572	54684	-	ANXA11	protein_coding	chromosome	annexin A11 [Source:HGNC Symbol;Acc:HGNC:535]	ANXA11	311
ENSG00000043462	10989.5	1.65863	0.303906	5.03916e-09	6.8445e-08	5	170246233	170297815	51583	-	LCP2	protein_coding	chromosome	lymphocyte cytosolic protein 2 [Source:HGNC Symbol;Acc:HGNC:6529]	LCP2	3937
ENSG00000125835	5675.93	0.492879	0.0865396	5.04675e-09	6.85034e-08	20	2461634	2470853	9220	-	SNRPB	protein_coding	chromosome	small nuclear ribonucleoprotein polypeptides B and B1 [Source:HGNC Symbol;Acc:HGNC:11153]	SNRPB	6628
ENSG00000181061	3314.83	0.594882	0.105949	5.07177e-09	6.87981e-08	3	42782908	42804490	21583	-	HIGD1A	protein_coding	chromosome	HIG1 hypoxia inducible domain family member 1A [Source:HGNC Symbol;Acc:HGNC:29527]	HIGD1A	25994
ENSG00000139410	1309.27	-0.829691	0.152289	5.09097e-09	6.90135e-08	12	113422380	113438276	15897	+	SDSL	protein_coding	chromosome	serine dehydratase like [Source:HGNC Symbol;Acc:HGNC:30404]	SDSL	113675
ENSG00000180539	199.393	-2.57224	0.493081	5.15508e-09	6.98371e-08	9	137027464	137037957	10494	+	C9orf139	lncRNA	chromosome	chromosome 9 putative open reading frame 139 [Source:HGNC Symbol;Acc:HGNC:31426]	C9orf139	401563
ENSG00000173110	927.872	2.73805	0.53115	5.15948e-09	6.98511e-08	1	161524540	161526894	2355	+	HSPA6	protein_coding	chromosome	heat shock protein family A (Hsp70) member 6 [Source:HGNC Symbol;Acc:HGNC:5239]	HSPA6	3310
ENSG00000090447	93.4649	-2.94563	0.581134	5.17847e-09	7.00626e-08	16	4257186	4273075	15890	-	TFAP4	protein_coding	chromosome	transcription factor AP-4 [Source:HGNC Symbol;Acc:HGNC:11745]	TFAP4	7023
ENSG00000148700	746.554	-1.25389	0.230635	5.23034e-09	7.07185e-08	10	109996368	110135565	139198	+	ADD3	protein_coding	chromosome	adducin 3 [Source:HGNC Symbol;Acc:HGNC:245]	ADD3	120
ENSG00000139597	3500.44	2.14818	0.40189	5.35919e-09	7.24135e-08	13	32400723	32428311	27589	-	N4BP2L1	protein_coding	chromosome	NEDD4 binding protein 2 like 1 [Source:HGNC Symbol;Acc:HGNC:25037]	N4BP2L1	90634
ENSG00000286281	57.2285	1.06472	0.19701	5.37935e-09	7.26387e-08	6	14210293	14214374	4082	+	AL353152.2	lncRNA	chromosome	novel transcript	AL353152.2	NA
ENSG00000185515	964.463	-0.987917	0.182912	5.41237e-09	7.30371e-08	X	155071420	155123077	51658	+	BRCC3	protein_coding	chromosome	BRCA1/BRCA2-containing complex subunit 3 [Source:HGNC Symbol;Acc:HGNC:24185]	BRCC3	79184
ENSG00000032389	581.94	-0.61023	0.109172	5.44804e-09	7.34708e-08	2	3188925	3377830	188906	-	EIPR1	protein_coding	chromosome	EARP complex and GARP complex interacting protein 1 [Source:HGNC Symbol;Acc:HGNC:12383]	EIPR1	7260
ENSG00000174021	5236.53	0.437162	0.0764787	5.54335e-09	7.47077e-08	1	84498325	84506581	8257	-	GNG5	protein_coding	chromosome	G protein subunit gamma 5 [Source:HGNC Symbol;Acc:HGNC:4408]	GNG5	2787
ENSG00000144233	1528.27	0.613955	0.109996	5.60366e-09	7.54582e-08	2	127861630	127885967	24338	-	AMMECR1L	protein_coding	chromosome	AMMECR1 like [Source:HGNC Symbol;Acc:HGNC:28658]	AMMECR1L	83607
ENSG00000115539	410.185	-0.849925	0.156736	5.6063e-09	7.54582e-08	2	100562993	100576739	13747	+	PDCL3	protein_coding	chromosome	phosducin like 3 [Source:HGNC Symbol;Acc:HGNC:28860]	PDCL3	79031
ENSG00000157510	737.509	-1.89889	0.351706	5.61113e-09	7.54744e-08	5	149271859	149343637	71779	+	AFAP1L1	protein_coding	chromosome	actin filament associated protein 1 like 1 [Source:HGNC Symbol;Acc:HGNC:26714]	AFAP1L1	134265
ENSG00000041357	4933.2	0.835168	0.153855	5.61905e-09	7.55321e-08	15	78540405	78552417	12013	+	PSMA4	protein_coding	chromosome	proteasome 20S subunit alpha 4 [Source:HGNC Symbol;Acc:HGNC:9533]	PSMA4	5685
ENSG00000076053	1313.49	0.780854	0.143125	5.62496e-09	7.55627e-08	11	114400030	114414203	14174	+	RBM7	protein_coding	chromosome	RNA binding motif protein 7 [Source:HGNC Symbol;Acc:HGNC:9904]	RBM7	10179
ENSG00000224080	22.4948	1.78553	0.329465	5.64985e-09	7.58481e-08	3	37143512	37143958	447	-	UBE2FP1	processed_pseudogene	chromosome	UBE2F pseudogene 1 [Source:HGNC Symbol;Acc:HGNC:44535]	UBE2FP1	NA
ENSG00000108773	463.124	-1.20168	0.222022	5.70857e-09	7.65869e-08	17	42113111	42121367	8257	-	KAT2A	protein_coding	chromosome	lysine acetyltransferase 2A [Source:HGNC Symbol;Acc:HGNC:4201]	KAT2A	2648
ENSG00000185818	111.969	-1.93418	0.359066	5.75277e-09	7.71301e-08	4	2059327	2069089	9763	+	NAT8L	protein_coding	chromosome	N-acetyltransferase 8 like [Source:HGNC Symbol;Acc:HGNC:26742]	NAT8L	339983
ENSG00000233461	93.6268	1.55736	0.286445	5.86057e-09	7.85248e-08	1	231520729	231528618	7890	-	AL445524.1	lncRNA	chromosome	novel transcript	AL445524.1	NA
ENSG00000155287	2298.94	1.91967	0.356497	5.91332e-09	7.91806e-08	10	99610522	99620609	10088	-	SLC25A28	protein_coding	chromosome	solute carrier family 25 member 28 [Source:HGNC Symbol;Acc:HGNC:23472]	SLC25A28	81894
ENSG00000167074	226.266	-1.65507	0.304939	5.94656e-09	7.95744e-08	22	41367333	41399326	31994	+	TEF	protein_coding	chromosome	TEF transcription factor, PAR bZIP family member [Source:HGNC Symbol;Acc:HGNC:11722]	TEF	7008
ENSG00000147592	500.216	-0.716298	0.130512	5.96579e-09	7.97805e-08	8	70635318	70669185	33868	-	LACTB2	protein_coding	chromosome	lactamase beta 2 [Source:HGNC Symbol;Acc:HGNC:18512]	LACTB2	51110
ENSG00000129355	101.765	1.61759	0.298047	6.06083e-09	8.09994e-08	19	10566460	10569059	2600	-	CDKN2D	protein_coding	chromosome	cyclin dependent kinase inhibitor 2D [Source:HGNC Symbol;Acc:HGNC:1790]	CDKN2D	1032
ENSG00000197355	2914.66	-1.35965	0.250696	6.069e-09	8.10564e-08	9	137077517	137084539	7023	+	UAP1L1	protein_coding	chromosome	UDP-N-acetylglucosamine pyrophosphorylase 1 like 1 [Source:HGNC Symbol;Acc:HGNC:28082]	UAP1L1	91373
ENSG00000156787	140.394	-0.882958	0.163613	6.0913e-09	8.13021e-08	8	123041968	123152153	110186	+	TBC1D31	protein_coding	chromosome	TBC1 domain family member 31 [Source:HGNC Symbol;Acc:HGNC:30888]	TBC1D31	93594
ENSG00000182173	158.916	-1.39446	0.257041	6.1248e-09	8.16968e-08	17	75515944	75524735	8792	+	TSEN54	protein_coding	chromosome	tRNA splicing endonuclease subunit 54 [Source:HGNC Symbol;Acc:HGNC:27561]	TSEN54	283989
ENSG00000182749	30.353	-1.6246	0.299506	6.14365e-09	8.18956e-08	1	25861484	25875708	14225	-	PAQR7	protein_coding	chromosome	progestin and adipoQ receptor family member 7 [Source:HGNC Symbol;Acc:HGNC:23146]	PAQR7	164091
ENSG00000170917	43.344	-2.27457	0.430752	6.19991e-09	8.25926e-08	4	122888697	122922968	34272	-	NUDT6	protein_coding	chromosome	nudix hydrolase 6 [Source:HGNC Symbol;Acc:HGNC:8053]	NUDT6	11162
ENSG00000164929	1804.26	2.88402	0.570172	6.23236e-09	8.29718e-08	8	103140713	103230305	89593	+	BAALC	protein_coding	chromosome	BAALC binder of MAP3K1 and KLF4 [Source:HGNC Symbol;Acc:HGNC:14333]	BAALC	79870
ENSG00000135720	4635.28	0.680483	0.123556	6.25888e-09	8.32715e-08	16	66720893	66751609	30717	-	DYNC1LI2	protein_coding	chromosome	dynein cytoplasmic 1 light intermediate chain 2 [Source:HGNC Symbol;Acc:HGNC:2966]	DYNC1LI2	1783
ENSG00000169032	5343.97	0.804793	0.148436	6.32381e-09	8.40816e-08	15	66386837	66491544	104708	+	MAP2K1	protein_coding	chromosome	mitogen-activated protein kinase kinase 1 [Source:HGNC Symbol;Acc:HGNC:6840]	MAP2K1	5604
ENSG00000165806	3311	1.79716	0.333167	6.40757e-09	8.51408e-08	10	113679162	113730907	51746	+	CASP7	protein_coding	chromosome	caspase 7 [Source:HGNC Symbol;Acc:HGNC:1508]	CASP7	840
ENSG00000177889	3343.91	0.680524	0.123675	6.43775e-09	8.54478e-08	12	93405673	93441947	36275	-	UBE2N	protein_coding	chromosome	ubiquitin conjugating enzyme E2 N [Source:HGNC Symbol;Acc:HGNC:12492]	UBE2N	7334
ENSG00000003402	31077.2	1.81756	0.337232	6.43889e-09	8.54478e-08	2	201116154	201176687	60534	+	CFLAR	protein_coding	chromosome	CASP8 and FADD like apoptosis regulator [Source:HGNC Symbol;Acc:HGNC:1876]	CFLAR	8837
ENSG00000153707	32.8242	2.89196	0.573277	6.55327e-09	8.68593e-08	9	8314246	10612723	2298478	-	PTPRD	protein_coding	chromosome	protein tyrosine phosphatase receptor type D [Source:HGNC Symbol;Acc:HGNC:9668]	PTPRD	5789
ENSG00000144224	6812.26	0.461269	0.0813195	6.55361e-09	8.68593e-08	2	135741734	135785056	43323	+	UBXN4	protein_coding	chromosome	UBX domain protein 4 [Source:HGNC Symbol;Acc:HGNC:14860]	UBXN4	23190
ENSG00000089127	11182.8	2.64939	0.515445	6.61652e-09	8.76373e-08	12	112905856	112933219	27364	+	OAS1	protein_coding	chromosome	2'-5'-oligoadenylate synthetase 1 [Source:HGNC Symbol;Acc:HGNC:8086]	OAS1	4938
ENSG00000169019	500.662	-0.718291	0.131361	6.63993e-09	8.78913e-08	4	47450787	47463702	12916	-	COMMD8	protein_coding	chromosome	COMM domain containing 8 [Source:HGNC Symbol;Acc:HGNC:26036]	COMMD8	54951
ENSG00000165169	1713.38	0.685968	0.124977	6.79344e-09	8.98662e-08	X	37836757	37847571	10815	-	DYNLT3	protein_coding	chromosome	dynein light chain Tctex-type 3 [Source:HGNC Symbol;Acc:HGNC:11694]	DYNLT3	6990
ENSG00000145725	2997.82	-1.03582	0.193449	7.02332e-09	9.2848e-08	5	103120149	103212799	92651	+	PPIP5K2	protein_coding	chromosome	diphosphoinositol pentakisphosphate kinase 2 [Source:HGNC Symbol;Acc:HGNC:29035]	PPIP5K2	23262
ENSG00000240498	77.5799	1.72825	0.320773	7.0297e-09	9.28733e-08	9	21994139	22128103	133965	+	CDKN2B-AS1	lncRNA	chromosome	CDKN2B antisense RNA 1 [Source:HGNC Symbol;Acc:HGNC:34341]	CDKN2B-AS1	100048912
ENSG00000101997	851.569	-0.644802	0.116916	7.07631e-09	9.34298e-08	X	49235470	49250520	15051	+	CCDC22	protein_coding	chromosome	coiled-coil domain containing 22 [Source:HGNC Symbol;Acc:HGNC:28909]	CCDC22	28952
ENSG00000160791	11752.8	0.938804	0.17531	7.17382e-09	9.46571e-08	3	46370854	46376206	5353	+	CCR5	protein_coding	chromosome	C-C motif chemokine receptor 5 [Source:HGNC Symbol;Acc:HGNC:1606]	CCR5	1234
ENSG00000068079	5338.78	2.47012	0.476384	7.30797e-09	9.6366e-08	17	43006740	43014456	7717	+	IFI35	protein_coding	chromosome	interferon induced protein 35 [Source:HGNC Symbol;Acc:HGNC:5399]	IFI35	3430
ENSG00000130159	498.031	-0.597801	0.107753	7.35038e-09	9.68638e-08	19	11505929	11529172	23244	-	ECSIT	protein_coding	chromosome	ECSIT signaling integrator [Source:HGNC Symbol;Acc:HGNC:29548]	ECSIT	51295
ENSG00000240065	1298.31	1.83094	0.341534	7.41179e-09	9.76112e-08	6	32844136	32859851	15716	+	PSMB9	protein_coding	chromosome	proteasome 20S subunit beta 9 [Source:HGNC Symbol;Acc:HGNC:9546]	PSMB9	5698
ENSG00000011295	687.927	-0.838042	0.155881	7.48214e-09	9.84754e-08	17	15999784	16045015	45232	+	TTC19	protein_coding	chromosome	tetratricopeptide repeat domain 19 [Source:HGNC Symbol;Acc:HGNC:26006]	TTC19	54902
ENSG00000234127	4235.65	1.39225	0.258431	7.50558e-09	9.87215e-08	6	30184455	30213427	28973	-	TRIM26	protein_coding	chromosome	tripartite motif containing 26 [Source:HGNC Symbol;Acc:HGNC:12962]	TRIM26	7726
ENSG00000112062	2528.96	-0.893763	0.16687	7.51686e-09	9.88073e-08	6	36027677	36111236	83560	+	MAPK14	protein_coding	chromosome	mitogen-activated protein kinase 14 [Source:HGNC Symbol;Acc:HGNC:6876]	MAPK14	1432
ENSG00000204217	5871.84	1.19103	0.222198	7.52755e-09	9.88853e-08	2	202376327	202567751	191425	+	BMPR2	protein_coding	chromosome	bone morphogenetic protein receptor type 2 [Source:HGNC Symbol;Acc:HGNC:1078]	BMPR2	659
ENSG00000121933	65.2538	-2.94665	0.590445	7.59102e-09	9.96114e-08	1	111483348	111563962	80615	-	TMIGD3	protein_coding	chromosome	transmembrane and immunoglobulin domain containing 3 [Source:HGNC Symbol;Acc:HGNC:51375]	TMIGD3	57413
ENSG00000276141	25.3202	2.07098	0.39068	7.5924e-09	9.96114e-08	15	22664359	22686213	21855	+	WHAMMP3	transcribed_unprocessed_pseudogene	chromosome	WAS protein homolog associated with actin, golgi membranes and microtubules pseudogene 3 [Source:HGNC Symbol;Acc:HGNC:27892]	WHAMMP3	NA
ENSG00000169756	15469.3	-0.804286	0.149258	7.63609e-09	1.00121e-07	2	108534355	108687246	152892	+	LIMS1	protein_coding	chromosome	LIM zinc finger domain containing 1 [Source:HGNC Symbol;Acc:HGNC:6616]	LIMS1	3987
ENSG00000026751	128641	2.47125	0.47754	7.68709e-09	1.00711e-07	1	160739057	160754821	15765	+	SLAMF7	protein_coding	chromosome	SLAM family member 7 [Source:HGNC Symbol;Acc:HGNC:21394]	SLAMF7	57823
ENSG00000115216	11752.9	0.74897	0.138175	7.69078e-09	1.00711e-07	2	27427790	27442259	14470	+	NRBP1	protein_coding	chromosome	nuclear receptor binding protein 1 [Source:HGNC Symbol;Acc:HGNC:7993]	NRBP1	29959
ENSG00000100647	25099.5	0.952093	0.178279	7.70585e-09	1.00845e-07	14	69611596	69715144	103549	+	SUSD6	protein_coding	chromosome	sushi domain containing 6 [Source:HGNC Symbol;Acc:HGNC:19956]	SUSD6	9766
ENSG00000161267	169.299	-1.74196	0.324497	7.72637e-09	1.0105e-07	3	197509783	197573323	63541	-	BDH1	protein_coding	chromosome	3-hydroxybutyrate dehydrogenase 1 [Source:HGNC Symbol;Acc:HGNC:1027]	BDH1	622
ENSG00000107738	1553.76	-1.49768	0.278052	7.73594e-09	1.01112e-07	10	71747556	71773520	25965	-	VSIR	protein_coding	chromosome	V-set immunoregulatory receptor [Source:HGNC Symbol;Acc:HGNC:30085]	VSIR	64115
ENSG00000130349	203.907	-0.634785	0.115276	7.78611e-09	1.01704e-07	6	107028199	107051586	23388	+	MTRES1	protein_coding	chromosome	mitochondrial transcription rescue factor 1 [Source:HGNC Symbol;Acc:HGNC:17971]	MTRES1	51250
ENSG00000111726	1437.52	-0.55137	0.0988937	7.82049e-09	1.02089e-07	12	22046218	22065674	19457	+	CMAS	protein_coding	chromosome	cytidine monophosphate N-acetylneuraminic acid synthetase [Source:HGNC Symbol;Acc:HGNC:18290]	CMAS	55907
ENSG00000166579	2659.21	0.764533	0.141409	7.85618e-09	1.0249e-07	17	8413131	8490411	77281	+	NDEL1	protein_coding	chromosome	nudE neurodevelopment protein 1 like 1 [Source:HGNC Symbol;Acc:HGNC:17620]	NDEL1	81565
ENSG00000278727	38.3321	-1.44971	0.26937	7.87794e-09	1.0271e-07	13	76887551	76891135	3585	+	AC000403.1	lncRNA	chromosome	novel transcript	AC000403.1	NA
ENSG00000128394	342.954	2.09722	0.396794	7.94011e-09	1.03435e-07	22	39040604	39055972	15369	+	APOBEC3F	protein_coding	chromosome	apolipoprotein B mRNA editing enzyme catalytic subunit 3F [Source:HGNC Symbol;Acc:HGNC:17356]	APOBEC3F	200316
ENSG00000129480	233.597	-0.884538	0.165373	7.94355e-09	1.03435e-07	14	31446036	31457506	11471	-	DTD2	protein_coding	chromosome	D-aminoacyl-tRNA deacylase 2 [Source:HGNC Symbol;Acc:HGNC:20277]	DTD2	112487
ENSG00000182310	197.56	1.73553	0.323834	8.14117e-09	1.05942e-07	19	51689128	51712387	23260	+	SPACA6	protein_coding	chromosome	sperm acrosome associated 6 [Source:HGNC Symbol;Acc:HGNC:27113]	SPACA6	147650
ENSG00000279803	80.8079	0.829888	0.154715	8.17286e-09	1.06288e-07	16	57142652	57144936	2285	+	AC009090.5	TEC	chromosome	TEC	AC009090.5	NA
ENSG00000134905	1502.88	-0.653938	0.119331	8.27012e-09	1.07486e-07	13	110641412	110713603	72192	-	CARS2	protein_coding	chromosome	cysteinyl-tRNA synthetase 2, mitochondrial [Source:HGNC Symbol;Acc:HGNC:25695]	CARS2	79587
ENSG00000223969	163.143	2.2612	0.432453	8.31263e-09	1.07971e-07	7	90590619	90597353	6735	-	AC002456.1	lncRNA	chromosome	novel transcript	AC002456.1	NA
ENSG00000170017	29462.1	1.14206	0.214113	8.34605e-09	1.08337e-07	3	105366909	105576900	209992	+	ALCAM	protein_coding	chromosome	activated leukocyte cell adhesion molecule [Source:HGNC Symbol;Acc:HGNC:400]	ALCAM	214
ENSG00000241764	98.5155	1.10887	0.208086	8.37367e-09	1.08628e-07	7	107739999	107744581	4583	-	AC002467.1	lncRNA	chromosome	novel transcript, antisense to CBLL1	AC002467.1	101927974
ENSG00000167112	646.052	-0.74181	0.137121	8.38808e-09	1.08747e-07	9	128305159	128322447	17289	-	TRUB2	protein_coding	chromosome	TruB pseudouridine synthase family member 2 [Source:HGNC Symbol;Acc:HGNC:17170]	TRUB2	26995
ENSG00000138640	458.593	-2.28164	0.437157	8.44926e-09	1.09472e-07	4	88725955	89111398	385444	-	FAM13A	protein_coding	chromosome	family with sequence similarity 13 member A [Source:HGNC Symbol;Acc:HGNC:19367]	FAM13A	10144
ENSG00000084110	58.2012	-2.53349	0.493955	8.69506e-09	1.12586e-07	12	95972662	95996365	23704	-	HAL	protein_coding	chromosome	histidine ammonia-lyase [Source:HGNC Symbol;Acc:HGNC:4806]	HAL	3034
ENSG00000170633	1004.33	0.577021	0.104279	8.81473e-09	1.14065e-07	12	121400041	121430623	30583	+	RNF34	protein_coding	chromosome	ring finger protein 34 [Source:HGNC Symbol;Acc:HGNC:17297]	RNF34	80196
ENSG00000197170	2530.49	0.630639	0.114912	8.82995e-09	1.14191e-07	17	67337916	67366605	28690	-	PSMD12	protein_coding	chromosome	proteasome 26S subunit, non-ATPase 12 [Source:HGNC Symbol;Acc:HGNC:9557]	PSMD12	5718
ENSG00000072422	237.799	-1.8781	0.353124	8.83924e-09	1.1424e-07	10	60869438	61001440	132003	-	RHOBTB1	protein_coding	chromosome	Rho related BTB domain containing 1 [Source:HGNC Symbol;Acc:HGNC:18738]	RHOBTB1	9886
ENSG00000272273	20.5027	2.40762	0.465788	8.86932e-09	1.14557e-07	6	30742929	30743592	664	+	IER3-AS1	lncRNA	chromosome	IER3 antisense RNA 1 [Source:HGNC Symbol;Acc:HGNC:53629]	IER3-AS1	NA
ENSG00000163795	1114.16	0.632773	0.115361	8.8835e-09	1.14669e-07	2	27377235	27380790	3556	-	ZNF513	protein_coding	chromosome	zinc finger protein 513 [Source:HGNC Symbol;Acc:HGNC:26498]	ZNF513	130557
ENSG00000100138	1300.53	-0.528382	0.0948759	8.99628e-09	1.16053e-07	22	41673933	41690504	16572	-	SNU13	protein_coding	chromosome	small nuclear ribonucleoprotein 13 [Source:HGNC Symbol;Acc:HGNC:7819]	SNU13	4809
ENSG00000153827	19150.1	0.873289	0.163879	9.0463e-09	1.16626e-07	2	229763837	229923239	159403	-	TRIP12	protein_coding	chromosome	thyroid hormone receptor interactor 12 [Source:HGNC Symbol;Acc:HGNC:12306]	TRIP12	9320
ENSG00000228477	135.214	1.57596	0.294442	9.19289e-09	1.18442e-07	1	39962680	39963404	725	+	AL663070.1	processed_pseudogene	chromosome	ribosomal protein S2 (RPS2) pseudogene	AL663070.1	NA
ENSG00000100918	409.472	1.7325	0.32464	9.20565e-09	1.18533e-07	14	24171853	24180257	8405	+	REC8	protein_coding	chromosome	REC8 meiotic recombination protein [Source:HGNC Symbol;Acc:HGNC:16879]	REC8	9985
ENSG00000162402	5109.59	0.71267	0.131684	9.32957e-09	1.20055e-07	1	55066359	55215364	149006	-	USP24	protein_coding	chromosome	ubiquitin specific peptidase 24 [Source:HGNC Symbol;Acc:HGNC:12623]	USP24	23358
ENSG00000223960	1126.31	1.08251	0.204039	9.37005e-09	1.20501e-07	2	178413635	178440243	26609	+	CHROMR	lncRNA	chromosome	cholesterol induced regulator of metabolism RNA [Source:HGNC Symbol;Acc:HGNC:54059]	CHROMR	101927027
ENSG00000158864	3718.4	-0.434034	0.0771482	9.4822e-09	1.21868e-07	1	161197104	161214723	17620	+	NDUFS2	protein_coding	chromosome	NADH:ubiquinone oxidoreductase core subunit S2 [Source:HGNC Symbol;Acc:HGNC:7708]	NDUFS2	4720
ENSG00000174446	363.138	-0.807704	0.151052	9.52983e-09	1.22338e-07	15	66490135	66497780	7646	-	SNAPC5	protein_coding	chromosome	small nuclear RNA activating complex polypeptide 5 [Source:HGNC Symbol;Acc:HGNC:15484]	SNAPC5	10302
ENSG00000137221	1679.47	0.661884	0.121483	9.53052e-09	1.22338e-07	6	43477523	43506556	29034	+	TJAP1	protein_coding	chromosome	tight junction associated protein 1 [Source:HGNC Symbol;Acc:HGNC:17949]	TJAP1	93643
ENSG00000138594	5823.87	0.773861	0.144237	9.58697e-09	1.22986e-07	15	51829628	51947295	117668	+	TMOD3	protein_coding	chromosome	tropomodulin 3 [Source:HGNC Symbol;Acc:HGNC:11873]	TMOD3	c(29766, 112268148)
ENSG00000185219	440.884	-0.900762	0.169644	9.62807e-09	1.23438e-07	3	44431705	44477670	45966	-	ZNF445	protein_coding	chromosome	zinc finger protein 445 [Source:HGNC Symbol;Acc:HGNC:21018]	ZNF445	353274
ENSG00000114315	202.668	2.48257	0.484259	9.65635e-09	1.23724e-07	3	194136148	194138732	2585	+	HES1	protein_coding	chromosome	hes family bHLH transcription factor 1 [Source:HGNC Symbol;Acc:HGNC:5192]	HES1	3280
ENSG00000145358	34.4595	-2.45899	0.478925	9.67601e-09	1.23899e-07	4	100185870	100190782	4913	-	DDIT4L	protein_coding	chromosome	DNA damage inducible transcript 4 like [Source:HGNC Symbol;Acc:HGNC:30555]	DDIT4L	115265
ENSG00000177034	486.073	-0.496046	0.0888862	9.68719e-09	1.23957e-07	5	79976716	79991262	14547	-	MTX3	protein_coding	chromosome	metaxin 3 [Source:HGNC Symbol;Acc:HGNC:24812]	MTX3	345778
ENSG00000131398	1085.63	-1.58338	0.296399	9.69247e-09	1.23957e-07	19	50311937	50333515	21579	-	KCNC3	protein_coding	chromosome	potassium voltage-gated channel subfamily C member 3 [Source:HGNC Symbol;Acc:HGNC:6235]	KCNC3	3748
ENSG00000100883	3128	0.655647	0.120317	9.76032e-09	1.24749e-07	14	34981957	35029686	47730	+	SRP54	protein_coding	chromosome	signal recognition particle 54 [Source:HGNC Symbol;Acc:HGNC:11301]	SRP54	6729
ENSG00000169446	2586.46	0.455771	0.0813134	9.88069e-09	1.26209e-07	X	135960588	135974029	13442	-	MMGT1	protein_coding	chromosome	membrane magnesium transporter 1 [Source:HGNC Symbol;Acc:HGNC:28100]	MMGT1	93380
ENSG00000273002	167.434	1.31153	0.246187	9.90174e-09	1.26401e-07	1	155978799	155982986	4188	+	ARHGEF2-AS2	lncRNA	chromosome	ARHGEF2 antisense RNA 2 [Source:HGNC Symbol;Acc:HGNC:55175]	ARHGEF2-AS2	107985209
ENSG00000165175	1136.69	-1.12672	0.212616	9.96058e-09	1.27074e-07	X	38801432	38806537	5106	+	MID1IP1	protein_coding	chromosome	MID1 interacting protein 1 [Source:HGNC Symbol;Acc:HGNC:20715]	MID1IP1	58526
ENSG00000033327	4493.83	1.07547	0.203188	9.99336e-09	1.27329e-07	11	78215293	78418348	203056	-	GAB2	protein_coding	chromosome	GRB2 associated binding protein 2 [Source:HGNC Symbol;Acc:HGNC:14458]	GAB2	9846
ENSG00000159322	9358.33	0.459621	0.0820673	9.99807e-09	1.27329e-07	15	72751369	72785846	34478	-	ADPGK	protein_coding	chromosome	ADP dependent glucokinase [Source:HGNC Symbol;Acc:HGNC:25250]	ADPGK	83440
ENSG00000115159	7104.33	0.756206	0.140855	1.00078e-08	1.27329e-07	2	156435290	156613735	178446	+	GPD2	protein_coding	chromosome	glycerol-3-phosphate dehydrogenase 2 [Source:HGNC Symbol;Acc:HGNC:4456]	GPD2	2820
ENSG00000151806	1134.25	-0.770598	0.143782	1.00104e-08	1.27329e-07	4	44678420	44700928	22509	+	GUF1	protein_coding	chromosome	GUF1 homolog, GTPase [Source:HGNC Symbol;Acc:HGNC:25799]	GUF1	60558
ENSG00000163214	650.127	-0.877045	0.165187	1.00112e-08	1.27329e-07	2	38797729	38875934	78206	-	DHX57	protein_coding	chromosome	DExH-box helicase 57 [Source:HGNC Symbol;Acc:HGNC:20086]	DHX57	90957
ENSG00000091947	514.831	-0.56793	0.102921	1.00418e-08	1.2764e-07	17	44011188	44023946	12759	-	TMEM101	protein_coding	chromosome	transmembrane protein 101 [Source:HGNC Symbol;Acc:HGNC:28653]	TMEM101	84336
ENSG00000114867	25762.5	0.303922	0.0535307	1.01364e-08	1.28763e-07	3	184314495	184335358	20864	+	EIF4G1	protein_coding	chromosome	eukaryotic translation initiation factor 4 gamma 1 [Source:HGNC Symbol;Acc:HGNC:3296]	EIF4G1	1981
ENSG00000099875	2152.77	-0.63764	0.116914	1.03547e-08	1.31457e-07	19	2037465	2051244	13780	-	MKNK2	protein_coding	chromosome	MAPK interacting serine/threonine kinase 2 [Source:HGNC Symbol;Acc:HGNC:7111]	MKNK2	2872
ENSG00000186591	3520.33	0.852008	0.160481	1.05331e-08	1.33639e-07	7	129830732	129952960	122229	-	UBE2H	protein_coding	chromosome	ubiquitin conjugating enzyme E2 H [Source:HGNC Symbol;Acc:HGNC:12484]	UBE2H	7328
ENSG00000170846	86.1914	-1.76896	0.333605	1.07099e-08	1.358e-07	4	6663396	6676755	13360	+	AC093323.1	protein_coding	chromosome	novel protein, similar to Morf4 family associated protein 1	AC093323.1	NA
ENSG00000196262	31525.8	0.379285	0.0673119	1.07512e-08	1.36241e-07	7	44796680	44824564	27885	+	PPIA	protein_coding	chromosome	peptidylprolyl isomerase A [Source:HGNC Symbol;Acc:HGNC:9253]	PPIA	5478
ENSG00000100220	6223.4	1.20416	0.227382	1.07959e-08	1.36724e-07	22	32387582	32412248	24667	-	RTCB	protein_coding	chromosome	RNA 2',3'-cyclic phosphate and 5'-OH ligase [Source:HGNC Symbol;Acc:HGNC:26935]	RTCB	51493
ENSG00000185722	7882	0.936716	0.177359	1.08044e-08	1.36748e-07	17	4163821	4263995	100175	-	ANKFY1	protein_coding	chromosome	ankyrin repeat and FYVE domain containing 1 [Source:HGNC Symbol;Acc:HGNC:20763]	ANKFY1	51479
ENSG00000185909	383.668	-2.61119	0.516352	1.08283e-08	1.36968e-07	3	49171598	49176486	4889	+	KLHDC8B	protein_coding	chromosome	kelch domain containing 8B [Source:HGNC Symbol;Acc:HGNC:28557]	KLHDC8B	200942
ENSG00000169220	134.795	-1.77914	0.335785	1.08497e-08	1.37154e-07	5	177357924	177372596	14673	+	RGS14	protein_coding	chromosome	regulator of G protein signaling 14 [Source:HGNC Symbol;Acc:HGNC:9996]	RGS14	10636
ENSG00000161791	14270.5	0.95399	0.180801	1.09589e-08	1.38451e-07	12	49636499	49708165	71667	-	FMNL3	protein_coding	chromosome	formin like 3 [Source:HGNC Symbol;Acc:HGNC:23698]	FMNL3	91010
ENSG00000137449	4261.31	1.56017	0.293304	1.1002e-08	1.38911e-07	4	15002481	15070153	67673	+	CPEB2	protein_coding	chromosome	cytoplasmic polyadenylation element binding protein 2 [Source:HGNC Symbol;Acc:HGNC:21745]	CPEB2	132864
ENSG00000106991	15665.7	-1.54357	0.290224	1.1079e-08	1.39798e-07	9	127815013	127854658	39646	-	ENG	protein_coding	chromosome	endoglin [Source:HGNC Symbol;Acc:HGNC:3349]	ENG	2022
ENSG00000174516	401.526	-1.47122	0.276639	1.11104e-08	1.40037e-07	11	66466327	66477337	11011	+	PELI3	protein_coding	chromosome	pellino E3 ubiquitin protein ligase family member 3 [Source:HGNC Symbol;Acc:HGNC:30010]	PELI3	246330
ENSG00000151135	969.785	1.08471	0.205662	1.1116e-08	1.40037e-07	12	106955719	106978778	23060	+	TMEM263	protein_coding	chromosome	transmembrane protein 263 [Source:HGNC Symbol;Acc:HGNC:28281]	TMEM263	90488
ENSG00000182700	87.1984	-1.17496	0.222283	1.11181e-08	1.40037e-07	5	140125937	140129392	3456	+	IGIP	protein_coding	chromosome	IgA inducing protein [Source:HGNC Symbol;Acc:HGNC:33847]	IGIP	492311
ENSG00000117143	1402.71	0.850046	0.160409	1.11706e-08	1.40528e-07	1	162561506	162599842	38337	+	UAP1	protein_coding	chromosome	UDP-N-acetylglucosamine pyrophosphorylase 1 [Source:HGNC Symbol;Acc:HGNC:12457]	UAP1	6675
ENSG00000230124	441.487	-0.86356	0.163266	1.14734e-08	1.4425e-07	1	180269653	180502954	233302	-	ACBD6	protein_coding	chromosome	acyl-CoA binding domain containing 6 [Source:HGNC Symbol;Acc:HGNC:23339]	ACBD6	c(84320, 100527964)
ENSG00000126883	2821.66	-0.914825	0.173455	1.15053e-08	1.44564e-07	9	131125586	131234663	109078	+	NUP214	protein_coding	chromosome	nucleoporin 214 [Source:HGNC Symbol;Acc:HGNC:8064]	NUP214	8021
ENSG00000105248	759.09	0.597877	0.109372	1.16699e-08	1.46509e-07	19	4247080	4269088	22009	+	YJU2	protein_coding	chromosome	YJU2 splicing factor homolog [Source:HGNC Symbol;Acc:HGNC:25518]	YJU2	55702
ENSG00000169288	211.27	-0.843866	0.159408	1.16742e-08	1.46509e-07	4	77862830	77952785	89956	+	MRPL1	protein_coding	chromosome	mitochondrial ribosomal protein L1 [Source:HGNC Symbol;Acc:HGNC:14275]	MRPL1	65008
ENSG00000112394	1505.67	1.21141	0.229352	1.17021e-08	1.4677e-07	6	111087503	111231194	143692	+	SLC16A10	protein_coding	chromosome	solute carrier family 16 member 10 [Source:HGNC Symbol;Acc:HGNC:17027]	SLC16A10	117247
ENSG00000124406	323.875	-1.06743	0.202964	1.19652e-08	1.49915e-07	4	42408373	42657105	248733	-	ATP8A1	protein_coding	chromosome	ATPase phospholipid transporting 8A1 [Source:HGNC Symbol;Acc:HGNC:13531]	ATP8A1	10396
ENSG00000166797	1933.49	-0.867875	0.164367	1.1969e-08	1.49915e-07	15	64072565	64093857	21293	-	CIAO2A	protein_coding	chromosome	cytosolic iron-sulfur assembly component 2A [Source:HGNC Symbol;Acc:HGNC:26235]	CIAO2A	84191
ENSG00000138035	5238.51	2.32026	0.451458	1.19745e-08	1.49915e-07	2	55634061	55693863	59803	-	PNPT1	protein_coding	chromosome	polyribonucleotide nucleotidyltransferase 1 [Source:HGNC Symbol;Acc:HGNC:23166]	PNPT1	87178
ENSG00000174238	7774.62	0.490381	0.0884452	1.22046e-08	1.52704e-07	17	1517718	1562792	45075	-	PITPNA	protein_coding	chromosome	phosphatidylinositol transfer protein alpha [Source:HGNC Symbol;Acc:HGNC:9001]	PITPNA	5306
ENSG00000154370	1337.18	0.676032	0.125376	1.22536e-08	1.53226e-07	1	228393673	228406835	13163	-	TRIM11	protein_coding	chromosome	tripartite motif containing 11 [Source:HGNC Symbol;Acc:HGNC:16281]	TRIM11	81559
ENSG00000156931	1036.81	-1.06076	0.201928	1.23326e-08	1.54108e-07	3	184812143	185052614	240472	+	VPS8	protein_coding	chromosome	VPS8 subunit of CORVET complex [Source:HGNC Symbol;Acc:HGNC:29122]	VPS8	23355
ENSG00000137871	285.158	-1.20113	0.227899	1.2339e-08	1.54108e-07	15	56630176	56734086	103911	-	ZNF280D	protein_coding	chromosome	zinc finger protein 280D [Source:HGNC Symbol;Acc:HGNC:25953]	ZNF280D	54816
ENSG00000123983	5323.65	0.875025	0.165988	1.23776e-08	1.5445e-07	2	222860942	222944639	83698	+	ACSL3	protein_coding	chromosome	acyl-CoA synthetase long chain family member 3 [Source:HGNC Symbol;Acc:HGNC:3570]	ACSL3	2181
ENSG00000234869	44.4839	-2.07575	0.398693	1.23876e-08	1.5445e-07	22	46541495	46548196	6702	+	AL021392.1	lncRNA	chromosome	novel transcript	AL021392.1	NA
ENSG00000115956	54207.2	1.0437	0.198749	1.23887e-08	1.5445e-07	2	68365282	68397453	32172	+	PLEK	protein_coding	chromosome	pleckstrin [Source:HGNC Symbol;Acc:HGNC:9070]	PLEK	5341
ENSG00000090554	91.7685	0.981449	0.186928	1.2469e-08	1.55358e-07	19	49474207	49486231	12025	+	FLT3LG	protein_coding	chromosome	fms related receptor tyrosine kinase 3 ligand [Source:HGNC Symbol;Acc:HGNC:3766]	FLT3LG	2323
ENSG00000125885	153.058	-0.715009	0.133451	1.25027e-08	1.55685e-07	20	5950652	5998977	48326	+	MCM8	protein_coding	chromosome	minichromosome maintenance 8 homologous recombination repair factor [Source:HGNC Symbol;Acc:HGNC:16147]	MCM8	84515
ENSG00000154640	1874.37	1.76663	0.335099	1.26083e-08	1.56906e-07	21	17593653	17612945	19293	-	BTG3	protein_coding	chromosome	BTG anti-proliferation factor 3 [Source:HGNC Symbol;Acc:HGNC:1132]	BTG3	10950
ENSG00000131165	4848.14	0.501463	0.0906793	1.26474e-08	1.57298e-07	16	89640816	89657738	16923	-	CHMP1A	protein_coding	chromosome	charged multivesicular body protein 1A [Source:HGNC Symbol;Acc:HGNC:8740]	CHMP1A	5119
ENSG00000185359	7913.69	0.724553	0.135476	1.26807e-08	1.57618e-07	17	81683326	81703138	19813	+	HGS	protein_coding	chromosome	hepatocyte growth factor-regulated tyrosine kinase substrate [Source:HGNC Symbol;Acc:HGNC:4897]	HGS	9146
ENSG00000166452	593.938	-0.725395	0.135656	1.27023e-08	1.57793e-07	11	8911139	8920084	8946	+	AKIP1	protein_coding	chromosome	A-kinase interacting protein 1 [Source:HGNC Symbol;Acc:HGNC:1170]	AKIP1	56672
ENSG00000160766	113.307	-1.69173	0.320406	1.27864e-08	1.58732e-07	1	155213821	155227422	13602	-	GBAP1	transcribed_unprocessed_pseudogene	chromosome	glucosylceramidase beta pseudogene 1 [Source:HGNC Symbol;Acc:HGNC:4178]	GBAP1	2630
ENSG00000123685	253.687	1.99127	0.381304	1.27932e-08	1.58732e-07	1	212686417	212699840	13424	-	BATF3	protein_coding	chromosome	basic leucine zipper ATF-like transcription factor 3 [Source:HGNC Symbol;Acc:HGNC:28915]	BATF3	55509
ENSG00000133302	167.562	-0.778337	0.146575	1.28244e-08	1.59024e-07	5	94618669	94739436	120768	+	SLF1	protein_coding	chromosome	SMC5-SMC6 complex localization factor 1 [Source:HGNC Symbol;Acc:HGNC:25408]	SLF1	84250
ENSG00000196405	6067.91	-1.29128	0.244751	1.28556e-08	1.59248e-07	14	99971449	100144236	172788	+	EVL	protein_coding	chromosome	Enah/Vasp-like [Source:HGNC Symbol;Acc:HGNC:20234]	EVL	51466
ENSG00000167107	442.278	-1.23086	0.233682	1.28578e-08	1.59248e-07	17	50426158	50474845	48688	+	ACSF2	protein_coding	chromosome	acyl-CoA synthetase family member 2 [Source:HGNC Symbol;Acc:HGNC:26101]	ACSF2	80221
ENSG00000222009	2927.14	1.28292	0.243251	1.29047e-08	1.59734e-07	1	44808482	44815585	7104	+	BTBD19	protein_coding	chromosome	BTB domain containing 19 [Source:HGNC Symbol;Acc:HGNC:27145]	BTBD19	149478
ENSG00000155876	1905.83	0.321284	0.0570765	1.2931e-08	1.59965e-07	9	19049427	19051025	1599	+	RRAGA	protein_coding	chromosome	Ras related GTP binding A [Source:HGNC Symbol;Acc:HGNC:16963]	RRAGA	10670
ENSG00000122862	43893.9	1.30353	0.247057	1.29429e-08	1.60016e-07	10	69088103	69104805	16703	+	SRGN	protein_coding	chromosome	serglycin [Source:HGNC Symbol;Acc:HGNC:9361]	SRGN	5552
ENSG00000135077	5328.79	-1.23131	0.233838	1.29716e-08	1.60277e-07	5	157085832	157142869	57038	-	HAVCR2	protein_coding	chromosome	hepatitis A virus cellular receptor 2 [Source:HGNC Symbol;Acc:HGNC:18437]	HAVCR2	84868
ENSG00000105974	65.673	2.881	0.587046	1.30721e-08	1.61422e-07	7	116524994	116561179	36186	+	CAV1	protein_coding	chromosome	caveolin 1 [Source:HGNC Symbol;Acc:HGNC:1527]	CAV1	857
ENSG00000005844	2828.4	-1.48724	0.281271	1.30832e-08	1.61463e-07	16	30472658	30523567	50910	+	ITGAL	protein_coding	chromosome	integrin subunit alpha L [Source:HGNC Symbol;Acc:HGNC:6148]	ITGAL	3683
ENSG00000100226	6514.63	2.09458	0.40356	1.31114e-08	1.61716e-07	22	38705742	38738299	32558	+	GTPBP1	protein_coding	chromosome	GTP binding protein 1 [Source:HGNC Symbol;Acc:HGNC:4669]	GTPBP1	9567
ENSG00000170214	17.7641	4.17484	1.12922	1.31617e-08	1.62239e-07	5	159865080	159973012	107933	+	ADRA1B	protein_coding	chromosome	adrenoceptor alpha 1B [Source:HGNC Symbol;Acc:HGNC:278]	ADRA1B	147
ENSG00000155926	3646.88	-1.11675	0.212877	1.31998e-08	1.62613e-07	8	133036728	133102912	66185	-	SLA	protein_coding	chromosome	Src like adaptor [Source:HGNC Symbol;Acc:HGNC:10902]	SLA	6503
ENSG00000082074	3226.5	-1.59763	0.302448	1.32342e-08	1.62939e-07	5	39105252	39274528	169277	-	FYB1	protein_coding	chromosome	FYN binding protein 1 [Source:HGNC Symbol;Acc:HGNC:4036]	FYB1	2533
ENSG00000162664	1237.17	0.555775	0.101461	1.33603e-08	1.64395e-07	1	89995110	90035533	40424	+	ZNF326	protein_coding	chromosome	zinc finger protein 326 [Source:HGNC Symbol;Acc:HGNC:14104]	ZNF326	284695
ENSG00000122591	1394.05	1.2865	0.244225	1.33832e-08	1.64579e-07	7	22889371	23014130	124760	-	FAM126A	protein_coding	chromosome	family with sequence similarity 126 member A [Source:HGNC Symbol;Acc:HGNC:24587]	FAM126A	84668
ENSG00000005812	2866.54	0.602161	0.110748	1.34784e-08	1.65652e-07	13	76992598	77027195	34598	-	FBXL3	protein_coding	chromosome	F-box and leucine rich repeat protein 3 [Source:HGNC Symbol;Acc:HGNC:13599]	FBXL3	26224
ENSG00000069869	443.53	1.97389	0.378563	1.36453e-08	1.67605e-07	15	55826922	55993660	166739	-	NEDD4	protein_coding	chromosome	NEDD4 E3 ubiquitin protein ligase [Source:HGNC Symbol;Acc:HGNC:7727]	NEDD4	4734
ENSG00000167778	2700.25	0.548333	0.100062	1.36598e-08	1.67683e-07	12	53064316	53079404	15089	-	SPRYD3	protein_coding	chromosome	SPRY domain containing 3 [Source:HGNC Symbol;Acc:HGNC:25920]	SPRYD3	84926
ENSG00000171174	37.7785	1.81427	0.345715	1.36987e-08	1.67946e-07	2	27781379	27890681	109303	-	RBKS	protein_coding	chromosome	ribokinase [Source:HGNC Symbol;Acc:HGNC:30325]	RBKS	64080
ENSG00000129084	5207.62	0.523415	0.0951791	1.36998e-08	1.67946e-07	11	14504874	14643635	138762	-	PSMA1	protein_coding	chromosome	proteasome 20S subunit alpha 1 [Source:HGNC Symbol;Acc:HGNC:9530]	PSMA1	5682
ENSG00000141380	3031.23	0.71129	0.133098	1.37054e-08	1.67946e-07	18	26016253	26091217	74965	-	SS18	protein_coding	chromosome	SS18 subunit of BAF chromatin remodeling complex [Source:HGNC Symbol;Acc:HGNC:11340]	SS18	6760
ENSG00000168209	3126.93	2.19287	0.425607	1.37639e-08	1.68563e-07	10	72273919	72276036	2118	+	DDIT4	protein_coding	chromosome	DNA damage inducible transcript 4 [Source:HGNC Symbol;Acc:HGNC:24944]	DDIT4	54541
ENSG00000285976	3481.8	1.04719	0.200163	1.37933e-08	1.68824e-07	6	63572472	63583587	11116	+	AL135905.2	protein_coding	chromosome	novel protein	AL135905.2	NA
ENSG00000123728	6691.37	1.6274	0.308707	1.38322e-08	1.69201e-07	X	132203024	132219480	16457	-	RAP2C	protein_coding	chromosome	RAP2C, member of RAS oncogene family [Source:HGNC Symbol;Acc:HGNC:21165]	RAP2C	57826
ENSG00000255302	1620.29	-0.665162	0.12366	1.38522e-08	1.69345e-07	15	48878134	48880173	2040	+	EID1	protein_coding	chromosome	EP300 interacting inhibitor of differentiation 1 [Source:HGNC Symbol;Acc:HGNC:1191]	EID1	23741
ENSG00000178935	203.261	-0.784027	0.148257	1.42032e-08	1.73534e-07	19	57803841	57814913	11073	-	ZNF552	protein_coding	chromosome	zinc finger protein 552 [Source:HGNC Symbol;Acc:HGNC:26135]	ZNF552	79818
ENSG00000148175	9407.17	1.49274	0.283187	1.42652e-08	1.7419e-07	9	121338987	121370304	31318	-	STOM	protein_coding	chromosome	stomatin [Source:HGNC Symbol;Acc:HGNC:3383]	STOM	2040
ENSG00000013588	144.824	3.11735	0.653577	1.44128e-08	1.75888e-07	12	12891559	12917937	26379	+	GPRC5A	protein_coding	chromosome	G protein-coupled receptor class C group 5 member A [Source:HGNC Symbol;Acc:HGNC:9836]	GPRC5A	9052
ENSG00000100926	2450.44	0.494343	0.0897284	1.46629e-08	1.78835e-07	14	24189149	24195687	6539	-	TM9SF1	protein_coding	chromosome	transmembrane 9 superfamily member 1 [Source:HGNC Symbol;Acc:HGNC:11864]	TM9SF1	10548
ENSG00000179598	60.3053	-1.14033	0.218118	1.47735e-08	1.8008e-07	17	17200995	17206333	5339	-	PLD6	protein_coding	chromosome	phospholipase D family member 6 [Source:HGNC Symbol;Acc:HGNC:30447]	PLD6	201164
ENSG00000136044	552.157	-1.36721	0.260044	1.48242e-08	1.80591e-07	12	105173297	105236203	62907	-	APPL2	protein_coding	chromosome	adaptor protein, phosphotyrosine interacting with PH domain and leucine zipper 2 [Source:HGNC Symbol;Acc:HGNC:18242]	APPL2	55198
ENSG00000187713	595.795	-0.561117	0.10287	1.48463e-08	1.80754e-07	9	137204082	137205648	1567	-	TMEM203	protein_coding	chromosome	transmembrane protein 203 [Source:HGNC Symbol;Acc:HGNC:28217]	TMEM203	94107
ENSG00000115091	33094.3	0.615591	0.113852	1.49722e-08	1.82181e-07	2	113890063	113962596	72534	+	ACTR3	protein_coding	chromosome	actin related protein 3 [Source:HGNC Symbol;Acc:HGNC:170]	ACTR3	10096
ENSG00000133657	89242.5	0.90432	0.172993	1.50541e-08	1.8307e-07	3	194402672	194498364	95693	-	ATP13A3	protein_coding	chromosome	ATPase 13A3 [Source:HGNC Symbol;Acc:HGNC:24113]	ATP13A3	79572
ENSG00000116560	12045.6	0.51473	0.0937762	1.50898e-08	1.83397e-07	1	35176378	35193145	16768	-	SFPQ	protein_coding	chromosome	splicing factor proline and glutamine rich [Source:HGNC Symbol;Acc:HGNC:10774]	SFPQ	6421
ENSG00000188822	14.1415	-3.32289	0.71746	1.52235e-08	1.84913e-07	1	23870515	23913362	42848	-	CNR2	protein_coding	chromosome	cannabinoid receptor 2 [Source:HGNC Symbol;Acc:HGNC:2160]	CNR2	1269
ENSG00000049167	330.353	-0.549993	0.100753	1.52667e-08	1.85331e-07	5	60866454	60945073	78620	-	ERCC8	protein_coding	chromosome	ERCC excision repair 8, CSA ubiquitin ligase complex subunit [Source:HGNC Symbol;Acc:HGNC:3439]	ERCC8	1161
ENSG00000136051	9799.72	0.721949	0.135804	1.53115e-08	1.85766e-07	12	105107324	105169130	61807	+	WASHC4	protein_coding	chromosome	WASH complex subunit 4 [Source:HGNC Symbol;Acc:HGNC:29174]	WASHC4	23325
ENSG00000102910	2222.41	-0.4195	0.0755694	1.53263e-08	1.85837e-07	16	48244300	48363122	118823	+	LONP2	protein_coding	chromosome	lon peptidase 2, peroxisomal [Source:HGNC Symbol;Acc:HGNC:20598]	LONP2	83752
ENSG00000137628	6510.5	2.55039	0.509267	1.54958e-08	1.87783e-07	4	168216291	168318883	102593	-	DDX60	protein_coding	chromosome	DExD/H-box helicase 60 [Source:HGNC Symbol;Acc:HGNC:25942]	DDX60	55601
ENSG00000272325	3281.26	-0.628623	0.116651	1.55592e-08	1.88442e-07	6	34279679	34392669	112991	-	NUDT3	protein_coding	chromosome	nudix hydrolase 3 [Source:HGNC Symbol;Acc:HGNC:8050]	NUDT3	11165
ENSG00000181381	21331	2.41411	0.477722	1.57895e-08	1.91119e-07	4	168356735	168537786	181052	-	DDX60L	protein_coding	chromosome	DExD/H-box 60 like [Source:HGNC Symbol;Acc:HGNC:26429]	DDX60L	91351
ENSG00000196371	3411.05	1.20213	0.230169	1.59223e-08	1.92615e-07	11	94543840	94549898	6059	+	FUT4	protein_coding	chromosome	fucosyltransferase 4 [Source:HGNC Symbol;Acc:HGNC:4015]	FUT4	2526
ENSG00000164169	280.957	-1.18685	0.227393	1.60233e-08	1.93723e-07	4	147637785	147684163	46379	-	PRMT9	protein_coding	chromosome	protein arginine methyltransferase 9 [Source:HGNC Symbol;Acc:HGNC:25099]	PRMT9	90826
ENSG00000119771	122.599	1.96586	0.379241	1.61433e-08	1.95061e-07	2	23385179	23708611	323433	+	KLHL29	protein_coding	chromosome	kelch like family member 29 [Source:HGNC Symbol;Acc:HGNC:29404]	KLHL29	114818
ENSG00000100342	3692.96	2.04467	0.395997	1.61607e-08	1.95158e-07	22	36253071	36267530	14460	+	APOL1	protein_coding	chromosome	apolipoprotein L1 [Source:HGNC Symbol;Acc:HGNC:618]	APOL1	8542
ENSG00000196247	468.583	1.64435	0.313843	1.62429e-08	1.96036e-07	7	64666083	64711582	45500	+	ZNF107	protein_coding	chromosome	zinc finger protein 107 [Source:HGNC Symbol;Acc:HGNC:12887]	ZNF107	51427
ENSG00000196230	33104.9	0.675372	0.126459	1.63565e-08	1.97294e-07	6	30717435	30725538	8104	+	TUBB	protein_coding	chromosome	tubulin beta class I [Source:HGNC Symbol;Acc:HGNC:20778]	TUBB	203068
ENSG00000099910	508.443	-1.02197	0.196603	1.64658e-08	1.98496e-07	22	20441519	20495844	54326	-	KLHL22	protein_coding	chromosome	kelch like family member 22 [Source:HGNC Symbol;Acc:HGNC:25888]	KLHL22	84861
ENSG00000206418	3106.15	1.22414	0.234526	1.64769e-08	1.98515e-07	18	8609437	8639382	29946	+	RAB12	protein_coding	chromosome	RAB12, member RAS oncogene family [Source:HGNC Symbol;Acc:HGNC:31332]	RAB12	201475
ENSG00000280046	86.9803	1.98242	0.383361	1.68599e-08	2.03012e-07	17	7858943	7866083	7141	+	AC104581.4	TEC	chromosome	TEC	AC104581.4	NA
ENSG00000172936	13157.8	1.01547	0.195554	1.69486e-08	2.03962e-07	3	38138478	38143022	4545	+	MYD88	protein_coding	chromosome	MYD88 innate immune signal transduction adaptor [Source:HGNC Symbol;Acc:HGNC:7562]	MYD88	4615
ENSG00000105321	811.591	0.914566	0.175826	1.71143e-08	2.05837e-07	19	47255980	47273701	17722	+	CCDC9	protein_coding	chromosome	coiled-coil domain containing 9 [Source:HGNC Symbol;Acc:HGNC:24560]	CCDC9	26093
ENSG00000108433	2533.75	0.411127	0.0742606	1.71582e-08	2.06246e-07	17	46923075	46975524	52450	+	GOSR2	protein_coding	chromosome	golgi SNAP receptor complex member 2 [Source:HGNC Symbol;Acc:HGNC:4431]	GOSR2	9570
ENSG00000112367	1409.63	-0.840969	0.161001	1.72972e-08	2.07797e-07	6	109690609	109878098	187490	+	FIG4	protein_coding	chromosome	FIG4 phosphoinositide 5-phosphatase [Source:HGNC Symbol;Acc:HGNC:16873]	FIG4	9896
ENSG00000086062	27140.1	1.5049	0.287515	1.73195e-08	2.07944e-07	9	33104082	33167356	63275	-	B4GALT1	protein_coding	chromosome	beta-1,4-galactosyltransferase 1 [Source:HGNC Symbol;Acc:HGNC:924]	B4GALT1	2683
ENSG00000162066	1541.39	-1.13043	0.217596	1.74982e-08	2.09968e-07	16	2520357	2531422	11066	+	AMDHD2	protein_coding	chromosome	amidohydrolase domain containing 2 [Source:HGNC Symbol;Acc:HGNC:24262]	AMDHD2	51005
ENSG00000171960	455.208	-0.57389	0.106035	1.77287e-08	2.12612e-07	1	42658335	42676758	18424	+	PPIH	protein_coding	chromosome	peptidylprolyl isomerase H [Source:HGNC Symbol;Acc:HGNC:14651]	PPIH	10465
ENSG00000175711	148.128	-0.832372	0.159385	1.77539e-08	2.12678e-07	17	82942155	83051810	109656	-	B3GNTL1	protein_coding	chromosome	UDP-GlcNAc:betaGal beta-1,3-N-acetylglucosaminyltransferase like 1 [Source:HGNC Symbol;Acc:HGNC:21727]	B3GNTL1	146712
ENSG00000167258	4665.61	0.577892	0.106846	1.77547e-08	2.12678e-07	17	39461486	39564907	103422	+	CDK12	protein_coding	chromosome	cyclin dependent kinase 12 [Source:HGNC Symbol;Acc:HGNC:24224]	CDK12	51755
ENSG00000152234	14407.9	-0.540691	0.099435	1.79435e-08	2.14816e-07	18	46080248	46104334	24087	-	ATP5F1A	protein_coding	chromosome	ATP synthase F1 subunit alpha [Source:HGNC Symbol;Acc:HGNC:823]	ATP5F1A	498
ENSG00000127220	417.125	-1.13906	0.219467	1.80704e-08	2.16211e-07	19	17292131	17310236	18106	-	ABHD8	protein_coding	chromosome	abhydrolase domain containing 8 [Source:HGNC Symbol;Acc:HGNC:23759]	ABHD8	79575
ENSG00000163590	611.133	-0.87474	0.168155	1.81257e-08	2.16747e-07	3	160755602	161078902	323301	+	PPM1L	protein_coding	chromosome	protein phosphatase, Mg2+/Mn2+ dependent 1L [Source:HGNC Symbol;Acc:HGNC:16381]	PPM1L	151742
ENSG00000101019	857.264	-0.843788	0.161848	1.81398e-08	2.16791e-07	20	35302566	35412031	109466	-	UQCC1	protein_coding	chromosome	ubiquinol-cytochrome c reductase complex assembly factor 1 [Source:HGNC Symbol;Acc:HGNC:15891]	UQCC1	55245
ENSG00000227345	736.3	-0.43988	0.0798742	1.83429e-08	2.19093e-07	10	49818279	49970203	151925	-	PARG	protein_coding	chromosome	poly(ADP-ribose) glycohydrolase [Source:HGNC Symbol;Acc:HGNC:8605]	PARG	8505
ENSG00000117643	112.876	-1.65526	0.317421	1.83646e-08	2.19226e-07	1	25616791	25786206	169416	+	MAN1C1	protein_coding	chromosome	mannosidase alpha class 1C member 1 [Source:HGNC Symbol;Acc:HGNC:19080]	MAN1C1	57134
ENSG00000198722	1396.99	0.486258	0.0888136	1.84049e-08	2.19445e-07	9	35161992	35405338	243347	+	UNC13B	protein_coding	chromosome	unc-13 homolog B [Source:HGNC Symbol;Acc:HGNC:12566]	UNC13B	10497
ENSG00000101004	179.171	-2.20338	0.4327	1.84091e-08	2.19445e-07	20	25452697	25585531	132835	-	NINL	protein_coding	chromosome	ninein like [Source:HGNC Symbol;Acc:HGNC:29163]	NINL	22981
ENSG00000105245	265.501	-1.33625	0.256316	1.84146e-08	2.19445e-07	19	40665905	40690972	25068	-	NUMBL	protein_coding	chromosome	NUMB like endocytic adaptor protein [Source:HGNC Symbol;Acc:HGNC:8061]	NUMBL	9253
ENSG00000150991	37961.2	0.843983	0.161994	1.84802e-08	2.201e-07	12	124911604	124917368	5765	-	UBC	protein_coding	chromosome	ubiquitin C [Source:HGNC Symbol;Acc:HGNC:12468]	UBC	7316
ENSG00000170779	1264.61	1.47522	0.28255	1.85214e-08	2.20465e-07	14	105009573	105021083	11511	-	CDCA4	protein_coding	chromosome	cell division cycle associated 4 [Source:HGNC Symbol;Acc:HGNC:14625]	CDCA4	55038
ENSG00000163918	164.183	-0.902447	0.173917	1.8613e-08	2.21428e-07	3	186789880	186807058	17179	-	RFC4	protein_coding	chromosome	replication factor C subunit 4 [Source:HGNC Symbol;Acc:HGNC:9972]	RFC4	5984
ENSG00000133731	1279.39	0.777525	0.148323	1.86974e-08	2.22306e-07	8	81656914	81686331	29418	-	IMPA1	protein_coding	chromosome	inositol monophosphatase 1 [Source:HGNC Symbol;Acc:HGNC:6050]	IMPA1	3612
ENSG00000136514	573.878	2.19721	0.431605	1.87176e-08	2.22317e-07	3	187368385	187372076	3692	+	RTP4	protein_coding	chromosome	receptor transporter protein 4 [Source:HGNC Symbol;Acc:HGNC:23992]	RTP4	64108
ENSG00000181817	658.225	-0.745612	0.14168	1.87197e-08	2.22317e-07	1	36391238	36397908	6671	-	LSM10	protein_coding	chromosome	LSM10, U7 small nuclear RNA associated [Source:HGNC Symbol;Acc:HGNC:17562]	LSM10	84967
ENSG00000166145	1030.68	-1.3944	0.267381	1.87563e-08	2.22624e-07	15	40844018	40858207	14190	+	SPINT1	protein_coding	chromosome	serine peptidase inhibitor, Kunitz type 1 [Source:HGNC Symbol;Acc:HGNC:11246]	SPINT1	6692
ENSG00000150967	133.561	-2.04294	0.397884	1.87798e-08	2.22776e-07	12	122920951	122981649	60699	-	ABCB9	protein_coding	chromosome	ATP binding cassette subfamily B member 9 [Source:HGNC Symbol;Acc:HGNC:50]	ABCB9	23457
ENSG00000107404	1521.13	0.726528	0.137756	1.895e-08	2.24667e-07	1	1335276	1349418	14143	-	DVL1	protein_coding	chromosome	dishevelled segment polarity protein 1 [Source:HGNC Symbol;Acc:HGNC:3084]	DVL1	1855
ENSG00000110057	8677.81	1.15686	0.223184	1.89629e-08	2.24691e-07	11	67991100	68004982	13883	-	UNC93B1	protein_coding	chromosome	unc-93 homolog B1, TLR signaling regulator [Source:HGNC Symbol;Acc:HGNC:13481]	UNC93B1	81622
ENSG00000176595	127.427	-1.46587	0.281066	1.90604e-08	2.25718e-07	8	1973677	2006936	33260	+	KBTBD11	protein_coding	chromosome	kelch repeat and BTB domain containing 11 [Source:HGNC Symbol;Acc:HGNC:29104]	KBTBD11	9920
ENSG00000115652	5526.78	1.13211	0.218632	1.91645e-08	2.26822e-07	2	106093308	106194301	100994	-	UXS1	protein_coding	chromosome	UDP-glucuronate decarboxylase 1 [Source:HGNC Symbol;Acc:HGNC:17729]	UXS1	80146
ENSG00000121879	2342.99	0.570506	0.105685	1.94886e-08	2.30526e-07	3	179148114	179240093	91980	+	PIK3CA	protein_coding	chromosome	phosphatidylinositol-4,5-bisphosphate 3-kinase catalytic subunit alpha [Source:HGNC Symbol;Acc:HGNC:8975]	PIK3CA	5290
ENSG00000180354	697.939	0.796312	0.152494	1.96614e-08	2.32439e-07	7	30134986	30162762	27777	+	MTURN	protein_coding	chromosome	maturin, neural progenitor differentiation regulator homolog [Source:HGNC Symbol;Acc:HGNC:25457]	MTURN	222166
ENSG00000105404	1252.96	0.601193	0.112021	2.00597e-08	2.37012e-07	19	41956681	41959321	2641	-	RABAC1	protein_coding	chromosome	Rab acceptor 1 [Source:HGNC Symbol;Acc:HGNC:9794]	RABAC1	10567
ENSG00000109606	7281.47	0.521914	0.0960785	2.01248e-08	2.37647e-07	4	24517441	24584554	67114	-	DHX15	protein_coding	chromosome	DEAH-box helicase 15 [Source:HGNC Symbol;Acc:HGNC:2738]	DHX15	1665
ENSG00000126214	4495.02	0.553333	0.102368	2.02868e-08	2.39423e-07	14	103561896	103714249	152354	+	KLC1	protein_coding	chromosome	kinesin light chain 1 [Source:HGNC Symbol;Acc:HGNC:6387]	KLC1	3831
ENSG00000159131	2936.03	0.576716	0.107122	2.05112e-08	2.41934e-07	21	33503931	33543491	39561	-	GART	protein_coding	chromosome	phosphoribosylglycinamide formyltransferase, phosphoribosylglycinamide synthetase, phosphoribosylaminoimidazole synthetase [Source:HGNC Symbol;Acc:HGNC:4163]	GART	2618
ENSG00000234771	193.641	-1.75115	0.338118	2.06908e-08	2.43914e-07	9	128108581	128118693	10113	-	SLC25A25-AS1	lncRNA	chromosome	SLC25A25 antisense RNA 1 [Source:HGNC Symbol;Acc:HGNC:27844]	SLC25A25-AS1	NA
ENSG00000173933	2519.7	0.610042	0.114083	2.14133e-08	2.52289e-07	11	66638667	66668374	29708	+	RBM4	protein_coding	chromosome	RNA binding motif protein 4 [Source:HGNC Symbol;Acc:HGNC:9901]	RBM4	5936
ENSG00000145050	2606.26	0.682228	0.129085	2.15373e-08	2.53606e-07	3	51385291	51389397	4107	+	MANF	protein_coding	chromosome	mesencephalic astrocyte derived neurotrophic factor [Source:HGNC Symbol;Acc:HGNC:15461]	MANF	7873
ENSG00000111860	512.877	1.13997	0.221084	2.16337e-08	2.54597e-07	6	118460772	118710075	249304	-	CEP85L	protein_coding	chromosome	centrosomal protein 85 like [Source:HGNC Symbol;Acc:HGNC:21638]	CEP85L	387119
ENSG00000126756	1454.96	0.532467	0.0984303	2.17851e-08	2.56234e-07	X	47651796	47659180	7385	-	UXT	protein_coding	chromosome	ubiquitously expressed prefoldin like chaperone [Source:HGNC Symbol;Acc:HGNC:12641]	UXT	8409
ENSG00000280088	142.142	-0.725838	0.138289	2.18263e-08	2.56573e-07	12	100032325	100034074	1750	-	AC126474.2	TEC	chromosome	TEC	AC126474.2	NA
ENSG00000279059	42.1868	-1.33457	0.257666	2.1954e-08	2.57929e-07	17	54956760	54958426	1667	-	AC007485.2	TEC	chromosome	TEC	AC007485.2	NA
ENSG00000128335	8721.44	1.54157	0.297162	2.19786e-08	2.58072e-07	22	36226209	36239954	13746	-	APOL2	protein_coding	chromosome	apolipoprotein L2 [Source:HGNC Symbol;Acc:HGNC:619]	APOL2	23780
ENSG00000158716	673.639	-0.716402	0.13638	2.21624e-08	2.59942e-07	1	159780932	159782543	1612	+	DUSP23	protein_coding	chromosome	dual specificity phosphatase 23 [Source:HGNC Symbol;Acc:HGNC:21480]	DUSP23	54935
ENSG00000173614	470.663	-0.742566	0.141877	2.21629e-08	2.59942e-07	1	9943428	9985501	42074	+	NMNAT1	protein_coding	chromosome	nicotinamide nucleotide adenylyltransferase 1 [Source:HGNC Symbol;Acc:HGNC:17877]	NMNAT1	64802
ENSG00000205413	10414.7	2.57803	0.523583	2.22439e-08	2.60745e-07	7	93099513	93118023	18511	-	SAMD9	protein_coding	chromosome	sterile alpha motif domain containing 9 [Source:HGNC Symbol;Acc:HGNC:1348]	SAMD9	54809
ENSG00000162542	427.635	-0.67083	0.12686	2.23232e-08	2.61528e-07	1	19682240	19799945	117706	-	TMCO4	protein_coding	chromosome	transmembrane and coiled-coil domains 4 [Source:HGNC Symbol;Acc:HGNC:27393]	TMCO4	255104
ENSG00000102879	2251.39	-1.7663	0.342426	2.2752e-08	2.664e-07	16	30182827	30189076	6250	+	CORO1A	protein_coding	chromosome	coronin 1A [Source:HGNC Symbol;Acc:HGNC:2252]	CORO1A	11151
ENSG00000247626	310.371	-0.85137	0.164727	2.27806e-08	2.66585e-07	2	197705369	197708395	3027	+	MARS2	protein_coding	chromosome	methionyl-tRNA synthetase 2, mitochondrial [Source:HGNC Symbol;Acc:HGNC:25133]	MARS2	92935
ENSG00000187583	163.047	2.42295	0.486897	2.28193e-08	2.66841e-07	1	966482	975865	9384	+	PLEKHN1	protein_coding	chromosome	pleckstrin homology domain containing N1 [Source:HGNC Symbol;Acc:HGNC:25284]	PLEKHN1	84069
ENSG00000272916	198.189	1.45492	0.280854	2.28281e-08	2.66841e-07	10	73796514	73811651	15138	-	AC022400.5	protein_coding	chromosome	novel transcript	AC022400.5	NA
ENSG00000166848	2653.86	0.569746	0.106103	2.29061e-08	2.67526e-07	16	75647773	75761872	114100	+	TERF2IP	protein_coding	chromosome	TERF2 interacting protein [Source:HGNC Symbol;Acc:HGNC:19246]	TERF2IP	54386
ENSG00000119638	1934.65	-0.683488	0.129626	2.29138e-08	2.67526e-07	14	75079353	75127344	47992	-	NEK9	protein_coding	chromosome	NIMA related kinase 9 [Source:HGNC Symbol;Acc:HGNC:18591]	NEK9	91754
ENSG00000159840	22778.4	-0.687622	0.130495	2.29253e-08	2.67526e-07	7	143381295	143391111	9817	+	ZYX	protein_coding	chromosome	zyxin [Source:HGNC Symbol;Acc:HGNC:13200]	ZYX	7791
ENSG00000103495	3607.95	-1.24787	0.241918	2.31741e-08	2.70278e-07	16	29806106	29811164	5059	+	MAZ	protein_coding	chromosome	MYC associated zinc finger protein [Source:HGNC Symbol;Acc:HGNC:6914]	MAZ	4150
ENSG00000126561	11465.8	1.33879	0.259007	2.32397e-08	2.70891e-07	17	42287547	42311943	24397	+	STAT5A	protein_coding	chromosome	signal transducer and activator of transcription 5A [Source:HGNC Symbol;Acc:HGNC:11366]	STAT5A	6776
ENSG00000142405	120.005	-2.8311	0.588785	2.32658e-08	2.71043e-07	19	53793741	53824394	30654	-	NLRP12	protein_coding	chromosome	NLR family pyrin domain containing 12 [Source:HGNC Symbol;Acc:HGNC:22938]	NLRP12	91662
ENSG00000185015	144.382	1.31644	0.254883	2.34374e-08	2.72889e-07	8	85220587	85284073	63487	+	CA13	protein_coding	chromosome	carbonic anhydrase 13 [Source:HGNC Symbol;Acc:HGNC:14914]	CA13	377677
ENSG00000175489	2328.77	-1.52321	0.294326	2.34827e-08	2.73264e-07	19	18391137	18397622	6486	-	LRRC25	protein_coding	chromosome	leucine rich repeat containing 25 [Source:HGNC Symbol;Acc:HGNC:29806]	LRRC25	126364
ENSG00000150457	1748.44	1.19378	0.231952	2.36549e-08	2.75114e-07	13	20973036	21061586	88551	-	LATS2	protein_coding	chromosome	large tumor suppressor kinase 2 [Source:HGNC Symbol;Acc:HGNC:6515]	LATS2	26524
ENSG00000215883	161.305	-1.5904	0.307654	2.38556e-08	2.77293e-07	1	54169651	54200036	30386	-	CYB5RL	protein_coding	chromosome	cytochrome b5 reductase like [Source:HGNC Symbol;Acc:HGNC:32220]	CYB5RL	606495
ENSG00000014914	110.366	1.92628	0.376548	2.401e-08	2.78931e-07	1	149928651	149936879	8229	-	MTMR11	protein_coding	chromosome	myotubularin related protein 11 [Source:HGNC Symbol;Acc:HGNC:24307]	MTMR11	10903
ENSG00000163513	3291.98	-2.08813	0.411662	2.4165e-08	2.80576e-07	3	30606601	30694142	87542	+	TGFBR2	protein_coding	chromosome	transforming growth factor beta receptor 2 [Source:HGNC Symbol;Acc:HGNC:11773]	TGFBR2	7048
ENSG00000100360	299.88	-0.819252	0.158415	2.42046e-08	2.80879e-07	22	36758202	36776256	18055	-	IFT27	protein_coding	chromosome	intraflagellar transport 27 [Source:HGNC Symbol;Acc:HGNC:18626]	IFT27	11020
ENSG00000030066	2845.17	0.885107	0.172039	2.42561e-08	2.8132e-07	11	47778087	47848555	70469	-	NUP160	protein_coding	chromosome	nucleoporin 160 [Source:HGNC Symbol;Acc:HGNC:18017]	NUP160	23279
ENSG00000162714	1411.21	1.00134	0.195356	2.43147e-08	2.81545e-07	1	247297412	247331846	34435	-	ZNF496	protein_coding	chromosome	zinc finger protein 496 [Source:HGNC Symbol;Acc:HGNC:23713]	ZNF496	84838
ENSG00000130940	1070.82	1.89066	0.369185	2.43162e-08	2.81545e-07	1	10636604	10796650	160047	-	CASZ1	protein_coding	chromosome	castor zinc finger 1 [Source:HGNC Symbol;Acc:HGNC:26002]	CASZ1	54897
ENSG00000198055	3133.08	-0.800319	0.1545	2.43891e-08	2.82233e-07	5	177403204	177442901	39698	+	GRK6	protein_coding	chromosome	G protein-coupled receptor kinase 6 [Source:HGNC Symbol;Acc:HGNC:4545]	GRK6	2870
ENSG00000119906	1761.51	-0.851627	0.165226	2.45612e-08	2.84066e-07	10	100912963	100965134	52172	+	SLF2	protein_coding	chromosome	SMC5-SMC6 complex localization factor 2 [Source:HGNC Symbol;Acc:HGNC:17814]	SLF2	55719
ENSG00000167670	317.009	-1.11195	0.216808	2.45917e-08	2.8426e-07	19	4402640	4445018	42379	+	CHAF1A	protein_coding	chromosome	chromatin assembly factor 1 subunit A [Source:HGNC Symbol;Acc:HGNC:1910]	CHAF1A	10036
ENSG00000204592	48257	1.25344	0.243589	2.48403e-08	2.86974e-07	6	30489509	30494194	4686	+	HLA-E	protein_coding	chromosome	major histocompatibility complex, class I, E [Source:HGNC Symbol;Acc:HGNC:4962]	HLA-E	3133
ENSG00000117479	879.065	0.827996	0.160412	2.49561e-08	2.88152e-07	1	169463909	169485944	22036	-	SLC19A2	protein_coding	chromosome	solute carrier family 19 member 2 [Source:HGNC Symbol;Acc:HGNC:10938]	SLC19A2	10560
ENSG00000126215	215.821	-0.950477	0.185471	2.50145e-08	2.88666e-07	14	103697609	103715504	17896	-	XRCC3	protein_coding	chromosome	X-ray repair cross complementing 3 [Source:HGNC Symbol;Acc:HGNC:12830]	XRCC3	7517
ENSG00000091073	3946.63	1.10249	0.215178	2.51337e-08	2.89881e-07	7	76461676	76505995	44320	+	DTX2	protein_coding	chromosome	deltex E3 ubiquitin ligase 2 [Source:HGNC Symbol;Acc:HGNC:15973]	DTX2	113878
ENSG00000150433	365.231	-1.11293	0.217175	2.51487e-08	2.89893e-07	11	125096545	125111763	15219	-	TMEM218	protein_coding	chromosome	transmembrane protein 218 [Source:HGNC Symbol;Acc:HGNC:27344]	TMEM218	219854
ENSG00000124201	27160.6	1.67961	0.326088	2.51745e-08	2.9003e-07	20	49237946	49278426	40481	-	ZNFX1	protein_coding	chromosome	zinc finger NFX1-type containing 1 [Source:HGNC Symbol;Acc:HGNC:29271]	ZNFX1	57169
ENSG00000096746	3019.27	0.400776	0.0732466	2.55939e-08	2.94698e-07	10	68331174	68343193	12020	+	HNRNPH3	protein_coding	chromosome	heterogeneous nuclear ribonucleoprotein H3 [Source:HGNC Symbol;Acc:HGNC:5043]	HNRNPH3	3189
ENSG00000239713	1592.1	2.0265	0.399146	2.57096e-08	2.95867e-07	22	39077067	39087743	10677	+	APOBEC3G	protein_coding	chromosome	apolipoprotein B mRNA editing enzyme catalytic subunit 3G [Source:HGNC Symbol;Acc:HGNC:17357]	APOBEC3G	60489
ENSG00000100731	6006.97	0.847186	0.164623	2.5912e-08	2.98031e-07	14	70907405	71115382	207978	+	PCNX1	protein_coding	chromosome	pecanex 1 [Source:HGNC Symbol;Acc:HGNC:19740]	PCNX1	22990
ENSG00000136816	4675.03	1.90336	0.372789	2.59291e-08	2.98062e-07	9	129803157	129811281	8125	+	TOR1B	protein_coding	chromosome	torsin family 1 member B [Source:HGNC Symbol;Acc:HGNC:11995]	TOR1B	27348
ENSG00000198133	272.131	2.10875	0.4174	2.59904e-08	2.98602e-07	14	67447084	67533739	86656	-	TMEM229B	protein_coding	chromosome	transmembrane protein 229B [Source:HGNC Symbol;Acc:HGNC:20130]	TMEM229B	161145
ENSG00000188529	3876.19	0.49509	0.0915961	2.62582e-08	3.01239e-07	1	23964347	23980927	16581	-	SRSF10	protein_coding	chromosome	serine and arginine rich splicing factor 10 [Source:HGNC Symbol;Acc:HGNC:16713]	SRSF10	10772
ENSG00000040199	1246.32	1.01496	0.198587	2.62596e-08	3.01239e-07	16	71637835	71724701	86867	-	PHLPP2	protein_coding	chromosome	PH domain and leucine rich repeat protein phosphatase 2 [Source:HGNC Symbol;Acc:HGNC:29149]	PHLPP2	23035
ENSG00000158615	17436.4	1.52398	0.295719	2.62633e-08	3.01239e-07	1	204403381	204411817	8437	-	PPP1R15B	protein_coding	chromosome	protein phosphatase 1 regulatory subunit 15B [Source:HGNC Symbol;Acc:HGNC:14951]	PPP1R15B	84919
ENSG00000102755	4459.59	1.88138	0.368456	2.65216e-08	3.04033e-07	13	28300346	28495145	194800	-	FLT1	protein_coding	chromosome	fms related receptor tyrosine kinase 1 [Source:HGNC Symbol;Acc:HGNC:3763]	FLT1	2321
ENSG00000086544	627.747	0.386431	0.0706258	2.67623e-08	3.06624e-07	19	40717112	40740860	23749	+	ITPKC	protein_coding	chromosome	inositol-trisphosphate 3-kinase C [Source:HGNC Symbol;Acc:HGNC:14897]	ITPKC	80271
ENSG00000161277	95.2178	-1.4346	0.278677	2.6882e-08	3.07826e-07	19	36034984	36054739	19756	-	THAP8	protein_coding	chromosome	THAP domain containing 8 [Source:HGNC Symbol;Acc:HGNC:23191]	THAP8	199745
ENSG00000123992	2554.44	0.757296	0.146078	2.74817e-08	3.14519e-07	2	219372043	219400022	27980	-	DNPEP	protein_coding	chromosome	aspartyl aminopeptidase [Source:HGNC Symbol;Acc:HGNC:2981]	DNPEP	23549
ENSG00000279759	105.238	-1.39318	0.270997	2.75295e-08	3.14894e-07	19	40355842	40360606	4765	+	AC118344.2	TEC	chromosome	TEC	AC118344.2	NA
ENSG00000267727	17.8547	-2.75432	0.573124	2.76456e-08	3.16047e-07	19	33301279	33301940	662	+	AC008738.5	lncRNA	chromosome	novel transcript	AC008738.5	NA
ENSG00000120265	2791.83	0.579508	0.108794	2.77502e-08	3.17069e-07	6	149749443	149811420	61978	+	PCMT1	protein_coding	chromosome	protein-L-isoaspartate (D-aspartate) O-methyltransferase [Source:HGNC Symbol;Acc:HGNC:8728]	PCMT1	5110
ENSG00000146083	959.287	-1.09534	0.214628	2.7853e-08	3.18069e-07	5	176526712	176538025	11314	-	RNF44	protein_coding	chromosome	ring finger protein 44 [Source:HGNC Symbol;Acc:HGNC:19180]	RNF44	22838
ENSG00000287091	28.4278	-2.11746	0.420534	2.79351e-08	3.18831e-07	2	159797288	159798043	756	-	AC009961.3	lncRNA	chromosome	novel transcript, sense intronic to CD302and LY75-CD302	AC009961.3	NA
ENSG00000196209	492.574	-1.68688	0.32892	2.80736e-08	3.20236e-07	20	1470741	1491587	20847	-	SIRPB2	protein_coding	chromosome	signal regulatory protein beta 2 [Source:HGNC Symbol;Acc:HGNC:16247]	SIRPB2	284759
ENSG00000187650	228.531	-1.02579	0.201238	2.82044e-08	3.21511e-07	19	5904872	5910853	5982	+	VMAC	protein_coding	chromosome	vimentin type intermediate filament associated coiled-coil protein [Source:HGNC Symbol;Acc:HGNC:33803]	VMAC	400673
ENSG00000066084	6009.34	1.06124	0.208149	2.82163e-08	3.21511e-07	12	50504985	50748657	243673	+	DIP2B	protein_coding	chromosome	disco interacting protein 2 homolog B [Source:HGNC Symbol;Acc:HGNC:29284]	DIP2B	57609
ENSG00000136720	1822.2	-1.01097	0.198376	2.83935e-08	3.23353e-07	2	128236716	128318868	82153	-	HS6ST1	protein_coding	chromosome	heparan sulfate 6-O-sulfotransferase 1 [Source:HGNC Symbol;Acc:HGNC:5201]	HS6ST1	9394
ENSG00000159399	24664.9	1.22148	0.238834	2.8576e-08	3.25254e-07	2	74834127	74893359	59233	+	HK2	protein_coding	chromosome	hexokinase 2 [Source:HGNC Symbol;Acc:HGNC:4923]	HK2	3099
ENSG00000240057	97.2663	2.04545	0.4051	2.88278e-08	3.27862e-07	3	113019468	113184377	164910	+	AC078785.1	lncRNA	chromosome	uncharacterized LOC107986114 [Source:NCBI gene (formerly Entrezgene);Acc:107986114]	AC078785.1	107986114
ENSG00000114331	4176.29	-0.595844	0.112305	2.88367e-08	3.27862e-07	3	195274745	195443044	168300	-	ACAP2	protein_coding	chromosome	ArfGAP with coiled-coil, ankyrin repeat and PH domains 2 [Source:HGNC Symbol;Acc:HGNC:16469]	ACAP2	23527
ENSG00000125629	1059.04	1.11159	0.218032	2.88562e-08	3.27905e-07	2	118088452	118110997	22546	+	INSIG2	protein_coding	chromosome	insulin induced gene 2 [Source:HGNC Symbol;Acc:HGNC:20452]	INSIG2	51141
ENSG00000260528	195.668	-1.39075	0.271057	2.89746e-08	3.29069e-07	16	90102271	90178344	76074	+	FAM157C	lncRNA	chromosome	family with sequence similarity 157 member C [Source:HGNC Symbol;Acc:HGNC:34081]	FAM157C	NA
ENSG00000164292	759.929	1.0766	0.211356	2.90738e-08	3.30016e-07	5	95713522	95824383	110862	+	RHOBTB3	protein_coding	chromosome	Rho related BTB domain containing 3 [Source:HGNC Symbol;Acc:HGNC:18757]	RHOBTB3	22836
ENSG00000181274	362.335	-1.08172	0.212375	2.91809e-08	3.31052e-07	10	97332497	97334729	2233	-	FRAT2	protein_coding	chromosome	FRAT regulator of WNT signaling pathway 2 [Source:HGNC Symbol;Acc:HGNC:16048]	FRAT2	23401
ENSG00000111276	1049.84	0.573745	0.107839	2.95174e-08	3.34504e-07	12	12715058	12722369	7312	+	CDKN1B	protein_coding	chromosome	cyclin dependent kinase inhibitor 1B [Source:HGNC Symbol;Acc:HGNC:1785]	CDKN1B	1027
ENSG00000145990	1037.79	-1.59416	0.311059	2.99148e-08	3.38823e-07	6	13357830	13487662	129833	-	GFOD1	protein_coding	chromosome	glucose-fructose oxidoreductase domain containing 1 [Source:HGNC Symbol;Acc:HGNC:21096]	GFOD1	54438
ENSG00000234961	32.0323	1.27805	0.249964	2.995e-08	3.39036e-07	10	17233325	17234833	1509	-	AL133415.1	lncRNA	chromosome	novel transcript	AL133415.1	NA
ENSG00000267508	17.4379	-1.95676	0.386419	3.00715e-08	3.40083e-07	19	44382298	44401608	19311	-	ZNF285	protein_coding	chromosome	zinc finger protein 285 [Source:HGNC Symbol;Acc:HGNC:13079]	ZNF285	26974
ENSG00000104635	666.645	1.9044	0.375165	3.00752e-08	3.40083e-07	8	22367278	22434129	66852	+	SLC39A14	protein_coding	chromosome	solute carrier family 39 member 14 [Source:HGNC Symbol;Acc:HGNC:20858]	SLC39A14	23516
ENSG00000253320	1313.61	2.44302	0.497447	3.03026e-08	3.42469e-07	8	102864271	103002424	138154	+	MAILR	lncRNA	chromosome	macrophage interferon regulatory lncRNA [Source:HGNC Symbol;Acc:HGNC:51558]	MAILR	NA
ENSG00000110721	1198.64	-1.05739	0.207965	3.0345e-08	3.42762e-07	11	68052859	68121444	68586	-	CHKA	protein_coding	chromosome	choline kinase alpha [Source:HGNC Symbol;Acc:HGNC:1937]	CHKA	1119
ENSG00000180104	2526.15	-0.597642	0.11289	3.04661e-08	3.43942e-07	5	443175	471937	28763	+	EXOC3	protein_coding	chromosome	exocyst complex component 3 [Source:HGNC Symbol;Acc:HGNC:30378]	EXOC3	11336
ENSG00000237190	207.038	-0.587414	0.11079	3.05983e-08	3.45247e-07	5	134402065	134411881	9817	-	CDKN2AIPNL	protein_coding	chromosome	CDKN2A interacting protein N-terminal like [Source:HGNC Symbol;Acc:HGNC:30545]	CDKN2AIPNL	91368
ENSG00000132612	2834.54	0.348431	0.0637425	3.06633e-08	3.45757e-07	16	69311350	69326939	15590	+	VPS4A	protein_coding	chromosome	vacuolar protein sorting 4 homolog A [Source:HGNC Symbol;Acc:HGNC:13488]	VPS4A	27183
ENSG00000279811	12.1011	-2.95379	0.629927	3.06767e-08	3.45757e-07	18	77002849	77006846	3998	-	AC093330.2	TEC	chromosome	TEC	AC093330.2	NA
ENSG00000181631	31.1876	-2.73719	0.571361	3.07369e-08	3.46248e-07	3	151326312	151329549	3238	-	P2RY13	protein_coding	chromosome	purinergic receptor P2Y13 [Source:HGNC Symbol;Acc:HGNC:4537]	P2RY13	53829
ENSG00000121797	5381.14	0.937333	0.184316	3.11699e-08	3.50936e-07	3	46407166	46412997	5832	+	CCRL2	protein_coding	chromosome	C-C motif chemokine receptor like 2 [Source:HGNC Symbol;Acc:HGNC:1612]	CCRL2	9034
ENSG00000254837	32.54	-2.02947	0.402891	3.1282e-08	3.52008e-07	11	74493366	74498533	5168	+	AP001372.2	lncRNA	chromosome	uncharacterized LOC100287896 [Source:NCBI gene (formerly Entrezgene);Acc:100287896]	AP001372.2	100287896
ENSG00000247077	1026.9	-0.583596	0.110142	3.17592e-08	3.57184e-07	12	132710819	132722734	11916	+	PGAM5	protein_coding	chromosome	PGAM family member 5, mitochondrial serine/threonine protein phosphatase [Source:HGNC Symbol;Acc:HGNC:28763]	PGAM5	192111
ENSG00000155329	640.917	0.612278	0.116153	3.2171e-08	3.6162e-07	5	132996985	133026604	29620	-	ZCCHC10	protein_coding	chromosome	zinc finger CCHC-type containing 10 [Source:HGNC Symbol;Acc:HGNC:25954]	ZCCHC10	54819
ENSG00000197536	849.582	2.03489	0.404905	3.29205e-08	3.69845e-07	5	132410636	132488702	78067	+	IRF1-AS1	lncRNA	chromosome	IRF1 antisense RNA 1 [Source:HGNC Symbol;Acc:HGNC:33838]	IRF1-AS1	NA
ENSG00000086061	12685.5	1.12927	0.222552	3.30684e-08	3.71306e-07	9	33025273	33039907	14635	+	DNAJA1	protein_coding	chromosome	DnaJ heat shock protein family (Hsp40) member A1 [Source:HGNC Symbol;Acc:HGNC:5229]	DNAJA1	3301
ENSG00000108953	11631.2	0.536585	0.100667	3.31781e-08	3.72193e-07	17	1344275	1400222	55948	-	YWHAE	protein_coding	chromosome	tyrosine 3-monooxygenase/tryptophan 5-monooxygenase activation protein epsilon [Source:HGNC Symbol;Acc:HGNC:12851]	YWHAE	7531
ENSG00000124145	10545.9	1.40979	0.276127	3.31833e-08	3.72193e-07	20	45325288	45348424	23137	-	SDC4	protein_coding	chromosome	syndecan 4 [Source:HGNC Symbol;Acc:HGNC:10661]	SDC4	6385
ENSG00000149257	467.606	-0.932774	0.183822	3.32125e-08	3.7232e-07	11	75562056	75572783	10728	+	SERPINH1	protein_coding	chromosome	serpin family H member 1 [Source:HGNC Symbol;Acc:HGNC:1546]	SERPINH1	871
ENSG00000132383	1502.64	-1.72329	0.33855	3.32643e-08	3.727e-07	17	1829702	1900082	70381	+	RPA1	protein_coding	chromosome	replication protein A1 [Source:HGNC Symbol;Acc:HGNC:10289]	RPA1	6117
ENSG00000107854	6210.17	0.591986	0.112084	3.34882e-08	3.75006e-07	10	91798426	91865475	67050	+	TNKS2	protein_coding	chromosome	tankyrase 2 [Source:HGNC Symbol;Acc:HGNC:15677]	TNKS2	80351
ENSG00000138078	582.194	-1.14158	0.225082	3.3722e-08	3.77422e-07	2	44316281	44361862	45582	-	PREPL	protein_coding	chromosome	prolyl endopeptidase like [Source:HGNC Symbol;Acc:HGNC:30228]	PREPL	9581
ENSG00000100075	2096.6	0.273586	0.049945	3.39366e-08	3.79619e-07	22	19175581	19178739	3159	-	SLC25A1	protein_coding	chromosome	solute carrier family 25 member 1 [Source:HGNC Symbol;Acc:HGNC:10979]	SLC25A1	6576
ENSG00000167799	13.581	-1.9294	0.382357	3.39805e-08	3.79905e-07	11	67627938	67629937	2000	-	NUDT8	protein_coding	chromosome	nudix hydrolase 8 [Source:HGNC Symbol;Acc:HGNC:8055]	NUDT8	254552
ENSG00000135828	747.182	-0.985128	0.194639	3.43653e-08	3.84001e-07	1	182573634	182589256	15623	-	RNASEL	protein_coding	chromosome	ribonuclease L [Source:HGNC Symbol;Acc:HGNC:10050]	RNASEL	6041
ENSG00000112419	4671.01	1.38581	0.271893	3.44086e-08	3.84279e-07	6	143536845	143831185	294341	+	PHACTR2	protein_coding	chromosome	phosphatase and actin regulator 2 [Source:HGNC Symbol;Acc:HGNC:20956]	PHACTR2	9749
ENSG00000179168	30.0608	2.06821	0.413239	3.48627e-08	3.89141e-07	19	38384267	38388082	3816	-	GGN	protein_coding	chromosome	gametogenetin [Source:HGNC Symbol;Acc:HGNC:18869]	GGN	199720
ENSG00000173786	9515.25	1.87912	0.372072	3.52101e-08	3.92808e-07	17	41966763	41977740	10978	+	CNP	protein_coding	chromosome	2',3'-cyclic nucleotide 3' phosphodiesterase [Source:HGNC Symbol;Acc:HGNC:2158]	CNP	1267
ENSG00000132182	2713.77	-0.956274	0.189038	3.53868e-08	3.94568e-07	3	13316235	13420322	104088	-	NUP210	protein_coding	chromosome	nucleoporin 210 [Source:HGNC Symbol;Acc:HGNC:30052]	NUP210	23225
ENSG00000272886	4208.31	1.55785	0.305854	3.54697e-08	3.95203e-07	3	53283429	53347586	64158	-	DCP1A	protein_coding	chromosome	decapping mRNA 1A [Source:HGNC Symbol;Acc:HGNC:18714]	DCP1A	55802
ENSG00000118495	2135.79	1.47146	0.288824	3.54818e-08	3.95203e-07	6	143940300	144064599	124300	-	PLAGL1	protein_coding	chromosome	PLAG1 like zinc finger 1 [Source:HGNC Symbol;Acc:HGNC:9046]	PLAGL1	5325
ENSG00000148908	1624.52	-0.665987	0.127933	3.5708e-08	3.9751e-07	10	119499817	119542719	42903	-	RGS10	protein_coding	chromosome	regulator of G protein signaling 10 [Source:HGNC Symbol;Acc:HGNC:9992]	RGS10	6001
ENSG00000164211	7600.25	1.29024	0.253981	3.57462e-08	3.97722e-07	5	111496033	111512590	16558	-	STARD4	protein_coding	chromosome	StAR related lipid transfer domain containing 4 [Source:HGNC Symbol;Acc:HGNC:18058]	STARD4	134429
ENSG00000136003	1824.99	-0.722215	0.139959	3.57825e-08	3.97913e-07	12	108562582	108569368	6787	+	ISCU	protein_coding	chromosome	iron-sulfur cluster assembly enzyme [Source:HGNC Symbol;Acc:HGNC:29882]	ISCU	23479
ENSG00000092094	700.381	-0.876984	0.172871	3.61053e-08	4.01288e-07	14	20446401	20455089	8689	-	OSGEP	protein_coding	chromosome	O-sialoglycoprotein endopeptidase [Source:HGNC Symbol;Acc:HGNC:18028]	OSGEP	55644
ENSG00000121741	1412.66	-0.58742	0.111453	3.63498e-08	4.03692e-07	13	19958677	20091829	133153	+	ZMYM2	protein_coding	chromosome	zinc finger MYM-type containing 2 [Source:HGNC Symbol;Acc:HGNC:12989]	ZMYM2	7750
ENSG00000144306	338.676	-0.594881	0.113011	3.63798e-08	4.03692e-07	2	174395730	174429575	33846	+	SCRN3	protein_coding	chromosome	secernin 3 [Source:HGNC Symbol;Acc:HGNC:30382]	SCRN3	79634
ENSG00000197622	13227.1	0.955416	0.189085	3.65105e-08	4.04926e-07	1	151050971	151070325	19355	-	CDC42SE1	protein_coding	chromosome	CDC42 small effector 1 [Source:HGNC Symbol;Acc:HGNC:17719]	CDC42SE1	56882
ENSG00000187676	336.058	-0.868671	0.171216	3.65628e-08	4.05289e-07	13	31199975	31332276	132302	+	B3GLCT	protein_coding	chromosome	beta 3-glucosyltransferase [Source:HGNC Symbol;Acc:HGNC:20207]	B3GLCT	145173
ENSG00000183154	26.137	-1.5983	0.314336	3.66418e-08	4.05948e-07	8	37734761	37737426	2666	-	AC138356.1	lncRNA	chromosome	novel transcript, antisense to ERLIN2	AC138356.1	102723701
ENSG00000136141	6187.72	1.25389	0.247294	3.66792e-08	4.06146e-07	13	46553168	46753040	199873	+	LRCH1	protein_coding	chromosome	leucine rich repeats and calponin homology domain containing 1 [Source:HGNC Symbol;Acc:HGNC:20309]	LRCH1	23143
ENSG00000091527	14790.3	0.657057	0.126157	3.66993e-08	4.06153e-07	3	133573686	133590261	16576	+	CDV3	protein_coding	chromosome	CDV3 homolog [Source:HGNC Symbol;Acc:HGNC:26928]	CDV3	55573
ENSG00000187808	154.546	-2.34924	0.478949	3.675e-08	4.06498e-07	X	119758588	119760202	1615	+	SOWAHD	protein_coding	chromosome	sosondowah ankyrin repeat domain family member D [Source:HGNC Symbol;Acc:HGNC:32960]	SOWAHD	347454
ENSG00000063978	3698.99	0.414071	0.076694	3.68185e-08	4.0704e-07	4	2462220	2625320	163101	+	RNF4	protein_coding	chromosome	ring finger protein 4 [Source:HGNC Symbol;Acc:HGNC:10067]	RNF4	6047
ENSG00000147257	60.9129	2.83327	0.601849	3.6874e-08	4.07319e-07	X	133535745	133985594	449850	-	GPC3	protein_coding	chromosome	glypican 3 [Source:HGNC Symbol;Acc:HGNC:4451]	GPC3	2719
ENSG00000256594	938.411	1.49644	0.29416	3.6883e-08	4.07319e-07	12	9648047	9658412	10366	+	AC010186.2	transcribed_unprocessed_pseudogene	chromosome	C-type lectin domain family 2 (CLEC2) pseudogene	AC010186.2	374443
ENSG00000036672	402.286	-2.04665	0.409379	3.6905e-08	4.07346e-07	11	119355215	119381711	26497	-	USP2	protein_coding	chromosome	ubiquitin specific peptidase 2 [Source:HGNC Symbol;Acc:HGNC:12618]	USP2	9099
ENSG00000071575	117.43	1.41717	0.278771	3.71778e-08	4.10139e-07	2	12716889	12742734	25846	+	TRIB2	protein_coding	chromosome	tribbles pseudokinase 2 [Source:HGNC Symbol;Acc:HGNC:30809]	TRIB2	28951
ENSG00000178719	18406.8	0.755104	0.14732	3.79706e-08	4.18663e-07	8	143990056	143993415	3360	+	GRINA	protein_coding	chromosome	glutamate ionotropic receptor NMDA type subunit associated protein 1 [Source:HGNC Symbol;Acc:HGNC:4589]	GRINA	2907
ENSG00000251201	874.898	1.00556	0.199521	3.82528e-08	4.21392e-07	5	115578642	115626161	47520	-	TMED7-TICAM2	protein_coding	chromosome	TMED7-TICAM2 readthrough [Source:HGNC Symbol;Acc:HGNC:33945]	TMED7-TICAM2	100302736
ENSG00000136936	158.62	-0.8269	0.162695	3.82586e-08	4.21392e-07	9	97674909	97697340	22432	-	XPA	protein_coding	chromosome	XPA, DNA damage recognition and repair factor [Source:HGNC Symbol;Acc:HGNC:12814]	XPA	7507
ENSG00000173141	516.221	-0.753945	0.147132	3.83999e-08	4.22724e-07	13	21176658	21179084	2427	+	MRPL57	protein_coding	chromosome	mitochondrial ribosomal protein L57 [Source:HGNC Symbol;Acc:HGNC:14514]	MRPL57	78988
ENSG00000162231	6784.32	1.02915	0.204318	3.87665e-08	4.26534e-07	11	62792123	62806302	14180	-	NXF1	protein_coding	chromosome	nuclear RNA export factor 1 [Source:HGNC Symbol;Acc:HGNC:8071]	NXF1	10482
ENSG00000096968	4153.99	1.8883	0.375603	3.911e-08	4.30086e-07	9	4984390	5129948	145559	+	JAK2	protein_coding	chromosome	Janus kinase 2 [Source:HGNC Symbol;Acc:HGNC:6192]	JAK2	3717
ENSG00000108771	5969.95	2.48173	0.512431	3.92277e-08	4.31152e-07	17	42101404	42112714	11311	-	DHX58	protein_coding	chromosome	DExH-box helicase 58 [Source:HGNC Symbol;Acc:HGNC:29517]	DHX58	79132
ENSG00000116747	1730.14	0.899731	0.178153	3.92612e-08	4.31293e-07	1	193059454	193091777	32324	+	RO60	protein_coding	chromosome	Ro60, Y RNA binding protein [Source:HGNC Symbol;Acc:HGNC:11313]	RO60	6738
ENSG00000067221	546.151	1.76355	0.349163	3.92972e-08	4.3146e-07	15	73978926	73994622	15697	-	STOML1	protein_coding	chromosome	stomatin like 1 [Source:HGNC Symbol;Acc:HGNC:14560]	STOML1	9399
ENSG00000168137	4513.25	0.464729	0.0867952	3.93274e-08	4.31563e-07	3	9397615	9479240	81626	+	SETD5	protein_coding	chromosome	SET domain containing 5 [Source:HGNC Symbol;Acc:HGNC:25566]	SETD5	55209
ENSG00000125971	2576.88	0.535213	0.100984	3.94287e-08	4.32447e-07	20	34516414	34540958	24545	+	DYNLRB1	protein_coding	chromosome	dynein light chain roadblock-type 1 [Source:HGNC Symbol;Acc:HGNC:15468]	DYNLRB1	83658
ENSG00000157625	2755.27	0.910801	0.180537	3.97874e-08	4.36151e-07	X	30827442	30975084	147643	-	TAB3	protein_coding	chromosome	TGF-beta activated kinase 1 (MAP3K7) binding protein 3 [Source:HGNC Symbol;Acc:HGNC:30681]	TAB3	257397
ENSG00000114861	744.014	1.65806	0.32778	4.06906e-08	4.45817e-07	3	70954708	71583989	629282	-	FOXP1	protein_coding	chromosome	forkhead box P1 [Source:HGNC Symbol;Acc:HGNC:3823]	FOXP1	27086
ENSG00000177728	2181.03	-0.789583	0.155102	4.07142e-08	4.45841e-07	17	75441159	75500452	59294	+	TMEM94	protein_coding	chromosome	transmembrane protein 94 [Source:HGNC Symbol;Acc:HGNC:28983]	TMEM94	9772
ENSG00000167566	1351.85	-0.795663	0.156446	4.10075e-08	4.48816e-07	12	49791146	49828750	37605	-	NCKAP5L	protein_coding	chromosome	NCK associated protein 5 like [Source:HGNC Symbol;Acc:HGNC:29321]	NCKAP5L	57701
ENSG00000166783	3552.6	-0.645245	0.124166	4.12793e-08	4.51553e-07	16	15594387	15643154	48768	-	MARF1	protein_coding	chromosome	meiosis regulator and mRNA stability factor 1 [Source:HGNC Symbol;Acc:HGNC:29562]	MARF1	9665
ENSG00000116668	475.054	1.09967	0.218716	4.1421e-08	4.52741e-07	1	185157080	185291781	134702	+	SWT1	protein_coding	chromosome	SWT1 RNA endoribonuclease homolog [Source:HGNC Symbol;Acc:HGNC:16785]	SWT1	54823
ENSG00000131508	2791.27	0.381187	0.070639	4.14314e-08	4.52741e-07	5	139526431	139628434	102004	+	UBE2D2	protein_coding	chromosome	ubiquitin conjugating enzyme E2 D2 [Source:HGNC Symbol;Acc:HGNC:12475]	UBE2D2	7322
ENSG00000105519	192.328	-1.2721	0.25197	4.15127e-08	4.53391e-07	19	5912339	5916211	3873	+	CAPS	protein_coding	chromosome	calcyphosine [Source:HGNC Symbol;Acc:HGNC:1487]	CAPS	828
ENSG00000168286	535.843	-0.612836	0.11734	4.17745e-08	4.56011e-07	16	67842320	67844195	1876	+	THAP11	protein_coding	chromosome	THAP domain containing 11 [Source:HGNC Symbol;Acc:HGNC:23194]	THAP11	57215
ENSG00000137992	606.891	-0.587624	0.112062	4.20174e-08	4.58422e-07	1	100186919	100249834	62916	-	DBT	protein_coding	chromosome	dihydrolipoamide branched chain transacylase E2 [Source:HGNC Symbol;Acc:HGNC:2698]	DBT	1629
ENSG00000160691	4215.71	0.575223	0.109493	4.22412e-08	4.60622e-07	1	154962298	154974395	12098	-	SHC1	protein_coding	chromosome	SHC adaptor protein 1 [Source:HGNC Symbol;Acc:HGNC:10840]	SHC1	6464
ENSG00000158555	268.838	-1.25292	0.248566	4.27158e-08	4.65553e-07	11	75434640	75525941	91302	-	GDPD5	protein_coding	chromosome	glycerophosphodiester phosphodiesterase domain containing 5 [Source:HGNC Symbol;Acc:HGNC:28804]	GDPD5	81544
ENSG00000144747	3136.12	0.657754	0.126996	4.27498e-08	4.65679e-07	3	69019827	69052339	32513	-	TMF1	protein_coding	chromosome	TATA element modulatory factor 1 [Source:HGNC Symbol;Acc:HGNC:11870]	TMF1	7110
ENSG00000235919	53.1833	1.02012	0.203331	4.30317e-08	4.68505e-07	1	155562042	155563944	1903	+	ASH1L-AS1	lncRNA	chromosome	ASH1L antisense RNA 1 [Source:HGNC Symbol;Acc:HGNC:44146]	ASH1L-AS1	645676
ENSG00000181350	76.6575	-1.75419	0.348514	4.3209e-08	4.70189e-07	17	16441577	16492193	50617	-	LRRC75A	protein_coding	chromosome	leucine rich repeat containing 75A [Source:HGNC Symbol;Acc:HGNC:32403]	LRRC75A	388341
ENSG00000171813	350.507	-1.13245	0.225519	4.35304e-08	4.73439e-07	10	132397168	132417859	20692	+	PWWP2B	protein_coding	chromosome	PWWP domain containing 2B [Source:HGNC Symbol;Acc:HGNC:25150]	PWWP2B	170394
ENSG00000228300	723.704	-0.659756	0.127514	4.35957e-08	4.73901e-07	19	1275530	1279244	3715	+	FAM174C	protein_coding	chromosome	family with sequence similarity 174 member C [Source:HGNC Symbol;Acc:HGNC:26073]	FAM174C	55009
ENSG00000060558	3353.18	0.936357	0.186585	4.44711e-08	4.83164e-07	19	3136033	3163749	27717	+	GNA15	protein_coding	chromosome	G protein subunit alpha 15 [Source:HGNC Symbol;Acc:HGNC:4383]	GNA15	2769
ENSG00000169379	556.104	0.981517	0.195891	4.49377e-08	4.87979e-07	3	93980139	94055678	75540	+	ARL13B	protein_coding	chromosome	ADP ribosylation factor like GTPase 13B [Source:HGNC Symbol;Acc:HGNC:25419]	ARL13B	200894
ENSG00000154743	107.009	-1.51079	0.299355	4.51785e-08	4.90338e-07	3	12484421	12541549	57129	+	TSEN2	protein_coding	chromosome	tRNA splicing endonuclease subunit 2 [Source:HGNC Symbol;Acc:HGNC:28422]	TSEN2	80746
ENSG00000204267	7568.74	1.87262	0.374402	4.52188e-08	4.90519e-07	6	32821833	32838770	16938	-	TAP2	protein_coding	chromosome	transporter 2, ATP binding cassette subfamily B member [Source:HGNC Symbol;Acc:HGNC:44]	TAP2	6891
ENSG00000111540	4979.73	0.443105	0.0829302	4.53675e-08	4.91876e-07	12	55973913	55996683	22771	+	RAB5B	protein_coding	chromosome	RAB5B, member RAS oncogene family [Source:HGNC Symbol;Acc:HGNC:9784]	RAB5B	5869
ENSG00000144560	1069.64	-0.493847	0.0930787	4.57145e-08	4.9538e-07	3	11556069	11771350	215282	-	VGLL4	protein_coding	chromosome	vestigial like family member 4 [Source:HGNC Symbol;Acc:HGNC:28966]	VGLL4	9686
ENSG00000078043	438.319	-0.788712	0.155588	4.57647e-08	4.95665e-07	18	46803218	46920160	116943	-	PIAS2	protein_coding	chromosome	protein inhibitor of activated STAT 2 [Source:HGNC Symbol;Acc:HGNC:17311]	PIAS2	9063
ENSG00000167747	477.771	-0.970801	0.193856	4.58055e-08	4.95684e-07	19	50797704	50804929	7226	-	C19orf48	transcribed_unitary_pseudogene	chromosome	chromosome 19 open reading frame 48 [Source:HGNC Symbol;Acc:HGNC:29667]	C19orf48	84798
ENSG00000136527	6744.18	0.578864	0.110568	4.58141e-08	4.95684e-07	3	185914558	185938103	23546	-	TRA2B	protein_coding	chromosome	transformer 2 beta homolog [Source:HGNC Symbol;Acc:HGNC:10781]	TRA2B	6434
ENSG00000121152	179.993	-2.36353	0.48703	4.60989e-08	4.98506e-07	2	96335766	96377091	41326	+	NCAPH	protein_coding	chromosome	non-SMC condensin I complex subunit H [Source:HGNC Symbol;Acc:HGNC:1112]	NCAPH	23397
ENSG00000152766	176.489	2.80913	0.601674	4.62864e-08	5.00273e-07	10	88819896	88851844	31949	-	ANKRD22	protein_coding	chromosome	ankyrin repeat domain 22 [Source:HGNC Symbol;Acc:HGNC:28321]	ANKRD22	118932
ENSG00000130066	32399.2	0.997661	0.199479	4.688e-08	5.06425e-07	X	23783173	23786226	3054	+	SAT1	protein_coding	chromosome	spermidine/spermine N1-acetyltransferase 1 [Source:HGNC Symbol;Acc:HGNC:10540]	SAT1	6303
ENSG00000130164	8479.11	1.32494	0.263394	4.6988e-08	5.07329e-07	19	11089462	11133820	44359	+	LDLR	protein_coding	chromosome	low density lipoprotein receptor [Source:HGNC Symbol;Acc:HGNC:6547]	LDLR	3949
ENSG00000106723	2202.49	-0.67806	0.131816	4.71288e-08	5.08585e-07	9	88388430	88478694	90265	+	SPIN1	protein_coding	chromosome	spindlin 1 [Source:HGNC Symbol;Acc:HGNC:11243]	SPIN1	10927
[truncated: 13,199 more rows]

## Sheet: Legend
Legend
gene_id	Ensembl gene ID
[truncated: 16 more rows]
