# Supplementary material for: Persistent epigenetic memory of SARS-CoV-2 mRNA vaccination in monocyte-derived macrophages
Source: Mol Syst Biol. 2025 Mar 25;21(4):2. doi: 10.1038/s44320-025-00093-6 (PMC11965535; doi:10.1038/s44320-025-00093-6)
Supplement: Supplementary file 5 — Dataset EV4 [file 44320_2025_93_MOESM5_ESM.xlsx]

## Sheet: Dataset EV4
Gene enrichment analysis of genes upregulated upon stimulation with the SARS-CoV-2 spike protein (SP) of monocyte-derived macrophages from vaccinated individuals (t2) compared to SP stimulated macrophages of unvaccinated individuals. Gene ontology (GO) terms are indicated for biological processes.
ID,Description,k,M,percent,GeneRatio,n,BgRatio,N,pvalue,p.adjust,qvalue,geneID
GO:0098542,defense response to other organism,277,499,55.51102204408818,0.12229580573951435,2265,0.09172794117647058,5440,4.0791630585516617e-11,1.6308493908089543e-7,1.3903505245884508e-7,USP18/MX2/PARP9/RSAD2/EIF2AK2/OAS1/IFIT1/IFI35/IFITM3/BATF2/TRIM22/OAS3/OAS2/IFI44L/NT5C3A/IFITM1/MX1/SHFL/DTX3L/HERC5/PML/RTP4/TRIM5/PLSCR1/ISG15/IFIT5/STAT1/AIM2/TRIM14/ADAR/TRIM21/DDX60/IFI27/CCL8/APOBEC3A/I…
GO:0009615,response to virus,120,187,64.171122994652407,0.052980132450331126,2265,0.034375,5440,2.232022034939402e-10,2.2495912424839333e-7,1.9178474614051702e-7,MX2/PARP9/RSAD2/EIF2AK2/OAS1/IFIT1/IFITM3/TRIM22/OAS3/OAS2/IFI44L/NT5C3A/IFITM1/MX1/SHFL/DTX3L/HERC5/PML/RTP4/TRIM5/PLSCR1/ISG15/IFIT5/STAT1/AIM2/ADAR/DDX60/IFI27/CCL8/APOBEC3A/IL27/DHX58/APOBEC3G/CXCL10/IFIT3/IFI44/CGAS/IFI16/ISG20/NLRC…
GO:0051607,defense response to virus,96,142,67.6056338028169,0.0423841059602649,2265,0.02610294117647059,5440,2.2507166007843255e-10,2.2495912424839333e-7,1.9178474614051702e-7,MX2/PARP9/RSAD2/EIF2AK2/OAS1/IFIT1/IFITM3/TRIM22/OAS3/OAS2/IFI44L/NT5C3A/IFITM1/MX1/SHFL/DTX3L/HERC5/PML/RTP4/TRIM5/PLSCR1/ISG15/IFIT5/STAT1/AIM2/ADAR/DDX60/IFI27/APOBEC3A/IL27/DHX58/APOBEC3G/CXCL10/IFIT3/CGAS/IFI16/ISG20/…
GO:0140546,defense response to symbiont,96,142,67.6056338028169,0.0423841059602649,2265,0.02610294117647059,5440,2.2507166007843255e-10,2.2495912424839333e-7,1.9178474614051702e-7,MX2/PARP9/RSAD2/EIF2AK2/OAS1/IFIT1/IFITM3/TRIM22/OAS3/OAS2/IFI44L/NT5C3A/IFITM1/MX1/SHFL/DTX3L/HERC5/PML/RTP4/TRIM5/PLSCR1/ISG15/IFIT5/STAT1/AIM2/ADAR/DDX60/IFI27/APOBEC3A/IL27/DHX58/APOBEC3G/CXCL10/IFIT3/CGAS/IFI16/ISG…
GO:0050776,regulation of immune response,228,407,56.01965601965602,0.10066225165562914,2265,0.07481617647058823,5440,8.833233949115164e-10,7.063053865712485e-7,6.021476110996823e-7,USP18/PARP9/RSAD2/IFI35/IFITM1/PAX5/TRIM5/PLSCR1/STAT1/AIM2/ADAR/TRIM21/TNFSF13B/IL27/DHX58/RBCK1/JAK2/CGAS/IFI16/NLRC5/IRF7/SERPING1/C1R/PARP14/CR1L/TRAFD1/MUC17/RNF31/JAK3/PTPRD/HLA-F/GBP5/HLA-E/IRF4/MUC1/PSME2/MICB/…
GO:0045087,innate immune response,236,425,55.529411764705884,0.10419426048565121,2265,0.078125,5440,1.3262814414409754e-9,8.837455338135034e-7,7.534209311203297e-7,USP18/MX2/PARP9/RSAD2/EIF2AK2/OAS1/IFIT1/IFI35/IFITM3/TRIM22/OAS3/OAS2/IFITM1/MX1/SHFL/DTX3L/HERC5/PML/TRIM5/PLSCR1/ISG15/IFIT5/STAT1/AIM2/TRIM14/ADAR/TRIM21/DDX60/IFI27/CCL8/APOBEC3A/IL27/DHX58/APOBEC3G/IFIT3/APOL1/JAK2/XAF1/CGAS/IFI1…
GO:0034340,response to type I interferon,50,65,76.92307692307693,0.02207505518763797,2265,0.011948529411764705,5440,6.251686568218234e-9,3.5706061285337857e-6,3.044054301938443e-6,USP18/MX2/RSAD2/OAS1/IFIT1/IFI35/IFITM3/OAS3/OAS2/IFITM1/MX1/SHFL/ISG15/STAT1/ADAR/IFI27/IFIT3/XAF1/ISG20/NLRC5/IFIT2/IRF7/IFI6/TRIM56/SP100/HLA-F/HLA-E/IRF4/MYD88/IRF9/STAT2/TREX1/BST2/IRF2/PTPN2/PSMB8/IFITM2/IRF1/OASL…
GO:0019221,cytokine-mediated signaling pathway,232,426,54.460093896713616,0.10242825607064018,2265,0.07830882352941176,5440,1.9171722678681343e-8,8.750724097190773e-6,7.460268193755752e-6,USP18/MX2/PARP9/RSAD2/OAS1/IFIT1/IFI35/IFITM3/TRIM22/OAS3/OAS2/IFITM1/MX1/PML/TRIM5/ISG15/STAT1/AIM2/ADAR/TRIM21/IFI27/TNFSF13B/CCL8/CXCL11/IL27/CXCL10/IFIT3/RBCK1/JAK2/XAF1/PRLR/ISG20/NLRC5/IFIT2/IRF7/PARP14/IF…
GO:0060337,type I interferon signaling pathway,48,63,76.19047619047619,0.02119205298013245,2265,0.011580882352941177,5440,2.1887754120036948e-8,8.750724097190773e-6,7.460268193755752e-6,USP18/MX2/RSAD2/OAS1/IFIT1/IFI35/IFITM3/OAS3/OAS2/IFITM1/MX1/ISG15/STAT1/ADAR/IFI27/IFIT3/XAF1/ISG20/NLRC5/IFIT2/IRF7/IFI6/SP100/HLA-F/HLA-E/IRF4/MYD88/IRF9/STAT2/TREX1/BST2/IRF2/PTPN2/PSMB8/IFITM2/IRF1/OASL/HLA-B…
GO:0071357,cellular response to type I interferon,48,63,76.19047619047619,0.02119205298013245,2265,0.011580882352941177,5440,2.1887754120036948e-8,8.750724097190773e-6,7.460268193755752e-6,USP18/MX2/RSAD2/OAS1/IFIT1/IFI35/IFITM3/OAS3/OAS2/IFITM1/MX1/ISG15/STAT1/ADAR/IFI27/IFIT3/XAF1/ISG20/NLRC5/IFIT2/IRF7/IFI6/SP100/HLA-F/HLA-E/IRF4/MYD88/IRF9/STAT2/TREX1/BST2/IRF2/PTPN2/PSMB8/IFITM2/IRF1/OASL/HL…
GO:0060333,interferon-gamma-mediated signaling pathway,46,60,76.66666666666667,0.020309050772626933,2265,0.011029411764705883,5440,3.087659743285298e-8,1.1222239685140564e-5,9.567313156706026e-6,PARP9/OAS1/TRIM22/OAS3/OAS2/PML/TRIM5/STAT1/TRIM21/JAK2/NLRC5/IRF7/PARP14/SP100/TRIM26/HLA-F/HLA-E/IRF4/NMI/IRF9/TRIM25/TRIM34/MT2A/SOCS1/GBP1/IRF2/PTPN2/B2M/IRF1/OASL/HLA-B/HLA-A/GBP2/HLA-C/HCK/CD44/HLA-…
GO:0000209,protein polyubiquitination,113,185,61.08108108108108,0.04988962472406181,2265,0.03400735294117647,5440,4.728891760530777e-8,1.5755091048835037e-5,1.343171186017426e-5,TRIM22/RNF213/HERC6/DTX3L/HERC5/PARP10/TRIM5/RNF144A/TRIM14/TRIM21/IFI27/UBE2L6/FBXO6/RBCK1/TRIM56/RNF31/PSME2/UBE2S/CUL1/NMI/TRAF3IP2/PSMB9/PSMA2/TRIM34/MARCHF5/TRIM69/RBBP6/FBXL8/SASH1/RUSC1/RNF114/PSMA4/CTNNB1/PSMA3/NE…
GO:0002221,pattern recognition receptor signaling pathway,77,117,65.8119658119658,0.03399558498896247,2265,0.02150735294117647,5440,8.487719142308397e-8,2.610300086996075e-5,2.2253631241129228e-5,RSAD2/IFI35/DDX60/DHX58/IFIH1/IRF7/DDX58/USP15/IRF4/UNC93B1/MYD88/NMI/RIPK1/UBC/CYLD/XIAP/HSPA1B/UBE2D3/MAPKAPK2/PRKCE/IRF1/BIRC2/CD40/TICAM2/FFAR2/BCL10/CTSS/DDX3X/CAV1/HSPA1A/TLR8/NOD1/RPS27A/BIRC3/ZDH…
GO:1903900,regulation of viral life cycle,61,88,69.31818181818183,0.026931567328918323,2265,0.016176470588235296,5440,1.1434029156334807e-7,3.265232040501897e-5,2.7837132637753467e-5,RSAD2/EIF2AK2/OAS1/IFIT1/IFITM3/TRIM22/OAS3/OAS2/IFITM1/MX1/SHFL/PML/PARP10/TRIM5/PLSCR1/ISG15/IFIT5/TRIM14/ADAR/TRIM21/APOBEC3A/APOBEC3G/IFI16/ISG20/TRIM26/APOBEC3F/NECTIN2/FMR1/TRIM25/AXL/STAU1/FAM111A/TRIM34/BST2/…
GO:0001817,regulation of cytokine production,180,324,55.55555555555556,0.07947019867549669,2265,0.05955882352941176,5440,1.3699778572781198e-7,3.6514476489319494e-5,3.112974246923897e-5,RSAD2/EIF2AK2/HERC5/PML/ISG15/STAT1/AIM2/TRIM21/UBE2L6/IL27/DHX58/JAK2/CGAS/IFI16/NLRC5/IFIH1/IRF7/TRIM56/JAK3/HLA-F/DDX58/GBP5/HLA-E/STAT3/GSDMD/IRF4/PANX1/TIA1/MEFV/LILRB1/MYD88/NMI/IFNL1/TRIM25/AXL/UBA7/TREX1/R…
GO:0050778,positive regulation of immune response,173,310,55.80645161290323,0.07637969094922738,2265,0.05698529411764706,5440,1.6107858860565468e-7,3.8575364446627806e-5,3.2886714430420696e-5,PARP9/RSAD2/IFI35/PAX5/TRIM5/PLSCR1/AIM2/TNFSF13B/RBCK1/CGAS/IFI16/NLRC5/IRF7/SERPING1/C1R/CR1L/MUC17/RNF31/HLA-F/GBP5/HLA-E/MUC1/PSME2/MICB/CUL1/VAV2/LILRB1/NECTIN2/NMI/IFNL1/TREX1/PSMB9/PSMA2/BTN2A1/WASL/C…
GO:0034341,response to interferon-gamma,79,122,64.75409836065575,0.03487858719646799,2265,0.022426470588235294,5440,1.6402731255444538e-7,3.8575364446627806e-5,3.2886714430420696e-5,PARP9/OAS1/IFITM3/TRIM22/OAS3/OAS2/IFITM1/SHFL/PML/TRIM5/STAT1/TRIM21/CCL8/JAK2/NLRC5/IRF7/PARP14/SP100/TRIM26/HLA-F/GBP5/HLA-E/CALCOCO2/IRF4/GBP4/MEFV/NMI/RAB43/IRF9/TRIM25/TRIM34/BST2/MT2A/SOCS1/GBP1/IRF2/GBP3/NUB1/…
GO:0002684,positive regulation of immune system process,235,441,53.28798185941043,0.10375275938189846,2265,0.08106617647058824,5440,1.7942726152327644e-7,3.9852788420558844e-5,3.39757586439982e-5,PARP9/RSAD2/IFI35/PAX5/TRIM5/PLSCR1/AIM2/DDX60/TNFSF13B/CCL8/DHX58/CXCL10/RBCK1/CGAS/IFI16/NLRC5/IRF7/SERPING1/C1R/CR1L/MUC17/RNF31/JAK3/HLA-F/DDX58/GBP5/HLA-E/MUC1/PSME2/MICB/CUL1/VAV2/LILRB1/NECTIN2/MY…
GO:0001816,cytokine production,186,339,54.86725663716814,0.08211920529801324,2265,0.062316176470588236,5440,2.7772887204018935e-7,5.8440001600877745e-5,4.982194391502124e-5,RSAD2/EIF2AK2/HERC5/PML/ISG15/STAT1/AIM2/TRIM21/UBE2L6/IL27/DHX58/JAK2/CGAS/IFI16/NLRC5/IFIH1/IRF7/TRIM56/JAK3/HLA-F/DDX58/GBP5/HLA-E/STAT3/GSDMD/IRF4/PANX1/TIA1/MEFV/LILRB1/MYD88/NMI/IFNL1/TRIM25/AXL/UBA7/TREX1/BATF/RIPK1/BTN…
GO:0048525,negative regulation of viral process,42,56,75,0.018543046357615896,2265,0.010294117647058823,5440,3.6467486265522716e-7,7.289850504477992e-5,6.21482739619803e-5,RSAD2/EIF2AK2/OAS1/IFIT1/IFITM3/OAS3/OAS2/IFITM1/MX1/SHFL/PML/PARP10/TRIM5/PLSCR1/ISG15/IFIT5/STAT1/TRIM14/TRIM21/APOBEC3A/APOBEC3G/IFI16/ISG20/TRIM26/APOBEC3F/TRIM25/FAM111A/BST2/LY6E/IFITM2/APOBEC3B/OASL/ZC3HAV1/CCL5/ZFP36/UB…
GO:0019079,viral genome replication,53,76,69.73684210526315,0.023399558498896248,2265,0.013970588235294118,5440,5.787988778177838e-7,1.1019228159597617e-4,9.394239430446036e-5,RSAD2/EIF2AK2/OAS1/IFIT1/IFITM3/OAS3/OAS2/IFITM1/MX1/SHFL/PARP10/PLSCR1/ISG15/IFIT5/ADAR/IFI27/CCL8/APOBEC3A/APOBEC3G/IFI16/ISG20/APOBEC3F/STOM/FMR1/STAU1/FAM111A/BST2/RAB29/IFITM2/APOBEC3B/OASL/TMEM39A/ZC3HAV1/CCL5/DDX3X/P…
GO:0070227,lymphocyte apoptotic process,29,35,82.85714285714286,0.012803532008830023,2265,0.006433823529411764,5440,6.3555447491036e-7,1.154975813950736e-4,9.846532965357637e-5,JAK3/TRAF3IP2/RIPK1/CD274/IDO1/GLI3/ADA/PRELID1/CD74/BAK1/IL10/AKT1/BCL10/CCL5/HIF1A/BCL2L11/FAS/RIPK3/GIMAP8/IL7R/BCL6/LYN/BTK/FOXP1/PDCD1/AURKB/ST3GAL1/PRKCQ/LMBR1L
GO:0002768,immune response-regulating cell surface receptor signaling pathway,113,192,58.854166666666664,0.04988962472406181,2265,0.03529411764705882,5440,7.511077170395401e-7,1.3056211533582962e-4,1.1130831980659181e-4,PAX5/PLSCR1/RBCK1/MUC17/RNF31/MUC1/PSME2/MICB/CUL1/VAV2/LILRB1/NECTIN2/PSMB9/PSMA2/BTN2A1/WASL/GBP1/PSMA4/FCGR2A/PTPN2/PSMA3/MYO10/ELMO2/CD47/ELF1/PSMB10/RAB29/PSMB8/ADA/PRKCE/CCR…
GO:0045069,regulation of viral genome replication,39,52,75,0.017218543046357615,2265,0.009558823529411765,5440,9.635307974242364e-7,1.6050817200425406e-4,1.368382772833192e-4,RSAD2/EIF2AK2/OAS1/IFIT1/IFITM3/OAS3/OAS2/IFITM1/MX1/SHFL/PARP10/PLSCR1/ISG15/IFIT5/ADAR/APOBEC3A/APOBEC3G/IFI16/ISG20/APOBEC3F/STAU1/FAM111A/BST2/IFITM2/APOBEC3B/OASL/TMEM39A/ZC3HAV1/CCL5/DDX3X/PKN2/PPID/TNIP1/VAPB/PPIA/RES…
GO:0002764,immune response-regulating signaling pathway,113,193,58.549222797927456,0.04988962472406181,2265,0.03547794117647059,5440,1.0812761075852493e-6,1.7291767512503305e-4,1.4741776995204372e-4,PAX5/PLSCR1/RBCK1/MUC17/RNF31/MUC1/PSME2/MICB/CUL1/VAV2/LILRB1/NECTIN2/PSMB9/PSMA2/BTN2A1/WASL/GBP1/PSMA4/FCGR2A/PTPN2/PSMA3/MYO10/ELMO2/CD47/ELF1/PSMB10/RAB29/PSMB8/ADA/PRKCE/CCR7/CD38/SHC1/LILRB4/CD…
GO:0002753,cytoplasmic pattern recognition receptor signaling pathway,35,46,76.08695652173914,0.01545253863134658,2265,0.008455882352941176,5440,1.980036460695635e-6,3.04468683456198e-4,2.5956915221588933e-4,DDX60/DHX58/IFIH1/IRF7/DDX58/USP15/UBC/CYLD/XIAP/HSPA1B/BIRC2/HSPA1A/NOD1/RPS27A/BIRC3/TRAF6/CASP8/RELA/ZCCHC3/UBB/SLC15A2/TIFA/UBA52/NOD2/RIPK2/GPATCH3/UBE2N/TAB2/RIOK3/SLC15A4/NFKBIA/IKBKG/…
GO:0050792,regulation of viral process,70,110,63.63636363636363,0.03090507726269316,2265,0.02022058823529412,5440,2.1755023052793713e-6,3.2213548950025655e-4,2.746306613838053e-4,RSAD2/EIF2AK2/OAS1/IFIT1/IFITM3/TRIM22/OAS3/OAS2/IFITM1/MX1/SHFL/PML/PARP10/TRIM5/PLSCR1/ISG15/IFIT5/STAT1/TRIM14/ADAR/TRIM21/APOBEC3A/APOBEC3G/IFI16/DYNLT1/ISG20/TRIM26/APOBEC3F/NECTIN2/FMR1/TRIM25/AXL/STAU1/FAM111A/TRI…
GO:0019058,viral life cycle,111,192,57.8125,0.04900662251655629,2265,0.03529411764705882,5440,3.15484673059191e-6,4.504670438895163e-4,3.840373576562634e-4,RSAD2/EIF2AK2/OAS1/IFIT1/IFITM3/TRIM22/OAS3/OAS2/IFITM1/MX1/SHFL/PML/PARP10/TRIM5/PLSCR1/ISG15/IFIT5/TRIM14/ADAR/TRIM21/IFI27/CCL8/APOBEC3A/APOBEC3G/IFI16/DYNLT1/ISG20/SIGLEC1/TRIM26/APOBEC3F/MVB12B/CHMP5/STOM/NUP160/NECTIN2/FMR1/RAB43/TRIM25/…
GO:0043903,regulation of biological process involved in symbiotic interaction,72,115,62.60869565217392,0.031788079470198675,2265,0.021139705882352942,5440,3.761014153807323e-6,5.185011926524715e-4,4.4203861452007676e-4,RSAD2/EIF2AK2/OAS1/IFIT1/IFITM3/TRIM22/OAS3/OAS2/IFITM1/MX1/SHFL/PML/PARP10/TRIM5/PLSCR1/ISG15/IFIT5/STAT1/TRIM14/ADAR/TRIM21/APOBEC3A/APOBEC3G/IFI16/DYNLT1/ISG20/TRIM26/APOBEC3F/N…
GO:1902533,positive regulation of intracellular signal transduction,219,423,51.77304964539007,0.09668874172185431,2265,0.07775735294117647,5440,7.698879987611808e-6,0.0010260040730157337,8.747008210486681e-4,EIF2AK2/IFI35/TNFSF10/TRIM22/TRIM5/IFIT5/TRIM14/TRIM21/DDX60/CCL8/DHX58/RBCK1/JAK2/CGAS/DYNLT1/STIMATE/STK3/TRADD/RNF31/RRAGC/USP15/CASP10/MYD88/NMI/TRAF3IP2/TRIM25/AXL/IGFBP4/RICTOR/SEMA4D/F…
GO:0035872,"nucleotide-binding domain, leucine rich repeat containing receptor signaling pathway",25,31,80.64516129032258,0.011037527593818985,2265,0.005698529411764706,5440,1.0055308617376007e-5,0.001296810446847396,0.0011055717929732943,UBC/CYLD/XIAP/HSPA1B/BIRC2/RNF34/HSPA1A/NOD1/RPS27A/BIRC3/TRAF6/CASP8/RELA/UBB/SLC15A2/UBA52/NOD2/RIPK2/UBE2N/TAB2/SLC15A4/NFKBIA/IKBKG/OTULIN/IRAK2
GO:0002253,activation of immune response,122,219,55.70776255707762,0.053863134657836646,2265,0.04025735294117647,5440,1.2934576858237048e-5,0.0015495759398867469,0.0013210623452129453,PAX5/TRIM5/PLSCR1/AIM2/RBCK1/CGAS/IFI16/SERPING1/C1R/CR1L/MUC17/RNF31/MUC1/PSME2/MICB/CUL1/VAV2/NECTIN2/TREX1/PSMB9/PSMA2/BTN2A1/WASL/GBP1/PSMA4/FCGR2A/C1S/CFB/C4A/PTPN2/PSMA3/MYO10/ELMO2/CD47/ELF1/PSMB10/RAB29/PSMB…
GO:0002429,immune response-activating cell surface receptor signaling pathway,102,178,57.30337078651685,0.045033112582781455,2265,0.03272058823529412,5440,1.3461902005431447e-5,0.0015495759398867469,0.0013210623452129453,PAX5/PLSCR1/RBCK1/MUC17/RNF31/MUC1/PSME2/MICB/CUL1/VAV2/NECTIN2/PSMB9/PSMA2/BTN2A1/WASL/GBP1/PSMA4/FCGR2A/PTPN2/PSMA3/MYO10/ELMO2/CD47/ELF1/PSMB10/RAB29/PSMB8/ADA/PRKCE/CCR7/CD38…
GO:0002757,immune response-activating signal transduction,102,178,57.30337078651685,0.045033112582781455,2265,0.03272058823529412,5440,1.3461902005431447e-5,0.0015495759398867469,0.0013210623452129453,PAX5/PLSCR1/RBCK1/MUC17/RNF31/MUC1/PSME2/MICB/CUL1/VAV2/NECTIN2/PSMB9/PSMA2/BTN2A1/WASL/GBP1/PSMA4/FCGR2A/PTPN2/PSMA3/MYO10/ELMO2/CD47/ELF1/PSMB10/RAB29/PSMB8/ADA/PRKCE/CCR7/CD38/LILRB4/FFAR2/PIK3CA…
GO:0002224,toll-like receptor signaling pathway,56,87,64.36781609195403,0.024724061810154525,2265,0.015992647058823528,5440,1.3742459323414209e-05,0.0015495759398867469,0.0013210623452129453,RSAD2/IFI35/IRF7/IRF4/UNC93B1/MYD88/NMI/RIPK1/UBC/UBE2D3/MAPKAPK2/PRKCE/IRF1/BIRC2/CD40/TICAM2/BCL10/CTSS/DDX3X/CAV1/TLR8/RPS27A/BIRC3/TRAF6/RFTN1/EPG5/RTN4/CASP8/GPS2/UBB/ACOD1/TNIP1/NR1D1/TICAM1/TNIP3/UBA52…
GO:0045071,negative regulation of viral genome replication,29,38,76.31578947368422,0.012803532008830023,2265,0.006985294117647059,5440,1.3953160039000222e-5,0.0015495759398867469,0.0013210623452129453,RSAD2/EIF2AK2/OAS1/IFIT1/IFITM3/OAS3/OAS2/IFITM1/MX1/SHFL/PARP10/PLSCR1/ISG15/IFIT5/APOBEC3A/APOBEC3G/IFI16/ISG20/APOBEC3F/FAM111A/BST2/IFITM2/APOBEC3B/OASL/ZC3HAV1/CCL5/TNIP1/RESF1/TRIM6
GO:0033993,response to lipid,171,323,52.94117647058824,0.07549668874172186,2265,0.059375,5440,1.587050597026213e-5,0.0017148725099758917,0.0014619828828366652,CMPK2/TRIM5/CNP/XRN1/CXCL11/CXCL10/JAK2/SSTR2/STAT3/CXCL9/CHMP5/MICB/LILRB1/MYD88/TRIM25/AXL/BMP6/CD274/SASH1/PDCD1LG2/RORB/SGMS1/IL15/NOCT/AKAP12/CTNNB1/SBNO2/TRIP4/NEDD4/IDO1/NCOA1/CASP3/CDKN1A/RGS9/GJB2/ITGA2/MBD2/DNAJA1/MAPKAPK2/INSIG2/…
GO:0070228,regulation of lymphocyte apoptotic process,21,25,84,0.009271523178807948,2265,0.004595588235294118,5440,1.6431060273076053e-5,0.001728720499256791,0.0014737887303108107,JAK3/CD274/IDO1/ADA/PRELID1/CD74/IL10/BCL10/CCL5/HIF1A/RIPK3/GIMAP8/IL7R/BCL6/LYN/BTK/FOXP1/PDCD1/AURKB/ST3GAL1/PRKCQ
GO:0071887,leukocyte apoptotic process,39,56,69.64285714285714,0.017218543046357615,2265,0.010294117647058823,5440,1.9299068537931064e-5,0.0019316695707527634,0.0016468092125266447,IRF7/JAK3/LILRB1/TRAF3IP2/AXL/RIPK1/CD274/IDO1/CASP3/GLI3/ADA/CCR7/PRELID1/CDKN2A/CD74/BAK1/IL10/AKT1/BCL10/CCL5/SELENOS/HIF1A/BCL2L11/FAS/RIPK3/GIMAP8/IL7R/BCL6/CCL19/LYN/NOD2/BTK/FOXP1/PDCD1/AURKB/ANXA1/ST3GAL1/PRKCQ…
GO:0070423,nucleotide-binding oligomerization domain containing signaling pathway,24,30,80,0.010596026490066225,2265,0.0055147058823529415,5440,1.971831258299297e-5,0.0019316695707527634,0.0016468092125266447,UBC/CYLD/XIAP/HSPA1B/BIRC2/HSPA1A/NOD1/RPS27A/BIRC3/TRAF6/CASP8/RELA/UBB/SLC15A2/UBA52/NOD2/RIPK2/UBE2N/TAB2/SLC15A4/NFKBIA/IKBKG/OTULIN/IRAK2
GO:0071346,cellular response to interferon-gamma,67,109,61.46788990825688,0.029580573951434878,2265,0.020036764705882355,5440,1.9809517859145397e-5,0.0019316695707527634,0.0016468092125266447,PARP9/OAS1/TRIM22/OAS3/OAS2/PML/TRIM5/STAT1/TRIM21/CCL8/JAK2/NLRC5/IRF7/PARP14/SP100/TRIM26/HLA-F/GBP5/HLA-E/IRF4/GBP4/NMI/RAB43/IRF9/TRIM25/TRIM34/MT2A/SOCS1/GBP1/IRF2/GBP3/PTPN2/CD47/CDC42EP4/B2M/IRF1/OASL…
GO:0032101,regulation of response to external stimulus,224,440,50.90909090909091,0.0988962472406181,2265,0.08088235294117647,5440,2.6800308288000777e-5,0.0025511341079863595,0.0021749222615675824,USP18/PARP9/IFIT1/IFI35/DTX3L/HERC5/TRIM5/PLSCR1/STAT1/AIM2/ADAR/TRIM21/DDX60/IL27/DHX58/APOBEC3G/CXCL10/JAK2/CGAS/IFI16/NLRC5/IRF7/SERPING1/NT5E/PARP14/TRAFD1/MUC17/TRADD/HLA-F/APOBEC3F/DDX58/GBP5/HLA-E…
GO:0009617,response to bacterium,132,243,54.32098765432099,0.05827814569536424,2265,0.044669117647058824,5440,3.0922886866776916e-5,0.002875109341706375,0.0024511213629038846,CMPK2/OAS2/TRIM5/ISG15/CNP/CXCL11/IL27/DHX58/CXCL10/JAK2/IFI44/NLRC5/HLA-E/GSDMD/CXCL9/CHMP5/GBP4/TMEM229B/LILRB1/MYD88/AXL/BMP6/WASL/CD274/ADGRB1/SASH1/PDCD1LG2/SGMS1/NOCT/AKAP12/SBNO2/IDO1/CASP3/BCL3/RAB29/GJB2/MAPKAPK2/PR…
GO:2000107,negative regulation of leukocyte apoptotic process,20,24,83.33333333333334,0.008830022075055188,2265,0.004411764705882353,5440,3.3513968441844746e-5,0.0030452010416021657,0.002596129899873046,IRF7/JAK3/LILRB1/AXL/IDO1/ADA/CCR7/CD74/BCL10/CCL5/SELENOS/HIF1A/IL7R/BCL6/CCL19/NOD2/FOXP1/AURKB/ST3GAL1/PRKCQ
GO:0070534,protein K63-linked ubiquitination,26,34,76.47058823529412,0.011479028697571744,2265,0.00625,5440,3.720911713547622e-5,0.0033047739038415936,0.002817423948984777,PARP10/TRIM5/TRIM21/TRIM56/UBE2S/TRAF3IP2/SASH1/NEDD4/TRIP12/RNF8/BIRC2/RNF152/DDX3X/PLAA/RNF4/TRAF6/GPS2/TRAF2/UBE2O/UBE2B/UBE2E2/NOD2/UBE2N/OTUB1/RNF115/PELI1
GO:0016567,protein ubiquitination,203,396,51.26262626262626,0.08962472406181016,2265,0.07279411764705883,5440,3.802391185010338e-5,0.0033047739038415936,0.002817423948984777,TRIM22/RNF213/HERC6/DTX3L/HERC5/PML/PARP10/TRIM5/ISG15/RNF144A/TRIM14/TRIM21/IFI27/UBE2L6/FBXO6/RBCK1/TRIM56/RNF31/TRIM26/NEURL3/PSME2/UBE2S/CUL1/PCGF5/MEFV/NMI/TRAF3IP2/TRIM25/RNF149/UBA7/PSMB9/PSMA2/TRPC4AP/TRIM34/MARCHF5/T…
GO:1902914,regulation of protein polyubiquitination,14,15,93.33333333333333,0.006181015452538631,2265,0.0027573529411764708,5440,4.224445817299895e-5,0.0035934753994819103,0.0030635510764651878,PARP10/NMI/SASH1/XIAP/TRIP12/BIRC2/TRIM44/DDX3X/PLAA/GPS2/PPIA/UBE2D1/NOD2/OTUB1
GO:0010628,positive regulation of gene expression,221,436,50.68807339449541,0.09757174392935983,2265,0.08014705882352942,5440,4.384581305113388e-5,0.0036519908453840266,0.0031134373390256913,RSAD2/EIF2AK2/PLSCR1/STAT1/AIM2/ADAR/IL27/DHX58/JAK2/CGAS/IFI16/IFIH1/IRF7/MOV10/SAMD4A/HLA-F/DDX58/GBP5/HLA-E/STAT3/GSDMD/IRF4/PANX1/ADAM19/LILRB1/MYD88/FMR1/IFNL1/SMARCA5/RIPK1/PAIP1/BMP6/CHEK1/WARS1/TAF1B/…
GO:0001819,positive regulation of cytokine production,115,209,55.02392344497608,0.05077262693156733,2265,0.038419117647058826,5440,4.796141670828024e-5,0.003869081024110472,0.0032985135610093764,RSAD2/EIF2AK2/STAT1/AIM2/IL27/DHX58/JAK2/CGAS/IFI16/IFIH1/IRF7/HLA-F/DDX58/GBP5/HLA-E/STAT3/GSDMD/IRF4/PANX1/LILRB1/MYD88/IFNL1/RIPK1/CD274/IL15/CRLF2/CTNNB1/IDO1/HSPA1B/BCL3/HEG1/MAPKAPK2/CCR7/B2M/IRF1/I…
GO:0030218,erythrocyte differentiation,31,43,72.09302325581395,0.013686534216335542,2265,0.007904411764705882,5440,4.838770665470826e-5,0.003869081024110472,0.0032985135610093764,ISG15/STAT1/ADAR/JAK2/JAK3/STAT3/ACVR1B/PTPN2/CASP3/HSPA1B/B2M/ETS1/GATA2/BPGM/HSPA1A/ZFP36/HIF1A/RPS14/KMT2E/DYRK3/BCL6/PTBP3/ADD1/JMJD6/LYN/FOXO3/SLC11A2/INHBA/TMOD3/STAT5B/MFHAS1
GO:0070231,T cell apoptotic process,21,26,80.76923076923077,0.009271523178807948,2265,0.004779411764705883,5440,5.184299825912043e-5,0.00406408445176399,0.0034647601313319296,JAK3/RIPK1/CD274/IDO1/GLI3/ADA/PRELID1/BAK1/AKT1/BCL10/CCL5/HIF1A/BCL2L11/FAS/RIPK3/GIMAP8/IL7R/PDCD1/ST3GAL1/PRKCQ/LMBR1L
GO:0031347,regulation of defense response,162,309,52.42718446601942,0.07152317880794702,2265,0.056801470588235294,5440,5.334358216538309e-5,0.004101300798023107,0.0034964882399091185,USP18/PARP9/IFIT1/IFI35/DTX3L/HERC5/TRIM5/PLSCR1/STAT1/AIM2/ADAR/TRIM21/IL27/DHX58/APOBEC3G/JAK2/CGAS/IFI16/NLRC5/IRF7/SERPING1/NT5E/PARP14/TRAFD1/MUC17/TRADD/HLA-F/APOBEC3F/DDX58/GBP5/HLA-E/MUC1/PSME2/MICB/CUL1/MEFV…
GO:0034101,erythrocyte homeostasis,33,47,70.2127659574468,0.01456953642384106,2265,0.008639705882352942,5440,6.564896462463981e-5,0.00495216152017566,0.0042218738322658145,ISG15/STAT1/ADAR/JAK2/JAK3/STAT3/AXL/ACVR1B/PTPN2/CASP3/HSPA1B/B2M/ETS1/GATA2/BPGM/HSPA1A/ZFP36/HIF1A/RPS14/KMT2E/DYRK3/BCL6/PTBP3/RPS24/ADD1/JMJD6/LYN/FOXO3/SLC11A2/INHBA/TMOD3/STAT5B/MFHAS1
GO:0032496,response to lipopolysaccharide,91,161,56.52173913043478,0.040176600441501106,2265,0.029595588235294117,5440,7.949386811581538e-5,0.005885490457907961,0.005017566178538211,CMPK2/TRIM5/CNP/CXCL11/CXCL10/JAK2/CXCL9/CHMP5/LILRB1/MYD88/AXL/BMP6/CD274/SASH1/PDCD1LG2/SGMS1/NOCT/AKAP12/SBNO2/IDO1/CASP3/GJB2/MAPKAPK2/PRKCE/CCR7/IL12A/ANKRD1/CCR5/GNG12/OTUD5/CDC73/CD40/IL10RA/TICAM2/IL10/LTA/TNF…
GO:0043068,positive regulation of programmed cell death,130,243,53.497942386831276,0.05739514348785872,2265,0.044669117647058824,5440,9.106081924450589e-5,0.0065501244112025035,0.005584187578914118,TNFSF10/PML/RBCK1/JAK2/IFIT2/CTNNBL1/ARHGEF11/STK3/TRADD/UNC5C/TIA1/VAV2/LILRB1/APH1A/FGD2/C3orf38/RIPK1/PLEKHN1/MTCH1/GADD45B/CD274/AKAP12/CTNNB1/PTPN2/IDO1/UBC/CYLD/NCOA1/CASP3/CDKN1A/SEPTIN4/DNAJA1/…
GO:0002831,regulation of response to biotic stimulus,121,224,54.01785714285714,0.053421633554083886,2265,0.041176470588235294,5440,9.174761556461736e-5,0.0065501244112025035,0.005584187578914118,USP18/PARP9/IFIT1/IFI35/DTX3L/HERC5/TRIM5/PLSCR1/STAT1/AIM2/ADAR/TRIM21/DDX60/IL27/DHX58/APOBEC3G/JAK2/CGAS/IFI16/NLRC5/IRF7/SERPING1/PARP14/TRAFD1/MUC17/HLA-F/APOBEC3F/DDX58/GBP5/HLA-E/USP15/MUC1/PSME2/M…
GO:1901701,cellular response to oxygen-containing compound,230,460,50,0.10154525386313466,2265,0.08455882352941177,5440,9.505597503138806e-5,0.006667259441675254,0.005684048885533418,CMPK2/TRIM5/XRN1/CXCL11/CXCL10/JAK2/PRLR/AGRN/JAK3/RRAGC/SSTR2/STAT3/CXCL9/CHMP5/BRIP1/ADPRS/LILRB1/MYD88/GRB10/AXL/TREX1/RIPK1/KL/JUP/BMP6/SOCS1/CD274/SASH1/PDCD1LG2/RORB/MAX/ADRB2/SGMS1/IL15/RAB8B/AQP9/COL1A2/SNX6/…
GO:0002237,response to molecule of bacterial origin,93,167,55.688622754491014,0.04105960264900662,2265,0.030698529411764704,5440,1.4052859380463584e-4,0.009639975424703061,0.008218382987596038,CMPK2/TRIM5/CNP/CXCL11/CXCL10/JAK2/CXCL9/CHMP5/LILRB1/MYD88/AXL/BMP6/CD274/SASH1/PDCD1LG2/SGMS1/NOCT/AKAP12/SBNO2/IDO1/CASP3/GJB2/MAPKAPK2/PRKCE/CCR7/B2M/IL12A/ANKRD1/CCR5/GNG12/OTUD5/CDC73/CD40/IL10RA/TICA…
GO:0070555,response to interleukin-1,71,122,58.19672131147541,0.031346578366445915,2265,0.022426470588235294,5440,1.422607678983193e-4,0.009639975424703061,0.008218382987596038,CCL8/VRK2/PSME2/CUL1/MYD88/PSMB9/PSMA2/GBP1/GBP3/PSMA4/AKAP12/PSMA3/UBC/CD47/PSMB10/PSMB8/ETS1/CD38/ANKRD1/CD40/CCL1/CCL5/IL1R1/GBP2/NOD1/PSMA5/CCL7/HIF1A/RPS27A/IL1RN/PLCB1/TRAF6/MYLK3/RELA/UBB/ACOD1/NR1D1/CCL19/PSMD12/TF…
GO:0071347,cellular response to interleukin-1,67,114,58.77192982456141,0.029580573951434878,2265,0.020955882352941175,5440,1.4510737960253252e-4,0.009668988394182084,0.008243117458824568,CCL8/VRK2/PSME2/CUL1/MYD88/PSMB9/PSMA2/GBP1/GBP3/PSMA4/AKAP12/PSMA3/UBC/CD47/PSMB10/PSMB8/ANKRD1/CD40/CCL1/CCL5/IL1R1/GBP2/NOD1/PSMA5/CCL7/HIF1A/RPS27A/IL1RN/PLCB1/TRAF6/MYLK3/RELA/UBB/ACOD1/NR1D1/CCL19/PSMD12/TF…
GO:0043065,positive regulation of apoptotic process,128,241,53.11203319502075,0.0565121412803532,2265,0.044301470588235296,5440,1.5720850700737946e-4,0.010194136773922577,0.008690823009915827,TNFSF10/PML/RBCK1/JAK2/IFIT2/CTNNBL1/ARHGEF11/STK3/TRADD/UNC5C/TIA1/VAV2/LILRB1/APH1A/FGD2/C3orf38/RIPK1/PLEKHN1/MTCH1/GADD45B/CD274/AKAP12/CTNNB1/PTPN2/IDO1/UBC/CYLD/NCOA1/CASP3/SEPTIN4/DNAJA1/PRELID1/IL12A…
GO:0050777,negative regulation of immune response,44,69,63.76811594202898,0.019426048565121413,2265,0.012683823529411765,5440,1.5808816407783885e-4,0.010194136773922577,0.008690823009915827,ADAR/TRIM21/DHX58/IFI16/NLRC5/SERPING1/PARP14/TRAFD1/JAK3/HLA-F/HLA-E/LILRB1/NMI/IFNL1/TREX1/PTPN2/LILRB4/MICA/HLA-B/CD59/HLA-A/IL10/SELENOS/DUSP10/SMAD7/IL7R/BCL6/ACOD1/HLX/TNFSF18/LYN/FOXF1/NOD2/SERPINB9/IL1…
GO:2000106,regulation of leukocyte apoptotic process,30,43,69.76744186046511,0.013245033112582781,2265,0.007904411764705882,5440,1.7000381012924502e-4,0.010788495760265422,0.009197532785271436,IRF7/JAK3/LILRB1/AXL/CD274/IDO1/ADA/CCR7/PRELID1/CDKN2A/CD74/IL10/BCL10/CCL5/SELENOS/HIF1A/RIPK3/GIMAP8/IL7R/BCL6/CCL19/LYN/NOD2/BTK/FOXP1/PDCD1/AURKB/ANXA1/ST3GAL1/PRKCQ
GO:0002250,adaptive immune response,112,208,53.84615384615385,0.04944812362030905,2265,0.03823529411764706,5440,1.9738753893436105e-4,0.012330552822805867,0.01051218505048456,RSAD2/TAP1/TNFSF13B/IL27/JAK2/IRF7/SERPING1/C1R/TAP2/JAK3/HLA-F/HLA-E/STAT3/IRF4/MICB/LILRB1/UNC93B1/NECTIN2/MYD88/TREX1/BATF/CD274/PDCD1LG2/C1S/C4A/SLAMF7/BCL3/CD70/CD48/ADA/B2M/IRF1/IL12A/RNF8/SLAMF1/OTUD7B/IL6R/LILRB4/MIC…
GO:0043123,positive regulation of I-kappaB kinase/NF-kappaB signaling,61,103,59.22330097087378,0.026931567328918323,2265,0.018933823529411763,5440,2.1213056530148752e-4,0.012961513848347301,0.011050099218279815,TNFSF10/TRIM22/TRIM5/IFIT5/TRIM14/TRIM21/RBCK1/TRADD/RNF31/CASP10/MYD88/TRAF3IP2/TRIM25/RIPK1/TRIM34/BST2/APOL3/TMEM106A/ZDHHC17/PRKCE/CCR7/BIRC2/ZDHHC13/TFG/ATP2C1/CD40/CD74/S100A4/CFLAR/…
GO:0001783,B cell apoptotic process,12,13,92.3076923076923,0.005298013245033113,2265,0.0023897058823529414,5440,2.1397196447997045e-4,0.012961513848347301,0.011050099218279815,TRAF3IP2/ADA/CD74/BAK1/IL10/BCL10/BCL2L11/BCL6/LYN/BTK/FOXP1/AURKB
GO:0032446,protein modification by small protein conjugation,214,430,49.76744186046512,0.09448123620309051,2265,0.07904411764705882,5440,2.3874582814023643e-4,0.014246355535890527,0.012145467266584222,TRIM22/RNF213/HERC6/DTX3L/HERC5/PML/PARP10/TRIM5/ISG15/RNF144A/TRIM14/TRIM21/IFI27/UBE2L6/FBXO6/RBCK1/IFIH1/TRIM56/RNF31/TRIM26/NEURL3/PSME2/UBE2S/CUL1/NUP160/PCGF5/MEFV/NMI/TRAF3IP2/TRIM25/RNF149/U…
GO:0002683,negative regulation of immune system process,95,174,54.59770114942529,0.04194260485651214,2265,0.031985294117647056,5440,3.1305507749140535e-4,0.018405797056038804,0.015691522305219363,ADAR/TRIM21/DHX58/IFI16/NLRC5/SERPING1/PARP14/TRAFD1/JAK3/HLA-F/HLA-E/MICB/LILRB1/RIPOR2/NMI/IFNL1/MIA3/AXL/TREX1/BST2/WASL/SOCS1/CD274/PDCD1LG2/GBP1/PTPN2/IDO1/CD47/CASP3/GLI3/ADA/IRF1/FBXO7/GATA2/LILRB…
GO:0043069,negative regulation of programmed cell death,184,366,50.27322404371585,0.08123620309050773,2265,0.06727941176470588,5440,3.4286504545355854e-4,0.019680605413697747,0.01677833662345734,TNFSF10/ADAR/IFIT3/RBCK1/JAK2/PRLR/IRF7/IFI6/TRADD/JAK3/MUC1/LILRB1/MYD88/AXL/SEMA4D/RIPK1/MAP4K4/BAG1/YME1L1/TJP1/SNX6/CTNNB1/CAST/AMIGO2/IDO1/UBC/XIAP/CASP3/CDKN1A/HSPA1B/BCL3/DLL1/GLI3/ADA/TPT1/CBX4/DN…
GO:0045620,negative regulation of lymphocyte differentiation,21,28,75,0.009271523178807948,2265,0.005147058823529412,5440,3.4458288618280196e-4,0.019680605413697747,0.01677833662345734,JAK3/IFNL1/SOCS1/PTPN2/GLI3/IRF1/FBXO7/LILRB4/CD74/LAG3/SMAD7/BCL6/HLX/TNFSF18/RUNX1/INHBA/ANXA1/RC3H2/IL4R/RC3H1/ZC3H12A
GO:0045646,regulation of erythrocyte differentiation,15,18,83.33333333333334,0.006622516556291391,2265,0.0033088235294117647,5440,3.567899741040314e-4,0.02009079318968898,0.017128034635268404,ISG15/STAT1/STAT3/ACVR1B/HSPA1B/B2M/ETS1/GATA2/HSPA1A/ZFP36/HIF1A/LYN/FOXO3/INHBA/STAT5B
GO:0007249,I-kappaB kinase/NF-kappaB signaling,87,158,55.06329113924051,0.038410596026490065,2265,0.029044117647058824,5440,3.816221830634858e-4,0.02119063177621967,0.018065681707011217,TNFSF10/TRIM22/TRIM5/IFIT5/STAT1/TRIM14/TRIM21/RBCK1/TRADD/RNF31/CASP10/MYD88/TRAF3IP2/TRIM25/RIPK1/AZI2/TRIM34/BST2/APOL3/TMEM106A/UBC/BCL3/ZDHHC17/PRKCE/CCR7/BIRC2/ZDHHC13/OTUD7B/TFG/LILRB4/ATP2C1/CD40/CD74/OPTN…
GO:0050863,regulation of T cell activation,85,154,55.1948051948052,0.037527593818984545,2265,0.028308823529411765,5440,3.9998881277523713e-4,0.02190623662295066,0.018675757401099034,TNFSF13B/IL27/CGAS/JAK3/HLA-E/IRF4/LILRB1/RIPOR2/IFNL1/TREX1/SOCS1/CD274/PDCD1LG2/IL15/PTPN2/IDO1/CD47/CASP3/CD70/GLI3/ADA/CCR7/IRF1/PRELID1/IL12A/LILRB4/CD74/PIK3CA/HLA-A/IL10/TNFRSF1B/IL7/PNP/LAG3/AKT1/CD80/BCL10/CC…
GO:0046639,negative regulation of alpha-beta T cell differentiation,13,15,86.66666666666667,0.005739514348785872,2265,0.0027573529411764708,5440,4.402138697081529e-4,0.0232767279723835,0.019844144486605875,JAK3/SOCS1/GLI3/SMAD7/BCL6/HLX/TNFSF18/RUNX1/ANXA1/RC3H2/IL4R/RC3H1/ZC3H12A
GO:0070229,negative regulation of lymphocyte apoptotic process,13,15,86.66666666666667,0.005739514348785872,2265,0.0027573529411764708,5440,4.402138697081529e-4,0.0232767279723835,0.019844144486605875,JAK3/IDO1/ADA/CD74/BCL10/CCL5/HIF1A/IL7R/BCL6/FOXP1/AURKB/ST3GAL1/PRKCQ
GO:0048872,homeostasis of number of cells,60,103,58.252427184466015,0.026490066225165563,2265,0.018933823529411763,5440,4.424790710107919e-4,0.0232767279723835,0.019844144486605875,ISG15/STAT1/ADAR/TNFSF13B/JAK2/JAK3/STAT3/ARMCX1/AXL/ACVR1B/PTPN2/CASP3/HSPA1B/ADA/CCR7/B2M/ETS1/GATA2/CD74/BAK1/IL7/AKT1/BPGM/BCL10/GCNT4/HSPA1A/FSTL1/SOS1/AKT3/ZFP36/HIF1A/BCL2L11/FAS/RPS14/KMT2E/RIPK3/DYRK3/UBAP2L/I…
GO:0051092,positive regulation of NF-kappaB transcription factor activity,54,91,59.34065934065934,0.02384105960264901,2265,0.016727941176470588,5440,4.505747971649608e-4,0.023394779728123552,0.01994478733041891,EIF2AK2/TRIM22/TRIM5/AIM2/TRIM14/TRIM21/RBCK1/TRADD/SLCO3A1/RNF31/STAT3/MYD88/TRIM25/RIPK1/TRIM34/UBC/HSPA1B/RHEBL1/SPHK1/CD40/CFLAR/BCL10/CAV1/HSPA1A/GREM1/NOD1/RIPK3/RPS27A/TRAF6/CARD16/…
GO:0010942,positive regulation of cell death,136,263,51.71102661596958,0.060044150110375276,2265,0.04834558823529412,5440,4.649046127350153e-4,0.023578623562324322,0.020101519995473046,TNFSF10/PML/RBCK1/JAK2/IFIT2/CTNNBL1/ARHGEF11/STK3/TRADD/UNC5C/TIA1/VAV2/LILRB1/APH1A/CDKN1B/FGD2/C3orf38/RIPK1/PLEKHN1/MTCH1/GADD45B/CD274/AKAP12/CTNNB1/PTPN2/IDO1/UBC/CYLD/NCOA1/CASP3/CDKN1A/SEPTIN4/DNAJA1/PRELID…
GO:0002460,adaptive immune response based on somatic recombination of immune receptors built from immunoglobulin superfamily domains,77,138,55.79710144927537,0.03399558498896247,2265,0.02536764705882353,5440,4.7673886125604634e-4,0.023578623562324322,0.020101519995473046,RSAD2/TNFSF13B/IL27/IRF7/SERPING1/C1R/JAK3/HLA-F/HLA-E/STAT3/IRF4/LILRB1/NECTIN2/MYD88/TREX1/BATF/CD274/C1S/C4A/BCL3/CD70/ADA/B…
GO:0071676,negative regulation of mononuclear cell migration,11,12,91.66666666666666,0.004856512141280353,2265,0.0022058823529411764,5440,4.777059801271311e-4,0.023578623562324322,0.020101519995473046,RIPOR2/MIA3/WASL/SLIT2/AKT1/GREM1/LRCH1/PLCB1/CCL2/DUSP1/NBL1
GO:1903901,negative regulation of viral life cycle,11,12,91.66666666666666,0.004856512141280353,2265,0.0022058823529411764,5440,4.777059801271311e-4,0.023578623562324322,0.020101519995473046,IFITM3/IFITM1/TRIM5/TRIM26/TRIM25/BST2/LY6E/IFITM2/TRIM11/PPIA/PTX3
GO:0045581,negative regulation of T cell differentiation,19,25,76,0.008388520971302429,2265,0.004595588235294118,5440,5.036919865057407e-4,0.024558055634755504,0.020936516717658393,JAK3/IFNL1/SOCS1/PTPN2/GLI3/IRF1/LILRB4/CD74/LAG3/SMAD7/BCL6/HLX/TNFSF18/RUNX1/ANXA1/RC3H2/IL4R/RC3H1/ZC3H12A
GO:0014070,response to organic cyclic compound,156,307,50.814332247557005,0.06887417218543046,2265,0.056433823529411765,5440,5.227913442706904e-4,0.02500897186533207,0.021320937021127737,IFIT1/PNPT1/STAT1/XRN1/CXCL10/JAK2/CGAS/IFIH1/CASP7/DDX58/SSTR2/STAT3/PANX1/TRIM25/PPP2R2A/JUP/BMP6/IL15/AQP9/CTNNB1/TRIP4/NEDD4/NCOA1/CASP3/CDKN1A/RGS9/GJB2/ITGA2/MBD2/ADA/DNAJA1/INSIG2/PRKCE/ETS1/CD38/BIRC2/ANK…
GO:0050851,antigen receptor-mediated signaling pathway,72,128,56.25,0.031788079470198675,2265,0.023529411764705882,5440,5.254511347393432e-4,0.02500897186533207,0.021320937021127737,PAX5/RBCK1/RNF31/PSME2/CUL1/NECTIN2/PSMB9/PSMA2/BTN2A1/GBP1/PSMA4/PTPN2/PSMA3/ELF1/PSMB10/RAB29/PSMB8/ADA/CCR7/CD38/LILRB4/PIK3CA/HLA-A/BCL10/BCAR1/EZR/PSMA5/TRAF6/RFTN1/HLA-DQA1/RELA/PRKCH/GPS2/PDE4D/PSMD12/RUNX1/HLA…
GO:0002262,myeloid cell homeostasis,38,60,63.33333333333333,0.016777041942604858,2265,0.011029411764705883,5440,5.368162603253487e-4,0.025249310691538168,0.021525833448092623,ISG15/STAT1/ADAR/JAK2/JAK3/STAT3/AXL/ACVR1B/PTPN2/CASP3/HSPA1B/B2M/ETS1/GATA2/BAK1/BPGM/HSPA1A/ZFP36/HIF1A/BCL2L11/RPS14/KMT2E/DYRK3/BCL6/PTBP3/RPS24/ADD1/JMJD6/LYN/FOXO3/SLC11A2/INHBA/ANXA1/TMOD3/STAT5B/SLC15A4/MFHAS1/PDE4B
GO:0002694,regulation of leukocyte activation,124,238,52.10084033613446,0.05474613686534217,2265,0.04375,5440,5.587914571336683e-4,0.025977305181632625,0.022146471703779903,PLSCR1/TNFSF13B/IL27/CGAS/JAK3/HLA-F/HLA-E/IRF4/LILRB1/NECTIN2/MYD88/RIPOR2/IFNL1/AXL/TREX1/BLOC1S3/SOCS1/CD274/PDCD1LG2/IL15/CRLF2/KARS1/PTPN2/IDO1/CD47/CASP3/CDKN1A/CD70/GLI3/ADA/CCR7/IRF1/PRELID1/IL12A/CD38/FBXO7/GATA2/SPHK…
GO:0007159,leukocyte cell-cell adhesion,92,170,54.11764705882353,0.04061810154525387,2265,0.03125,5440,5.768971699663443e-4,0.026510745810637296,0.022601246658814557,TNFSF13B/NT5E/JAK3/HLA-E/EXT1/LILRB1/RIPOR2/IFNL1/MIA3/SEMA4D/SOCS1/CD274/PDCD1LG2/IL15/PTPN2/IDO1/CD47/CASP3/CD70/GLI3/ADA/FUT4/CCR7/IRF1/IL12A/ETS1/LILRB4/MSN/CD74/SELL/PIK3CA/HLA-A/IL10/IL7/PNP/LAG3/AKT1/CD80/BCL10/CCL5/ADD2/EZR/C…
GO:0051250,negative regulation of lymphocyte activation,41,66,62.121212121212125,0.018101545253863136,2265,0.01213235294117647,5440,5.885552596790101e-4,0.02673913554768957,0.022795956110533915,JAK3/HLA-F/LILRB1/RIPOR2/IFNL1/AXL/SOCS1/CD274/PDCD1LG2/PTPN2/IDO1/CASP3/GLI3/IRF1/FBXO7/LILRB4/MICA/CD74/IL10/LAG3/CD80/SMAD7/BCL6/HLX/TNFSF18/RUNX1/LILRB2/MNDA/DLG5/LYN/BTK/INHBA/PRNP/ANXA1/HLA-DRB1/CEBP…
GO:0098609,cell-cell adhesion,152,299,50.836120401337794,0.06710816777041943,2265,0.054963235294117646,5440,6.003911939026597e-4,0.02697038194632397,0.02299310095631948,TNFSF13B/JAK2/NT5E/SIGLEC1/JAK3/PTPRD/NEXN/HLA-E/EXT1/ADAM19/LILRB1/NECTIN2/NECTIN3/RIPOR2/IFNL1/MIA3/CLIC1/PERP/SEMA4D/JUP/BMP6/SOCS1/CD274/PDCD1LG2/IL15/TJP1/CTNNB1/AMIGO2/PTPN2/IDO1/ELMO2/SERPINE2/CD47/CASP3/CD70/GLI3/ADA/FUT4/…
GO:0002697,regulation of immune effector process,99,185,53.51351351351351,0.04370860927152318,2265,0.03400735294117647,5440,6.09854916761532e-4,0.027091110635695612,0.02309602597045428,PARP9/RSAD2/IFIT1/DTX3L/HERC5/STAT1/AIM2/DDX60/IL27/DHX58/APOBEC3G/CGAS/SERPING1/C1R/CR1L/JAK3/HLA-F/APOBEC3F/DDX58/HLA-E/IRF4/MICB/LILRB1/NECTIN2/TRAF3IP2/IFNL1/TREX1/BST2/IL15/C1S/CFB/C4A/CD47/B2M/IL12A/GATA2/LIL…
GO:0002756,MyD88-independent toll-like receptor signaling pathway,20,27,74.07407407407408,0.008830022075055188,2265,0.004963235294117647,5440,6.308896230503979e-4,0.027717546296214184,0.023630082121887663,IRF7/RIPK1/UBC/UBE2D3/PRKCE/BIRC2/CD40/TICAM2/RPS27A/BIRC3/CASP8/UBB/TICAM1/TNIP3/UBA52/UBE2D1/TANK/TBK1/UBE2D2/IKBKG
GO:0070059,intrinsic apoptotic signaling pathway in response to endoplasmic reticulum stress,25,36,69.44444444444444,0.011037527593818985,2265,0.006617647058823529,5440,6.672184017287244e-4,0.028683216882918715,0.024453346743606226,PML/PTPN2/CREB3/BAK1/SELENOS/HSPA1A/HERPUD1/CASP4/BCL2L11/PTPN1/GRINA/SELENOK/TRAF2/EIF2AK3/PPP1R15A/BCL2/BAG6/BCL2L1/PMAIP1/CEBPB/ERN1/ERO1A/NCK2/XBP1/SYVN1
GO:0098586,cellular response to virus,25,36,69.44444444444444,0.011037527593818985,2265,0.006617647058823529,5440,6.672184017287244e-4,0.028683216882918715,0.024453346743606226,ADAR/DDX60/DHX58/IFIH1/IRF7/IFI6/DDX58/USP15/FMR1/IL12A/BIRC2/ARF1/DDX3X/HIF1A/BIRC3/ZCCHC3/CCL19/MAPK11/LGALS8/GPATCH3/RIOK3/MMP12/TRIM6/LSM14A/ZC3H12A
GO:0043066,negative regulation of apoptotic process,179,359,49.86072423398329,0.07902869757174392,2265,0.06599264705882353,5440,6.94332728874626e-4,0.029340477757694387,0.025013682362079577,TNFSF10/ADAR/IFIT3/JAK2/PRLR/IRF7/IFI6/TRADD/JAK3/MUC1/LILRB1/MYD88/AXL/SEMA4D/RIPK1/MAP4K4/BAG1/YME1L1/TJP1/SNX6/CTNNB1/CAST/AMIGO2/IDO1/UBC/XIAP/CASP3/CDKN1A/HSPA1B/BCL3/DLL1/GLI3/ADA/TPT1/CBX4/DNAJA1/CREB3/…
GO:0051091,positive regulation of DNA-binding transcription factor activity,73,131,55.72519083969466,0.032229580573951436,2265,0.024080882352941178,5440,6.971849392148491e-4,0.029340477757694387,0.025013682362079577,EIF2AK2/TRIM22/TRIM5/AIM2/TRIM14/TRIM21/RBCK1/JAK2/STK3/TRADD/SLCO3A1/RNF31/TRIM26/DDX58/STAT3/MYD88/TRIM25/RIPK1/TRIM34/JUP/NDP/CTNNB1/UBC/HSPA1B/RHEBL1/FZD4/SPHK1/CD40/CFLAR/IL10/AK…
GO:0045088,regulation of innate immune response,94,175,53.714285714285715,0.04150110375275938,2265,0.03216911764705882,5440,7.049077088612022e-4,0.029356468958615486,0.025027315365050144,USP18/PARP9/IFI35/TRIM5/PLSCR1/STAT1/AIM2/ADAR/TRIM21/DHX58/JAK2/CGAS/IFI16/NLRC5/IRF7/SERPING1/PARP14/TRAFD1/MUC17/HLA-F/GBP5/HLA-E/MUC1/PSME2/CUL1/LILRB1/NECTIN2/NMI/TREX1/PSMB9/PSMA2/SOCS1/PSMA4/PTPN2/PSMA3/XI…
GO:0006954,inflammatory response,147,289,50.86505190311419,0.06490066225165562,2265,0.053125,5440,7.13528864021477e-4,0.029409158745957373,0.025072235070011318,USP18/IFI35/PLSCR1/AIM2/CCL8/CXCL11/IL27/CXCL10/JAK2/IFI16/NT5E/SIGLEC1/TRADD/APOL2/GBP5/HLA-E/EXT1/STAT3/GSDMD/CXCL9/MEFV/SERPINA1/ITIH4/MYD88/NMI/TRAF3IP2/AXL/TREX1/IGFBP4/RICTOR/RIPK1/BMP6/CERS6/APOL3/SGMS1/IL15/ADGRE5/KARS1/C4A/SBNO2/P…
GO:0051403,stress-activated MAPK cascade,71,127,55.90551181102362,0.031346578366445915,2265,0.023345588235294118,5440,7.263117047138797e-4,0.029630553014756027,0.025260980664484886,EIF2AK2/AIDA/STK3/CUL1/MYD88/RIPK1/MAP4K4/GADD45B/SASH1/NCF1/UBC/CYLD/SEMA3A/DUSP22/DNAJA1/MAPKAPK2/CCR7/SLAMF1/SPHK1/MAP2K1/SPAG9/AKT1/FLT4/EZR/CCM2/MAPK8/MAPK8IP2/NOD1/DUSP10/ZFP36/PTK2B/FAS/RPS27A/PTPN1/MLKL/PLCB1/T…
GO:0046637,regulation of alpha-beta T cell differentiation,27,40,67.5,0.011920529801324504,2265,0.007352941176470588,5440,8.192723043839951e-4,0.0330853603325981,0.02820631282929693,IL27/JAK3/IRF4/SOCS1/GLI3/ADA/LILRB4/PNP/CD80/SMAD7/BCL6/HLX/TNFSF18/CCL19/RUNX1/AP3D1/HLA-DRA/RIPK2/IL12B/ANXA1/CD83/HLA-DRB1/RC3H2/IL4R/RC3H1/PRDM1/ZC3H12A
GO:0071222,cellular response to lipopolysaccharide,63,111,56.75675675675676,0.02781456953642384,2265,0.020404411764705883,5440,8.389788927062885e-4,0.033542376130397414,0.02859593320613645,CMPK2/TRIM5/CXCL11/CXCL10/CXCL9/CHMP5/LILRB1/MYD88/AXL/BMP6/CD274/SASH1/PDCD1LG2/SGMS1/SBNO2/PRKCE/ANKRD1/CCR5/CDC73/CD40/TICAM2/IL10/TNFRSF1B/AKT1/CD80/BCL10/CCL5/SELENOS/MAPK8/LITAF/ZFP36/PLAA/HCK/TRAF6/CARD1…
GO:0050854,regulation of antigen receptor-mediated signaling pathway,22,31,70.96774193548387,0.009713024282560706,2265,0.005698529411764706,5440,8.888144535965538e-4,0.035000304587372355,0.029838863182620714,PAX5/NECTIN2/GBP1/PTPN2/ELF1/RAB29/ADA/CCR7/LILRB4/BCL10/EZR/RELA/PRKCH/GPS2/RUNX1/LYN/PRNP/FOXP1/KCNN4/PRKD2/RC3H1/PTPRJ
GO:0060548,negative regulation of cell death,200,407,49.14004914004914,0.08830022075055188,2265,0.07481617647058823,5440,8.929542441000451e-4,0.035000304587372355,0.029838863182620714,TNFSF10/ADAR/IFIT3/RBCK1/JAK2/PRLR/DYNLT1/IRF7/IFI6/TRADD/JAK3/HLA-F/MUC1/LILRB1/MYD88/AXL/SEMA4D/RIPK1/MAP4K4/ZFPM2/BAG1/YME1L1/TJP1/SNX6/CTNNB1/CAST/AMIGO2/IDO1/UBC/XIAP/CASP3/CDKN1A/HSPA1B/BCL3/DLL1/TXN/GLI3/ADA/…
GO:0031098,stress-activated protein kinase signaling cascade,73,132,55.3030303030303,0.032229580573951436,2265,0.02426470588235294,5440,9.33650672510525e-4,0.035323075533405225,0.030114035590733824,EIF2AK2/AIDA/STK3/CUL1/MYD88/RIPK1/MAP4K4/GADD45B/SASH1/NCF1/UBC/CYLD/SEMA3A/DUSP22/DNAJA1/MAPKAPK2/CCR7/SLAMF1/SPHK1/MAP2K1/SPAG9/AKT1/FLT4/EZR/CCM2/MAPK8/MAPK8IP2/NOD1/DUSP10/ZFP36/PTK2B/FAS/RPS27A/P…
GO:0035666,TRIF-dependent toll-like receptor signaling pathway,18,24,75,0.007947019867549669,2265,0.004411764705882353,5440,9.344097917686886e-4,0.035323075533405225,0.030114035590733824,IRF7/RIPK1/UBC/UBE2D3/BIRC2/CD40/TICAM2/RPS27A/BIRC3/CASP8/UBB/TICAM1/UBA52/UBE2D1/TANK/TBK1/UBE2D2/IKBKG
GO:0043551,regulation of phosphatidylinositol 3-kinase activity,18,24,75,0.007947019867549669,2265,0.004411764705882353,5440,9.344097917686886e-4,0.035323075533405225,0.030114035590733824,RUBCN/VAV2/SOCS1/CCR7/SOCS2/PTK2B/FGFR3/KLF4/CCL19/CDC42/SOCS3/LYN/AMBRA1/NOD2/PIK3R3/PDGFRA/FPR2/SRC
GO:0007254,JNK cascade,54,93,58.06451612903226,0.02384105960264901,2265,0.01709558823529412,5440,9.365297665184977e-4,0.035323075533405225,0.030114035590733824,AIDA/STK3/MYD88/RIPK1/MAP4K4/GADD45B/NCF1/UBC/CYLD/SEMA3A/DUSP22/DNAJA1/CCR7/SLAMF1/SPAG9/AKT1/FLT4/MAPK8/MAPK8IP2/NOD1/DUSP10/PTK2B/RPS27A/PTPN1/MLKL/PLCB1/TRAF6/MAPK10/GPS2/UBB/TRAF2/SH2D3A/CCL19/CDC42/UBA52/NOD2/RIPK2/ZNF622/MAP4K5/MDFI…
GO:0046631,alpha-beta T cell activation,45,75,60,0.019867549668874173,2265,0.013786764705882353,5440,9.52319878883075e-4,0.035582942764247984,0.03033558059836102,RSAD2/IL27/JAK3/HLA-E/STAT3/IRF4/LILRB1/BATF/SOCS1/CD274/IL15/ELF4/BCL3/GLI3/ADA/IRF1/IL12A/IL6R/LILRB4/HLA-A/PNP/CD80/ENTPD7/SMAD7/BCL6/HLX/TNFSF18/CCL19/RUNX1/AP3D1/HLA-DRA/RIPK2/BCL2/FOXP1/IL12B/ANXA1/CD83/HLA-DRB1/PRKCQ/RC3H2/IL4R/RC…
GO:0010256,endomembrane system organization,113,217,52.07373271889401,0.04988962472406181,2265,0.03988970588235294,5440,9.954324215888136e-4,0.03684943353251923,0.03141530390940136,PLSCR1/STX17/TOR1B/BLZF1/CHMP5/PARP11/NECTIN2/RAB43/MIA3/TMEM170A/STX5/WHAMM/PPP2R2A/ATP10A/EMC9/BLOC1S3/PI4K2B/WASL/RAB3GAP1/WASHC4/SEC61A1/SERPINE2/SEC31A/RAB29/DYM/HUWE1/UBXN2A/ATP8B2/VPS37C/NEMP1/GOLGA8K/ARL6IP1/OP…
GO:0071216,cellular response to biotic stimulus,69,124,55.64516129032258,0.030463576158940398,2265,0.022794117647058822,5440,0.0010198024221774998,0.03740523012720774,0.031889138030040995,CMPK2/TRIM5/CXCL11/CXCL10/CXCL9/CHMP5/LILRB1/MYD88/AXL/BMP6/CD274/SASH1/PDCD1LG2/SGMS1/SBNO2/PRKCE/ANKRD1/CCR5/CDC73/CD40/TICAM2/IL10/TNFRSF1B/AKT1/CD80/BCL10/CCL5/SELENOS/MAPK8/LITAF/HSPA5/ZFP36/PLAA/BCL2L11/HC…
GO:0045623,negative regulation of T-helper cell differentiation,10,11,90.9090909090909,0.004415011037527594,2265,0.002022058823529412,5440,0.00105963615774209,0.03782522641654353,0.03224719810873015,JAK3/SMAD7/BCL6/HLX/TNFSF18/ANXA1/RC3H2/IL4R/RC3H1/ZC3H12A
GO:0060396,growth hormone receptor signaling pathway,10,11,90.9090909090909,0.004415011037527594,2265,0.002022058823529412,5440,0.00105963615774209,0.03782522641654353,0.03224719810873015,JAK2/PRLR/JAK3/STAT3/SOCS2/STAT5A/STAT6/PTPN1/LYN/STAT5B
GO:0071378,cellular response to growth hormone stimulus,10,11,90.9090909090909,0.004415011037527594,2265,0.002022058823529412,5440,0.00105963615774209,0.03782522641654353,0.03224719810873015,JAK2/PRLR/JAK3/STAT3/SOCS2/STAT5A/STAT6/PTPN1/LYN/STAT5B
GO:0030522,intracellular receptor signaling pathway,65,116,56.03448275862068,0.02869757174392936,2265,0.021323529411764706,5440,0.0011065918098145436,0.03915180580211102,0.03337814886054488,PML/DDX60/DHX58/JAK2/IFIH1/IRF7/DDX58/STAT3/USP15/RORB/TRIP4/NEDD4/UBC/CYLD/XIAP/NCOA1/HSPA1B/DNAJA1/BIRC2/RNF34/TMF1/HSPA1A/NOD1/RPS27A/BIRC3/TRAF6/CASP8/RELA/ZCCHC3/GPS2/UBB/SLC15A2/NR1D1/TIFA/SNW1/RUNX1/HDA…
GO:0050868,negative regulation of T cell activation,33,52,63.46153846153846,0.01456953642384106,2265,0.009558823529411765,5440,0.0011722192702782706,0.04110993546116251,0.03504751613260426,JAK3/LILRB1/RIPOR2/IFNL1/SOCS1/CD274/PDCD1LG2/PTPN2/IDO1/CASP3/GLI3/IRF1/LILRB4/CD74/IL10/LAG3/CD80/SMAD7/BCL6/HLX/TNFSF18/RUNX1/LILRB2/DLG5/PRNP/ANXA1/HLA-DRB1/CEBPB/RC3H2/IL4R/RC3H1/ZC3H12A/PELI1
GO:0046634,regulation of alpha-beta T cell activation,34,54,62.96296296296296,0.015011037527593819,2265,0.009926470588235294,5440,0.0012140957888544376,0.042208304033391666,0.03598390997080705,IL27/JAK3/HLA-E/IRF4/LILRB1/SOCS1/CD274/GLI3/ADA/IRF1/IL12A/LILRB4/HLA-A/PNP/CD80/SMAD7/BCL6/HLX/TNFSF18/CCL19/RUNX1/AP3D1/HLA-DRA/RIPK2/IL12B/ANXA1/CD83/HLA-DRB1/PRKCQ/RC3H2/IL4R/RC3H1/PRDM1/ZC3H12A
GO:0008285,negative regulation of cell population proliferation,136,268,50.74626865671642,0.060044150110375276,2265,0.04926470588235294,5440,0.0012623494035390367,0.043507525132319556,0.03709153692068423,EIF2AK2/IFI35/IFITM1/PML/PARP10/STAT1/CCL8/IFIT3/JAK2/STK3/SSTR2/BRIP1/LILRB1/NMI/IFNL1/CDKN1B/BMPR2/WARS1/CD274/ADGRB1/PDCD1LG2/DLL4/IL15/TNFRSF9/CTNNB1/KAT2B/PTPN2/IDO1/SERPINE2/BRD7/MED25/CASP…
GO:0001959,regulation of cytokine-mediated signaling pathway,55,96,57.291666666666664,0.024282560706401765,2265,0.01764705882352941,5440,0.0013048844534603614,0.04407744277523069,0.03757740968015508,USP18/PARP9/STAT1/ADAR/RBCK1/JAK2/NLRC5/IRF7/PARP14/TRADD/VRK2/RNF31/AXL/TREX1/RIPK1/SOCS1/PTPN2/CYLD/ELF1/HSPA1B/BIRC2/SPHK1/CD74/TICAM2/TRIM44/IL7/SLIT2/SPPL2A/CCL5/CAV1/IL1R1/HSPA1A/CASP4/HIF1A/BIR…
GO:0038093,Fc receptor signaling pathway,55,96,57.291666666666664,0.024282560706401765,2265,0.01764705882352941,5440,0.0013048844534603614,0.04407744277523069,0.03757740968015508,PSME2/CUL1/VAV2/PSMB9/PSMA2/WASL/PSMA4/FCGR2A/PSMA3/MYO10/ELMO2/CD47/PSMB10/PSMB8/PRKCE/SHC1/GAB2/PIK3CA/BCL10/MAPK8/SOS1/PSMA5/ARPC5/CALM1/HCK/TRAF6/RELA/MAPK10/PSMD12/CDC42/ABI1/PSMB7/WASF2/PSME1/LYN/PSMA6/BTK/ARPC1A/P…
GO:0046632,alpha-beta T cell differentiation,37,60,61.66666666666667,0.016335540838852098,2265,0.011029411764705883,5440,0.00131195990251437,0.04407744277523069,0.03757740968015508,RSAD2/IL27/JAK3/STAT3/IRF4/BATF/SOCS1/BCL3/GLI3/ADA/IRF1/IL6R/LILRB4/PNP/CD80/ENTPD7/SMAD7/BCL6/HLX/TNFSF18/CCL19/RUNX1/AP3D1/HLA-DRA/RIPK2/BCL2/FOXP1/IL12B/ANXA1/CD83/HLA-DRB1/RC3H2/IL4R/RC3H1/PRDM1/ZC3H12A/SEMA4A
GO:0050691,regulation of defense response to virus by host,20,28,71.42857142857143,0.008830022075055188,2265,0.005147058823529412,5440,0.0013466564652193916,0.04429791832146741,0.03776537203467825,PARP9/DTX3L/STAT1/AIM2/IL27/APOBEC3G/CGAS/APOBEC3F/DDX58/MICB/LILRB1/TRAF3IP2/IL15/TRIM44/SELENOK/IL12B/ZDHHC11/MMP12/TRIM6/ZC3H12A
GO:0032355,response to estradiol,26,39,66.66666666666666,0.011479028697571744,2265,0.007169117647058823,5440,0.001355464406627255,0.04429791832146741,0.03776537203467825,SSTR2/STAT3/CTNNB1/NCOA1/CASP3/RGS9/GJB2/ITGA2/MBD2/ETS1/CD38/SOCS2/CFLAR/IL10/BCL2L11/KAT5/COL1A1/CASP8/TFPI/DUSP1/PAM/ANXA1/STAT5B/SRD5A1/CCND1/NCOA3
GO:0070936,protein K48-linked ubiquitination,26,39,66.66666666666666,0.011479028697571744,2265,0.007169117647058823,5440,0.001355464406627255,0.04429791832146741,0.03776537203467825,DTX3L/IFI27/CUL1/NMI/NEDD4L/UBE2D3/RNF8/BIRC2/RNF152/RNF34/UBE2E1/TRIM44/RNF4/UBE2A/UBE2B/UBE2E2/PPIA/UBE2D1/RBX1/ZNRF1/SKP1/UBE2H/UBE2D2/RNF115/SYVN1/PELI1
GO:0042110,T cell activation,110,212,51.886792452830186,0.04856512141280353,2265,0.03897058823529412,5440,0.0013628424095899175,0.04429791832146741,0.03776537203467825,RSAD2/TNFSF13B/IL27/CGAS/JAK3/HLA-E/STAT3/IRF4/MICB/LILRB1/RIPOR2/IFNL1/TREX1/BATF/AZI2/SOCS1/CD274/PDCD1LG2/DLL4/IL15/PTPN2/IDO1/CD47/ELF4/CASP3/PSMB10/BCL3/RAB29/CD70/GLI3/ADA/CCR7/B2M/IRF1/PRELID1/IL12A/IL6R/LILRB4/MICA/MSN/CD74…
GO:0045580,regulation of T cell differentiation,43,72,59.72222222222222,0.018984547461368653,2265,0.013235294117647059,5440,0.001400400211139778,0.045151613259168,0.038493173885149425,IL27/JAK3/IRF4/IFNL1/SOCS1/IL15/PTPN2/GLI3/ADA/IRF1/PRELID1/LILRB4/CD74/IL7/PNP/LAG3/CD80/SOS1/DUSP10/SMAD7/IL7R/BCL6/HLX/TNFSF18/CCL19/RUNX1/LILRB2/AP3D1/HLA-DRA/DROSHA/RIPK2/IL12B/ANXA1/CD83/STAT5B/RHOH/HLA-DRB1/R…
GO:0060416,response to growth hormone,13,16,81.25,0.005739514348785872,2265,0.0029411764705882353,5440,0.001448867648904076,0.045972800478718226,0.03919326188096407,PNPT1/JAK2/PRLR/JAK3/STAT3/SOCS2/AKT1/STAT5A/STAT6/PTPN1/LYN/STAT5B/SRD5A1
GO:0070232,regulation of T cell apoptotic process,13,16,81.25,0.005739514348785872,2265,0.0029411764705882353,5440,0.001448867648904076,0.045972800478718226,0.03919326188096407,JAK3/CD274/IDO1/ADA/PRELID1/CCL5/HIF1A/RIPK3/GIMAP8/IL7R/PDCD1/ST3GAL1/PRKCQ
GO:0052372,modulation by symbiont of entry into host,21,30,70,0.009271523178807948,2265,0.0055147058823529415,5440,0.0015442044259400994,0.04815727967205875,0.04105559926756175,IFITM3/TRIM22/IFITM1/TRIM5/TRIM14/TRIM21/TRIM26/NECTIN2/TRIM25/TRIM34/LY6E/EXOC2/IFITM2/CD74/CAV1/TRIM11/TRIM38/PTX3/HLA-DRB1/CXCL8/TRIM6
GO:0050865,regulation of cell activation,130,256,50.78125,0.05739514348785872,2265,0.047058823529411764,5440,0.0015520514906984732,0.04815727967205875,0.04105559926756175,PLSCR1/TNFSF13B/IL27/JAK2/CGAS/JAK3/HLA-F/HLA-E/IRF4/LILRB1/NECTIN2/MYD88/RIPOR2/IFNL1/AXL/TREX1/BLOC1S3/SOCS1/CD274/PDCD1LG2/IL15/CRLF2/KARS1/PTPN2/IDO1/PDGFA/SERPINE2/CD47/CASP3/CDKN1A/CD70/GLI3/ADA/CCR7/IRF1/PRELID1/IL12A/CD3…
GO:0043632,modification-dependent macromolecule catabolic process,156,313,49.84025559105431,0.06887417218543046,2265,0.05753676470588235,5440,0.0015538491940209052,0.04815727967205875,0.04105559926756175,USP18/RNF213/DTX3L/PNPT1/PML/ISG15/RNF144A/IFI27/UBE2L6/FBXO6/RBCK1/USP15/MVB12B/PSME2/UBE2S/CUL1/TRIM25/RNF149/UBA7/PSMB9/PSMA2/TRPC4AP/USP41/RBBP6/USP25/TLK2/FBXL8/RNF114/PSMA4/CTNNB1/NUB1/PSMA…
GO:1903037,regulation of leukocyte cell-cell adhesion,83,155,53.5483870967742,0.03664459161147903,2265,0.02849264705882353,5440,0.0015996592634909953,0.049195674887976916,0.041940863928614125,TNFSF13B/JAK3/HLA-E/LILRB1/RIPOR2/IFNL1/MIA3/SOCS1/CD274/PDCD1LG2/IL15/PTPN2/IDO1/CD47/CASP3/CD70/GLI3/ADA/FUT4/CCR7/IRF1/IL12A/ETS1/LILRB4/CD74/PIK3CA/HLA-A/IL10/IL7/PNP/LAG3/AKT1/CD80/BCL10/CCL5/CAV1/ST3GA…
GO:0043122,regulation of I-kappaB kinase/NF-kappaB signaling,73,134,54.47761194029851,0.032229580573951436,2265,0.02463235294117647,5440,0.0016298727907652175,0.049742224560910986,0.04240681475691262,TNFSF10/TRIM22/TRIM5/IFIT5/STAT1/TRIM14/TRIM21/RBCK1/TRADD/RNF31/CASP10/MYD88/TRAF3IP2/TRIM25/RIPK1/TRIM34/BST2/APOL3/TMEM106A/ZDHHC17/PRKCE/CCR7/BIRC2/ZDHHC13/OTUD7B/TFG/LILRB4/ATP2C1/CD40/CD74/OPTN…

## Sheet: Legend
Legend
ID: Unique identifier for the pathway, GO term, or gene set.
Description: Name or brief description of the pathway, GO term, or gene set.
k: Number of genes in the input list that are associated with the given pathway or category.
M: Total number of genes associated with the given pathway or category in the background dataset.
percent: Percentage of input genes associated with the given pathway ((k/N) * 100).
GeneRatio: Ratio of input genes associated with a given category (k/N), where N is the total number of input genes.
n: Number of input genes used in the enrichment analysis.
BgRatio: Background ratio of genes associated with the pathway (M/N_bg), where N_bg is the total number of genes in the background set.
N: Total number of genes in the input gene list.
pvalue: Raw p-value from the statistical test assessing the enrichment significance. Lower values indicate stronger evidence for enrichment.
p.adjust: Adjusted p-value to control for multiple testing.
qvalue: False discovery rate (FDR)-adjusted p-value, used to assess statistical significance while controlling for false positives.
geneID: List of input genes associated with the given pathway, term, or category.
