# Supplementary material for: Persistent epigenetic memory of SARS-CoV-2 mRNA vaccination in monocyte-derived macrophages
Source: Mol Syst Biol. 2025 Mar 25;21(4):2. doi: 10.1038/s44320-025-00093-6 (PMC11965535; doi:10.1038/s44320-025-00093-6)
Supplement: Supplementary file 6 — Dataset EV5 [file 44320_2025_93_MOESM6_ESM.xlsx]

## Sheet: Dataset EV5
Differentially expressed genes (DEGs) in monocyte-derived macrophages from vaccinated individuals (t2) compared to unvaccinated individuals, upon stimulation with the SARS-CoV-2 spike protein (SP)
Spalte1	baseMean	log2FoldChange	lfcSE	pvalue	padj	seqnames	start	end	width	strand	gene_name	gene_biotype	seq_coord_system	description	symbol	entrezid
ENSG00000134321	50425.7	8.45761	0.476096	2.2372e-74	1.12363e-70	2	6865557	6898239	32683	+	RSAD2	protein_coding	chromosome	radical S-adenosyl methionine domain containing 2 [Source:HGNC Symbol;Acc:HGNC:30908]	RSAD2	91543
ENSG00000169248	1435.18	8.41594	0.805094	1.80755e-29	5.50207e-27	4	76033682	76041415	7734	-	CXCL11	protein_coding	chromosome	C-X-C motif chemokine ligand 11 [Source:HGNC Symbol;Acc:HGNC:10638]	CXCL11	6373
ENSG00000121858	3254.03	7.97868	0.50237	5.52374e-60	8.5363e-57	3	172505508	172523475	17968	-	TNFSF10	protein_coding	chromosome	TNF superfamily member 10 [Source:HGNC Symbol;Acc:HGNC:11925]	TNFSF10	8743
ENSG00000010030	479.35	7.63143	0.595563	1.75812e-40	1.13937e-37	6	36354091	36387800	33710	-	ETV7	protein_coding	chromosome	ETS variant transcription factor 7 [Source:HGNC Symbol;Acc:HGNC:18160]	ETV7	51513
ENSG00000163568	166.057	7.50067	0.64994	1.29218e-33	5.29792e-31	1	159062484	159147096	84613	-	AIM2	protein_coding	chromosome	absent in melanoma 2 [Source:HGNC Symbol;Acc:HGNC:357]	AIM2	9447
ENSG00000011590	98.6641	7.41353	1.08393	8.7855e-15	8.32551e-13	19	35704558	35717038	12481	+	ZBTB32	protein_coding	chromosome	zinc finger and BTB domain containing 32 [Source:HGNC Symbol;Acc:HGNC:16763]	ZBTB32	27033
ENSG00000169245	6052.16	7.09467	0.683832	9.83882e-28	2.63549e-25	4	76021118	76023497	2380	-	CXCL10	protein_coding	chromosome	C-X-C motif chemokine ligand 10 [Source:HGNC Symbol;Acc:HGNC:10637]	CXCL10	3627
ENSG00000182393	19.2628	6.94061	1.06694	1.94882e-13	1.48302e-11	19	39296407	39298673	2267	+	IFNL1	protein_coding	chromosome	interferon lambda 1 [Source:HGNC Symbol;Acc:HGNC:18363]	IFNL1	282618
ENSG00000196092	182.022	6.86132	0.503456	1.29786e-44	1.04296e-41	9	36833269	37034268	201000	-	PAX5	protein_coding	chromosome	paired box 5 [Source:HGNC Symbol;Acc:HGNC:8619]	PAX5	5079
ENSG00000104213	354.05	6.83641	0.497583	2.93519e-45	2.56382e-42	8	17576433	17644071	67639	+	PDGFRL	protein_coding	chromosome	platelet derived growth factor receptor like [Source:HGNC Symbol;Acc:HGNC:8805]	PDGFRL	5157
ENSG00000185745	9888.81	6.75482	0.407361	5.4132e-64	1.35939e-60	10	89392546	89406487	13942	+	IFIT1	protein_coding	chromosome	interferon induced protein with tetratricopeptide repeats 1 [Source:HGNC Symbol;Acc:HGNC:5407]	IFIT1	3434
ENSG00000185885	765.715	6.70796	0.488564	4.0003e-45	3.34858e-42	11	310041	315272	5232	+	IFITM1	protein_coding	chromosome	interferon induced transmembrane protein 1 [Source:HGNC Symbol;Acc:HGNC:5412]	IFITM1	8519
ENSG00000128383	485.465	6.6196	0.618495	6.24637e-29	1.81869e-26	22	38952741	38992778	40038	+	APOBEC3A	protein_coding	chromosome	apolipoprotein B mRNA editing enzyme catalytic subunit 3A [Source:HGNC Symbol;Acc:HGNC:17343]	APOBEC3A	c(200315, 100913187)
ENSG00000137959	7022.63	6.58303	0.462671	4.35389e-48	4.16522e-45	1	78619902	78646145	26244	+	IFI44L	protein_coding	chromosome	interferon induced protein 44 like [Source:HGNC Symbol;Acc:HGNC:17817]	IFI44L	10964
ENSG00000197272	2751.21	6.54118	0.611697	7.69418e-29	2.20823e-26	16	28499362	28512051	12690	-	IL27	protein_coding	chromosome	interleukin 27 [Source:HGNC Symbol;Acc:HGNC:19157]	IL27	246778
ENSG00000172183	8904.02	6.38784	0.666691	7.93366e-24	1.67776e-21	15	88635670	88656483	20814	+	ISG20	protein_coding	chromosome	interferon stimulated exonuclease gene 20 [Source:HGNC Symbol;Acc:HGNC:6130]	ISG20	3669
ENSG00000184979	4927.48	6.38425	0.303725	4.1761e-100	8.38979e-96	22	18150170	18177397	27228	+	USP18	protein_coding	chromosome	ubiquitin specific peptidase 18 [Source:HGNC Symbol;Acc:HGNC:12616]	USP18	11274
ENSG00000114019	43.2816	6.37064	0.892506	6.26509e-15	6.05124e-13	3	134355347	134375479	20133	-	AMOTL2	protein_coding	chromosome	angiomotin like 2 [Source:HGNC Symbol;Acc:HGNC:17812]	AMOTL2	51421
ENSG00000134326	10220	6.1105	0.36781	7.58793e-64	1.69379e-60	2	6840570	6866635	26066	-	CMPK2	protein_coding	chromosome	cytidine/uridine monophosphate kinase 2 [Source:HGNC Symbol;Acc:HGNC:27015]	CMPK2	129607
ENSG00000272512	179.597	6.10833	0.623588	1.40284e-24	3.09703e-22	1	995966	998051	2086	-	AL645608.7	lncRNA	chromosome	novel transcript	AL645608.7	NA
ENSG00000182168	148.471	6.09239	0.7645	1.66426e-17	2.1853e-15	4	95162504	95549206	386703	-	UNC5C	protein_coding	chromosome	unc-5 netrin receptor C [Source:HGNC Symbol;Acc:HGNC:12569]	UNC5C	8633
ENSG00000169876	34.1239	6.07856	0.718649	3.03372e-19	4.65248e-17	7	101020072	101058859	38788	+	MUC17	protein_coding	chromosome	mucin 17, cell surface associated [Source:HGNC Symbol;Acc:HGNC:16800]	MUC17	140453
ENSG00000138755	685.863	6.04424	0.793672	2.73475e-16	3.03542e-14	4	76001275	76007509	6235	-	CXCL9	protein_coding	chromosome	C-X-C motif chemokine ligand 9 [Source:HGNC Symbol;Acc:HGNC:7098]	CXCL9	4283
ENSG00000165949	457.315	6.01795	0.544347	2.888e-30	9.35804e-28	14	94104836	94116698	11863	+	IFI27	protein_coding	chromosome	interferon alpha inducible protein 27 [Source:HGNC Symbol;Acc:HGNC:5397]	IFI27	3429
ENSG00000142089	4779.16	5.8621	0.363256	2.55504e-60	4.66643e-57	11	319676	329475	9800	-	IFITM3	protein_coding	chromosome	interferon induced transmembrane protein 3 [Source:HGNC Symbol;Acc:HGNC:5414]	IFITM3	10410
ENSG00000140511	860.246	5.81305	0.462347	5.49983e-38	2.90767e-35	15	88877294	88895597	18304	-	HAPLN3	protein_coding	chromosome	hyaluronan and proteoglycan link protein 3 [Source:HGNC Symbol;Acc:HGNC:21446]	HAPLN3	145864
ENSG00000108700	2583.8	5.77188	0.52682	1.13971e-29	3.57764e-27	17	34319435	34321402	1968	+	CCL8	protein_coding	chromosome	C-C motif chemokine ligand 8 [Source:HGNC Symbol;Acc:HGNC:10635]	CCL8	6355
ENSG00000163666	167.869	5.75002	0.51733	2.00729e-30	6.6109e-28	3	57197838	57227606	29769	-	HESX1	protein_coding	chromosome	HESX homeobox 1 [Source:HGNC Symbol;Acc:HGNC:4877]	HESX1	8820
ENSG00000138646	11393.6	5.67742	0.431889	3.9115e-41	2.6194e-38	4	88457119	88506163	49045	+	HERC5	protein_coding	chromosome	HECT and RLD domain containing E3 ubiquitin protein ligase 5 [Source:HGNC Symbol;Acc:HGNC:24368]	HERC5	51191
ENSG00000187608	20352.5	5.6463	0.459035	1.97162e-36	9.66094e-34	1	1001138	1014540	13403	+	ISG15	protein_coding	chromosome	ISG15 ubiquitin like modifier [Source:HGNC Symbol;Acc:HGNC:4053]	ISG15	9636
ENSG00000225492	231.227	5.57823	0.65527	3.02682e-19	4.65248e-17	1	89407679	89426243	18565	+	GBP1P1	transcribed_unprocessed_pseudogene	chromosome	guanylate binding protein 1 pseudogene 1 [Source:HGNC Symbol;Acc:HGNC:39561]	GBP1P1	400759
ENSG00000180616	3196.32	5.50937	0.704903	9.03295e-17	1.08666e-14	17	73165010	73176633	11624	+	SSTR2	protein_coding	chromosome	somatostatin receptor 2 [Source:HGNC Symbol;Acc:HGNC:11331]	SSTR2	6752
ENSG00000157601	35002.4	5.43583	0.396271	2.19471e-44	1.69583e-41	21	41420020	41470071	50052	+	MX1	protein_coding	chromosome	MX dynamin like GTPase 1 [Source:HGNC Symbol;Acc:HGNC:7532]	MX1	4599
ENSG00000169908	694.579	5.34496	0.798328	2.77894e-13	2.07542e-11	3	149369022	149377692	8671	-	TM4SF1	protein_coding	chromosome	transmembrane 4 L six family member 1 [Source:HGNC Symbol;Acc:HGNC:11853]	TM4SF1	4071
ENSG00000197721	48.4749	5.32296	0.599281	1.40553e-20	2.39298e-18	1	207645113	207738416	93304	+	CR1L	protein_coding	chromosome	complement C3b/C4b receptor 1 like [Source:HGNC Symbol;Acc:HGNC:2335]	CR1L	1379
ENSG00000183486	16463.7	5.31451	0.264013	1.34774e-91	1.35381e-87	21	41361999	41409393	47395	+	MX2	protein_coding	chromosome	MX dynamin like GTPase 2 [Source:HGNC Symbol;Acc:HGNC:7533]	MX2	4600
ENSG00000161133	23.1145	5.21075	0.872613	2.26687e-11	1.24091e-09	22	20350578	20377251	26674	-	USP41	protein_coding	chromosome	ubiquitin specific peptidase 41 [Source:HGNC Symbol;Acc:HGNC:20070]	USP41	373856
ENSG00000196684	156.354	5.20136	0.584862	1.31206e-20	2.25293e-18	19	16134028	16158575	24548	+	HSH2D	protein_coding	chromosome	hematopoietic SH2 domain containing [Source:HGNC Symbol;Acc:HGNC:24920]	HSH2D	84941
ENSG00000133106	5574.56	5.20102	0.430042	3.36949e-35	1.57426e-32	13	42886388	42992271	105884	-	EPSTI1	protein_coding	chromosome	epithelial stromal interaction 1 [Source:HGNC Symbol;Acc:HGNC:16465]	EPSTI1	94240
ENSG00000119922	22161.4	5.14286	0.545675	1.03399e-22	2.07729e-20	10	89283694	89309271	25578	+	IFIT2	protein_coding	chromosome	interferon induced protein with tetratricopeptide repeats 2 [Source:HGNC Symbol;Acc:HGNC:5409]	IFIT2	3433
ENSG00000119917	33999.6	5.14127	0.486149	1.05167e-27	2.78001e-25	10	89327307	89377473	50167	+	IFIT3	protein_coding	chromosome	interferon induced protein with tetratricopeptide repeats 3 [Source:HGNC Symbol;Acc:HGNC:5411]	IFIT3	3437
ENSG00000163121	597.294	5.13756	0.644665	2.97505e-17	3.78284e-15	2	96497646	96508109	10464	-	NEURL3	protein_coding	chromosome	neuralized E3 ubiquitin protein ligase 3 [Source:HGNC Symbol;Acc:HGNC:25162]	NEURL3	93082
ENSG00000135074	270.881	5.11175	0.68282	1.16966e-15	1.23029e-13	5	157395534	157575775	180242	-	ADAM19	protein_coding	chromosome	ADAM metallopeptidase domain 19 [Source:HGNC Symbol;Acc:HGNC:197]	ADAM19	8728
ENSG00000111335	22826.4	5.01092	0.348628	2.60223e-48	2.75151e-45	12	112978395	113011723	33329	+	OAS2	protein_coding	chromosome	2'-5'-oligoadenylate synthetase 2 [Source:HGNC Symbol;Acc:HGNC:8087]	OAS2	4939
ENSG00000135318	114.745	5.00919	0.547184	1.24498e-21	2.25331e-19	6	85449584	85495791	46208	+	NT5E	protein_coding	chromosome	5'-nucleotidase ecto [Source:HGNC Symbol;Acc:HGNC:8021]	NT5E	4907
ENSG00000131203	12941.8	5.00165	1.09277	1.95804e-08	5.23098e-07	8	39902275	39928790	26516	+	IDO1	protein_coding	chromosome	indoleamine 2,3-dioxygenase 1 [Source:HGNC Symbol;Acc:HGNC:6059]	IDO1	3620
ENSG00000169946	20.672	4.99728	0.861331	5.60707e-11	2.88097e-09	8	104590733	105804539	1213807	+	ZFPM2	protein_coding	chromosome	zinc finger protein, FOG family member 2 [Source:HGNC Symbol;Acc:HGNC:16700]	ZFPM2	23414
ENSG00000130589	28624.5	4.95543	0.383578	1.12412e-39	6.84351e-37	20	63558086	63574239	16154	-	HELZ2	protein_coding	chromosome	helicase with zinc finger 2 [Source:HGNC Symbol;Acc:HGNC:30021]	HELZ2	85441
ENSG00000150687	574.08	4.9552	0.365253	2.08686e-43	1.49732e-40	11	86791059	86952910	161852	+	PRSS23	protein_coding	chromosome	serine protease 23 [Source:HGNC Symbol;Acc:HGNC:14370]	PRSS23	11098
ENSG00000188290	683.032	4.93079	0.611663	1.35715e-17	1.80564e-15	1	998962	1000172	1211	-	HES4	protein_coding	chromosome	hes family bHLH transcription factor 4 [Source:HGNC Symbol;Acc:HGNC:24149]	HES4	57801
ENSG00000162654	21256.8	4.91455	0.672115	3.85568e-15	3.81579e-13	1	89181144	89198942	17799	-	GBP4	protein_coding	chromosome	guanylate binding protein 4 [Source:HGNC Symbol;Acc:HGNC:20480]	GBP4	115361
ENSG00000168062	1304.68	4.91044	0.30407	4.13656e-60	6.92529e-57	11	64987945	64997018	9074	-	BATF2	protein_coding	chromosome	basic leucine zipper ATF-like transcription factor 2 [Source:HGNC Symbol;Acc:HGNC:25163]	BATF2	116071
ENSG00000225964	41.4453	4.81757	0.837099	6.70565e-11	3.38483e-09	2	6819463	6840464	21002	-	NRIR	lncRNA	chromosome	negative regulator of interferon response [Source:HGNC Symbol;Acc:HGNC:51269]	NRIR	NA
ENSG00000111331	37510.1	4.75524	0.323228	1.73315e-50	2.32126e-47	12	112938051	112976460	38410	+	OAS3	protein_coding	chromosome	2'-5'-oligoadenylate synthetase 3 [Source:HGNC Symbol;Acc:HGNC:8088]	OAS3	4940
ENSG00000280248	28.0346	4.7342	0.495927	2.77799e-23	5.81352e-21	17	80339898	80342058	2161	+	AC124319.3	TEC	chromosome	TEC	AC124319.3	NA
ENSG00000151364	43.3834	4.72118	0.568027	1.54128e-18	2.27678e-16	11	78015715	78046191	30477	-	KCTD14	protein_coding	chromosome	potassium channel tetramerization domain containing 14 [Source:HGNC Symbol;Acc:HGNC:23295]	KCTD14	65987
ENSG00000154451	6587.52	4.69228	0.603806	1.08749e-16	1.28515e-14	1	89258950	89272804	13855	-	GBP5	protein_coding	chromosome	guanylate binding protein 5 [Source:HGNC Symbol;Acc:HGNC:19895]	GBP5	115362
ENSG00000085831	64.3321	4.67992	0.426562	1.22676e-29	3.79163e-27	1	51287258	51345116	57859	-	TTC39A	protein_coding	chromosome	tetratricopeptide repeat domain 39A [Source:HGNC Symbol;Acc:HGNC:18657]	TTC39A	22996
ENSG00000177409	17816.3	4.58439	0.319961	3.87803e-48	3.89548e-45	7	93130056	93148385	18330	-	SAMD9L	protein_coding	chromosome	sterile alpha motif domain containing 9 like [Source:HGNC Symbol;Acc:HGNC:1349]	SAMD9L	219285
ENSG00000179044	17.4651	4.54078	0.73958	6.04438e-12	3.67975e-10	16	67184379	67190185	5807	-	EXOC3L1	protein_coding	chromosome	exocyst complex component 3 like 1 [Source:HGNC Symbol;Acc:HGNC:27540]	EXOC3L1	283849
ENSG00000254017	27.7491	4.53464	0.571032	2.41606e-17	3.13153e-15	9	5113549	5114804	1256	+	IGHEP2	IG_C_pseudogene	chromosome	immunoglobulin heavy constant epsilon P2 (pseudogene) [Source:HGNC Symbol;Acc:HGNC:5524]	IGHEP2	NA
ENSG00000228203	19.4423	4.52256	0.770019	2.79449e-11	1.51733e-09	2	6911754	6918734	6981	-	GRASLND	lncRNA	chromosome	glycosaminoglycan regulatory associated long non-coding RNA [Source:HGNC Symbol;Acc:HGNC:30963]	GRASLND	386597
ENSG00000204147	31.3494	4.46818	0.642558	3.06695e-14	2.64442e-12	10	50739318	50816495	77178	+	ASAH2B	protein_coding	chromosome	N-acylsphingosine amidohydrolase 2B [Source:HGNC Symbol;Acc:HGNC:23456]	ASAH2B	653308
ENSG00000128917	184.934	4.46117	0.85662	9.27447e-10	3.44367e-08	15	40929340	40939073	9734	+	DLL4	protein_coding	chromosome	delta like canonical Notch ligand 4 [Source:HGNC Symbol;Acc:HGNC:2910]	DLL4	54567
ENSG00000136492	256.554	4.44508	0.599428	1.13772e-15	1.20299e-13	17	61679139	61863528	184390	-	BRIP1	protein_coding	chromosome	BRCA1 interacting protein C-terminal helicase 1 [Source:HGNC Symbol;Acc:HGNC:20473]	BRIP1	83990
ENSG00000137965	7072.91	4.38269	0.441325	4.03822e-25	9.54445e-23	1	78649796	78664078	14283	+	IFI44	protein_coding	chromosome	interferon induced protein 44 [Source:HGNC Symbol;Acc:HGNC:16938]	IFI44	10561
ENSG00000107201	11335.5	4.31661	0.55092	3.91251e-17	4.85199e-15	9	32455302	32526208	70907	-	DDX58	protein_coding	chromosome	DExD/H-box helicase 58 [Source:HGNC Symbol;Acc:HGNC:19102]	DDX58	23586
ENSG00000088827	11739.8	4.30588	0.488987	1.26048e-20	2.18302e-18	20	3686970	3712600	25631	-	SIGLEC1	protein_coding	chromosome	sialic acid binding Ig like lectin 1 [Source:HGNC Symbol;Acc:HGNC:11127]	SIGLEC1	6614
ENSG00000122643	3945.71	4.27138	0.299488	5.50327e-48	5.02548e-45	7	33014114	33062797	48684	-	NT5C3A	protein_coding	chromosome	5'-nucleotidase, cytosolic IIIA [Source:HGNC Symbol;Acc:HGNC:17820]	NT5C3A	51251
ENSG00000153707	28.3714	4.27069	0.541902	2.52427e-17	3.25081e-15	9	8314246	10612723	2298478	-	PTPRD	protein_coding	chromosome	protein tyrosine phosphatase receptor type D [Source:HGNC Symbol;Acc:HGNC:9668]	PTPRD	5789
ENSG00000138642	4268.4	4.24557	0.295558	1.19093e-48	1.32921e-45	4	88378739	88443097	64359	+	HERC6	protein_coding	chromosome	HECT and RLD domain containing E3 ubiquitin protein ligase family member 6 [Source:HGNC Symbol;Acc:HGNC:26072]	HERC6	55008
ENSG00000188676	73.9319	4.22341	0.734618	4.15306e-11	2.16714e-09	8	39934614	40016391	81778	+	IDO2	protein_coding	chromosome	indoleamine 2,3-dioxygenase 2 [Source:HGNC Symbol;Acc:HGNC:27269]	IDO2	169355
ENSG00000132530	8186.94	4.20958	0.422998	2.26925e-25	5.55966e-23	17	6755447	6775647	20201	+	XAF1	protein_coding	chromosome	XIAP associated factor 1 [Source:HGNC Symbol;Acc:HGNC:30932]	XAF1	54739
ENSG00000089127	9543.04	4.19771	0.237816	1.36085e-71	4.55657e-68	12	112905856	112933219	27364	+	OAS1	protein_coding	chromosome	2'-5'-oligoadenylate synthetase 1 [Source:HGNC Symbol;Acc:HGNC:8086]	OAS1	4938
ENSG00000162614	64.7118	4.15254	0.531389	3.39231e-17	4.25947e-15	1	77888513	77943895	55383	+	NEXN	protein_coding	chromosome	nexilin F-actin binding protein [Source:HGNC Symbol;Acc:HGNC:29557]	NEXN	91624
ENSG00000164929	1542.01	4.12958	0.591693	1.53711e-14	1.39731e-12	8	103140713	103230305	89593	+	BAALC	protein_coding	chromosome	BAALC binder of MAP3K1 and KLF4 [Source:HGNC Symbol;Acc:HGNC:14333]	BAALC	79870
ENSG00000269720	29.4186	4.09908	0.509419	4.86087e-18	6.8771e-16	19	17390509	17394158	3650	-	CCDC194	protein_coding	chromosome	coiled-coil domain containing 194 [Source:HGNC Symbol;Acc:HGNC:53438]	CCDC194	110806280
ENSG00000117090	3734.18	4.09523	1.15893	8.8288e-07	1.45691e-05	1	160608106	160647295	39190	-	SLAMF1	protein_coding	chromosome	signaling lymphocytic activation molecule family member 1 [Source:HGNC Symbol;Acc:HGNC:10903]	SLAMF1	6504
ENSG00000164188	39.7717	4.07288	0.585138	1.59349e-14	1.44203e-12	5	36246913	36302114	55202	-	RANBP3L	protein_coding	chromosome	RAN binding protein 3 like [Source:HGNC Symbol;Acc:HGNC:26353]	RANBP3L	202151
ENSG00000185433	133.178	4.02125	0.732383	1.42965e-10	6.55744e-09	21	25385388	25431701	46314	-	LINC00158	lncRNA	chromosome	long intergenic non-protein coding RNA 158 [Source:HGNC Symbol;Acc:HGNC:1283]	LINC00158	54072
ENSG00000205413	9328.23	4.01894	0.280478	1.04682e-48	1.23709e-45	7	93099513	93118023	18511	-	SAMD9	protein_coding	chromosome	sterile alpha motif domain containing 9 [Source:HGNC Symbol;Acc:HGNC:1348]	SAMD9	54809
ENSG00000186197	59.1088	3.9987	0.761504	5.11328e-10	2.03417e-08	1	236348257	236502915	154659	+	EDARADD	protein_coding	chromosome	EDAR associated death domain [Source:HGNC Symbol;Acc:HGNC:14341]	EDARADD	128178
ENSG00000133392	643.943	3.96386	0.743343	3.21621e-10	1.37476e-08	16	15703135	15857028	153894	-	MYH11	protein_coding	chromosome	myosin heavy chain 11 [Source:HGNC Symbol;Acc:HGNC:7569]	MYH11	4629
ENSG00000149131	320.613	3.94747	0.434551	4.74209e-22	8.9876e-20	11	57597387	57619171	21785	+	SERPING1	protein_coding	chromosome	serpin family G member 1 [Source:HGNC Symbol;Acc:HGNC:1228]	SERPING1	710
ENSG00000205755	960.927	3.93664	0.810531	3.65801e-09	1.17772e-07	X	1187549	1212723	25175	-	CRLF2	protein_coding	chromosome	cytokine receptor like factor 2 [Source:HGNC Symbol;Acc:HGNC:14281]	CRLF2	64109
ENSG00000198963	20.4185	3.91497	0.766733	1.02551e-09	3.78026e-08	9	74497335	74693177	195843	+	RORB	protein_coding	chromosome	RAR related orphan receptor B [Source:HGNC Symbol;Acc:HGNC:10259]	RORB	6096
ENSG00000279296	44.4812	3.91356	0.855318	1.38339e-08	3.88704e-07	17	6772831	6776116	3286	-	PRAL	TEC	chromosome	p53 regulation associated lncRNA [Source:HGNC Symbol;Acc:HGNC:52646]	PRAL	NA
ENSG00000103888	90.0878	3.90905	0.456932	4.73242e-20	7.79297e-18	15	80779343	80951776	172434	+	CEMIP	protein_coding	chromosome	cell migration inducing hyaluronidase 1 [Source:HGNC Symbol;Acc:HGNC:29213]	CEMIP	57214
ENSG00000113494	513.015	3.89834	0.397795	4.7436e-25	1.10813e-22	5	35048756	35230487	181732	-	PRLR	protein_coding	chromosome	prolactin receptor [Source:HGNC Symbol;Acc:HGNC:9446]	PRLR	5618
ENSG00000163644	2765.33	3.89748	0.301962	1.95735e-40	1.22885e-37	4	88257620	88284769	27150	-	PPM1K	protein_coding	chromosome	protein phosphatase, Mg2+/Mn2+ dependent 1K [Source:HGNC Symbol;Acc:HGNC:25415]	PPM1K	152926
ENSG00000213492	23.8456	3.81692	0.56245	3.58393e-14	3.0509e-12	4	117574512	117576174	1663	-	NT5C3AP1	transcribed_processed_pseudogene	chromosome	NT5C3A pseudogene 1 [Source:HGNC Symbol;Acc:HGNC:18530]	NT5C3AP1	NA
ENSG00000121380	294.747	3.81642	1.3842	9.1958e-06	0.00010964	12	12049844	12211084	161241	+	BCL2L14	protein_coding	chromosome	BCL2 like 14 [Source:HGNC Symbol;Acc:HGNC:16657]	BCL2L14	79370
ENSG00000132274	11432.1	3.81613	0.25925	1.8703e-51	2.68388e-48	11	5689697	5737089	47393	+	TRIM22	protein_coding	chromosome	tripartite motif containing 22 [Source:HGNC Symbol;Acc:HGNC:16379]	TRIM22	10346
ENSG00000137265	607.163	3.80645	0.516356	5.26263e-16	5.77739e-14	6	391752	411443	19692	+	IRF4	protein_coding	chromosome	interferon regulatory factor 4 [Source:HGNC Symbol;Acc:HGNC:6119]	IRF4	3662
ENSG00000103313	429.338	3.78651	0.55613	2.94639e-14	2.55143e-12	16	3242027	3256633	14607	-	MEFV	protein_coding	chromosome	MEFV innate immuity regulator, pyrin [Source:HGNC Symbol;Acc:HGNC:6998]	MEFV	4210
ENSG00000152766	134.93	3.78079	0.733427	7.28485e-10	2.79299e-08	10	88819896	88851844	31949	-	ANKRD22	protein_coding	chromosome	ankyrin repeat domain 22 [Source:HGNC Symbol;Acc:HGNC:28321]	ANKRD22	118932
ENSG00000237276	13.2197	3.77904	0.737786	8.6564e-10	3.2506e-08	1	16215909	16228027	12119	-	ANO7L1	transcribed_unprocessed_pseudogene	chromosome	anoctamin 7 like 1 (pseudogene) [Source:HGNC Symbol;Acc:HGNC:32248]	ANO7L1	NA
ENSG00000166165	7744.26	3.76674	0.760687	2.08079e-09	7.12148e-08	14	103519667	103522833	3167	-	CKB	protein_coding	chromosome	creatine kinase B [Source:HGNC Symbol;Acc:HGNC:1991]	CKB	1152
ENSG00000126353	17201.1	3.76643	1.00156	4.12784e-07	7.51843e-06	17	40553769	40565472	11704	-	CCR7	protein_coding	chromosome	C-C motif chemokine receptor 7 [Source:HGNC Symbol;Acc:HGNC:1608]	CCR7	1236
ENSG00000150630	30.75	3.75855	0.822543	1.35013e-08	3.81491e-07	4	176683538	176792922	109385	-	VEGFC	protein_coding	chromosome	vascular endothelial growth factor C [Source:HGNC Symbol;Acc:HGNC:12682]	VEGFC	7424
ENSG00000124479	27.2874	3.75833	0.771772	3.13933e-09	1.02718e-07	X	43948776	43973395	24620	-	NDP	protein_coding	chromosome	norrin cystine knot growth factor NDP [Source:HGNC Symbol;Acc:HGNC:7678]	NDP	4693
ENSG00000243649	5963.48	3.75046	0.786735	5.20965e-09	1.62518e-07	6	31945650	31952084	6435	+	CFB	protein_coding	chromosome	complement factor B [Source:HGNC Symbol;Acc:HGNC:1037]	CFB	629
ENSG00000164692	42.8857	3.73195	0.780509	4.82473e-09	1.51926e-07	7	94394895	94431227	36333	+	COL1A2	protein_coding	chromosome	collagen type I alpha 2 chain [Source:HGNC Symbol;Acc:HGNC:2198]	COL1A2	1278
ENSG00000152778	2308.6	3.73181	0.315767	9.22441e-35	4.21178e-32	10	89414568	89421605	7038	+	IFIT5	protein_coding	chromosome	interferon induced protein with tetratricopeptide repeats 5 [Source:HGNC Symbol;Acc:HGNC:13328]	IFIT5	24138
ENSG00000253891	41.238	3.68959	0.576885	4.28276e-13	3.08389e-11	8	24169001	24177080	8080	-	AC023202.1	lncRNA	chromosome	novel transcript	AC023202.1	NA
ENSG00000055332	11210.2	3.68778	0.209567	7.04193e-72	2.82945e-68	2	37099210	37157522	58313	-	EIF2AK2	protein_coding	chromosome	eukaryotic translation initiation factor 2 alpha kinase 2 [Source:HGNC Symbol;Acc:HGNC:9437]	EIF2AK2	5610
ENSG00000242258	56.1481	3.66419	0.462007	5.50278e-18	7.73082e-16	7	150433654	150448140	14487	+	LINC00996	lncRNA	chromosome	long intergenic non-protein coding RNA 996 [Source:HGNC Symbol;Acc:HGNC:27800]	LINC00996	285972
ENSG00000135899	4512.87	3.66402	0.217947	5.09015e-66	1.46087e-62	2	230165186	230225729	60544	-	SP110	protein_coding	chromosome	SP110 nuclear body protein [Source:HGNC Symbol;Acc:HGNC:5401]	SP110	3431
ENSG00000148671	81.3719	3.60246	0.728577	2.04576e-09	7.01355e-08	10	86968432	86983934	15503	+	ADIRF	protein_coding	chromosome	adipogenesis regulatory factor [Source:HGNC Symbol;Acc:HGNC:24043]	ADIRF	10974
ENSG00000140519	339.388	3.59102	0.860268	7.91212e-08	1.79407e-06	15	89471398	89496589	25192	-	RHCG	protein_coding	chromosome	Rh family C glycoprotein [Source:HGNC Symbol;Acc:HGNC:18140]	RHCG	51458
ENSG00000235750	2869.42	3.58984	0.325725	6.5238e-31	2.22141e-28	1	175156986	175192999	36014	-	KIAA0040	protein_coding	chromosome	KIAA0040 [Source:HGNC Symbol;Acc:HGNC:28950]	KIAA0040	9674
ENSG00000250929	237.386	3.55723	0.564774	7.3425e-13	5.15772e-11	8	103121032	103132966	11935	+	LINC01181	lncRNA	chromosome	long intergenic non-protein coding RNA 1181 [Source:HGNC Symbol;Acc:HGNC:25533]	LINC01181	NA
ENSG00000037280	77.6467	3.5466	1.364	1.60439e-05	0.000174689	5	180601506	180649624	48119	-	FLT4	protein_coding	chromosome	fms related receptor tyrosine kinase 4 [Source:HGNC Symbol;Acc:HGNC:3767]	FLT4	2324
ENSG00000141753	1075.44	3.54259	0.575464	1.82778e-12	1.18071e-10	17	40443450	40457725	14276	+	IGFBP4	protein_coding	chromosome	insulin like growth factor binding protein 4 [Source:HGNC Symbol;Acc:HGNC:5473]	IGFBP4	3487
ENSG00000185507	6426.95	3.52242	0.384644	1.08532e-22	2.15882e-20	11	612553	615983	3431	-	IRF7	protein_coding	chromosome	interferon regulatory factor 7 [Source:HGNC Symbol;Acc:HGNC:6122]	IRF7	3665
ENSG00000138496	7249.37	3.49054	0.193613	1.97518e-75	1.32271e-71	3	122527924	122564577	36654	-	PARP9	protein_coding	chromosome	poly(ADP-ribose) polymerase family member 9 [Source:HGNC Symbol;Acc:HGNC:24118]	PARP9	83666
ENSG00000233237	35.8434	3.48399	0.837636	8.60882e-08	1.93026e-06	6	71343427	71420745	77319	-	LINC00472	lncRNA	chromosome	long intergenic non-protein coding RNA 472 [Source:HGNC Symbol;Acc:HGNC:21380]	LINC00472	79940
ENSG00000111913	112.236	3.46353	0.527344	1.17819e-13	9.46796e-12	6	24804282	25042170	237889	-	RIPOR2	protein_coding	chromosome	RHO family interacting cell polarization regulator 2 [Source:HGNC Symbol;Acc:HGNC:13872]	RIPOR2	9750
ENSG00000182197	514.38	3.45565	0.464058	2.05158e-16	2.34184e-14	8	117794490	118111826	317337	-	EXT1	protein_coding	chromosome	exostosin glycosyltransferase 1 [Source:HGNC Symbol;Acc:HGNC:3512]	EXT1	2131
ENSG00000167601	266.796	3.43429	0.548863	9.28385e-13	6.38741e-11	19	41219223	41261766	42544	+	AXL	protein_coding	chromosome	AXL receptor tyrosine kinase [Source:HGNC Symbol;Acc:HGNC:905]	AXL	558
ENSG00000136514	500.656	3.42713	0.275823	3.20639e-38	1.74098e-35	3	187368385	187372076	3692	+	RTP4	protein_coding	chromosome	receptor transporter protein 4 [Source:HGNC Symbol;Acc:HGNC:23992]	RTP4	64108
ENSG00000137628	5962.87	3.38773	0.308564	8.25361e-31	2.76358e-28	4	168216291	168318883	102593	-	DDX60	protein_coding	chromosome	DExD/H-box helicase 60 [Source:HGNC Symbol;Acc:HGNC:25942]	DDX60	55601
ENSG00000173821	88147.9	3.38697	0.237118	4.30998e-49	5.41172e-46	17	80260866	80398786	137921	+	RNF213	protein_coding	chromosome	ring finger protein 213 [Source:HGNC Symbol;Acc:HGNC:14539]	RNF213	57674
ENSG00000068079	4819.34	3.38038	0.208599	6.99027e-62	1.40435e-58	17	43006740	43014456	7717	+	IFI35	protein_coding	chromosome	interferon induced protein 35 [Source:HGNC Symbol;Acc:HGNC:5399]	IFI35	3430
ENSG00000133116	17.4428	3.38027	0.597821	3.97001e-11	2.08244e-09	13	33016423	33066143	49721	+	KL	protein_coding	chromosome	klotho [Source:HGNC Symbol;Acc:HGNC:6344]	KL	9365
ENSG00000257242	29.7705	3.37413	0.645906	4.65972e-10	1.88737e-08	12	91984976	92142914	157939	-	LINC01619	lncRNA	chromosome	long intergenic non-protein coding RNA 1619 [Source:HGNC Symbol;Acc:HGNC:27409]	LINC01619	256021
ENSG00000159403	61.6576	3.37397	0.377196	7.02503e-22	1.319e-19	12	7080214	7092540	12327	-	C1R	protein_coding	chromosome	complement C1r [Source:HGNC Symbol;Acc:HGNC:1246]	C1R	715
ENSG00000156966	792.791	3.35883	0.708451	5.92358e-09	1.8141e-07	2	231395710	231401164	5455	+	B3GNT7	protein_coding	chromosome	UDP-GlcNAc:betaGal beta-1,3-N-acetylglucosaminyltransferase 7 [Source:HGNC Symbol;Acc:HGNC:18811]	B3GNT7	93010
ENSG00000108771	5398.65	3.35414	0.320381	2.07175e-28	5.70158e-26	17	42101404	42112714	11311	-	DHX58	protein_coding	chromosome	DExH-box helicase 58 [Source:HGNC Symbol;Acc:HGNC:29517]	DHX58	79132
ENSG00000154099	1148.01	3.33765	1.20754	1.21877e-05	0.000138178	16	84145287	84178767	33481	+	DNAAF1	protein_coding	chromosome	dynein axonemal assembly factor 1 [Source:HGNC Symbol;Acc:HGNC:30539]	DNAAF1	123872
ENSG00000115267	12009.1	3.33721	0.364224	9.42443e-23	1.91249e-20	2	162267074	162318684	51611	-	IFIH1	protein_coding	chromosome	interferon induced with helicase C domain 1 [Source:HGNC Symbol;Acc:HGNC:18873]	IFIH1	64135
ENSG00000188313	8676.85	3.32984	0.270631	1.38775e-37	6.96997e-35	3	146515180	146544856	29677	-	PLSCR1	protein_coding	chromosome	phospholipid scramblase 1 [Source:HGNC Symbol;Acc:HGNC:9092]	PLSCR1	5359
ENSG00000168334	2777.58	3.30405	0.669617	2.27124e-09	7.68169e-08	3	39183210	39192596	9387	-	XIRP1	protein_coding	chromosome	xin actin binding repeat containing 1 [Source:HGNC Symbol;Acc:HGNC:14301]	XIRP1	165904
ENSG00000177707	87.4376	3.30248	0.498822	8.38488e-14	6.81993e-12	3	111070071	111275563	205493	+	NECTIN3	protein_coding	chromosome	nectin cell adhesion molecule 3 [Source:HGNC Symbol;Acc:HGNC:17664]	NECTIN3	25945
ENSG00000131016	80.557	3.29257	0.693239	5.87965e-09	1.80339e-07	6	151239967	151358559	118593	+	AKAP12	protein_coding	chromosome	A-kinase anchoring protein 12 [Source:HGNC Symbol;Acc:HGNC:370]	AKAP12	9590
ENSG00000155158	3360.52	3.28149	0.63194	5.78656e-10	2.26612e-08	9	15163622	15307360	143739	-	TTC39B	protein_coding	chromosome	tetratricopeptide repeat domain 39B [Source:HGNC Symbol;Acc:HGNC:23704]	TTC39B	158219
ENSG00000134470	4861.22	3.26402	0.690638	6.73679e-09	2.02608e-07	10	5943639	5978187	34549	-	IL15RA	protein_coding	chromosome	interleukin 15 receptor subunit alpha [Source:HGNC Symbol;Acc:HGNC:5978]	IL15RA	3601
ENSG00000102524	4195.91	3.26191	0.302817	8.1373e-30	2.59489e-27	13	108251240	108308484	57245	+	TNFSF13B	protein_coding	chromosome	TNF superfamily member 13b [Source:HGNC Symbol;Acc:HGNC:11929]	TNFSF13B	10673
ENSG00000077522	107.764	3.25072	0.828441	2.59676e-07	5.01142e-06	1	236664141	236764631	100491	+	ACTN2	protein_coding	chromosome	actinin alpha 2 [Source:HGNC Symbol;Acc:HGNC:164]	ACTN2	88
ENSG00000176641	29.3547	3.25061	0.898361	8.51896e-07	1.41326e-05	18	61808067	61894247	86181	-	RNF152	protein_coding	chromosome	ring finger protein 152 [Source:HGNC Symbol;Acc:HGNC:26811]	RNF152	220441
ENSG00000238045	247.307	3.24481	0.458107	3.26107e-15	3.29221e-13	16	29808636	29821252	12617	-	AC009133.1	lncRNA	chromosome	novel transcript, antisense to C16orf53 and MVP	AC009133.1	NA
ENSG00000135114	12814.4	3.24306	0.864838	5.20824e-07	9.2107e-06	12	121017763	121039242	21480	-	OASL	protein_coding	chromosome	2'-5'-oligoadenylate synthetase like [Source:HGNC Symbol;Acc:HGNC:8090]	OASL	8638
ENSG00000138035	4719.14	3.23426	0.25815	8.60212e-39	5.08284e-36	2	55634061	55693863	59803	-	PNPT1	protein_coding	chromosome	polyribonucleotide nucleotidyltransferase 1 [Source:HGNC Symbol;Acc:HGNC:23166]	PNPT1	87178
ENSG00000221963	16945.1	3.21914	0.283441	1.19376e-32	4.70247e-30	22	35648446	35668404	19959	+	APOL6	protein_coding	chromosome	apolipoprotein L6 [Source:HGNC Symbol;Acc:HGNC:14870]	APOL6	80830
ENSG00000133101	1305.34	3.2042	0.574155	6.8149e-11	3.43136e-09	13	36431520	36442870	11351	+	CCNA1	protein_coding	chromosome	cyclin A1 [Source:HGNC Symbol;Acc:HGNC:1577]	CCNA1	8900
ENSG00000140464	12001	3.2012	0.255517	8.90508e-39	5.11152e-36	15	73994673	74047827	53155	+	PML	protein_coding	chromosome	PML nuclear body scaffold [Source:HGNC Symbol;Acc:HGNC:9113]	PML	5371
ENSG00000132256	2478.05	3.20039	0.259828	1.25545e-37	6.46717e-35	11	5663195	5938619	275425	-	TRIM5	protein_coding	chromosome	tripartite motif containing 5 [Source:HGNC Symbol;Acc:HGNC:16276]	TRIM5	85363
ENSG00000168811	22.1625	3.19625	0.846396	4.8711e-07	8.69871e-06	3	159988835	159996019	7185	+	IL12A	protein_coding	chromosome	interleukin 12A [Source:HGNC Symbol;Acc:HGNC:5969]	IL12A	3592
ENSG00000197083	17.344	3.1712	0.694427	1.58877e-08	4.37839e-07	5	150930645	150946289	15645	-	ZNF300P1	transcribed_unprocessed_pseudogene	chromosome	zinc finger protein 300 pseudogene 1 [Source:HGNC Symbol;Acc:HGNC:27032]	ZNF300P1	NA
ENSG00000143333	424.137	3.15222	0.481919	1.65153e-13	1.28105e-11	1	182598623	182604389	5767	-	RGS16	protein_coding	chromosome	regulator of G protein signaling 16 [Source:HGNC Symbol;Acc:HGNC:9997]	RGS16	6004
ENSG00000243696	345.659	3.14681	0.376041	1.33734e-19	2.11553e-17	3	52813282	52835729	22448	-	AC006254.1	protein_coding	chromosome	novel MUSTN1-ITIH4 readthrough	AC006254.1	NA
ENSG00000168394	17839	3.13366	0.279894	8.41395e-32	3.01851e-29	6	32845209	32853816	8608	-	TAP1	protein_coding	chromosome	transporter 1, ATP binding cassette subfamily B member [Source:HGNC Symbol;Acc:HGNC:43]	TAP1	6890
ENSG00000164932	20.0713	3.12981	0.543599	2.58643e-11	1.412e-09	8	103371538	103382989	11452	+	CTHRC1	protein_coding	chromosome	collagen triple helix repeat containing 1 [Source:HGNC Symbol;Acc:HGNC:18831]	CTHRC1	115908
ENSG00000137198	684.643	3.12096	0.350789	1.31317e-21	2.35551e-19	6	16238587	16295549	56963	+	GMPR	protein_coding	chromosome	guanosine monophosphate reductase [Source:HGNC Symbol;Acc:HGNC:4376]	GMPR	2766
ENSG00000185499	153.016	3.12094	0.43553	2.04476e-15	2.10662e-13	1	155185824	155192916	7093	-	MUC1	protein_coding	chromosome	mucin 1, cell surface associated [Source:HGNC Symbol;Acc:HGNC:7508]	MUC1	4582
ENSG00000236567	25.4856	3.11349	0.590055	4.27396e-10	1.75591e-08	9	5110913	5112849	1937	+	TCF3P1	processed_pseudogene	chromosome	transcription factor 3 pseudogene 1 [Source:HGNC Symbol;Acc:HGNC:49742]	TCF3P1	NA
ENSG00000285744	1052.54	3.10736	0.730409	7.19206e-08	1.6513e-06	8	78805293	78956082	150790	+	AC083837.1	lncRNA	chromosome	novel transcript	AC083837.1	NA
ENSG00000173193	39967.1	3.09542	0.34804	1.41174e-21	2.5099e-19	3	122680839	122730840	50002	+	PARP14	protein_coding	chromosome	poly(ADP-ribose) polymerase family member 14 [Source:HGNC Symbol;Acc:HGNC:29232]	PARP14	54625
ENSG00000168016	2096	3.09001	0.411275	1.55265e-16	1.79268e-14	3	36826819	36945057	118239	-	TRANK1	protein_coding	chromosome	tetratricopeptide repeat and ankyrin repeat containing 1 [Source:HGNC Symbol;Acc:HGNC:29011]	TRANK1	9881
ENSG00000271503	20926.9	3.06343	1.09151	1.35418e-05	0.000151295	17	35871491	35880793	9303	-	CCL5	protein_coding	chromosome	C-C motif chemokine ligand 5 [Source:HGNC Symbol;Acc:HGNC:10632]	CCL5	6352
ENSG00000117228	35779.4	3.03455	0.585831	8.11023e-10	3.06845e-08	1	89051882	89065360	13479	-	GBP1	protein_coding	chromosome	guanylate binding protein 1 [Source:HGNC Symbol;Acc:HGNC:4182]	GBP1	2633
ENSG00000143147	215.806	3.01812	0.393711	5.43254e-17	6.69568e-15	1	168079543	168137667	58125	-	GPR161	protein_coding	chromosome	G protein-coupled receptor 161 [Source:HGNC Symbol;Acc:HGNC:23694]	GPR161	23432
ENSG00000055955	166.251	2.9909	0.445088	6.35615e-14	5.27666e-12	3	52812962	52830688	17727	-	ITIH4	protein_coding	chromosome	inter-alpha-trypsin inhibitor heavy chain 4 [Source:HGNC Symbol;Acc:HGNC:6169]	ITIH4	3700
ENSG00000137747	108.33	2.98461	0.448125	9.72493e-14	7.84634e-12	11	117900641	117929459	28819	-	TMPRSS13	protein_coding	chromosome	transmembrane serine protease 13 [Source:HGNC Symbol;Acc:HGNC:29808]	TMPRSS13	84000
ENSG00000197536	755.5	2.96765	0.260601	1.38234e-32	5.34062e-30	5	132410636	132488702	78067	+	IRF1-AS1	lncRNA	chromosome	IRF1 antisense RNA 1 [Source:HGNC Symbol;Acc:HGNC:33838]	IRF1-AS1	NA
ENSG00000206190	2928.57	2.94867	0.520811	6.17137e-11	3.14677e-09	15	25677271	25865184	187914	-	ATP10A	protein_coding	chromosome	ATPase phospholipid transporting 10A (putative) [Source:HGNC Symbol;Acc:HGNC:13542]	ATP10A	57194
ENSG00000141441	38.5585	2.93704	0.672465	5.38521e-08	1.28116e-06	18	32124877	32470882	346006	-	GAREM1	protein_coding	chromosome	GRB2 associated regulator of MAPK1 subtype 1 [Source:HGNC Symbol;Acc:HGNC:26136]	GAREM1	64762
ENSG00000119771	105.669	2.92231	0.470867	2.2869e-12	1.45853e-10	2	23385179	23708611	323433	+	KLHL29	protein_coding	chromosome	kelch like family member 29 [Source:HGNC Symbol;Acc:HGNC:29404]	KLHL29	114818
ENSG00000151692	371.442	2.91662	0.247199	1.31933e-34	5.8901e-32	2	6917412	7068286	150875	+	RNF144A	protein_coding	chromosome	ring finger protein 144A [Source:HGNC Symbol;Acc:HGNC:20457]	RNF144A	9781
ENSG00000129521	95.5635	2.9158	0.621592	1.22188e-08	3.49182e-07	14	33924227	34462774	538548	-	EGLN3	protein_coding	chromosome	egl-9 family hypoxia inducible factor 3 [Source:HGNC Symbol;Acc:HGNC:14661]	EGLN3	112399
ENSG00000105639	1348.61	2.8881	0.36787	1.73435e-17	2.26254e-15	19	17824780	17848071	23292	-	JAK3	protein_coding	chromosome	Janus kinase 3 [Source:HGNC Symbol;Acc:HGNC:6193]	JAK3	3718
ENSG00000115155	62.8076	2.88548	1.67504			2	26457203	26558756	101554	-	OTOF	protein_coding	chromosome	otoferlin [Source:HGNC Symbol;Acc:HGNC:8515]	OTOF	9381
ENSG00000168243	108.26	2.88389	0.967141	9.86717e-06	0.000116061	1	235547685	235650754	103070	-	GNG4	protein_coding	chromosome	G protein subunit gamma 4 [Source:HGNC Symbol;Acc:HGNC:4407]	GNG4	2786
ENSG00000178752	43.7492	2.8821	0.737626	4.12006e-07	7.51107e-06	2	238158970	238168900	9931	+	ERFE	protein_coding	chromosome	erythroferrone [Source:HGNC Symbol;Acc:HGNC:26727]	ERFE	151176
ENSG00000153721	398.166	2.87967	0.694772	1.56038e-07	3.22511e-06	6	154387515	154510685	123171	-	CNKSR3	protein_coding	chromosome	CNKSR family member 3 [Source:HGNC Symbol;Acc:HGNC:23034]	CNKSR3	154043
ENSG00000228863	17.5019	2.871	0.655873	5.72557e-08	1.34064e-06	1	160670778	160699761	28984	+	AL121985.1	lncRNA	chromosome	novel transcript, antisense to CD48	AL121985.1	NA
ENSG00000196814	629.118	2.86879	0.387884	6.35981e-16	6.90642e-14	9	126326829	126507041	180213	+	MVB12B	protein_coding	chromosome	multivesicular body subunit 12B [Source:HGNC Symbol;Acc:HGNC:23368]	MVB12B	89853
ENSG00000225889	112.875	2.85842	0.582114	4.55683e-09	1.43715e-07	2	64143239	64252859	109621	+	AC012368.1	lncRNA	chromosome	novel transcript, antisense to PELI1	AC012368.1	NA
ENSG00000188897	436.677	2.85775	0.481974	1.51133e-11	8.57699e-10	16	11359845	11527245	167401	-	AC099489.1	protein_coding	chromosome	novel lipoprotein amino terminal region containing protein	AC099489.1	400499
ENSG00000133069	227.848	2.84613	0.577075	4.18371e-09	1.33202e-07	1	205227946	205285632	57687	+	TMCC2	protein_coding	chromosome	transmembrane and coiled-coil domain family 2 [Source:HGNC Symbol;Acc:HGNC:24239]	TMCC2	9911
ENSG00000114127	7832.42	2.83665	0.251154	6.20796e-32	2.2676e-29	3	142306607	142448062	141456	-	XRN1	protein_coding	chromosome	5'-3' exoribonuclease 1 [Source:HGNC Symbol;Acc:HGNC:30654]	XRN1	54464
ENSG00000196358	31.2197	2.83402	0.726331	4.52002e-07	8.15879e-06	9	132161676	132244526	82851	+	NTNG2	protein_coding	chromosome	netrin G2 [Source:HGNC Symbol;Acc:HGNC:14288]	NTNG2	84628
ENSG00000166016	5642.56	2.81282	0.720498	4.63086e-07	8.32892e-06	11	34150987	34358010	207024	-	ABTB2	protein_coding	chromosome	ankyrin repeat and BTB domain containing 2 [Source:HGNC Symbol;Acc:HGNC:23842]	ABTB2	25841
ENSG00000225101	117.292	2.805	0.559337	2.97935e-09	9.82843e-08	11	4393783	4476361	82579	+	OR52K3P	transcribed_unprocessed_pseudogene	chromosome	olfactory receptor family 52 subfamily K member 3 pseudogene [Source:HGNC Symbol;Acc:HGNC:15224]	OR52K3P	NA
ENSG00000130813	3511.68	2.80012	0.208225	1.57433e-43	1.17142e-40	19	10086122	10093252	7131	+	SHFL	protein_coding	chromosome	shiftless antiviral inhibitor of ribosomal frameshifting [Source:HGNC Symbol;Acc:HGNC:25649]	SHFL	55337
ENSG00000287188	16.7696	2.79919	0.526033	5.90993e-10	2.30993e-08	4	168170097	168194861	24765	-	AC068989.1	lncRNA	chromosome	novel transcript, antisense to ANXA10	AC068989.1	NA
ENSG00000232618	335.478	2.78903	0.755381	1.07452e-06	1.72008e-05	6	142946406	142957945	11540	+	AL355304.1	lncRNA	chromosome	novel transcript	AL355304.1	NA
ENSG00000239713	1428.81	2.78627	0.264693	3.5446e-28	9.62312e-26	22	39077067	39087743	10677	+	APOBEC3G	protein_coding	chromosome	apolipoprotein B mRNA editing enzyme catalytic subunit 3G [Source:HGNC Symbol;Acc:HGNC:17357]	APOBEC3G	60489
ENSG00000135919	458.414	2.78127	0.612253	3.16588e-08	7.99027e-07	2	223975045	224039318	64274	-	SERPINE2	protein_coding	chromosome	serpin family E member 2 [Source:HGNC Symbol;Acc:HGNC:8951]	SERPINE2	5270
ENSG00000139211	468.161	2.78035	0.58569	1.20093e-08	3.43685e-07	12	47075707	47079959	4253	-	AMIGO2	protein_coding	chromosome	adhesion molecule with Ig like domain 2 [Source:HGNC Symbol;Acc:HGNC:24073]	AMIGO2	347902
ENSG00000125726	105.531	2.77544	0.659966	1.43481e-07	3.01204e-06	19	6583183	6604103	20921	-	CD70	protein_coding	chromosome	CD70 molecule [Source:HGNC Symbol;Acc:HGNC:11937]	CD70	970
ENSG00000185338	426.355	2.76091	0.513148	4.67793e-10	1.89094e-08	16	11254408	11256204	1797	-	SOCS1	protein_coding	chromosome	suppressor of cytokine signaling 1 [Source:HGNC Symbol;Acc:HGNC:19383]	SOCS1	8651
ENSG00000108702	665.618	2.75999	0.884503	7.59386e-06	9.32523e-05	17	34360328	34363233	2906	-	CCL1	protein_coding	chromosome	C-C motif chemokine ligand 1 [Source:HGNC Symbol;Acc:HGNC:10609]	CCL1	6346
ENSG00000078081	4213.92	2.75479	0.844191	4.90645e-06	6.42573e-05	3	183122215	183163839	41625	-	LAMP3	protein_coding	chromosome	lysosomal associated membrane protein 3 [Source:HGNC Symbol;Acc:HGNC:14582]	LAMP3	27074
ENSG00000156127	751.248	2.75459	0.460421	1.41928e-11	8.12345e-10	14	75522455	75546993	24539	+	BATF	protein_coding	chromosome	basic leucine zipper ATF-like transcription factor [Source:HGNC Symbol;Acc:HGNC:958]	BATF	10538
ENSG00000112378	176.376	2.75438	0.43004	9.7459e-13	6.68242e-11	6	138088505	138107419	18915	-	PERP	protein_coding	chromosome	p53 apoptosis effector related to PMP22 [Source:HGNC Symbol;Acc:HGNC:17637]	PERP	64065
ENSG00000020577	1894.81	2.74858	0.334324	1.30138e-18	1.93664e-16	14	54566117	54793315	227199	+	SAMD4A	protein_coding	chromosome	sterile alpha motif domain containing 4A [Source:HGNC Symbol;Acc:HGNC:23023]	SAMD4A	23034
ENSG00000152952	55.896	2.74806	0.44985	6.61685e-12	4.00399e-10	3	146069440	146163653	94214	-	PLOD2	protein_coding	chromosome	procollagen-lysine,2-oxoglutarate 5-dioxygenase 2 [Source:HGNC Symbol;Acc:HGNC:9082]	PLOD2	5352
ENSG00000164136	833.747	2.71352	0.536483	2.93237e-09	9.68935e-08	4	141636583	141733987	97405	+	IL15	protein_coding	chromosome	interleukin 15 [Source:HGNC Symbol;Acc:HGNC:5977]	IL15	3600
ENSG00000120217	18201.6	2.70389	0.500359	4.73459e-10	1.91e-08	9	5450503	5470566	20064	+	CD274	protein_coding	chromosome	CD274 molecule [Source:HGNC Symbol;Acc:HGNC:17635]	CD274	29126
ENSG00000102024	167.195	2.69643	0.546497	5.73576e-09	1.76735e-07	X	115561174	115650861	89688	+	PLS3	protein_coding	chromosome	plastin 3 [Source:HGNC Symbol;Acc:HGNC:9091]	PLS3	5358
ENSG00000079263	213.018	2.69503	0.388609	3.15696e-14	2.7104e-12	2	230203110	230313215	110106	+	SP140	protein_coding	chromosome	SP140 nuclear body protein [Source:HGNC Symbol;Acc:HGNC:17133]	SP140	11262
ENSG00000100342	3332.27	2.68034	0.266248	6.3299e-26	1.5896e-23	22	36253071	36267530	14460	+	APOL1	protein_coding	chromosome	apolipoprotein L1 [Source:HGNC Symbol;Acc:HGNC:618]	APOL1	8542
ENSG00000153162	563.785	2.6758	0.4623	5.69185e-11	2.91707e-09	6	7726099	7881728	155630	+	BMP6	protein_coding	chromosome	bone morphogenetic protein 6 [Source:HGNC Symbol;Acc:HGNC:1073]	BMP6	654
ENSG00000235162	29.4162	2.67301	0.541999	6.12735e-09	1.86796e-07	12	105235290	105396097	160808	+	C12orf75	protein_coding	chromosome	chromosome 12 open reading frame 75 [Source:HGNC Symbol;Acc:HGNC:35164]	C12orf75	387882
ENSG00000197077	141.015	2.66705	0.751183	2.15436e-06	3.18243e-05	22	24952730	25197448	244719	+	KIAA1671	protein_coding	chromosome	KIAA1671 [Source:HGNC Symbol;Acc:HGNC:29345]	KIAA1671	85379
ENSG00000147027	41.0136	2.65817	0.863964	9.94652e-06	0.000116584	X	34627075	34657285	30211	-	TMEM47	protein_coding	chromosome	transmembrane protein 47 [Source:HGNC Symbol;Acc:HGNC:18515]	TMEM47	83604
ENSG00000140853	4325.79	2.65799	0.283517	6.18005e-23	1.27997e-20	16	56989485	57083531	94047	+	NLRC5	protein_coding	chromosome	NLR family CARD domain containing 5 [Source:HGNC Symbol;Acc:HGNC:29933]	NLRC5	84166
ENSG00000148677	321.182	2.64043	0.70248	1.07176e-06	1.71704e-05	10	90912096	90921087	8992	-	ANKRD1	protein_coding	chromosome	ankyrin repeat domain 1 [Source:HGNC Symbol;Acc:HGNC:15819]	ANKRD1	27063
ENSG00000179348	36.7874	2.63221	0.723756	1.68689e-06	2.56109e-05	3	128479427	128493201	13775	-	GATA2	protein_coding	chromosome	GATA binding protein 2 [Source:HGNC Symbol;Acc:HGNC:4171]	GATA2	2624
ENSG00000074410	50.824	2.63185	0.305921	7.62422e-20	1.23525e-17	15	63321378	63381846	60469	-	CA12	protein_coding	chromosome	carbonic anhydrase 12 [Source:HGNC Symbol;Acc:HGNC:1371]	CA12	771
ENSG00000198133	241.84	2.63171	0.372127	1.46192e-14	1.335e-12	14	67447084	67533739	86656	-	TMEM229B	protein_coding	chromosome	transmembrane protein 229B [Source:HGNC Symbol;Acc:HGNC:20130]	TMEM229B	161145
ENSG00000188820	87.1846	2.63025	0.683226	7.77475e-07	1.30488e-05	6	116461370	116463771	2402	+	CALHM6	protein_coding	chromosome	calcium homeostasis modulator family member 6 [Source:HGNC Symbol;Acc:HGNC:33391]	CALHM6	441168
ENSG00000089692	17.9864	2.6171	0.846582	1.01074e-05	0.000118125	12	6772512	6778455	5944	+	LAG3	protein_coding	chromosome	lymphocyte activating 3 [Source:HGNC Symbol;Acc:HGNC:6476]	LAG3	3902
ENSG00000231890	34.735	2.61414	0.430659	1.23933e-11	7.17527e-10	2	135985176	136022593	37418	+	DARS1-AS1	lncRNA	chromosome	DARS1 antisense RNA 1 [Source:HGNC Symbol;Acc:HGNC:40170]	DARS1-AS1	NA
ENSG00000164691	2560.73	2.61274	0.336377	8.32953e-17	1.00807e-14	6	159034468	159045152	10685	-	TAGAP	protein_coding	chromosome	T cell activation RhoGTPase activating protein [Source:HGNC Symbol;Acc:HGNC:15669]	TAGAP	117289
ENSG00000116667	1092.11	2.60936	0.48654	7.57377e-10	2.89272e-08	1	184387029	184629019	241991	+	C1orf21	protein_coding	chromosome	chromosome 1 open reading frame 21 [Source:HGNC Symbol;Acc:HGNC:15494]	C1orf21	81563
ENSG00000128394	248.653	2.60783	0.330876	3.42449e-17	4.27317e-15	22	39040604	39055972	15369	+	APOBEC3F	protein_coding	chromosome	apolipoprotein B mRNA editing enzyme catalytic subunit 3F [Source:HGNC Symbol;Acc:HGNC:17356]	APOBEC3F	200316
ENSG00000173786	8405.38	2.60608	0.219321	1.61636e-34	6.90908e-32	17	41966763	41977740	10978	+	CNP	protein_coding	chromosome	2',3'-cyclic nucleotide 3' phosphodiesterase [Source:HGNC Symbol;Acc:HGNC:2158]	CNP	1267
ENSG00000111912	2841.17	2.60164	0.291867	5.43881e-21	9.50137e-19	6	125781161	125932034	150874	+	NCOA7	protein_coding	chromosome	nuclear receptor coactivator 7 [Source:HGNC Symbol;Acc:HGNC:21081]	NCOA7	135112
ENSG00000164116	170.286	2.58968	0.790289	5.99581e-06	7.62959e-05	4	155666726	155737059	70334	+	GUCY1A1	protein_coding	chromosome	guanylate cyclase 1 soluble subunit alpha 1 [Source:HGNC Symbol;Acc:HGNC:4685]	GUCY1A1	2982
ENSG00000128284	2922.39	2.57265	0.487343	1.31148e-09	4.7473e-08	22	36140330	36166177	25848	-	APOL3	protein_coding	chromosome	apolipoprotein L3 [Source:HGNC Symbol;Acc:HGNC:14868]	APOL3	80833
ENSG00000101187	3846.28	2.57199	0.547427	2.40876e-08	6.3108e-07	20	62642503	62685785	43283	+	SLCO4A1	protein_coding	chromosome	solute carrier organic anion transporter family member 4A1 [Source:HGNC Symbol;Acc:HGNC:10953]	SLCO4A1	28231
ENSG00000112139	112.501	2.57168	0.666393	8.35859e-07	1.39241e-05	6	37630679	37699306	68628	-	MDGA1	protein_coding	chromosome	MAM domain containing glycosylphosphatidylinositol anchor 1 [Source:HGNC Symbol;Acc:HGNC:19267]	MDGA1	266727
ENSG00000248592	350.015	2.56788	0.31938	1.09926e-17	1.48216e-15	3	52833121	52897562	64442	-	STIMATE-MUSTN1	protein_coding	chromosome	STIMATE-MUSTN1 readthrough [Source:HGNC Symbol;Acc:HGNC:38834]	STIMATE-MUSTN1	100526772
ENSG00000112319	104.152	2.56066	1.00208	4.63031e-05	0.00042213	6	133240598	133532128	291531	+	EYA4	protein_coding	chromosome	EYA transcriptional coactivator and phosphatase 4 [Source:HGNC Symbol;Acc:HGNC:3522]	EYA4	2070
ENSG00000176046	804.574	2.54508	0.705643	2.17935e-06	3.20991e-05	16	28532708	28539008	6301	-	NUPR1	protein_coding	chromosome	nuclear protein 1, transcriptional regulator [Source:HGNC Symbol;Acc:HGNC:29990]	NUPR1	26471
ENSG00000277511	28.5518	2.54193	0.46926	6.76778e-10	2.60469e-08	17	32127595	32128454	860	+	AC116407.2	lncRNA	chromosome	novel transcript	AC116407.2	NA
ENSG00000117226	2659.98	2.526	0.47692	1.35045e-09	4.87082e-08	1	89006679	89022894	16216	-	GBP3	protein_coding	chromosome	guanylate binding protein 3 [Source:HGNC Symbol;Acc:HGNC:4184]	GBP3	2635
ENSG00000288656	285.541	2.51619	0.544561	3.93029e-08	9.65275e-07	16	28537040	28623555	86516	-	AC020765.6	protein_coding	chromosome	novel protein	AC020765.6	NA
ENSG00000272669	198.944	2.50718	0.478754	1.94341e-09	6.73158e-08	22	38742625	38743115	491	+	AL021707.6	lncRNA	chromosome	novel transcript, antisense to SUN2	AL021707.6	NA
ENSG00000250519	52.3222	2.50713	0.537402	3.26766e-08	8.22647e-07	11	94185439	94282203	96765	+	AP002784.1	lncRNA	chromosome	novel transcript	AP002784.1	NA
ENSG00000196116	3951.39	2.4953	0.250508	3.78856e-25	9.17015e-23	9	97412096	97496125	84030	+	TDRD7	protein_coding	chromosome	tudor domain containing 7 [Source:HGNC Symbol;Acc:HGNC:30831]	TDRD7	23424
ENSG00000185201	406.34	2.48633	0.587429	2.27428e-07	4.44891e-06	11	303655	309397	5743	+	IFITM2	protein_coding	chromosome	interferon induced transmembrane protein 2 [Source:HGNC Symbol;Acc:HGNC:5413]	IFITM2	10581
ENSG00000144645	25.3688	2.47366	0.441378	2.88336e-10	1.23775e-08	3	31657912	32077580	419669	-	OSBPL10	protein_coding	chromosome	oxysterol binding protein like 10 [Source:HGNC Symbol;Acc:HGNC:16395]	OSBPL10	114884
ENSG00000237513	195.574	2.46815	0.544274	6.46325e-08	1.49421e-06	7	104940943	105000713	59771	+	AC007384.1	lncRNA	chromosome	novel transcript	AC007384.1	NA
ENSG00000181381	19875.5	2.45214	0.411811	4.01292e-11	2.09947e-09	4	168356735	168537786	181052	-	DDX60L	protein_coding	chromosome	DExD/H-box 60 like [Source:HGNC Symbol;Acc:HGNC:26429]	DDX60L	91351
ENSG00000281344	32.4899	2.44614	0.336128	6.06622e-15	5.91603e-13	12	102197585	102402596	205012	+	HELLPAR	lncRNA	chromosome	HELLP associated long non-coding RNA [Source:HGNC Symbol;Acc:HGNC:43984]	HELLPAR	NA
ENSG00000102794	8724.38	2.43426	1.28499	0.000227609	0.00158333	13	76948511	76958638	10128	+	ACOD1	protein_coding	chromosome	aconitate decarboxylase 1 [Source:HGNC Symbol;Acc:HGNC:33904]	ACOD1	730249
ENSG00000279320	38.3113	2.43283	0.474734	4.19797e-09	1.33445e-07	3	146504570	146506560	1991	-	AC069528.2	TEC	chromosome	TEC	AC069528.2	NA
ENSG00000147257	58.0985	2.42441	0.61149	7.46183e-07	1.26079e-05	X	133535745	133985594	449850	-	GPC3	protein_coding	chromosome	glypican 3 [Source:HGNC Symbol;Acc:HGNC:4451]	GPC3	2719
ENSG00000198719	496.815	2.42347	0.548404	1.18477e-07	2.56765e-06	6	170282206	170306565	24360	-	DLL1	protein_coding	chromosome	delta like canonical Notch ligand 1 [Source:HGNC Symbol;Acc:HGNC:2908]	DLL1	28514
ENSG00000135373	308.885	2.41875	0.499727	1.76851e-08	4.81428e-07	11	34621093	34663288	42196	+	EHF	protein_coding	chromosome	ETS homologous factor [Source:HGNC Symbol;Acc:HGNC:3246]	EHF	26298
ENSG00000188610	101.161	2.41099	0.410973	7.58171e-11	3.75164e-09	1	121167646	121185539	17894	-	FAM72B	protein_coding	chromosome	family with sequence similarity 72 member B [Source:HGNC Symbol;Acc:HGNC:24805]	FAM72B	653820
ENSG00000114529	79.6758	2.41068	0.693077	4.26388e-06	5.71457e-05	3	112086335	112131004	44670	+	C3orf52	protein_coding	chromosome	chromosome 3 open reading frame 52 [Source:HGNC Symbol;Acc:HGNC:26255]	C3orf52	79669
ENSG00000156587	5159.43	2.40868	0.222305	5.50527e-29	1.62648e-26	11	57551656	57568284	16629	-	UBE2L6	protein_coding	chromosome	ubiquitin conjugating enzyme E2 L6 [Source:HGNC Symbol;Acc:HGNC:12490]	UBE2L6	9246
ENSG00000165023	61.5311	2.40861	0.603255	6.92211e-07	1.18052e-05	9	90609832	90642862	33031	-	DIRAS2	protein_coding	chromosome	DIRAS family GTPase 2 [Source:HGNC Symbol;Acc:HGNC:19323]	DIRAS2	54769
ENSG00000166833	2685.4	2.4002	0.371708	2.02521e-12	1.29989e-10	11	19350724	20121601	770878	+	NAV2	protein_coding	chromosome	neuron navigator 2 [Source:HGNC Symbol;Acc:HGNC:15997]	NAV2	89797
ENSG00000152284	136.521	2.39852	0.613146	9.58417e-07	1.55908e-05	2	85133392	85310387	176996	+	TCF7L1	protein_coding	chromosome	transcription factor 7 like 1 [Source:HGNC Symbol;Acc:HGNC:11640]	TCF7L1	83439
ENSG00000136960	156.345	2.39794	0.440474	8.5476e-10	3.21575e-08	8	119557086	119673453	116368	-	ENPP2	protein_coding	chromosome	ectonucleotide pyrophosphatase/phosphodiesterase 2 [Source:HGNC Symbol;Acc:HGNC:3357]	ENPP2	5168
ENSG00000164171	66.9799	2.39748	0.553401	1.81351e-07	3.6543e-06	5	52989340	53094779	105440	+	ITGA2	protein_coding	chromosome	integrin subunit alpha 2 [Source:HGNC Symbol;Acc:HGNC:6137]	ITGA2	3673
ENSG00000165474	3344.2	2.39465	0.549473	1.63643e-07	3.34888e-06	13	20187463	20192938	5476	-	GJB2	protein_coding	chromosome	gap junction protein beta 2 [Source:HGNC Symbol;Acc:HGNC:4284]	GJB2	2706
ENSG00000177133	16.6099	2.39283	0.840839	2.83396e-05	0.000282412	1	3059615	3068437	8823	-	PRDM16-DT	lncRNA	chromosome	PRDM16 divergent transcript [Source:HGNC Symbol;Acc:HGNC:48664]	PRDM16-DT	440556
ENSG00000275832	136.524	2.38851	0.577434	4.11531e-07	7.50923e-06	17	38419280	38512385	93106	+	ARHGAP23	protein_coding	chromosome	Rho GTPase activating protein 23 [Source:HGNC Symbol;Acc:HGNC:29293]	ARHGAP23	57636
ENSG00000146242	277.375	2.38639	0.605382	8.7679e-07	1.44977e-05	6	82363206	82367420	4215	+	TPBG	protein_coding	chromosome	trophoblast glycoprotein [Source:HGNC Symbol;Acc:HGNC:12004]	TPBG	7162
ENSG00000109321	381.295	2.38421	0.716843	7.25159e-06	8.98178e-05	4	74445136	74455005	9870	+	AREG	protein_coding	chromosome	amphiregulin [Source:HGNC Symbol;Acc:HGNC:651]	AREG	374
ENSG00000136816	4163.76	2.38408	0.243628	3.20782e-24	7.00491e-22	9	129803157	129811281	8125	+	TOR1B	protein_coding	chromosome	torsin family 1 member B [Source:HGNC Symbol;Acc:HGNC:11995]	TOR1B	27348
ENSG00000059378	6510.3	2.37889	0.221654	1.85624e-28	5.17943e-26	7	140023749	140062951	39203	-	PARP12	protein_coding	chromosome	poly(ADP-ribose) polymerase family member 12 [Source:HGNC Symbol;Acc:HGNC:21919]	PARP12	64761
ENSG00000111961	1751.51	2.36574	0.431272	7.4003e-10	2.83185e-08	6	148272304	148552048	279745	+	SASH1	protein_coding	chromosome	SAM and SH3 domain containing 1 [Source:HGNC Symbol;Acc:HGNC:19182]	SASH1	23328
ENSG00000181790	869.325	2.35917	0.424857	5.19655e-10	2.05394e-08	8	142449430	142545009	95580	+	ADGRB1	protein_coding	chromosome	adhesion G protein-coupled receptor B1 [Source:HGNC Symbol;Acc:HGNC:943]	ADGRB1	575
ENSG00000173110	906.221	2.35701	0.588294	7.27539e-07	1.2324e-05	1	161524540	161526894	2355	+	HSPA6	protein_coding	chromosome	heat shock protein family A (Hsp70) member 6 [Source:HGNC Symbol;Acc:HGNC:5239]	HSPA6	3310
ENSG00000223969	174.572	2.35691	0.45354	3.49637e-09	1.12748e-07	7	90590619	90597353	6735	-	AC002456.1	lncRNA	chromosome	novel transcript	AC002456.1	NA
ENSG00000065320	262.373	2.35438	0.653778	3.13994e-06	4.40513e-05	17	9021510	9244000	222491	+	NTN1	protein_coding	chromosome	netrin 1 [Source:HGNC Symbol;Acc:HGNC:8029]	NTN1	9423
ENSG00000116663	1490.66	2.34735	0.218139	1.51638e-28	4.29071e-26	1	11664200	11674354	10155	+	FBXO6	protein_coding	chromosome	F-box protein 6 [Source:HGNC Symbol;Acc:HGNC:13585]	FBXO6	26270
ENSG00000138606	258.084	2.34569	0.429848	9.08066e-10	3.38461e-08	15	45167214	45201175	33962	-	SHF	protein_coding	chromosome	Src homology 2 domain containing F [Source:HGNC Symbol;Acc:HGNC:25116]	SHF	90525
ENSG00000163565	3775.44	2.33911	0.234468	5.57966e-25	1.27381e-22	1	158999968	159055155	55188	+	IFI16	protein_coding	chromosome	interferon gamma inducible protein 16 [Source:HGNC Symbol;Acc:HGNC:5395]	IFI16	3428
ENSG00000002549	14336.4	2.33717	0.199676	3.66453e-33	1.47241e-30	4	17577198	17607972	30775	+	LAP3	protein_coding	chromosome	leucine aminopeptidase 3 [Source:HGNC Symbol;Acc:HGNC:18449]	LAP3	51056
ENSG00000162897	77.7294	2.33508	0.673753	5.08428e-06	6.62928e-05	1	206957965	206970625	12661	-	FCAMR	protein_coding	chromosome	Fc fragment of IgA and IgM receptor [Source:HGNC Symbol;Acc:HGNC:24692]	FCAMR	83953
ENSG00000141837	33.0677	2.33358	0.505486	6.04835e-08	1.41064e-06	19	13206442	13633025	426584	-	CACNA1A	protein_coding	chromosome	calcium voltage-gated channel subunit alpha1 A [Source:HGNC Symbol;Acc:HGNC:1388]	CACNA1A	773
ENSG00000164038	228.795	2.33141	0.519465	1.07237e-07	2.35453e-06	4	103019868	103085829	65962	-	SLC9B2	protein_coding	chromosome	solute carrier family 9 member B2 [Source:HGNC Symbol;Acc:HGNC:25143]	SLC9B2	133308
ENSG00000151014	1163.85	2.33039	0.451495	4.45792e-09	1.41039e-07	4	139015781	139045939	30159	+	NOCT	protein_coding	chromosome	nocturnin [Source:HGNC Symbol;Acc:HGNC:14254]	NOCT	25819
ENSG00000128203	193.05	2.33019	0.322296	1.21433e-14	1.12423e-12	22	26429260	26445015	15756	+	ASPHD2	protein_coding	chromosome	aspartate beta-hydroxylase domain containing 2 [Source:HGNC Symbol;Acc:HGNC:30437]	ASPHD2	57168
ENSG00000163840	11385.5	2.32897	0.176065	1.94562e-41	1.34784e-38	3	122564338	122575203	10866	+	DTX3L	protein_coding	chromosome	deltex E3 ubiquitin ligase 3L [Source:HGNC Symbol;Acc:HGNC:30323]	DTX3L	151636
ENSG00000096968	3698.44	2.32519	0.230646	2.01844e-25	5.00622e-23	9	4984390	5129948	145559	+	JAK2	protein_coding	chromosome	Janus kinase 2 [Source:HGNC Symbol;Acc:HGNC:6192]	JAK2	3717
ENSG00000178685	5296.05	2.32222	0.183429	3.19981e-38	1.74098e-35	8	143977153	144012772	35620	-	PARP10	protein_coding	chromosome	poly(ADP-ribose) polymerase family member 10 [Source:HGNC Symbol;Acc:HGNC:25895]	PARP10	84875
ENSG00000169252	85.1797	2.31528	0.431852	1.6331e-09	5.73528e-08	5	148826611	148828623	2013	+	ADRB2	protein_coding	chromosome	adrenoceptor beta 2 [Source:HGNC Symbol;Acc:HGNC:286]	ADRB2	154
ENSG00000226979	50.7011	2.30264	0.675075	6.41908e-06	8.07005e-05	6	31572054	31574324	2271	+	LTA	protein_coding	chromosome	lymphotoxin alpha [Source:HGNC Symbol;Acc:HGNC:6709]	LTA	4049
ENSG00000233975	18.8286	2.29389	0.46296	1.35487e-08	3.82295e-07	1	27660328	27666279	5952	-	LINC02574	lncRNA	chromosome	long intergenic non-protein coding RNA 2574 [Source:HGNC Symbol;Acc:HGNC:53746]	LINC02574	111216282
ENSG00000173200	501.726	2.28942	0.31209	6.25173e-15	6.05124e-13	3	122577628	122639047	61420	+	PARP15	protein_coding	chromosome	poly(ADP-ribose) polymerase family member 15 [Source:HGNC Symbol;Acc:HGNC:26876]	PARP15	165631
ENSG00000230149	62.9183	2.28464	0.490992	5.69189e-08	1.33587e-06	22	38734730	38738990	4261	+	AL021707.3	lncRNA	chromosome	novel transcript, antisense to SUN2	AL021707.3	NA
ENSG00000285761	20.5171	2.28415	0.637204	3.77424e-06	5.14065e-05	6	29752573	29763295	10723	+	AL645939.5	lncRNA	chromosome	novel transcript	AL645939.5	NA
ENSG00000004468	4112.9	2.27197	0.557109	6.5248e-07	1.12229e-05	4	15778275	15853232	74958	+	CD38	protein_coding	chromosome	CD38 molecule [Source:HGNC Symbol;Acc:HGNC:1667]	CD38	952
ENSG00000121594	2617.89	2.26262	0.691517	1.0577e-05	0.000122686	3	119524293	119559614	35322	-	CD80	protein_coding	chromosome	CD80 molecule [Source:HGNC Symbol;Acc:HGNC:1700]	CD80	941
ENSG00000120833	113.148	2.26201	0.607241	2.43487e-06	3.54212e-05	12	93569814	93583487	13674	+	SOCS2	protein_coding	chromosome	suppressor of cytokine signaling 2 [Source:HGNC Symbol;Acc:HGNC:19382]	SOCS2	8835
ENSG00000182541	3394.12	2.25987	0.417385	1.39617e-09	5.0177e-08	22	31212239	31280080	67842	+	LIMK2	protein_coding	chromosome	LIM domain kinase 2 [Source:HGNC Symbol;Acc:HGNC:6614]	LIMK2	3985
ENSG00000120539	2054.93	2.25757	0.276867	1.16244e-17	1.5569e-15	10	27154824	27187953	33130	+	MASTL	protein_coding	chromosome	microtubule associated serine/threonine kinase like [Source:HGNC Symbol;Acc:HGNC:19042]	MASTL	84930
ENSG00000106785	4014.2	2.25743	0.194448	1.4208e-32	5.38564e-30	9	98069275	98119222	49948	-	TRIM14	protein_coding	chromosome	tripartite motif containing 14 [Source:HGNC Symbol;Acc:HGNC:16283]	TRIM14	9830
ENSG00000105559	96.4857	2.24807	0.331407	3.47075e-13	2.53554e-11	19	48837097	48868617	31521	-	PLEKHA4	protein_coding	chromosome	pleckstrin homology domain containing A4 [Source:HGNC Symbol;Acc:HGNC:14339]	PLEKHA4	57664
ENSG00000179750	40.3656	2.24048	0.539694	5.20346e-07	9.21036e-06	22	38982347	38992804	10458	+	APOBEC3B	protein_coding	chromosome	apolipoprotein B mRNA editing enzyme catalytic subunit 3B [Source:HGNC Symbol;Acc:HGNC:17352]	APOBEC3B	9582
ENSG00000104067	582.643	2.23941	0.426181	3.38435e-09	1.09664e-07	15	29699367	29968915	269549	-	TJP1	protein_coding	chromosome	tight junction protein 1 [Source:HGNC Symbol;Acc:HGNC:11827]	TJP1	7082
ENSG00000115415	21763.7	2.23923	0.186699	1.56282e-34	6.82545e-32	2	190908460	191020960	112501	-	STAT1	protein_coding	chromosome	signal transducer and activator of transcription 1 [Source:HGNC Symbol;Acc:HGNC:11362]	STAT1	6772
ENSG00000121060	14832.3	2.23599	0.330271	3.90629e-13	2.83312e-11	17	56836387	56914080	77694	-	TRIM25	protein_coding	chromosome	tripartite motif containing 25 [Source:HGNC Symbol;Acc:HGNC:12932]	TRIM25	7706
ENSG00000026751	126552	2.22824	0.436029	7.22817e-09	2.15771e-07	1	160739057	160754821	15765	+	SLAMF7	protein_coding	chromosome	SLAM family member 7 [Source:HGNC Symbol;Acc:HGNC:21394]	SLAMF7	57823
ENSG00000243742	190.768	2.22808	0.436083	7.2671e-09	2.16611e-07	11	61615036	61639449	24414	+	RPLP0P2	transcribed_processed_pseudogene	chromosome	ribosomal protein lateral stalk subunit P0 pseudogene 2 [Source:HGNC Symbol;Acc:HGNC:17960]	RPLP0P2	113157
ENSG00000155966	26.5051	2.22718	0.334827	8.83567e-13	6.12099e-11	X	148500617	149000663	500047	+	AFF2	protein_coding	chromosome	AF4/FMR2 family member 2 [Source:HGNC Symbol;Acc:HGNC:3776]	AFF2	2334
ENSG00000137200	4478.08	2.22376	0.180526	3.0927e-36	1.47934e-33	6	37433219	37482827	49609	+	CMTR1	protein_coding	chromosome	cap methyltransferase 1 [Source:HGNC Symbol;Acc:HGNC:21077]	CMTR1	23070
ENSG00000173801	1138.52	2.21941	0.368636	4.88115e-11	2.52738e-09	17	41754604	41786931	32328	-	JUP	protein_coding	chromosome	junction plakoglobin [Source:HGNC Symbol;Acc:HGNC:6207]	JUP	3728
ENSG00000204642	7300.38	2.21824	0.275317	2.81946e-17	3.60784e-15	6	29722775	29738528	15754	+	HLA-F	protein_coding	chromosome	major histocompatibility complex, class I, F [Source:HGNC Symbol;Acc:HGNC:4963]	HLA-F	3134
ENSG00000125148	8609.89	2.20646	0.37676	1.32373e-10	6.15597e-09	16	56608584	56609497	914	+	MT2A	protein_coding	chromosome	metallothionein 2A [Source:HGNC Symbol;Acc:HGNC:7406]	MT2A	4502
ENSG00000104722	34.8659	2.20568	0.710652	1.90936e-05	0.000200938	8	24913758	24919098	5341	+	NEFM	protein_coding	chromosome	neurofilament medium [Source:HGNC Symbol;Acc:HGNC:7734]	NEFM	4741
ENSG00000237927	27.8263	2.20122	0.654121	8.8569e-06	0.000106548	6	159586955	159589169	2215	-	AL078604.2	lncRNA	chromosome	novel transcript	AL078604.2	NA
ENSG00000075340	31.5287	2.194	0.690571	1.5775e-05	0.000172239	2	70607618	70768225	160608	-	ADD2	protein_coding	chromosome	adducin 2 [Source:HGNC Symbol;Acc:HGNC:244]	ADD2	119
ENSG00000157657	471.924	2.19336	0.413249	2.82104e-09	9.38323e-08	9	113876282	114056591	180310	+	ZNF618	protein_coding	chromosome	zinc finger protein 618 [Source:HGNC Symbol;Acc:HGNC:29416]	ZNF618	114991
ENSG00000049249	10664.2	2.1887	0.424099	6.0613e-09	1.85063e-07	1	7915871	7943165	27295	-	TNFRSF9	protein_coding	chromosome	TNF receptor superfamily member 9 [Source:HGNC Symbol;Acc:HGNC:11924]	TNFRSF9	3604
ENSG00000155287	2111.99	2.18274	0.273686	5.89546e-17	7.22193e-15	10	99610522	99620609	10088	-	SLC25A28	protein_coding	chromosome	solute carrier family 25 member 28 [Source:HGNC Symbol;Acc:HGNC:23472]	SLC25A28	81894
ENSG00000164430	1610.03	2.18254	0.217753	5.30522e-25	1.22508e-22	6	73413515	73452297	38783	-	CGAS	protein_coding	chromosome	cyclic GMP-AMP synthase [Source:HGNC Symbol;Acc:HGNC:21367]	CGAS	115004
ENSG00000165259	141.056	2.17936	0.431809	1.09039e-08	3.14741e-07	X	84317874	84502479	184606	-	HDX	protein_coding	chromosome	highly divergent homeobox [Source:HGNC Symbol;Acc:HGNC:26411]	HDX	139324
ENSG00000197121	488.971	2.17798	0.256154	7.56217e-19	1.14229e-16	2	196833004	196927796	94793	-	PGAP1	protein_coding	chromosome	post-GPI attachment to proteins inositol deacylase 1 [Source:HGNC Symbol;Acc:HGNC:25712]	PGAP1	80055
ENSG00000108387	75.5127	2.17287	0.483984	1.45885e-07	3.05613e-06	17	58520250	58544368	24119	-	SEPTIN4	protein_coding	chromosome	septin 4 [Source:HGNC Symbol;Acc:HGNC:9165]	SEPTIN4	5414
ENSG00000126709	12498	2.16021	0.241377	1.55649e-20	2.62772e-18	1	27666064	27672212	6149	-	IFI6	protein_coding	chromosome	interferon alpha inducible protein 6 [Source:HGNC Symbol;Acc:HGNC:4054]	IFI6	2537
ENSG00000188706	1679.7	2.15552	0.232469	8.17133e-22	1.49238e-19	X	129803288	129843909	40622	-	ZDHHC9	protein_coding	chromosome	zinc finger DHHC-type palmitoyltransferase 9 [Source:HGNC Symbol;Acc:HGNC:18475]	ZDHHC9	51114
ENSG00000155363	3538.81	2.15397	0.234487	1.82777e-21	3.22105e-19	1	112673141	112700746	27606	+	MOV10	protein_coding	chromosome	Mov10 RISC complex RNA helicase [Source:HGNC Symbol;Acc:HGNC:7200]	MOV10	4343
ENSG00000166592	169.043	2.15325	0.717333	2.77629e-05	0.000277246	16	66921679	66925536	3858	-	RRAD	protein_coding	chromosome	RRAD, Ras related glycolysis inhibitor and calcium channel regulator [Source:HGNC Symbol;Acc:HGNC:10446]	RRAD	6236
ENSG00000196611	1257.92	2.15295	1.43299	0.00064072	0.00376046	11	102789401	102798160	8760	-	MMP1	protein_coding	chromosome	matrix metallopeptidase 1 [Source:HGNC Symbol;Acc:HGNC:7155]	MMP1	4312
ENSG00000053747	84.856	2.15102	0.597183	4.51186e-06	6.01082e-05	18	23689453	23956222	266770	+	LAMA3	protein_coding	chromosome	laminin subunit alpha 3 [Source:HGNC Symbol;Acc:HGNC:6483]	LAMA3	3909
ENSG00000282851	706.714	2.14648	0.186307	5.15894e-32	1.91932e-29	19	17405686	17419324	13639	+	BISPR	lncRNA	chromosome	BST2 interferon stimulated positive regulator [Source:HGNC Symbol;Acc:HGNC:51290]	BISPR	105221694
ENSG00000253535	117.285	2.14295	0.634733	9.46443e-06	0.000112157	8	24295814	24912073	616260	-	AC120193.1	lncRNA	chromosome	novel transcript	AC120193.1	NA
ENSG00000131459	596.946	2.14156	1.07148	0.000290034	0.00193597	5	180300698	180353336	52639	-	GFPT2	protein_coding	chromosome	glutamine-fructose-6-phosphate transaminase 2 [Source:HGNC Symbol;Acc:HGNC:4242]	GFPT2	9945
ENSG00000163297	7480	2.14144	0.399022	2.27767e-09	7.6905e-08	4	79901146	80125454	224309	-	ANTXR2	protein_coding	chromosome	ANTXR cell adhesion molecule 2 [Source:HGNC Symbol;Acc:HGNC:21732]	ANTXR2	118429
ENSG00000172724	157.675	2.14141	1.18021	0.000405683	0.00257218	9	34689570	34691276	1707	-	CCL19	protein_coding	chromosome	C-C motif chemokine ligand 19 [Source:HGNC Symbol;Acc:HGNC:10617]	CCL19	6363
ENSG00000145147	16.5314	2.14058	0.638178	1.01702e-05	0.000118652	4	20251905	20620561	368657	+	SLIT2	protein_coding	chromosome	slit guidance ligand 2 [Source:HGNC Symbol;Acc:HGNC:11086]	SLIT2	9353
ENSG00000115226	26.3072	2.13919	0.543337	1.41637e-06	2.20409e-05	2	27491883	27495200	3318	-	FNDC4	protein_coding	chromosome	fibronectin type III domain containing 4 [Source:HGNC Symbol;Acc:HGNC:20239]	FNDC4	64838
ENSG00000179715	27.9163	2.13867	0.421536	1.02953e-08	2.98892e-07	12	47079603	47236662	157060	+	PCED1B	protein_coding	chromosome	PC-esterase domain containing 1B [Source:HGNC Symbol;Acc:HGNC:28255]	PCED1B	91523
ENSG00000126822	176.892	2.13639	0.459275	7.61413e-08	1.73827e-06	14	64704102	64750249	46148	+	PLEKHG3	protein_coding	chromosome	pleckstrin homology and RhoGEF domain containing G3 [Source:HGNC Symbol;Acc:HGNC:20364]	PLEKHG3	26030
ENSG00000272638	45.6545	2.12848	0.423406	1.31845e-08	3.73592e-07	7	30424672	30425412	741	+	AC006027.1	lncRNA	chromosome	novel transcript, antisense to NOD1	AC006027.1	NA
ENSG00000204267	6810.27	2.12236	0.247815	4.96875e-19	7.56229e-17	6	32821833	32838770	16938	-	TAP2	protein_coding	chromosome	transporter 2, ATP binding cassette subfamily B member [Source:HGNC Symbol;Acc:HGNC:44]	TAP2	6891
ENSG00000170581	21735	2.11796	0.316392	8.27608e-13	5.75316e-11	12	56341597	56360167	18571	-	STAT2	protein_coding	chromosome	signal transducer and activator of transcription 2 [Source:HGNC Symbol;Acc:HGNC:11363]	STAT2	6773
ENSG00000170525	39280	2.11554	0.361014	1.53786e-10	6.98997e-09	10	6144934	6254644	109711	+	PFKFB3	protein_coding	chromosome	6-phosphofructo-2-kinase/fructose-2,6-biphosphatase 3 [Source:HGNC Symbol;Acc:HGNC:8874]	PFKFB3	5209
ENSG00000010310	57.0905	2.11443	1.07552	0.000322563	0.00211429	19	45668221	45683722	15502	+	GIPR	protein_coding	chromosome	gastric inhibitory polypeptide receptor [Source:HGNC Symbol;Acc:HGNC:4271]	GIPR	2696
ENSG00000105974	63.4019	2.1116	0.666131	1.85337e-05	0.000195763	7	116524994	116561179	36186	+	CAV1	protein_coding	chromosome	caveolin 1 [Source:HGNC Symbol;Acc:HGNC:1527]	CAV1	857
ENSG00000146859	3962.38	2.10755	0.209363	3.96386e-25	9.48022e-23	7	135148072	135166215	18144	+	TMEM140	protein_coding	chromosome	transmembrane protein 140 [Source:HGNC Symbol;Acc:HGNC:21870]	TMEM140	55281
ENSG00000145016	5760.65	2.10721	0.192715	4.17027e-29	1.25046e-26	3	197668867	197749727	80861	-	RUBCN	protein_coding	chromosome	rubicon autophagy regulator [Source:HGNC Symbol;Acc:HGNC:28991]	RUBCN	9711
ENSG00000179362	212.006	2.1033	0.411968	9.31689e-09	2.71664e-07	15	45511136	45586290	75155	+	HMGN2P46	transcribed_processed_pseudogene	chromosome	high mobility group nucleosomal binding domain 2 pseudogene 46 [Source:HGNC Symbol;Acc:HGNC:26817]	HMGN2P46	NA
ENSG00000117475	2130.18	2.0985	0.220328	8.37266e-23	1.7164e-20	1	169367970	169396540	28571	+	BLZF1	protein_coding	chromosome	basic leucine zipper nuclear factor 1 [Source:HGNC Symbol;Acc:HGNC:1065]	BLZF1	8548
ENSG00000100226	6215.55	2.09755	0.297323	7.15321e-14	5.86563e-12	22	38705742	38738299	32558	+	GTPBP1	protein_coding	chromosome	GTP binding protein 1 [Source:HGNC Symbol;Acc:HGNC:4669]	GTPBP1	9567
ENSG00000111837	19.1586	2.09737	0.359525	1.84555e-10	8.23934e-09	6	10762723	10838553	75831	-	MAK	protein_coding	chromosome	male germ cell associated kinase [Source:HGNC Symbol;Acc:HGNC:6816]	MAK	4117
ENSG00000213533	1869.3	2.09588	0.236259	3.53379e-20	5.91383e-18	3	52836219	52897548	61330	-	STIMATE	protein_coding	chromosome	STIM activating enhancer [Source:HGNC Symbol;Acc:HGNC:30526]	STIMATE	375346
ENSG00000076067	528.98	2.09522	0.470678	1.96119e-07	3.91653e-06	12	56521820	56596193	74374	+	RBMS2	protein_coding	chromosome	RNA binding motif single stranded interacting protein 2 [Source:HGNC Symbol;Acc:HGNC:9909]	RBMS2	5939
ENSG00000146192	3723.55	2.09443	0.330397	8.67556e-12	5.15657e-10	6	37005646	37029069	23424	+	FGD2	protein_coding	chromosome	FYVE, RhoGEF and PH domain containing 2 [Source:HGNC Symbol;Acc:HGNC:3664]	FGD2	221472
ENSG00000235513	38.1753	2.09425	0.713986	3.69539e-05	0.000348874	22	41207592	41228500	20909	-	L3MBTL2-AS1	lncRNA	chromosome	L3MBTL2 antisense RNA 1 [Source:HGNC Symbol;Acc:HGNC:40847]	L3MBTL2-AS1	NA
ENSG00000075213	199.566	2.09113	0.43081	3.22823e-08	8.1374e-07	7	83955777	84492724	536948	-	SEMA3A	protein_coding	chromosome	semaphorin 3A [Source:HGNC Symbol;Acc:HGNC:10723]	SEMA3A	10371
ENSG00000115339	148.813	2.09047	0.353566	1.17821e-10	5.53442e-09	2	165747588	165794659	47072	-	GALNT3	protein_coding	chromosome	polypeptide N-acetylgalactosaminyltransferase 3 [Source:HGNC Symbol;Acc:HGNC:4125]	GALNT3	2591
ENSG00000110218	4030.92	2.08912	0.272468	7.87261e-16	8.4578e-14	11	94128841	94181968	53128	+	PANX1	protein_coding	chromosome	pannexin 1 [Source:HGNC Symbol;Acc:HGNC:8599]	PANX1	24145
ENSG00000008311	48.4038	2.08592	0.496452	5.59089e-07	9.79258e-06	7	122064583	122144308	79726	-	AASS	protein_coding	chromosome	aminoadipate-semialdehyde synthase [Source:HGNC Symbol;Acc:HGNC:17366]	AASS	10157
ENSG00000121900	39.1432	2.08554	0.813582	9.52874e-05	0.000772528	1	32894594	32901438	6845	-	TMEM54	protein_coding	chromosome	transmembrane protein 54 [Source:HGNC Symbol;Acc:HGNC:24143]	TMEM54	113452
ENSG00000131979	14141.6	2.08224	0.713667	3.93105e-05	0.000367587	14	54842008	54902826	60819	-	GCH1	protein_coding	chromosome	GTP cyclohydrolase 1 [Source:HGNC Symbol;Acc:HGNC:4193]	GCH1	2643
ENSG00000225450	14.9749	2.07029	0.436195	5.5087e-08	1.302e-06	22	38739003	38749041	10039	+	AL021707.1	lncRNA	chromosome	novel transcript	AL021707.1	NA
ENSG00000229677	18.42	2.06592	0.721965	4.68736e-05	0.000426105	7	139049456	139050006	551	-	AC018644.1	processed_pseudogene	chromosome	ribosomal protein L17 (RPL17) pseudogene	AC018644.1	NA
ENSG00000061918	125.598	2.06119	0.633093	1.5656e-05	0.000171125	4	155758992	155807811	48820	+	GUCY1B1	protein_coding	chromosome	guanylate cyclase 1 soluble subunit beta 1 [Source:HGNC Symbol;Acc:HGNC:4687]	GUCY1B1	2983
ENSG00000134954	1103.2	2.05994	0.489761	5.72059e-07	9.98493e-06	11	128458761	128587558	128798	-	ETS1	protein_coding	chromosome	ETS proto-oncogene 1, transcription factor [Source:HGNC Symbol;Acc:HGNC:3488]	ETS1	2113
ENSG00000240065	1199.26	2.05986	0.311899	1.64636e-12	1.07737e-10	6	32844136	32859851	15716	+	PSMB9	protein_coding	chromosome	proteasome 20S subunit beta 9 [Source:HGNC Symbol;Acc:HGNC:9546]	PSMB9	5698
ENSG00000123685	236.76	2.05559	0.458128	1.79023e-07	3.62193e-06	1	212686417	212699840	13424	-	BATF3	protein_coding	chromosome	basic leucine zipper ATF-like transcription factor 3 [Source:HGNC Symbol;Acc:HGNC:28915]	BATF3	55509
ENSG00000136379	68.5887	2.05513	0.432147	5.39505e-08	1.28116e-06	15	80679684	80755621	75938	+	ABHD17C	protein_coding	chromosome	abhydrolase domain containing 17C, depalmitoylase [Source:HGNC Symbol;Acc:HGNC:26925]	ABHD17C	58489
ENSG00000163132	25.3105	2.05418	0.935631	0.000227082	0.00158035	4	4859665	4863936	4272	+	MSX1	protein_coding	chromosome	msh homeobox 1 [Source:HGNC Symbol;Acc:HGNC:7391]	MSX1	4487
ENSG00000064886	70.915	2.05211	0.397364	7.48827e-09	2.22215e-07	1	111200771	111243440	42670	+	CHI3L2	protein_coding	chromosome	chitinase 3 like 2 [Source:HGNC Symbol;Acc:HGNC:1933]	CHI3L2	1117
ENSG00000163430	25.8996	2.04657	0.651823	2.25352e-05	0.000231814	3	120392293	120450993	58701	-	FSTL1	protein_coding	chromosome	follistatin like 1 [Source:HGNC Symbol;Acc:HGNC:3972]	FSTL1	11167
ENSG00000115183	149.778	2.04432	0.405154	1.36969e-08	3.85934e-07	2	158968640	159232659	264020	+	TANC1	protein_coding	chromosome	tetratricopeptide repeat, ankyrin repeat and coiled-coil containing 1 [Source:HGNC Symbol;Acc:HGNC:29364]	TANC1	85461
ENSG00000143226	10182.3	2.04403	0.381169	2.71404e-09	9.05731e-08	1	161505430	161524013	18584	+	FCGR2A	protein_coding	chromosome	Fc fragment of IgG receptor IIa [Source:HGNC Symbol;Acc:HGNC:3616]	FCGR2A	2212
ENSG00000214900	182.362	2.04306	0.421417	3.56518e-08	8.88642e-07	14	49927571	50105043	177473	-	LINC01588	lncRNA	chromosome	long intergenic non-protein coding RNA 1588 [Source:HGNC Symbol;Acc:HGNC:27503]	LINC01588	283551
ENSG00000067221	496.788	2.03667	0.235571	2.79988e-19	4.36044e-17	15	73978926	73994622	15697	-	STOML1	protein_coding	chromosome	stomatin like 1 [Source:HGNC Symbol;Acc:HGNC:14560]	STOML1	9399
ENSG00000137571	293.262	2.03553	0.806919	0.000114222	0.000901655	8	69667046	69834978	167933	-	SLCO5A1	protein_coding	chromosome	solute carrier organic anion transporter family member 5A1 [Source:HGNC Symbol;Acc:HGNC:19046]	SLCO5A1	81796
ENSG00000146425	3806.23	2.03269	0.202632	6.30387e-25	1.42297e-22	6	158636474	158644743	8270	-	DYNLT1	protein_coding	chromosome	dynein light chain Tctex-type 1 [Source:HGNC Symbol;Acc:HGNC:11697]	DYNLT1	6993
ENSG00000147889	73.545	2.02714	0.491774	8.37071e-07	1.39327e-05	9	21967752	21995301	27550	-	CDKN2A	protein_coding	chromosome	cyclin dependent kinase inhibitor 2A [Source:HGNC Symbol;Acc:HGNC:1787]	CDKN2A	1029
ENSG00000182326	195.354	2.02484	0.382756	4.07028e-09	1.29797e-07	12	6988259	7071032	82774	+	C1S	protein_coding	chromosome	complement C1s [Source:HGNC Symbol;Acc:HGNC:1247]	C1S	716
ENSG00000175183	140.893	2.0213	0.635124	2.07428e-05	0.000215583	12	76858709	76879023	20315	-	CSRP2	protein_coding	chromosome	cysteine and glycine rich protein 2 [Source:HGNC Symbol;Acc:HGNC:2470]	CSRP2	1466
ENSG00000106070	1539.14	2.01981	0.295058	3.42239e-13	2.50936e-11	7	50590063	50793462	203400	-	GRB10	protein_coding	chromosome	growth factor receptor bound protein 10 [Source:HGNC Symbol;Acc:HGNC:4564]	GRB10	2887
ENSG00000214226	69.4518	2.01861	0.321835	1.469e-11	8.38413e-10	17	56791913	56838773	46861	-	C17orf67	protein_coding	chromosome	chromosome 17 open reading frame 67 [Source:HGNC Symbol;Acc:HGNC:27900]	C17orf67	339210
ENSG00000226380	247.21	2.01346	0.549168	4.53504e-06	6.0337e-05	7	130876809	130913310	36502	-	AC016831.1	lncRNA	chromosome	novel transcript	AC016831.1	NA
ENSG00000261618	1864.02	2.01324	0.800457	0.000120762	0.000945111	8	78835307	78840525	5219	+	LINC02605	lncRNA	chromosome	long intergenic non-protein coding RNA 2605 [Source:HGNC Symbol;Acc:HGNC:53974]	LINC02605	NA
ENSG00000105855	15121.3	2.00608	0.722919	6.4846e-05	0.000561291	7	20330702	20415754	85053	+	ITGB8	protein_coding	chromosome	integrin subunit beta 8 [Source:HGNC Symbol;Acc:HGNC:6163]	ITGB8	3696
ENSG00000187583	167.214	2.00304	0.340788	1.62674e-10	7.34409e-09	1	966482	975865	9384	+	PLEKHN1	protein_coding	chromosome	pleckstrin homology domain containing N1 [Source:HGNC Symbol;Acc:HGNC:25284]	PLEKHN1	84069
ENSG00000170745	46.2841	1.99192	0.403219	2.45716e-08	6.4193e-07	2	17877847	18361616	483770	+	KCNS3	protein_coding	chromosome	potassium voltage-gated channel modifier subfamily S member 3 [Source:HGNC Symbol;Acc:HGNC:6302]	KCNS3	3790
ENSG00000234518	149.677	1.98572	0.588281	1.22427e-05	0.000138567	1	89104285	89104767	483	-	PTGES3P1	processed_pseudogene	chromosome	prostaglandin E synthase 3 pseudogene 1 [Source:HGNC Symbol;Acc:HGNC:43824]	PTGES3P1	NA
ENSG00000011347	28.3232	1.98263	0.61139	1.84531e-05	0.000195323	11	61513714	61581148	67435	-	SYT7	protein_coding	chromosome	synaptotagmin 7 [Source:HGNC Symbol;Acc:HGNC:11514]	SYT7	9066
ENSG00000177721	17.7411	1.98229	0.651756	3.30707e-05	0.00031988	5	43039233	43043170	3938	-	ANXA2R	protein_coding	chromosome	annexin A2 receptor [Source:HGNC Symbol;Acc:HGNC:33463]	ANXA2R	389289
ENSG00000279277	43.822	1.9816	0.616632	2.0164e-05	0.000210658	3	108032456	108039916	7461	-	AC012020.1	lncRNA	chromosome	novel transcript	AC012020.1	NA
ENSG00000285446	101.941	1.9809	0.963088	0.000340539	0.00221477	6	116399395	116463696	64302	+	Z84488.1	protein_coding	chromosome	novel protein	Z84488.1	NA
ENSG00000185404	1899.45	1.97428	0.210402	3.73595e-22	7.14812e-20	2	230327184	230403732	76549	+	SP140L	protein_coding	chromosome	SP140 nuclear body protein like [Source:HGNC Symbol;Acc:HGNC:25105]	SP140L	93349
ENSG00000181634	25970.6	1.9726	0.924539	0.000296837	0.00197335	9	114784652	114806039	21388	-	TNFSF15	protein_coding	chromosome	TNF superfamily member 15 [Source:HGNC Symbol;Acc:HGNC:11931]	TNFSF15	9966
ENSG00000165806	3037.11	1.97097	0.237845	6.35745e-18	8.86953e-16	10	113679162	113730907	51746	+	CASP7	protein_coding	chromosome	caspase 7 [Source:HGNC Symbol;Acc:HGNC:1508]	CASP7	840
ENSG00000267737	18.8705	1.96399	0.670341	4.63009e-05	0.00042213	17	78315729	78347798	32070	+	AC087645.2	lncRNA	chromosome	novel transcript	AC087645.2	NA
ENSG00000132109	2653.4	1.96386	0.172623	3.49713e-31	1.21133e-28	11	4384897	4393702	8806	-	TRIM21	protein_coding	chromosome	tripartite motif containing 21 [Source:HGNC Symbol;Acc:HGNC:11312]	TRIM21	6737
ENSG00000090530	57.6694	1.95928	0.74405	9.99365e-05	0.000804377	3	189956728	190122437	165710	-	P3H2	protein_coding	chromosome	prolyl 3-hydroxylase 2 [Source:HGNC Symbol;Acc:HGNC:19317]	P3H2	55214
ENSG00000138166	7910.79	1.95722	0.516391	3.19055e-06	4.45292e-05	10	110497907	110511533	13627	+	DUSP5	protein_coding	chromosome	dual specificity phosphatase 5 [Source:HGNC Symbol;Acc:HGNC:3071]	DUSP5	1847
ENSG00000139899	201.267	1.95688	0.349444	8.30568e-10	3.13649e-08	14	24426545	24430954	4410	-	CBLN3	protein_coding	chromosome	cerebellin 3 precursor [Source:HGNC Symbol;Acc:HGNC:20146]	CBLN3	643866
ENSG00000148175	8216.76	1.95558	0.260562	3.16753e-15	3.21392e-13	9	121338987	121370304	31318	-	STOM	protein_coding	chromosome	stomatin [Source:HGNC Symbol;Acc:HGNC:3383]	STOM	2040
ENSG00000003400	1632	1.9535	0.259214	2.51056e-15	2.57332e-13	2	201182898	201229406	46509	+	CASP10	protein_coding	chromosome	caspase 10 [Source:HGNC Symbol;Acc:HGNC:1500]	CASP10	843
ENSG00000081377	72.9439	1.95289	0.397819	2.98244e-08	7.59408e-07	9	96490241	96619843	129603	-	CDC14B	protein_coding	chromosome	cell division cycle 14B [Source:HGNC Symbol;Acc:HGNC:1719]	CDC14B	8555
ENSG00000136231	258.185	1.94977	0.342606	5.02361e-10	2.00645e-08	7	23310209	23470491	160283	-	IGF2BP3	protein_coding	chromosome	insulin like growth factor 2 mRNA binding protein 3 [Source:HGNC Symbol;Acc:HGNC:28868]	IGF2BP3	10643
ENSG00000196839	8227.9	1.94838	0.433842	2.02475e-07	4.02347e-06	20	44619522	44652233	32712	-	ADA	protein_coding	chromosome	adenosine deaminase [Source:HGNC Symbol;Acc:HGNC:186]	ADA	100
ENSG00000186407	491.169	1.94828	0.442346	2.93585e-07	5.59064e-06	17	74609885	74623738	13854	-	CD300E	protein_coding	chromosome	CD300e molecule [Source:HGNC Symbol;Acc:HGNC:28874]	CD300E	342510
ENSG00000287263	228.322	1.94722	0.268229	1.96811e-14	1.77307e-12	5	42983636	42993276	9641	-	AC008875.3	lncRNA	chromosome	novel transcript	AC008875.3	NA
ENSG00000272941	615.348	1.94714	0.290028	8.99867e-13	6.21249e-11	7	135168403	135169547	1145	+	AC083862.1	lncRNA	chromosome	novel transcript, antisense to C7orf49	AC083862.1	NA
ENSG00000136634	1084.41	1.94157	0.536882	5.9632e-06	7.61089e-05	1	206767602	206774541	6940	-	IL10	protein_coding	chromosome	interleukin 10 [Source:HGNC Symbol;Acc:HGNC:5962]	IL10	3586
ENSG00000264522	505.423	1.93864	0.474496	1.08592e-06	1.73695e-05	1	149937812	150010726	72915	-	OTUD7B	protein_coding	chromosome	OTU deubiquitinase 7B [Source:HGNC Symbol;Acc:HGNC:16683]	OTUD7B	56957
ENSG00000196329	319.975	1.93106	0.232013	4.83544e-18	6.8771e-16	7	150722253	150750033	27781	+	GIMAP5	protein_coding	chromosome	GTPase, IMAP family member 5 [Source:HGNC Symbol;Acc:HGNC:18005]	GIMAP5	55340
ENSG00000115594	13773.7	1.92909	0.601269	2.21991e-05	0.000229295	2	102064544	102179874	115331	+	IL1R1	protein_coding	chromosome	interleukin 1 receptor type 1 [Source:HGNC Symbol;Acc:HGNC:5993]	IL1R1	3554
ENSG00000131773	197.726	1.92662	0.442465	3.71763e-07	6.88361e-06	8	135457456	135656722	199267	+	KHDRBS3	protein_coding	chromosome	KH RNA binding domain containing, signal transduction associated 3 [Source:HGNC Symbol;Acc:HGNC:18117]	KHDRBS3	10656
ENSG00000128335	7766.47	1.92316	0.233675	1.05285e-17	1.42917e-15	22	36226209	36239954	13746	-	APOL2	protein_coding	chromosome	apolipoprotein L2 [Source:HGNC Symbol;Acc:HGNC:619]	APOL2	23780
ENSG00000184898	721.829	1.92102	0.195483	5.33436e-24	1.15234e-21	2	151247940	151261863	13924	-	RBM43	protein_coding	chromosome	RNA binding motif protein 43 [Source:HGNC Symbol;Acc:HGNC:24790]	RBM43	375287
ENSG00000170214	17.9981	1.91985	0.992085	0.000477824	0.00294644	5	159865080	159973012	107933	+	ADRA1B	protein_coding	chromosome	adrenoceptor alpha 1B [Source:HGNC Symbol;Acc:HGNC:278]	ADRA1B	147
ENSG00000162645	16360.8	1.91825	0.597012	2.2247e-05	0.000229583	1	89106132	89150456	44325	-	GBP2	protein_coding	chromosome	guanylate binding protein 2 [Source:HGNC Symbol;Acc:HGNC:4183]	GBP2	2634
ENSG00000188157	11588.5	1.9143	0.216625	5.80131e-20	9.47547e-18	1	1020120	1056118	35999	+	AGRN	protein_coding	chromosome	agrin [Source:HGNC Symbol;Acc:HGNC:329]	AGRN	375790
ENSG00000038210	3751.53	1.90985	0.331167	3.36916e-10	1.43404e-08	4	25160663	25279204	118542	+	PI4K2B	protein_coding	chromosome	phosphatidylinositol 4-kinase type 2 beta [Source:HGNC Symbol;Acc:HGNC:18215]	PI4K2B	55300
ENSG00000113368	901.464	1.90963	0.355789	3.06257e-09	1.00753e-07	5	126776623	126837020	60398	+	LMNB1	protein_coding	chromosome	lamin B1 [Source:HGNC Symbol;Acc:HGNC:6637]	LMNB1	4001
ENSG00000243650	19.0911	1.90901	0.350722	2.04306e-09	7.01355e-08	2	230507101	230507386	286	+	RN7SL834P	misc_RNA	chromosome	RNA, 7SL, cytoplasmic 834, pseudogene [Source:HGNC Symbol;Acc:HGNC:46850]	RN7SL834P	NA
ENSG00000102038	117.419	1.90763	0.403822	7.45309e-08	1.70928e-06	X	129446501	129523500	77000	-	SMARCA1	protein_coding	chromosome	SWI/SNF related, matrix associated, actin dependent regulator of chromatin, subfamily a, member 1 [Source:HGNC Symbol;Acc:HGNC:11097]	SMARCA1	6594
ENSG00000170379	273.62	1.90717	0.651304	5.09421e-05	0.00045587	7	143620952	143730409	109458	+	TCAF2	protein_coding	chromosome	TRPM8 channel associated factor 2 [Source:HGNC Symbol;Acc:HGNC:26878]	TCAF2	285966
ENSG00000251301	21.0454	1.9034	0.507971	3.98989e-06	5.40141e-05	12	68332888	68451663	118776	-	LINC02384	lncRNA	chromosome	long intergenic non-protein coding RNA 2384 [Source:HGNC Symbol;Acc:HGNC:53308]	LINC02384	NA
ENSG00000281593	96.0368	1.90267	0.422051	1.97289e-07	3.92819e-06	7	30362400	30412502	50103	+	AC006978.2	protein_coding	chromosome	novel protein, ZNRF2-LINC01176 readthrough	AC006978.2	NA
ENSG00000205885	68.7116	1.90175	0.540479	8.7269e-06	0.000105299	12	7108052	7122501	14450	+	C1RL-AS1	lncRNA	chromosome	C1RL antisense RNA 1 [Source:HGNC Symbol;Acc:HGNC:27461]	C1RL-AS1	283314
ENSG00000144655	5717.05	1.89904	0.420901	1.94815e-07	3.89436e-06	3	39141855	39154562	12708	-	CSRNP1	protein_coding	chromosome	cysteine and serine rich nuclear protein 1 [Source:HGNC Symbol;Acc:HGNC:14300]	CSRNP1	64651
ENSG00000249249	16.7163	1.89483	0.683666	7.86675e-05	0.000660715	5	115602057	115623897	21841	+	AC010226.1	lncRNA	chromosome	novel transcript	AC010226.1	NA
ENSG00000176928	1050.54	1.89065	0.573319	1.79173e-05	0.000191071	5	75025346	75052558	27213	-	GCNT4	protein_coding	chromosome	glucosaminyl (N-acetyl) transferase 4 [Source:HGNC Symbol;Acc:HGNC:17973]	GCNT4	51301
ENSG00000099860	1845.66	1.89058	0.328664	3.71477e-10	1.54513e-08	19	2476122	2478259	2138	+	GADD45B	protein_coding	chromosome	growth arrest and DNA damage inducible beta [Source:HGNC Symbol;Acc:HGNC:4096]	GADD45B	4616
ENSG00000280303	41.346	1.88942	0.38544	3.27662e-08	8.23872e-07	8	140636281	140638283	2003	+	ERICD	lncRNA	chromosome	E2F1-regulated inhibitor of cell death [Source:HGNC Symbol;Acc:HGNC:49404]	ERICD	NA
ENSG00000162433	4844.87	1.88829	0.487014	2.53949e-06	3.66775e-05	1	65147549	65232145	84597	+	AK4	protein_coding	chromosome	adenylate kinase 4 [Source:HGNC Symbol;Acc:HGNC:363]	AK4	205
ENSG00000255355	22.0384	1.8852	0.609578	3.32662e-05	0.00032098	11	59669312	59676041	6730	+	AP000640.2	lncRNA	chromosome	novel transcript	AP000640.2	NA
ENSG00000156500	155.265	1.88144	0.320697	1.92804e-10	8.54356e-09	X	134796395	134854835	58441	+	FAM122C	protein_coding	chromosome	family with sequence similarity 122C [Source:HGNC Symbol;Acc:HGNC:25202]	FAM122C	159091
ENSG00000197872	5694.22	1.87979	0.481112	2.29597e-06	3.3644e-05	2	16549459	16666331	116873	-	CYRIA	protein_coding	chromosome	CYFIP related Rac1 interactor A [Source:HGNC Symbol;Acc:HGNC:25373]	CYRIA	81553
ENSG00000136147	2078.35	1.87212	0.245363	1.28646e-15	1.34609e-13	13	49495610	49528981	33372	+	PHF11	protein_coding	chromosome	PHD finger protein 11 [Source:HGNC Symbol;Acc:HGNC:17024]	PHF11	51131
ENSG00000142920	32.8742	1.86848	0.578305	2.26635e-05	0.000233014	1	33081104	33123492	42389	+	AZIN2	protein_coding	chromosome	antizyme inhibitor 2 [Source:HGNC Symbol;Acc:HGNC:29957]	AZIN2	113451
ENSG00000105825	1186.9	1.86441	1.237	0.00104604	0.00565831	7	93885396	93890753	5358	-	TFPI2	protein_coding	chromosome	tissue factor pathway inhibitor 2 [Source:HGNC Symbol;Acc:HGNC:11761]	TFPI2	7980
ENSG00000197249	2254.91	1.8615	0.261868	6.12639e-14	5.10702e-12	14	94376747	94390693	13947	-	SERPINA1	protein_coding	chromosome	serpin family A member 1 [Source:HGNC Symbol;Acc:HGNC:8941]	SERPINA1	5265
ENSG00000272168	9.71761	1.84593	0.500423	5.25071e-06	6.81618e-05	6	21664185	22654455	990271	+	CASC15	lncRNA	chromosome	cancer susceptibility 15 [Source:HGNC Symbol;Acc:HGNC:28245]	CASC15	NA
ENSG00000234431	99.8094	1.84385	0.441346	8.35685e-07	1.39241e-05	2	201166965	201167546	582	+	AC007283.1	lncRNA	chromosome	novel transcript	AC007283.1	NA
ENSG00000272463	10.1983	1.84028	0.627227	5.56237e-05	0.000490769	6	708592	711405	2814	-	AL357054.4	lncRNA	chromosome	novel transcript	AL357054.4	NA
ENSG00000225855	83.756	1.83896	0.301212	4.73787e-11	2.4659e-09	1	155316863	155324176	7314	-	RUSC1-AS1	lncRNA	chromosome	RUSC1 antisense RNA 1 [Source:HGNC Symbol;Acc:HGNC:26680]	RUSC1-AS1	284618
ENSG00000169871	8750.36	1.83811	0.209641	1.09329e-19	1.75713e-17	7	101085481	101097967	12487	+	TRIM56	protein_coding	chromosome	tripartite motif containing 56 [Source:HGNC Symbol;Acc:HGNC:19028]	TRIM56	81844
ENSG00000095739	226.041	1.83273	0.533523	1.25422e-05	0.000141479	10	28677510	28682932	5423	+	BAMBI	protein_coding	chromosome	BMP and activin membrane bound inhibitor [Source:HGNC Symbol;Acc:HGNC:30251]	BAMBI	25805
ENSG00000215784	64.1786	1.8307	0.439478	8.88362e-07	1.46169e-05	1	145095974	145112696	16723	+	FAM72D	protein_coding	chromosome	family with sequence similarity 72 member D [Source:HGNC Symbol;Acc:HGNC:33593]	FAM72D	728833
ENSG00000014914	100.717	1.82878	0.400608	1.63693e-07	3.34888e-06	1	149928651	149936879	8229	-	MTMR11	protein_coding	chromosome	myotubularin related protein 11 [Source:HGNC Symbol;Acc:HGNC:24307]	MTMR11	10903
ENSG00000069869	432.85	1.8252	0.362828	1.83079e-08	4.94363e-07	15	55826922	55993660	166739	-	NEDD4	protein_coding	chromosome	NEDD4 E3 ubiquitin protein ligase [Source:HGNC Symbol;Acc:HGNC:7727]	NEDD4	4734
ENSG00000188505	28.5694	1.82064	1.62376	0.00153433	0.00775852	19	39196964	39201884	4921	+	NCCRP1	protein_coding	chromosome	NCCRP1, F-box associated domain containing [Source:HGNC Symbol;Acc:HGNC:33739]	NCCRP1	342897
ENSG00000187764	1208.85	1.81992	0.276956	2.47731e-12	1.56507e-10	9	89360787	89498130	137344	-	SEMA4D	protein_coding	chromosome	semaphorin 4D [Source:HGNC Symbol;Acc:HGNC:10732]	SEMA4D	10507
ENSG00000160710	26622	1.80846	0.158587	2.6794e-31	9.44373e-29	1	154581695	154628013	46319	-	ADAR	protein_coding	chromosome	adenosine deaminase RNA specific [Source:HGNC Symbol;Acc:HGNC:225]	ADAR	103
ENSG00000204261	476.819	1.80403	0.183792	6.09828e-24	1.30335e-21	6	32844078	32846500	2423	+	PSMB8-AS1	lncRNA	chromosome	PSMB8 antisense RNA 1 (head to head) [Source:HGNC Symbol;Acc:HGNC:39758]	PSMB8-AS1	100507463
ENSG00000140795	34.3064	1.80384	0.694067	0.000141048	0.00107295	16	46702282	46790407	88126	-	MYLK3	protein_coding	chromosome	myosin light chain kinase 3 [Source:HGNC Symbol;Acc:HGNC:29826]	MYLK3	91807
ENSG00000233461	81.437	1.8036	0.260992	2.50111e-13	1.8749e-11	1	231520729	231528618	7890	-	AL445524.1	lncRNA	chromosome	novel transcript	AL445524.1	NA
ENSG00000108821	90.1796	1.79975	0.690921	0.00013995	0.00106556	17	50184101	50201632	17532	-	COL1A1	protein_coding	chromosome	collagen type I alpha 1 chain [Source:HGNC Symbol;Acc:HGNC:2197]	COL1A1	1277
ENSG00000130202	10135.7	1.79558	0.253512	7.45814e-14	6.09081e-12	19	44846175	44889223	43049	+	NECTIN2	protein_coding	chromosome	nectin cell adhesion molecule 2 [Source:HGNC Symbol;Acc:HGNC:9707]	NECTIN2	5819
ENSG00000137941	25.2957	1.79502	0.602165	5.21901e-05	0.000464554	1	83865024	83999150	134127	-	TTLL7	protein_coding	chromosome	tubulin tyrosine ligase like 7 [Source:HGNC Symbol;Acc:HGNC:26242]	TTLL7	79739
ENSG00000129451	24.4548	1.79178	0.858029	0.000450866	0.00281564	19	51012739	51020175	7437	-	KLK10	protein_coding	chromosome	kallikrein related peptidase 10 [Source:HGNC Symbol;Acc:HGNC:6358]	KLK10	5655
ENSG00000187627	74.9021	1.78901	1.29402	0.00139811	0.00717264	2	86907953	87013976	106024	+	RGPD1	protein_coding	chromosome	RANBP2 like and GRIP domain containing 1 [Source:HGNC Symbol;Acc:HGNC:32414]	RGPD1	400966
ENSG00000242856	20.8555	1.7859	0.778867	0.000296615	0.00197285	19	54647944	54648853	910	+	VN1R105P	transcribed_processed_pseudogene	chromosome	vomeronasal 1 receptor 105 pseudogene [Source:HGNC Symbol;Acc:HGNC:37428]	VN1R105P	NA
ENSG00000136274	17.1134	1.78385	0.678621	0.000135384	0.00103732	7	45080437	45088969	8533	-	NACAD	protein_coding	chromosome	NAC alpha domain containing [Source:HGNC Symbol;Acc:HGNC:22196]	NACAD	23148
ENSG00000068078	11.7662	1.78269	0.640955	9.16344e-05	0.000751095	4	1793293	1808872	15580	+	FGFR3	protein_coding	chromosome	fibroblast growth factor receptor 3 [Source:HGNC Symbol;Acc:HGNC:3690]	FGFR3	2261
ENSG00000172738	695.838	1.78246	0.569341	3.44364e-05	0.000330544	6	37212178	37258155	45978	-	TMEM217	protein_coding	chromosome	transmembrane protein 217 [Source:HGNC Symbol;Acc:HGNC:21238]	TMEM217	221468
ENSG00000069493	1235.65	1.78086	0.43367	1.17481e-06	1.86429e-05	12	9664969	9699553	34585	+	CLEC2D	protein_coding	chromosome	C-type lectin domain family 2 member D [Source:HGNC Symbol;Acc:HGNC:14351]	CLEC2D	29121
ENSG00000270607	50.546	1.77989	0.665288	0.000121111	0.000947473	11	19710934	19712619	1686	-	AC009549.1	lncRNA	chromosome	novel transcript	AC009549.1	NA
ENSG00000105971	27.5954	1.77926	0.622607	7.50773e-05	0.000634808	7	116287380	116508541	221162	+	CAV2	protein_coding	chromosome	caveolin 2 [Source:HGNC Symbol;Acc:HGNC:1528]	CAV2	858
ENSG00000253882	91.2118	1.77753	0.622552	7.57887e-05	0.000639477	7	143761790	143836933	75144	-	AC099548.2	transcribed_unprocessed_pseudogene	chromosome	family with sequence similarity 115, member C (FAM115C) pseudogene	AC099548.2	154761
ENSG00000140280	473.779	1.77464	0.324918	1.98418e-09	6.86096e-08	15	51723011	51751585	28575	-	LYSMD2	protein_coding	chromosome	LysM domain containing 2 [Source:HGNC Symbol;Acc:HGNC:28571]	LYSMD2	256586
ENSG00000143847	45.4212	1.77365	0.591958	5.15245e-05	0.00045924	1	203026498	203078740	52243	+	PPFIA4	protein_coding	chromosome	PTPRF interacting protein alpha 4 [Source:HGNC Symbol;Acc:HGNC:9248]	PPFIA4	8497
ENSG00000105939	15165.5	1.77311	0.49434	8.10492e-06	9.91644e-05	7	139043515	139132122	88608	-	ZC3HAV1	protein_coding	chromosome	zinc finger CCCH-type containing, antiviral 1 [Source:HGNC Symbol;Acc:HGNC:23721]	ZC3HAV1	56829
ENSG00000152784	690.022	1.77151	1.08851	0.00105469	0.00569587	4	80183879	80204329	20451	+	PRDM8	protein_coding	chromosome	PR/SET domain 8 [Source:HGNC Symbol;Acc:HGNC:13993]	PRDM8	56978
ENSG00000132694	12596.1	1.76679	0.207467	9.7304e-19	1.45883e-16	1	156934840	157045742	110903	-	ARHGEF11	protein_coding	chromosome	Rho guanine nucleotide exchange factor 11 [Source:HGNC Symbol;Acc:HGNC:14580]	ARHGEF11	9826
ENSG00000080573	1404.68	1.76643	0.309732	5.18815e-10	2.05394e-08	19	9959561	10010504	50944	-	COL5A3	protein_coding	chromosome	collagen type V alpha 3 chain [Source:HGNC Symbol;Acc:HGNC:14864]	COL5A3	50509
ENSG00000167550	69.609	1.76483	0.432132	1.3012e-06	2.04228e-05	12	49064676	49070025	5350	-	RHEBL1	protein_coding	chromosome	RHEB like 1 [Source:HGNC Symbol;Acc:HGNC:21166]	RHEBL1	121268
ENSG00000123240	6955.43	1.76438	0.462916	3.68318e-06	5.04633e-05	10	13099449	13138308	38860	+	OPTN	protein_coding	chromosome	optineurin [Source:HGNC Symbol;Acc:HGNC:17142]	OPTN	10133
ENSG00000013588	141.247	1.75655	0.960214	0.000783068	0.00443383	12	12891559	12917937	26379	+	GPRC5A	protein_coding	chromosome	G protein-coupled receptor class C group 5 member A [Source:HGNC Symbol;Acc:HGNC:9836]	GPRC5A	9052
ENSG00000110436	181.752	1.75436	0.624939	8.92916e-05	0.000735375	11	35251205	35420063	168859	-	SLC1A2	protein_coding	chromosome	solute carrier family 1 member 2 [Source:HGNC Symbol;Acc:HGNC:10940]	SLC1A2	6506
ENSG00000136826	1251.05	1.75427	0.716409	0.000219988	0.00154206	9	107484852	107490482	5631	-	KLF4	protein_coding	chromosome	Kruppel like factor 4 [Source:HGNC Symbol;Acc:HGNC:6348]	KLF4	9314
ENSG00000108370	43.9164	1.75055	0.379983	1.42496e-07	2.99631e-06	17	65100812	65227703	126892	+	RGS9	protein_coding	chromosome	regulator of G protein signaling 9 [Source:HGNC Symbol;Acc:HGNC:10004]	RGS9	8787
ENSG00000213928	4410.45	1.74743	0.254885	3.65677e-13	2.66176e-11	14	24161265	24166565	5301	+	IRF9	protein_coding	chromosome	interferon regulatory factor 9 [Source:HGNC Symbol;Acc:HGNC:6131]	IRF9	10379
ENSG00000125826	3468.52	1.74429	0.168219	2.17522e-26	5.60258e-24	20	407498	432139	24642	+	RBCK1	protein_coding	chromosome	RANBP2-type and C3HC4-type zinc finger containing 1 [Source:HGNC Symbol;Acc:HGNC:15864]	RBCK1	10616
ENSG00000104635	637.543	1.74418	0.371161	9.3607e-08	2.07568e-06	8	22367278	22434129	66852	+	SLC39A14	protein_coding	chromosome	solute carrier family 39 member 14 [Source:HGNC Symbol;Acc:HGNC:20858]	SLC39A14	23516
ENSG00000013374	5898.24	1.74229	0.340929	1.27174e-08	3.62915e-07	7	151341772	151378449	36678	+	NUB1	protein_coding	chromosome	negative regulator of ubiquitin like proteins 1 [Source:HGNC Symbol;Acc:HGNC:17623]	NUB1	51667
ENSG00000233834	89.3757	1.73687	0.727912	0.000262172	0.00178604	7	20217577	20221700	4124	+	AC005083.1	lncRNA	chromosome	novel transcript	AC005083.1	100506098
ENSG00000067066	6123.4	1.73334	0.199227	1.95233e-19	3.06424e-17	2	230415942	230545606	129665	+	SP100	protein_coding	chromosome	SP100 nuclear antigen [Source:HGNC Symbol;Acc:HGNC:11206]	SP100	6672
ENSG00000243089	66.9538	1.73228	0.658682	0.000146582	0.00110959	3	99507187	99529985	22799	-	AC107029.1	lncRNA	chromosome	novel transcript	AC107029.1	NA
ENSG00000118976	23.2273	1.73172	0.507218	1.51264e-05	0.000166697	12	3839459	3842525	3067	+	OTUD4P1	processed_pseudogene	chromosome	OTUD4 pseudogene 1 [Source:HGNC Symbol;Acc:HGNC:33912]	OTUD4P1	NA
ENSG00000166923	9761.55	1.73023	0.546704	3.327e-05	0.00032098	15	32718004	32745106	27103	+	GREM1	protein_coding	chromosome	gremlin 1, DAN family BMP antagonist [Source:HGNC Symbol;Acc:HGNC:2001]	GREM1	26585
ENSG00000149218	1550.76	1.72225	0.217487	1.34505e-16	1.58024e-14	11	95089846	95132645	42800	+	ENDOD1	protein_coding	chromosome	endonuclease domain containing 1 [Source:HGNC Symbol;Acc:HGNC:29129]	ENDOD1	23052
ENSG00000183508	33.2427	1.72062	0.323953	4.51017e-09	1.42468e-07	1	117606048	117628389	22342	+	TENT5C	protein_coding	chromosome	terminal nucleotidyltransferase 5C [Source:HGNC Symbol;Acc:HGNC:24712]	TENT5C	54855
ENSG00000158517	17661.8	1.71735	0.340585	1.80594e-08	4.88966e-07	7	74773962	74789376	15415	+	NCF1	protein_coding	chromosome	neutrophil cytosolic factor 1 [Source:HGNC Symbol;Acc:HGNC:7660]	NCF1	653361
ENSG00000101017	10101.6	1.71577	0.441034	2.86272e-06	4.07022e-05	20	46118278	46129863	11586	+	CD40	protein_coding	chromosome	CD40 molecule [Source:HGNC Symbol;Acc:HGNC:11919]	CD40	958
ENSG00000056972	1880.33	1.7154	0.246931	1.93507e-13	1.47816e-11	6	111555381	111606906	51526	-	TRAF3IP2	protein_coding	chromosome	TRAF3 interacting protein 2 [Source:HGNC Symbol;Acc:HGNC:1343]	TRAF3IP2	10758
ENSG00000160293	2087.7	1.71515	0.238548	3.43251e-14	2.93443e-12	9	133761894	133992604	230711	-	VAV2	protein_coding	chromosome	vav guanine nucleotide exchange factor 2 [Source:HGNC Symbol;Acc:HGNC:12658]	VAV2	7410
ENSG00000071054	16713.3	1.71185	0.274487	2.14295e-11	1.17628e-09	2	101696850	101894689	197840	+	MAP4K4	protein_coding	chromosome	mitogen-activated protein kinase kinase kinase kinase 4 [Source:HGNC Symbol;Acc:HGNC:6866]	MAP4K4	9448
ENSG00000109339	14.5631	1.71132	0.663	0.000171299	0.00126151	4	85990007	86594625	604619	-	MAPK10	protein_coding	chromosome	mitogen-activated protein kinase 10 [Source:HGNC Symbol;Acc:HGNC:6872]	MAPK10	5602
ENSG00000102871	1406.54	1.70945	0.204637	3.80008e-18	5.49235e-16	16	67154185	67159909	5725	-	TRADD	protein_coding	chromosome	TNFRSF1A associated via death domain [Source:HGNC Symbol;Acc:HGNC:12030]	TRADD	8717
ENSG00000174804	169.577	1.70654	0.425028	1.78304e-06	2.6913e-05	11	86945679	86955395	9717	-	FZD4	protein_coding	chromosome	frizzled class receptor 4 [Source:HGNC Symbol;Acc:HGNC:4042]	FZD4	8322
ENSG00000197965	8342.03	1.69441	0.275926	3.87995e-11	2.04588e-09	1	167721192	167791919	70728	+	MPZL1	protein_coding	chromosome	myelin protein zero like 1 [Source:HGNC Symbol;Acc:HGNC:7226]	MPZL1	9019
ENSG00000145287	90.8838	1.68528	0.576581	7.16702e-05	0.000612443	4	83090048	83137075	47028	-	PLAC8	protein_coding	chromosome	placenta associated 8 [Source:HGNC Symbol;Acc:HGNC:19254]	PLAC8	51316
ENSG00000101333	32.2469	1.68412	0.618818	0.000124564	0.000968952	20	9068763	9481242	412480	+	PLCB4	protein_coding	chromosome	phospholipase C beta 4 [Source:HGNC Symbol;Acc:HGNC:9059]	PLCB4	5332
ENSG00000196369	1393.03	1.68258	0.279403	8.00784e-11	3.94308e-09	1	144887265	145095528	208264	-	SRGAP2B	protein_coding	chromosome	SLIT-ROBO Rho GTPase activating protein 2B [Source:HGNC Symbol;Acc:HGNC:35237]	SRGAP2B	647135
ENSG00000136810	26013.7	1.67956	0.362909	1.33503e-07	2.8321e-06	9	110243810	110256507	12698	-	TXN	protein_coding	chromosome	thioredoxin [Source:HGNC Symbol;Acc:HGNC:12435]	TXN	7295
ENSG00000147647	15.8577	1.67916	0.520366	2.92193e-05	0.000289741	8	104330324	104467055	136732	-	DPYS	protein_coding	chromosome	dihydropyrimidinase [Source:HGNC Symbol;Acc:HGNC:3013]	DPYS	1807
ENSG00000060491	5760.94	1.67781	0.159207	3.53953e-27	9.23496e-25	20	62804835	62814000	9166	+	OGFR	protein_coding	chromosome	opioid growth factor receptor [Source:HGNC Symbol;Acc:HGNC:15768]	OGFR	11054
ENSG00000168685	39635.6	1.67726	0.65708	0.000194235	0.00139215	5	35852695	35879603	26909	+	IL7R	protein_coding	chromosome	interleukin 7 receptor [Source:HGNC Symbol;Acc:HGNC:6024]	IL7R	3575
ENSG00000240498	75.3103	1.67698	0.295261	5.97945e-10	2.33257e-08	9	21994139	22128103	133965	+	CDKN2B-AS1	lncRNA	chromosome	CDKN2B antisense RNA 1 [Source:HGNC Symbol;Acc:HGNC:34341]	CDKN2B-AS1	100048912
ENSG00000204681	1292.59	1.67635	0.424654	2.36883e-06	3.45355e-05	6	29555629	29633976	78348	-	GABBR1	protein_coding	chromosome	gamma-aminobutyric acid type B receptor subunit 1 [Source:HGNC Symbol;Acc:HGNC:4070]	GABBR1	2550
ENSG00000204516	2027.48	1.67596	0.228732	1.24486e-14	1.14722e-12	6	31494881	31511124	16244	+	MICB	protein_coding	chromosome	MHC class I polypeptide-related sequence B [Source:HGNC Symbol;Acc:HGNC:7091]	MICB	4277
ENSG00000133065	373.2	1.67246	0.425123	2.50222e-06	3.62696e-05	1	205789094	205813748	24655	-	SLC41A1	protein_coding	chromosome	solute carrier family 41 member 1 [Source:HGNC Symbol;Acc:HGNC:19429]	SLC41A1	254428
ENSG00000138835	238.289	1.67081	0.462646	8.22222e-06	0.000100294	9	113444731	113597743	153013	+	RGS3	protein_coding	chromosome	regulator of G protein signaling 3 [Source:HGNC Symbol;Acc:HGNC:9999]	RGS3	5998
ENSG00000160013	3239.47	1.66967	0.519554	3.07818e-05	0.000301957	19	46620468	46625089	4622	-	PTGIR	protein_coding	chromosome	prostaglandin I2 receptor [Source:HGNC Symbol;Acc:HGNC:9602]	PTGIR	5739
ENSG00000224520	21.4092	1.66933	0.646212	0.000182122	0.00132183	1	157073257	157074703	1447	+	KRT8P45	processed_pseudogene	chromosome	keratin 8 pseudogene 45 [Source:HGNC Symbol;Acc:HGNC:39879]	KRT8P45	NA
ENSG00000103241	329.724	1.6689	1.08345	0.00146589	0.00746885	16	86510527	86515422	4896	+	FOXF1	protein_coding	chromosome	forkhead box F1 [Source:HGNC Symbol;Acc:HGNC:3809]	FOXF1	2294
ENSG00000256262	85.6722	1.66552	0.335085	2.61652e-08	6.75655e-07	12	109052350	109053952	1603	-	USP30-AS1	lncRNA	chromosome	USP30 antisense RNA 1 [Source:HGNC Symbol;Acc:HGNC:40909]	USP30-AS1	NA
ENSG00000141086	67.0116	1.66442	0.326691	1.40157e-08	3.92166e-07	16	67927640	67932365	4726	-	CTRL	protein_coding	chromosome	chymotrypsin like [Source:HGNC Symbol;Acc:HGNC:2524]	CTRL	1506
ENSG00000270426	26.0234	1.66354	0.478547	1.31963e-05	0.000147821	4	184471924	184472609	686	-	AC099343.2	lncRNA	chromosome	novel transcript, sense intronic to IRF2	AC099343.2	NA
ENSG00000100596	2578.23	1.66321	0.166835	1.24926e-24	2.78863e-22	14	77505997	77616637	110641	-	SPTLC2	protein_coding	chromosome	serine palmitoyltransferase long chain base subunit 2 [Source:HGNC Symbol;Acc:HGNC:11278]	SPTLC2	9517
ENSG00000180817	1689.65	1.65809	0.247603	1.0651e-12	7.18273e-11	10	70202835	70233911	31077	-	PPA1	protein_coding	chromosome	inorganic pyrophosphatase 1 [Source:HGNC Symbol;Acc:HGNC:9226]	PPA1	5464
ENSG00000253831	168.027	1.65809	0.700636	0.000313999	0.00207031	1	157092043	157112412	20370	-	ETV3L	protein_coding	chromosome	ETS variant transcription factor 3 like [Source:HGNC Symbol;Acc:HGNC:33834]	ETV3L	440695
ENSG00000140105	58039.6	1.65745	0.279225	1.34021e-10	6.20864e-09	14	100333790	100376805	43016	-	WARS1	protein_coding	chromosome	tryptophanyl-tRNA synthetase 1 [Source:HGNC Symbol;Acc:HGNC:12729]	WARS1	7453
ENSG00000166396	82.1321	1.65681	1.24729	0.00192539	0.00930556	18	63752935	63805376	52442	+	SERPINB7	protein_coding	chromosome	serpin family B member 7 [Source:HGNC Symbol;Acc:HGNC:13902]	SERPINB7	8710
ENSG00000219201	12.0536	1.65558	0.48411	1.60703e-05	0.000174703	1	77810861	77811781	921	-	AC138392.1	processed_pseudogene	chromosome	novel pseudogene	AC138392.1	NA
ENSG00000273174	93.7391	1.65548	0.257239	5.97781e-12	3.65028e-10	3	129123439	129124003	565	+	AC108673.2	lncRNA	chromosome	novel transcript, antisense to RAB43	AC108673.2	NA
ENSG00000233396	113.075	1.65209	0.463422	9.83459e-06	0.000115813	1	146052566	146061948	9383	+	LINC01719	lncRNA	chromosome	long intergenic non-protein coding RNA 1719 [Source:HGNC Symbol;Acc:HGNC:52506]	LINC01719	NA
ENSG00000106571	53.2396	1.65179	0.358942	1.51975e-07	3.15737e-06	7	41960949	42264100	303152	-	GLI3	protein_coding	chromosome	GLI family zinc finger 3 [Source:HGNC Symbol;Acc:HGNC:4319]	GLI3	2737
ENSG00000176076	26.6821	1.65116	0.344078	6.0526e-08	1.41064e-06	X	109623700	109625172	1473	-	KCNE5	protein_coding	chromosome	potassium voltage-gated channel subfamily E regulatory subunit 5 [Source:HGNC Symbol;Acc:HGNC:6241]	KCNE5	23630
ENSG00000270392	22.0198	1.64966	0.666382	0.000245544	0.00169111	1	120432204	120434052	1849	-	PFN1P2	transcribed_processed_pseudogene	chromosome	profilin 1 pseudogene 2 [Source:HGNC Symbol;Acc:HGNC:24298]	PFN1P2	767846
ENSG00000246363	25.0087	1.64771	0.632328	0.000177859	0.00130265	12	89010681	89309566	298886	-	LINC02458	lncRNA	chromosome	long intergenic non-protein coding RNA 2458 [Source:HGNC Symbol;Acc:HGNC:53394]	LINC02458	NA
ENSG00000167772	716.579	1.64601	0.593632	0.000114758	0.000905533	19	8363289	8374370	11082	+	ANGPTL4	protein_coding	chromosome	angiopoietin like 4 [Source:HGNC Symbol;Acc:HGNC:16039]	ANGPTL4	51129
ENSG00000250148	18.3211	1.64509	0.713794	0.000370297	0.00237905	5	60743563	60744970	1408	-	KRT8P31	processed_pseudogene	chromosome	keratin 8 pseudogene 31 [Source:HGNC Symbol;Acc:HGNC:39865]	KRT8P31	NA
ENSG00000186063	5007.16	1.64482	0.176656	7.36378e-22	1.3698e-19	1	222668013	222713210	45198	-	AIDA	protein_coding	chromosome	axin interactor, dorsalization associated [Source:HGNC Symbol;Acc:HGNC:25761]	AIDA	64853
ENSG00000172613	663.868	1.63653	0.257509	9.98444e-12	5.86513e-10	11	67317871	67398410	80540	+	RAD9A	protein_coding	chromosome	RAD9 checkpoint clamp component A [Source:HGNC Symbol;Acc:HGNC:9827]	RAD9A	5883
ENSG00000133019	21.0393	1.63576	0.959776	0.00122817	0.00645576	1	239386565	239915452	528888	+	CHRM3	protein_coding	chromosome	cholinergic receptor muscarinic 3 [Source:HGNC Symbol;Acc:HGNC:1952]	CHRM3	1131
ENSG00000250011	39.2825	1.63327	0.375572	4.70739e-07	8.44389e-06	2	230515023	230515638	616	+	HMGB1P3	processed_pseudogene	chromosome	high mobility group box 1 pseudogene 3 [Source:HGNC Symbol;Acc:HGNC:4995]	HMGB1P3	NA
ENSG00000275131	2224.65	1.63097	0.409759	2.14778e-06	3.17505e-05	1	120489860	120701289	211430	-	PDE4DIPP2	transcribed_unprocessed_pseudogene	chromosome	PDE4DIP pseudogene 2 [Source:HGNC Symbol;Acc:HGNC:55081]	PDE4DIPP2	NA
ENSG00000281404	244.022	1.62943	0.450095	8.258e-06	0.000100608	7	30390885	30412375	21491	+	LINC01176	lncRNA	chromosome	long intergenic non-protein coding RNA 1176 [Source:HGNC Symbol;Acc:HGNC:49548]	LINC01176	100506516
ENSG00000273272	37.9079	1.62885	0.385671	8.03038e-07	1.34554e-05	22	50541108	50543011	1904	+	U62317.3	lncRNA	chromosome	novel transcript	U62317.3	NA
ENSG00000125347	9533.01	1.62787	0.373715	4.57454e-07	8.24238e-06	5	132440440	132508719	68280	-	IRF1	protein_coding	chromosome	interferon regulatory factor 1 [Source:HGNC Symbol;Acc:HGNC:6116]	IRF1	3659
ENSG00000132669	9828.8	1.62103	0.466406	1.37611e-05	0.000153164	20	19757606	20002457	244852	+	RIN2	protein_coding	chromosome	Ras and Rab interactor 2 [Source:HGNC Symbol;Acc:HGNC:18750]	RIN2	54453
ENSG00000137726	1165.44	1.62006	0.378888	6.46653e-07	1.11513e-05	11	117836976	117877486	40511	-	FXYD6	protein_coding	chromosome	FXYD domain containing ion transport regulator 6 [Source:HGNC Symbol;Acc:HGNC:4030]	FXYD6	53826
ENSG00000258667	28.9632	1.61974	0.56466	9.12499e-05	0.00074886	14	61707564	61751099	43536	-	HIF1A-AS3	lncRNA	chromosome	HIF1A antisense RNA 3 [Source:HGNC Symbol;Acc:HGNC:54284]	HIF1A-AS3	105370526
ENSG00000105976	2440.78	1.61939	0.479988	1.9402e-05	0.000204076	7	116672196	116798377	126182	+	MET	protein_coding	chromosome	MET proto-oncogene, receptor tyrosine kinase [Source:HGNC Symbol;Acc:HGNC:7029]	MET	4233
ENSG00000143479	1772.35	1.61757	0.563976	9.16112e-05	0.000751095	1	206635536	206684419	48884	+	DYRK3	protein_coding	chromosome	dual specificity tyrosine phosphorylation regulated kinase 3 [Source:HGNC Symbol;Acc:HGNC:3094]	DYRK3	8444
ENSG00000228037	33.2385	1.61642	0.607553	0.000161719	0.00120286	1	2581560	2584533	2974	+	AL139246.3	lncRNA	chromosome	novel transcript	AL139246.3	NA
ENSG00000257964	20.4255	1.61301	0.948558	0.001295	0.00675056	12	49576840	49577505	666	-	AC020612.2	lncRNA	chromosome	novel transcript, antisense to PRPF40B	AC020612.2	NA
ENSG00000142949	76.098	1.61133	0.614776	0.000180712	0.00131417	1	43525187	43623666	98480	+	PTPRF	protein_coding	chromosome	protein tyrosine phosphatase receptor type F [Source:HGNC Symbol;Acc:HGNC:9670]	PTPRF	5792
ENSG00000088826	4062.04	1.61099	0.367397	4.06127e-07	7.43086e-06	20	4120980	4187747	66768	+	SMOX	protein_coding	chromosome	spermine oxidase [Source:HGNC Symbol;Acc:HGNC:15862]	SMOX	54498
ENSG00000155962	1211.69	1.60894	0.266331	7.05212e-11	3.53309e-09	X	155276211	155334657	58447	-	CLIC2	protein_coding	chromosome	chloride intracellular channel 2 [Source:HGNC Symbol;Acc:HGNC:2063]	CLIC2	1193
ENSG00000123146	13815.7	1.60858	0.299191	3.21087e-09	1.04379e-07	19	14380501	14408725	28225	+	ADGRE5	protein_coding	chromosome	adhesion G protein-coupled receptor E5 [Source:HGNC Symbol;Acc:HGNC:1711]	ADGRE5	976
ENSG00000139597	3515.28	1.60852	0.419958	3.88499e-06	5.27004e-05	13	32400723	32428311	27589	-	N4BP2L1	protein_coding	chromosome	NEDD4 binding protein 2 like 1 [Source:HGNC Symbol;Acc:HGNC:25037]	N4BP2L1	90634
ENSG00000284634	336.82	1.60821	0.422172	4.20274e-06	5.64392e-05	12	9448295	9658392	210098	+	AC092821.3	lncRNA	chromosome	novel transcript	AC092821.3	NA
ENSG00000017483	399.902	1.60611	0.679814	0.000346104	0.00224443	X	48458537	48470260	11724	-	SLC38A5	protein_coding	chromosome	solute carrier family 38 member 5 [Source:HGNC Symbol;Acc:HGNC:18070]	SLC38A5	92745
ENSG00000072163	270.177	1.60564	0.560294	9.37139e-05	0.000763268	2	127638381	127681786	43406	-	LIMS2	protein_coding	chromosome	LIM zinc finger domain containing 2 [Source:HGNC Symbol;Acc:HGNC:16084]	LIMS2	55679
ENSG00000197555	2406.39	1.6009	0.247943	5.13396e-12	3.15416e-10	14	71320449	71741229	420781	+	SIPA1L1	protein_coding	chromosome	signal induced proliferation associated 1 like 1 [Source:HGNC Symbol;Acc:HGNC:20284]	SIPA1L1	26037
ENSG00000259354	448.201	1.60034	0.486882	2.62789e-05	0.000264368	15	45448427	45513767	65341	+	AC025580.2	lncRNA	chromosome	novel transcript, antisense to SLC30A4	AC025580.2	NA
ENSG00000104112	52.0452	1.59787	0.44469	9.32396e-06	0.000110869	15	51681492	51721026	39535	+	SCG3	protein_coding	chromosome	secretogranin III [Source:HGNC Symbol;Acc:HGNC:13707]	SCG3	29106
ENSG00000187037	509.135	1.59066	0.396159	1.91533e-06	2.86515e-05	7	37683796	37833788	149993	+	GPR141	protein_coding	chromosome	G protein-coupled receptor 141 [Source:HGNC Symbol;Acc:HGNC:19997]	GPR141	353345
ENSG00000254539	36.7857	1.58984	0.640405	0.000265702	0.0018058	1	149048576	149051273	2698	+	AC239804.1	lncRNA	chromosome	novel transcript	AC239804.1	NA
ENSG00000266028	3784.97	1.5897	0.275406	3.48185e-10	1.46955e-08	1	206203345	206464443	261099	+	SRGAP2	protein_coding	chromosome	SLIT-ROBO Rho GTPase activating protein 2 [Source:HGNC Symbol;Acc:HGNC:19751]	SRGAP2	23380
ENSG00000050820	4457.52	1.58675	0.462083	1.63561e-05	0.000177044	16	75228181	75268053	39873	-	BCAR1	protein_coding	chromosome	BCAR1 scaffold protein, Cas family member [Source:HGNC Symbol;Acc:HGNC:971]	BCAR1	9564
ENSG00000166669	729.671	1.58632	0.299998	5.16083e-09	1.61246e-07	16	10326434	10483638	157205	+	ATF7IP2	protein_coding	chromosome	activating transcription factor 7 interacting protein 2 [Source:HGNC Symbol;Acc:HGNC:20397]	ATF7IP2	80063
ENSG00000120337	30.0611	1.58565	0.658599	0.00032151	0.00210921	1	173039960	173050963	11004	-	TNFSF18	protein_coding	chromosome	TNF superfamily member 18 [Source:HGNC Symbol;Acc:HGNC:11932]	TNFSF18	8995
ENSG00000135414	42.5654	1.58485	0.565952	0.000115771	0.000911738	12	55743122	55757264	14143	+	GDF11	protein_coding	chromosome	growth differentiation factor 11 [Source:HGNC Symbol;Acc:HGNC:4216]	GDF11	10220
ENSG00000287265	12.639	1.58198	0.562028	0.000111617	0.000884572	6	285443	292013	6571	-	AL365272.1	lncRNA	chromosome	novel transcript, antisense to DUSP22	AL365272.1	NA
ENSG00000286940	23.8884	1.58159	0.447624	1.1668e-05	0.000133415	6	31479973	31494935	14963	-	MICB-DT	lncRNA	chromosome	MICB divergent transcript [Source:NCBI gene (formerly Entrezgene);Acc:102725068]	MICB-DT	102725068
ENSG00000122417	305.077	1.5807	0.311587	1.57832e-08	4.35555e-07	1	86346824	86396342	49519	-	ODF2L	protein_coding	chromosome	outer dense fiber of sperm tails 2 like [Source:HGNC Symbol;Acc:HGNC:29225]	ODF2L	57489
ENSG00000106701	3854.06	1.57835	0.474164	2.34321e-05	0.000239812	9	105447796	105552433	104638	+	FSD1L	protein_coding	chromosome	fibronectin type III and SPRY domain containing 1 like [Source:HGNC Symbol;Acc:HGNC:13753]	FSD1L	83856
ENSG00000276141	18.2218	1.5748	0.490417	3.44052e-05	0.000330509	15	22664359	22686213	21855	+	WHAMMP3	transcribed_unprocessed_pseudogene	chromosome	WAS protein homolog associated with actin, golgi membranes and microtubules pseudogene 3 [Source:HGNC Symbol;Acc:HGNC:27892]	WHAMMP3	NA
ENSG00000029153	1771.16	1.57044	0.284319	1.4298e-09	5.12025e-08	12	27332854	27425289	92436	+	ARNTL2	protein_coding	chromosome	aryl hydrocarbon receptor nuclear translocator like 2 [Source:HGNC Symbol;Acc:HGNC:18984]	ARNTL2	56938
ENSG00000049759	1710.01	1.56745	0.324854	5.41742e-08	1.28496e-06	18	58044226	58401540	357315	+	NEDD4L	protein_coding	chromosome	NEDD4 like E3 ubiquitin protein ligase [Source:HGNC Symbol;Acc:HGNC:7728]	NEDD4L	23327
ENSG00000135148	4808.6	1.56494	0.17619	3.56184e-20	5.91383e-18	12	112125538	112153604	28067	+	TRAFD1	protein_coding	chromosome	TRAF-type zinc finger domain containing 1 [Source:HGNC Symbol;Acc:HGNC:24808]	TRAFD1	10906
ENSG00000136026	4970.71	1.56397	0.283319	1.45586e-09	5.19506e-08	12	106237881	106304279	66399	-	CKAP4	protein_coding	chromosome	cytoskeleton associated protein 4 [Source:HGNC Symbol;Acc:HGNC:16991]	CKAP4	10970
ENSG00000213853	491.947	1.56317	0.692008	0.000474125	0.00292992	16	10528422	10580632	52211	-	EMP2	protein_coding	chromosome	epithelial membrane protein 2 [Source:HGNC Symbol;Acc:HGNC:3334]	EMP2	2013
ENSG00000213626	189.047	1.56014	0.32954	8.38176e-08	1.88777e-06	2	30231534	30323730	92197	+	LBH	protein_coding	chromosome	LBH regulator of WNT signaling pathway [Source:HGNC Symbol;Acc:HGNC:29532]	LBH	81606
ENSG00000174837	599.826	1.55968	0.572657	0.00014809	0.00111931	19	6887566	6940459	52894	+	ADGRE1	protein_coding	chromosome	adhesion G protein-coupled receptor E1 [Source:HGNC Symbol;Acc:HGNC:3336]	ADGRE1	2015
ENSG00000108106	1704.14	1.55765	0.213024	1.32259e-14	1.21328e-12	19	55399745	55407788	8044	-	UBE2S	protein_coding	chromosome	ubiquitin conjugating enzyme E2 S [Source:HGNC Symbol;Acc:HGNC:17895]	UBE2S	27338
ENSG00000229419	164.433	1.55718	0.603048	0.000216786	0.00152548	9	105520128	105526359	6232	+	RALGAPA1P1	processed_pseudogene	chromosome	RALGAPA1 pseudogene 1 [Source:HGNC Symbol;Acc:HGNC:23203]	RALGAPA1P1	NA
ENSG00000182487	2754.25	1.55711	0.424707	7.39825e-06	9.12405e-05	7	73220624	73235945	15322	+	NCF1B	transcribed_unprocessed_pseudogene	chromosome	neutrophil cytosolic factor 1B pseudogene [Source:HGNC Symbol;Acc:HGNC:32522]	NCF1B	654816
ENSG00000277496	63.1277	1.5549	0.359943	5.49622e-07	9.65201e-06	20	62648961	62650767	1807	-	AL357033.4	lncRNA	chromosome	novel transcript, antisense to SLCO4A1	AL357033.4	NA
ENSG00000171115	539.078	1.55291	0.586136	0.000182704	0.00132414	7	150450630	150479393	28764	+	GIMAP8	protein_coding	chromosome	GTPase, IMAP family member 8 [Source:HGNC Symbol;Acc:HGNC:21792]	GIMAP8	155038
ENSG00000251201	737.647	1.55231	0.16694	7.76348e-22	1.4309e-19	5	115578642	115626161	47520	-	TMED7-TICAM2	protein_coding	chromosome	TMED7-TICAM2 readthrough [Source:HGNC Symbol;Acc:HGNC:33945]	TMED7-TICAM2	100302736
ENSG00000123609	1850.23	1.55166	0.221797	1.29579e-13	1.03303e-11	2	151270470	151289894	19425	-	NMI	protein_coding	chromosome	N-myc and STAT interactor [Source:HGNC Symbol;Acc:HGNC:7854]	NMI	9111
ENSG00000175356	24.8572	1.55061	0.57878	0.000169259	0.00124877	11	9019476	9138114	118639	-	SCUBE2	protein_coding	chromosome	signal peptide, CUB domain and EGF like domain containing 2 [Source:HGNC Symbol;Acc:HGNC:30425]	SCUBE2	57758
ENSG00000203804	107.626	1.54776	0.627111	0.000294417	0.00196115	1	150560202	150562115	1914	-	ADAMTSL4-AS1	lncRNA	chromosome	ADAMTSL4 antisense RNA 1 [Source:HGNC Symbol;Acc:HGNC:32041]	ADAMTSL4-AS1	NA
ENSG00000104320	18048.8	1.54679	0.46256	2.2953e-05	0.000235629	8	89933331	90003228	69898	-	NBN	protein_coding	chromosome	nibrin [Source:HGNC Symbol;Acc:HGNC:7652]	NBN	4683
ENSG00000249931	58.4482	1.54398	0.394935	2.98247e-06	4.19886e-05	15	32392782	32403292	10511	-	GOLGA8K	protein_coding	chromosome	golgin A8 family member K [Source:HGNC Symbol;Acc:HGNC:38652]	GOLGA8K	653125
ENSG00000197461	475.473	1.54359	0.312621	3.12898e-08	7.90706e-07	7	497258	520296	23039	-	PDGFA	protein_coding	chromosome	platelet derived growth factor subunit A [Source:HGNC Symbol;Acc:HGNC:8799]	PDGFA	5154
ENSG00000213689	1219.25	1.54274	0.232669	1.59576e-12	1.04768e-10	3	48465811	48467645	1835	+	TREX1	protein_coding	chromosome	three prime repair exonuclease 1 [Source:HGNC Symbol;Acc:HGNC:12269]	TREX1	11277
ENSG00000260256	26.4262	1.54223	0.557795	0.000135336	0.00103732	21	44347767	44348295	529	-	AP001063.1	lncRNA	chromosome	novel transcript	AP001063.1	NA
ENSG00000100220	5536.82	1.54101	0.205747	3.47397e-15	3.47224e-13	22	32387582	32412248	24667	-	RTCB	protein_coding	chromosome	RNA 2',3'-cyclic phosphate and 5'-OH ligase [Source:HGNC Symbol;Acc:HGNC:26935]	RTCB	51493
ENSG00000050730	16578.4	1.54027	0.797588	0.000993829	0.00541378	4	121131408	121227466	96059	-	TNIP3	protein_coding	chromosome	TNFAIP3 interacting protein 3 [Source:HGNC Symbol;Acc:HGNC:19315]	TNIP3	79931
ENSG00000154642	509.486	1.53705	0.395945	3.33227e-06	4.62649e-05	21	17788974	17819386	30413	-	C21orf91	protein_coding	chromosome	chromosome 21 open reading frame 91 [Source:HGNC Symbol;Acc:HGNC:16459]	C21orf91	54149
ENSG00000146411	13.9527	1.53397	0.555807	0.000138754	0.00105911	6	133987581	134052624	65044	-	SLC2A12	protein_coding	chromosome	solute carrier family 2 member 12 [Source:HGNC Symbol;Acc:HGNC:18067]	SLC2A12	154091
ENSG00000023445	17719.8	1.53309	0.51516	7.44389e-05	0.00062994	11	102317450	102339403	21954	+	BIRC3	protein_coding	chromosome	baculoviral IAP repeat containing 3 [Source:HGNC Symbol;Acc:HGNC:591]	BIRC3	330
ENSG00000165178	5946.17	1.52505	0.372913	1.46634e-06	2.27481e-05	7	75156639	75172044	15406	-	NCF1C	unprocessed_pseudogene	chromosome	neutrophil cytosolic factor 1C pseudogene [Source:HGNC Symbol;Acc:HGNC:32523]	NCF1C	654817
ENSG00000196550	256.649	1.52144	0.255015	1.08971e-10	5.1511e-09	1	206186179	206204414	18236	-	FAM72A	protein_coding	chromosome	family with sequence similarity 72 member A [Source:HGNC Symbol;Acc:HGNC:24044]	FAM72A	729533
ENSG00000205853	16.6643	1.52115	0.44014	1.60515e-05	0.000174689	22	32359886	32382106	22221	-	RFPL3S	lncRNA	chromosome	RFPL3 antisense [Source:HGNC Symbol;Acc:HGNC:9981]	RFPL3S	10737
ENSG00000182179	2720.84	1.52068	0.229346	1.58415e-12	1.04346e-10	3	49805209	49813953	8745	-	UBA7	protein_coding	chromosome	ubiquitin like modifier activating enzyme 7 [Source:HGNC Symbol;Acc:HGNC:12471]	UBA7	7318
ENSG00000214922	62.9345	1.52062	0.732616	0.00076817	0.00436317	6	29726601	29749049	22449	-	HLA-F-AS1	lncRNA	chromosome	HLA-F antisense RNA 1 [Source:HGNC Symbol;Acc:HGNC:26645]	HLA-F-AS1	285830
ENSG00000272419	151.682	1.51946	0.474854	3.77589e-05	0.000355638	1	145164099	145216058	51960	-	LINC01145	transcribed_unprocessed_pseudogene	chromosome	long intergenic non-protein coding RNA 1145 [Source:HGNC Symbol;Acc:HGNC:49462]	LINC01145	NA
ENSG00000104518	2498	1.51921	0.193948	2.41153e-16	2.72177e-14	8	143553207	143563062	9856	+	GSDMD	protein_coding	chromosome	gasdermin D [Source:HGNC Symbol;Acc:HGNC:25697]	GSDMD	79792
ENSG00000137216	3994.42	1.51919	0.301328	1.85762e-08	5.00263e-07	6	44126914	44155519	28606	+	TMEM63B	protein_coding	chromosome	transmembrane protein 63B [Source:HGNC Symbol;Acc:HGNC:17735]	TMEM63B	55362
ENSG00000180758	2197.03	1.51552	0.372005	1.57011e-06	2.4079e-05	1	9100305	9129102	28798	-	GPR157	protein_coding	chromosome	G protein-coupled receptor 157 [Source:HGNC Symbol;Acc:HGNC:23687]	GPR157	80045
ENSG00000122641	37054.3	1.51504	1.05973	0.00234881	0.0109408	7	41667168	41705834	38667	-	INHBA	protein_coding	chromosome	inhibin subunit beta A [Source:HGNC Symbol;Acc:HGNC:6066]	INHBA	3624
ENSG00000145936	186.311	1.51388	0.681465	0.000562949	0.00337299	5	170374671	170389634	14964	-	KCNMB1	protein_coding	chromosome	potassium calcium-activated channel subfamily M regulatory beta subunit 1 [Source:HGNC Symbol;Acc:HGNC:6285]	KCNMB1	3779
ENSG00000105948	98.972	1.51315	0.289508	7.12637e-09	2.13366e-07	7	139133744	139191986	58243	+	TTC26	protein_coding	chromosome	tetratricopeptide repeat domain 26 [Source:HGNC Symbol;Acc:HGNC:21882]	TTC26	79989
ENSG00000225210	18.5183	1.51219	1.04594	0.00231816	0.0108256	14	19062316	19131167	68852	+	DUXAP9	transcribed_processed_pseudogene	chromosome	double homeobox A pseudogene 9 [Source:HGNC Symbol;Acc:HGNC:32188]	DUXAP9	503638
ENSG00000151640	25.9553	1.51179	0.620868	0.000338546	0.00220395	10	132186948	132205759	18812	+	DPYSL4	protein_coding	chromosome	dihydropyrimidinase like 4 [Source:HGNC Symbol;Acc:HGNC:3016]	DPYSL4	10570
ENSG00000101331	98.1768	1.51091	0.643112	0.000418559	0.00264346	20	32010438	32032180	21743	+	CCM2L	protein_coding	chromosome	CCM2 like scaffold protein [Source:HGNC Symbol;Acc:HGNC:16153]	CCM2L	140706
ENSG00000117394	1311.95	1.5086	0.543912	0.000138104	0.00105534	1	42925353	42958893	33541	-	SLC2A1	protein_coding	chromosome	solute carrier family 2 member 1 [Source:HGNC Symbol;Acc:HGNC:11005]	SLC2A1	6513
ENSG00000274213	32.7983	1.50662	0.439891	1.80892e-05	0.000192383	17	56914186	56914533	348	+	AC015912.3	lncRNA	chromosome	novel transcript	AC015912.3	NA
ENSG00000125731	105.323	1.50451	0.631075	0.000388623	0.00248091	19	6752160	6767463	15304	-	SH2D3A	protein_coding	chromosome	SH2 domain containing 3A [Source:HGNC Symbol;Acc:HGNC:16885]	SH2D3A	10045
ENSG00000258774	36.4527	1.50445	0.962147	0.00201363	0.00964565	14	91604402	91605319	918	-	NANOGP7	transcribed_processed_pseudogene	chromosome	Nanog homeobox pseudogene 7 [Source:HGNC Symbol;Acc:HGNC:23105]	NANOGP7	NA
ENSG00000136874	1113.37	1.50413	0.146253	4.47503e-26	1.13802e-23	9	99906654	99974534	67881	+	STX17	protein_coding	chromosome	syntaxin 17 [Source:HGNC Symbol;Acc:HGNC:11432]	STX17	55014
ENSG00000184988	6517.59	1.50126	0.287373	7.22269e-09	2.15771e-07	17	43211835	43220041	8207	+	TMEM106A	protein_coding	chromosome	transmembrane protein 106A [Source:HGNC Symbol;Acc:HGNC:28288]	TMEM106A	113277
ENSG00000272886	3993.2	1.50089	0.231827	4.43372e-12	2.73231e-10	3	53283429	53347586	64158	-	DCP1A	protein_coding	chromosome	decapping mRNA 1A [Source:HGNC Symbol;Acc:HGNC:18714]	DCP1A	55802
ENSG00000287623	21.1155	1.50078	0.616811	0.000346073	0.00224443	3	9100803	9104078	3276	+	AC037193.1	lncRNA	chromosome	novel transcript, antisense to SRGAP3	AC037193.1	NA
ENSG00000121743	80.5205	1.49857	0.577423	0.000228304	0.00158744	13	20138255	20161052	22798	-	GJA3	protein_coding	chromosome	gap junction protein alpha 3 [Source:HGNC Symbol;Acc:HGNC:4277]	GJA3	2700
ENSG00000230943	53.6482	1.49816	0.757306	0.000982253	0.00536819	6	113616927	113650090	33164	-	LINC02541	lncRNA	chromosome	long intergenic non-protein coding RNA 2541 [Source:HGNC Symbol;Acc:HGNC:53574]	LINC02541	101927686
ENSG00000197646	206.477	1.49704	0.265917	7.79751e-10	2.96689e-08	9	5510531	5571282	60752	+	PDCD1LG2	protein_coding	chromosome	programmed cell death 1 ligand 2 [Source:HGNC Symbol;Acc:HGNC:18731]	PDCD1LG2	80380
ENSG00000128641	567.908	1.49574	0.314531	7.65861e-08	1.74644e-06	2	191245185	191425389	180205	+	MYO1B	protein_coding	chromosome	myosin IB [Source:HGNC Symbol;Acc:HGNC:7596]	MYO1B	4430
ENSG00000070190	1658.13	1.49499	0.337608	3.48449e-07	6.49382e-06	4	99816827	99870190	53364	+	DAPP1	protein_coding	chromosome	dual adaptor of phosphotyrosine and 3-phosphoinositides 1 [Source:HGNC Symbol;Acc:HGNC:16500]	DAPP1	27071
ENSG00000196141	2823.31	1.49428	0.19083	2.43099e-16	2.72567e-14	2	200305881	200482264	176384	+	SPATS2L	protein_coding	chromosome	spermatogenesis associated serine rich 2 like [Source:HGNC Symbol;Acc:HGNC:24574]	SPATS2L	26010
ENSG00000259379	15.1701	1.49149	0.6655	0.000559318	0.00335762	15	58152606	58154407	1802	+	MTND5P32	processed_pseudogene	chromosome	MT-ND5 pseudogene 32 [Source:HGNC Symbol;Acc:HGNC:51951]	MTND5P32	NA
ENSG00000197208	327.626	1.49057	0.350522	7.52209e-07	1.26991e-05	5	132294394	132344190	49797	+	SLC22A4	protein_coding	chromosome	solute carrier family 22 member 4 [Source:HGNC Symbol;Acc:HGNC:10968]	SLC22A4	6583
ENSG00000133962	231.934	1.49049	0.882089	0.0017058	0.00844078	14	91580696	91780707	200012	-	CATSPERB	protein_coding	chromosome	cation channel sperm associated auxiliary subunit beta [Source:HGNC Symbol;Acc:HGNC:20500]	CATSPERB	79820
ENSG00000138385	3400.45	1.48821	0.178564	3.95949e-18	5.68187e-16	2	169791933	169812064	20132	+	SSB	protein_coding	chromosome	small RNA binding exonuclease protection factor La [Source:HGNC Symbol;Acc:HGNC:11316]	SSB	6741
ENSG00000126262	523.301	1.48745	0.394096	5.19054e-06	6.75375e-05	19	35443907	35451767	7861	+	FFAR2	protein_coding	chromosome	free fatty acid receptor 2 [Source:HGNC Symbol;Acc:HGNC:4501]	FFAR2	2867
ENSG00000235374	15.8599	1.4874	0.734587	0.000910636	0.00502855	21	45070952	45074165	3214	-	SSR4P1	transcribed_processed_pseudogene	chromosome	signal sequence receptor subunit 4 pseudogene 1 [Source:HGNC Symbol;Acc:HGNC:23131]	SSR4P1	728039
ENSG00000113302	2697.03	1.48732	1.3497	0.00320754	0.0141253	5	159314780	159330487	15708	-	IL12B	protein_coding	chromosome	interleukin 12B [Source:HGNC Symbol;Acc:HGNC:5970]	IL12B	3593
ENSG00000176463	4302.73	1.48653	0.179662	6.55907e-18	9.08771e-16	15	91853708	92172435	318728	+	SLCO3A1	protein_coding	chromosome	solute carrier organic anion transporter family member 3A1 [Source:HGNC Symbol;Acc:HGNC:10952]	SLCO3A1	28232
ENSG00000116711	2635.87	1.48634	0.461871	3.68019e-05	0.000348257	1	186828949	186988981	160033	+	PLA2G4A	protein_coding	chromosome	phospholipase A2 group IVA [Source:HGNC Symbol;Acc:HGNC:9035]	PLA2G4A	5321
ENSG00000160285	12349.3	1.48462	0.387885	4.24432e-06	5.69215e-05	21	46188141	46228824	40684	-	LSS	protein_coding	chromosome	lanosterol synthase [Source:HGNC Symbol;Acc:HGNC:6708]	LSS	4047
ENSG00000196843	4374.59	1.48405	0.237316	1.82839e-11	1.0147e-09	2	96536743	96552634	15892	+	ARID5A	protein_coding	chromosome	AT-rich interaction domain 5A [Source:HGNC Symbol;Acc:HGNC:17361]	ARID5A	10865
ENSG00000117091	9987.83	1.48302	0.321044	1.46158e-07	3.05867e-06	1	160678746	160711831	33086	-	CD48	protein_coding	chromosome	CD48 molecule [Source:HGNC Symbol;Acc:HGNC:1683]	CD48	962
ENSG00000119862	250.345	1.48096	0.455391	3.3111e-05	0.000320012	2	64453969	64461381	7413	+	LGALSL	protein_coding	chromosome	galectin like [Source:HGNC Symbol;Acc:HGNC:25012]	LGALSL	29094
ENSG00000160932	4709.16	1.48029	0.265435	1.05064e-09	3.86583e-08	8	143017982	143023832	5851	+	LY6E	protein_coding	chromosome	lymphocyte antigen 6 family member E [Source:HGNC Symbol;Acc:HGNC:6727]	LY6E	4061
ENSG00000196368	13.3545	1.47863	0.491684	7.21204e-05	0.000615244	X	51490011	51496592	6582	-	NUDT11	protein_coding	chromosome	nudix hydrolase 11 [Source:HGNC Symbol;Acc:HGNC:18011]	NUDT11	55190
ENSG00000106605	3851.68	1.47527	0.219144	7.85506e-13	5.47945e-11	7	43758680	43807342	48663	+	BLVRA	protein_coding	chromosome	biliverdin reductase A [Source:HGNC Symbol;Acc:HGNC:1062]	BLVRA	644
ENSG00000250264	899.16	1.4739	0.221472	1.32233e-12	8.76751e-11	6	32813767	32838822	25056	-	AL669918.1	protein_coding	chromosome	novel protein, TAP2-HLA-DOB readthrough	AL669918.1	NA
ENSG00000256292	18.986	1.47195	0.97825	0.00235145	0.010948	12	127274265	127284328	10064	-	LINC02376	lncRNA	chromosome	long intergenic non-protein coding RNA 2376 [Source:HGNC Symbol;Acc:HGNC:53298]	LINC02376	NA
ENSG00000234127	3929.14	1.47046	0.179766	1.4227e-17	1.88039e-15	6	30184455	30213427	28973	-	TRIM26	protein_coding	chromosome	tripartite motif containing 26 [Source:HGNC Symbol;Acc:HGNC:12962]	TRIM26	7726
ENSG00000112782	23.9553	1.47018	0.79845	0.00135964	0.00701468	6	45880827	46080348	199522	-	CLIC5	protein_coding	chromosome	chloride intracellular channel 5 [Source:HGNC Symbol;Acc:HGNC:13517]	CLIC5	53405
ENSG00000285641	161.51	1.46273	0.338372	5.60652e-07	9.81141e-06	1	153975850	153986246	10397	-	AL358472.6	protein_coding	chromosome	novel protein	AL358472.6	NA
ENSG00000152558	31498.5	1.46146	0.204232	3.9738e-14	3.3264e-12	11	102396332	102470384	74053	-	TMEM123	protein_coding	chromosome	transmembrane protein 123 [Source:HGNC Symbol;Acc:HGNC:30138]	TMEM123	114908
ENSG00000152061	1468.74	1.45995	0.292931	2.49974e-08	6.50514e-07	1	174159410	174995308	835899	+	RABGAP1L	protein_coding	chromosome	RAB GTPase activating protein 1 like [Source:HGNC Symbol;Acc:HGNC:24663]	RABGAP1L	9910
ENSG00000149798	719.71	1.45633	0.682465	0.000760733	0.00432827	11	65314866	65322417	7552	+	CDC42EP2	protein_coding	chromosome	CDC42 effector protein 2 [Source:HGNC Symbol;Acc:HGNC:16263]	CDC42EP2	10435
ENSG00000003402	29735.7	1.4539	0.378755	4.14229e-06	5.57392e-05	2	201116154	201176687	60534	+	CFLAR	protein_coding	chromosome	CASP8 and FADD like apoptosis regulator [Source:HGNC Symbol;Acc:HGNC:1876]	CFLAR	8837
ENSG00000251136	773.368	1.45335	0.518405	0.000136245	0.00104352	8	89585872	89757812	171941	-	AF117829.1	lncRNA	chromosome	novel transcript	AF117829.1	101929709
ENSG00000165868	62.7442	1.44806	0.510412	0.000124421	0.000968471	10	116671192	116850251	179060	-	HSPA12A	protein_coding	chromosome	heat shock protein family A (Hsp70) member 12A [Source:HGNC Symbol;Acc:HGNC:19022]	HSPA12A	259217
ENSG00000104432	65.7395	1.4456	0.396494	8.63585e-06	0.000104326	8	78675743	78805523	129781	-	IL7	protein_coding	chromosome	interleukin 7 [Source:HGNC Symbol;Acc:HGNC:6023]	IL7	3574
ENSG00000168610	12536	1.4452	0.184216	2.11335e-16	2.39871e-14	17	42313324	42388540	75217	-	STAT3	protein_coding	chromosome	signal transducer and activator of transcription 3 [Source:HGNC Symbol;Acc:HGNC:11364]	STAT3	6774
ENSG00000145555	1773.1	1.44326	0.288021	2.18464e-08	5.76734e-07	5	16661907	16936288	274382	-	MYO10	protein_coding	chromosome	myosin X [Source:HGNC Symbol;Acc:HGNC:7593]	MYO10	4651
ENSG00000147454	2729.78	1.44275	0.509452	0.000127127	0.000984575	8	23528956	23575463	46508	+	SLC25A37	protein_coding	chromosome	solute carrier family 25 member 37 [Source:HGNC Symbol;Acc:HGNC:29786]	SLC25A37	51312
ENSG00000007350	21.466	1.43925	0.547986	0.000228423	0.00158744	X	154295795	154330350	34556	+	TKTL1	protein_coding	chromosome	transketolase like 1 [Source:HGNC Symbol;Acc:HGNC:11835]	TKTL1	8277
ENSG00000204138	2487.78	1.43832	0.200653	3.60381e-14	3.05488e-12	1	28369582	28500364	130783	+	PHACTR4	protein_coding	chromosome	phosphatase and actin regulator 4 [Source:HGNC Symbol;Acc:HGNC:25793]	PHACTR4	65979
ENSG00000133958	21.7988	1.43808	0.355623	1.84464e-06	2.77387e-05	14	93333219	93707876	374658	+	UNC79	protein_coding	chromosome	unc-79 homolog, NALCN channel complex subunit [Source:HGNC Symbol;Acc:HGNC:19966]	UNC79	57578
ENSG00000059804	20068.6	1.43777	0.436624	3.01253e-05	0.000297258	12	7919230	7936187	16958	-	SLC2A3	protein_coding	chromosome	solute carrier family 2 member 3 [Source:HGNC Symbol;Acc:HGNC:11007]	SLC2A3	6515
ENSG00000124201	26825	1.43712	0.278288	9.91875e-09	2.88376e-07	20	49237946	49278426	40481	-	ZNFX1	protein_coding	chromosome	zinc finger NFX1-type containing 1 [Source:HGNC Symbol;Acc:HGNC:29271]	ZNFX1	57169
ENSG00000124216	283.096	1.43496	0.679859	0.00083317	0.0046638	20	49982980	49988886	5907	+	SNAI1	protein_coding	chromosome	snail family transcriptional repressor 1 [Source:HGNC Symbol;Acc:HGNC:11128]	SNAI1	6615
ENSG00000136052	6636.6	1.43387	0.287525	2.47015e-08	6.44485e-07	12	104802553	104958744	156192	-	SLC41A2	protein_coding	chromosome	solute carrier family 41 member 2 [Source:HGNC Symbol;Acc:HGNC:31045]	SLC41A2	84102
ENSG00000188404	65.6867	1.43382	0.378006	5.0008e-06	6.54502e-05	1	169690665	169711702	21038	-	SELL	protein_coding	chromosome	selectin L [Source:HGNC Symbol;Acc:HGNC:10720]	SELL	6402
ENSG00000105656	2662.29	1.43298	0.242278	1.46293e-10	6.69481e-09	19	18442663	18522116	79454	-	ELL	protein_coding	chromosome	elongation factor for RNA polymerase II [Source:HGNC Symbol;Acc:HGNC:23114]	ELL	8178
ENSG00000157693	1879.41	1.42924	0.236236	6.428e-11	3.26108e-09	9	114611206	114646422	35217	+	TMEM268	protein_coding	chromosome	transmembrane protein 268 [Source:HGNC Symbol;Acc:HGNC:24513]	TMEM268	203197
ENSG00000158966	56.2294	1.42806	0.462359	5.9208e-05	0.000518924	1	64470129	64693058	222930	+	CACHD1	protein_coding	chromosome	cache domain containing 1 [Source:HGNC Symbol;Acc:HGNC:29314]	CACHD1	57685
ENSG00000168310	2455.99	1.42699	0.257012	1.20358e-09	4.40436e-08	4	184387729	184474550	86822	-	IRF2	protein_coding	chromosome	interferon regulatory factor 2 [Source:HGNC Symbol;Acc:HGNC:6117]	IRF2	3660
ENSG00000204959	49.2996	1.42581	0.545812	0.000241997	0.00167012	7	144272445	144286966	14522	-	ARHGEF34P	unprocessed_pseudogene	chromosome	Rho guanine nucleotide exchange factor 34, pseudogene [Source:HGNC Symbol;Acc:HGNC:38086]	ARHGEF34P	NA
ENSG00000121577	28.1129	1.42578	0.419933	2.14954e-05	0.000222829	3	119636457	119665324	28868	-	POPDC2	protein_coding	chromosome	popeye domain containing 2 [Source:HGNC Symbol;Acc:HGNC:17648]	POPDC2	64091
ENSG00000086065	3874.81	1.42436	0.185578	7.95458e-16	8.5004e-14	9	33264879	33282070	17192	+	CHMP5	protein_coding	chromosome	charged multivesicular body protein 5 [Source:HGNC Symbol;Acc:HGNC:26942]	CHMP5	51510
ENSG00000164604	13.4285	1.42281	0.634988	0.000630046	0.0037054	7	113078331	113087778	9448	-	GPR85	protein_coding	chromosome	G protein-coupled receptor 85 [Source:HGNC Symbol;Acc:HGNC:4536]	GPR85	54329
ENSG00000179627	319.302	1.42146	0.236742	8.49952e-11	4.14455e-09	14	104800596	104804712	4117	+	ZBTB42	protein_coding	chromosome	zinc finger and BTB domain containing 42 [Source:HGNC Symbol;Acc:HGNC:32550]	ZBTB42	100128927
ENSG00000198768	95.0863	1.42038	0.626703	0.000594749	0.00352567	20	58459101	58515399	56299	-	APCDD1L	protein_coding	chromosome	APC down-regulated 1 like [Source:HGNC Symbol;Acc:HGNC:26892]	APCDD1L	164284
ENSG00000280152	83.1571	1.42006	0.645144	0.000695147	0.00401769	16	75245994	75250077	4084	-	AC009078.3	TEC	chromosome	TEC	AC009078.3	NA
ENSG00000284194	1156.03	1.41998	0.246371	3.57597e-10	1.50295e-08	22	50523568	50526461	2894	-	SCO2	protein_coding	chromosome	synthesis of cytochrome C oxidase 2 [Source:HGNC Symbol;Acc:HGNC:10604]	SCO2	9997
ENSG00000100197	22.1169	1.41885	0.692527	0.00098432	0.00537803	22	42126499	42130865	4367	-	CYP2D6	protein_coding	chromosome	cytochrome P450 family 2 subfamily D member 6 [Source:HGNC Symbol;Acc:HGNC:2625]	CYP2D6	c(1565, 107987478, 107987479)
ENSG00000162522	1115.28	1.41856	0.299386	8.44885e-08	1.89651e-06	1	32741830	32774970	33141	+	KIAA1522	protein_coding	chromosome	KIAA1522 [Source:HGNC Symbol;Acc:HGNC:29301]	KIAA1522	57648
ENSG00000159261	57.4661	1.41835	0.58736	0.000412649	0.00260942	21	36460621	36576569	115949	-	CLDN14	protein_coding	chromosome	claudin 14 [Source:HGNC Symbol;Acc:HGNC:2035]	CLDN14	23562
ENSG00000110324	27723.2	1.41781	0.368149	4.03369e-06	5.44603e-05	11	117986370	118003037	16668	+	IL10RA	protein_coding	chromosome	interleukin 10 receptor subunit alpha [Source:HGNC Symbol;Acc:HGNC:5964]	IL10RA	3587
ENSG00000137673	6932.97	1.41679	0.386645	8.23824e-06	0.000100429	11	102520508	102530750	10243	-	MMP7	protein_coding	chromosome	matrix metallopeptidase 7 [Source:HGNC Symbol;Acc:HGNC:7174]	MMP7	4316
ENSG00000162729	1123.91	1.40963	0.21088	1.06543e-12	7.18273e-11	1	160091340	160098943	7604	-	IGSF8	protein_coding	chromosome	immunoglobulin superfamily member 8 [Source:HGNC Symbol;Acc:HGNC:17813]	IGSF8	93185
ENSG00000251230	2994.24	1.4058	0.810014	0.00189004	0.00917394	4	184844554	184855751	11198	-	MIR3945HG	lncRNA	chromosome	MIR3945 host gene [Source:HGNC Symbol;Acc:HGNC:52002]	MIR3945HG	NA
ENSG00000100911	6563.09	1.40571	0.190097	6.719e-15	6.4586e-13	14	24143362	24147570	4209	-	PSME2	protein_coding	chromosome	proteasome activator subunit 2 [Source:HGNC Symbol;Acc:HGNC:9569]	PSME2	5721
ENSG00000008735	11.3835	1.40289	0.422608	2.84489e-05	0.000283123	22	50600793	50613981	13189	+	MAPK8IP2	protein_coding	chromosome	mitogen-activated protein kinase 8 interacting protein 2 [Source:HGNC Symbol;Acc:HGNC:6883]	MAPK8IP2	23542
ENSG00000133639	20383.3	1.40193	0.568359	0.000370121	0.00237868	12	92140278	92145846	5569	-	BTG1	protein_coding	chromosome	BTG anti-proliferation factor 1 [Source:HGNC Symbol;Acc:HGNC:1130]	BTG1	694
ENSG00000184675	216.194	1.40137	0.242877	3.44441e-10	1.45988e-08	X	64185117	64205708	20592	-	AMER1	protein_coding	chromosome	APC membrane recruitment protein 1 [Source:HGNC Symbol;Acc:HGNC:26837]	AMER1	139285
ENSG00000143515	631.998	1.39776	0.325473	6.51137e-07	1.12171e-05	1	154325525	154351304	25780	+	ATP8B2	protein_coding	chromosome	ATPase phospholipid transporting 8B2 [Source:HGNC Symbol;Acc:HGNC:13534]	ATP8B2	57198
ENSG00000111886	67.832	1.39726	0.334882	1.10191e-06	1.75973e-05	6	89254464	89315299	60836	-	GABRR2	protein_coding	chromosome	gamma-aminobutyric acid type A receptor subunit rho2 [Source:HGNC Symbol;Acc:HGNC:4091]	GABRR2	2570
ENSG00000101596	4041.47	1.39426	0.148135	2.42321e-22	4.72644e-20	18	2655726	2805017	149292	+	SMCHD1	protein_coding	chromosome	structural maintenance of chromosomes flexible hinge domain containing 1 [Source:HGNC Symbol;Acc:HGNC:29090]	SMCHD1	23347
ENSG00000110057	7953.31	1.39246	0.194339	3.64003e-14	3.05975e-12	11	67991100	68004982	13883	-	UNC93B1	protein_coding	chromosome	unc-93 homolog B1, TLR signaling regulator [Source:HGNC Symbol;Acc:HGNC:13481]	UNC93B1	81622
ENSG00000184557	21568.9	1.39166	0.627147	0.000699904	0.00403938	17	78356778	78360077	3300	-	SOCS3	protein_coding	chromosome	suppressor of cytokine signaling 3 [Source:HGNC Symbol;Acc:HGNC:19391]	SOCS3	9021
ENSG00000132792	2900.77	1.38914	0.148099	3.28287e-22	6.34162e-20	20	37693955	37872129	178175	+	CTNNBL1	protein_coding	chromosome	catenin beta like 1 [Source:HGNC Symbol;Acc:HGNC:15879]	CTNNBL1	56259
ENSG00000276462	2186.42	1.38714	1.29598	0.00411958	0.0172637	9	41100793	41119909	19117	-	BX255923.2	lncRNA	chromosome	novel transcript	BX255923.2	440896
ENSG00000133063	10235.2	1.38646	1.05184	0.00357826	0.0153704	1	203212827	203273641	60815	-	CHIT1	protein_coding	chromosome	chitinase 1 [Source:HGNC Symbol;Acc:HGNC:1936]	CHIT1	1118
ENSG00000206344	42.6957	1.38591	0.435197	4.54299e-05	0.000415992	6	31197760	31203968	6209	+	HCG27	lncRNA	chromosome	HLA complex group 27 [Source:HGNC Symbol;Acc:HGNC:27366]	HCG27	253018
ENSG00000129355	96.2149	1.3843	0.346226	2.28875e-06	3.35628e-05	19	10566460	10569059	2600	-	CDKN2D	protein_coding	chromosome	cyclin dependent kinase inhibitor 2D [Source:HGNC Symbol;Acc:HGNC:1790]	CDKN2D	1032
ENSG00000103569	33645	1.38186	0.257681	3.45093e-09	1.11462e-07	15	58138169	58185911	47743	+	AQP9	protein_coding	chromosome	aquaporin 9 [Source:HGNC Symbol;Acc:HGNC:643]	AQP9	366
ENSG00000233892	18.1798	1.38051	0.468927	9.80807e-05	0.000792934	6	30186798	30188614	1817	-	PAIP1P1	processed_pseudogene	chromosome	poly(A) binding protein interacting protein 1 pseudogene 1 [Source:HGNC Symbol;Acc:HGNC:18240]	PAIP1P1	NA
ENSG00000196247	447.033	1.38033	0.27529	2.17244e-08	5.74266e-07	7	64666083	64711582	45500	+	ZNF107	protein_coding	chromosome	zinc finger protein 107 [Source:HGNC Symbol;Acc:HGNC:12887]	ZNF107	51427
ENSG00000183722	545.54	1.3783	0.471298	0.000104383	0.000834484	13	39209116	39603528	394413	-	LHFPL6	protein_coding	chromosome	LHFPL tetraspan subfamily member 6 [Source:HGNC Symbol;Acc:HGNC:6586]	LHFPL6	10186
ENSG00000196735	6100.11	1.37708	0.492682	0.000153961	0.001155	6	32628179	32647062	18884	+	HLA-DQA1	protein_coding	chromosome	major histocompatibility complex, class II, DQ alpha 1 [Source:HGNC Symbol;Acc:HGNC:4942]	HLA-DQA1	3117
ENSG00000064932	10353.7	1.3751	0.267778	1.16384e-08	3.34022e-07	19	1107637	1174268	66632	-	SBNO2	protein_coding	chromosome	strawberry notch homolog 2 [Source:HGNC Symbol;Acc:HGNC:29158]	SBNO2	22904
ENSG00000273314	84.707	1.37446	0.254251	2.72581e-09	9.08153e-08	7	148696467	148698664	2198	-	AC005229.3	lncRNA	chromosome	novel transcript, antisense to CUL1	AC005229.3	NA
ENSG00000172530	2343.97	1.37169	0.363641	5.65646e-06	7.27984e-05	16	87949244	88077318	128075	+	BANP	protein_coding	chromosome	BTG3 associated nuclear protein [Source:HGNC Symbol;Acc:HGNC:13450]	BANP	54971
ENSG00000103528	173.572	1.36802	0.435342	5.31307e-05	0.000471465	16	19167971	19268332	100362	+	SYT17	protein_coding	chromosome	synaptotagmin 17 [Source:HGNC Symbol;Acc:HGNC:24119]	SYT17	51760
ENSG00000179431	231.505	1.36704	0.447798	7.09435e-05	0.00060675	11	35618460	35620865	2406	+	FJX1	protein_coding	chromosome	four-jointed box kinase 1 [Source:HGNC Symbol;Acc:HGNC:17166]	FJX1	24147
ENSG00000148926	7559.4	1.36484	0.432884	5.15182e-05	0.00045924	11	10305073	10307397	2325	+	ADM	protein_coding	chromosome	adrenomedullin [Source:HGNC Symbol;Acc:HGNC:259]	ADM	133
ENSG00000128578	489.246	1.36432	0.386452	1.40461e-05	0.000155646	7	129434432	129488399	53968	+	STRIP2	protein_coding	chromosome	striatin interacting protein 2 [Source:HGNC Symbol;Acc:HGNC:22209]	STRIP2	57464
ENSG00000189120	11.5627	1.36432	0.663509	0.00107188	0.0057732	17	47844908	47855874	10967	-	SP6	protein_coding	chromosome	Sp6 transcription factor [Source:HGNC Symbol;Acc:HGNC:14530]	SP6	80320
ENSG00000157654	14961.1	1.36407	0.571755	0.000484306	0.00298	9	109498325	110172512	674188	+	PALM2AKAP2	protein_coding	chromosome	PALM2 and AKAP2 fusion [Source:HGNC Symbol;Acc:HGNC:33529]	PALM2AKAP2	445815
ENSG00000258659	844.192	1.3627	0.221137	3.19479e-11	1.707e-09	11	5619764	5644398	24635	+	TRIM34	protein_coding	chromosome	tripartite motif containing 34 [Source:HGNC Symbol;Acc:HGNC:10063]	TRIM34	53840
ENSG00000213443	145.287	1.36233	0.752166	0.00179881	0.00880556	12	9695384	9696227	844	+	NPM1P7	processed_pseudogene	chromosome	nucleophosmin 1 pseudogene 7 [Source:HGNC Symbol;Acc:HGNC:7927]	NPM1P7	NA
ENSG00000245571	42.4569	1.36128	0.308371	3.8909e-07	7.1517e-06	11	59130133	59143015	12883	-	FAM111A-DT	lncRNA	chromosome	FAM111A divergent transcript [Source:HGNC Symbol;Acc:HGNC:53752]	FAM111A-DT	101927204
ENSG00000256594	950.751	1.36096	0.314192	5.62955e-07	9.83496e-06	12	9648047	9658412	10366	+	AC010186.2	transcribed_unprocessed_pseudogene	chromosome	C-type lectin domain family 2 (CLEC2) pseudogene	AC010186.2	374443
ENSG00000140563	21.7193	1.36053	0.489143	0.000163717	0.00121324	15	94231538	94483952	252415	+	MCTP2	protein_coding	chromosome	multiple C2 and transmembrane domain containing 2 [Source:HGNC Symbol;Acc:HGNC:25636]	MCTP2	55784
ENSG00000180628	4831.22	1.35937	0.188551	2.61895e-14	2.28759e-12	10	91163012	91284337	121326	+	PCGF5	protein_coding	chromosome	polycomb group ring finger 5 [Source:HGNC Symbol;Acc:HGNC:28264]	PCGF5	84333
ENSG00000197182	33.8815	1.35817	0.279532	4.77168e-08	1.14944e-06	22	46053869	46113928	60060	+	MIRLET7BHG	lncRNA	chromosome	MIRLET7B host gene [Source:HGNC Symbol;Acc:HGNC:37189]	MIRLET7BHG	400931
ENSG00000101460	957.154	1.35809	0.673276	0.00118294	0.00626886	20	34546854	34560345	13492	+	MAP1LC3A	protein_coding	chromosome	microtubule associated protein 1 light chain 3 alpha [Source:HGNC Symbol;Acc:HGNC:6838]	MAP1LC3A	84557
ENSG00000241106	17.9308	1.35799	0.839379	0.0025694	0.0117987	6	32812763	32820466	7704	-	HLA-DOB	protein_coding	chromosome	major histocompatibility complex, class II, DO beta [Source:HGNC Symbol;Acc:HGNC:4937]	HLA-DOB	3112
ENSG00000116863	2578.58	1.357	0.18161	3.71546e-15	3.69523e-13	1	36088892	36093932	5041	+	ADPRS	protein_coding	chromosome	ADP-ribosylserine hydrolase [Source:HGNC Symbol;Acc:HGNC:21304]	ADPRS	54936
ENSG00000153898	4139.44	1.35661	0.712874	0.00151391	0.00767265	1	84925583	84997113	71531	-	MCOLN2	protein_coding	chromosome	mucolipin 2 [Source:HGNC Symbol;Acc:HGNC:13357]	MCOLN2	255231
ENSG00000285106	531.236	1.35655	0.519141	0.00026638	0.00180919	7	130791264	131110161	318898	-	AC016831.6	lncRNA	chromosome	novel transcript	AC016831.6	NA
ENSG00000172345	485.794	1.35602	0.180557	2.78123e-15	2.83629e-13	15	81309053	81324183	15131	-	STARD5	protein_coding	chromosome	StAR related lipid transfer domain containing 5 [Source:HGNC Symbol;Acc:HGNC:18065]	STARD5	80765
ENSG00000135245	334.079	1.35561	0.432553	5.53461e-05	0.000488748	7	128455849	128458418	2570	+	HILPDA	protein_coding	chromosome	hypoxia inducible lipid droplet associated [Source:HGNC Symbol;Acc:HGNC:28859]	HILPDA	29923
ENSG00000136682	1496.46	1.35492	0.183783	7.85963e-15	7.51905e-13	2	113437691	113496204	58514	+	CBWD2	protein_coding	chromosome	COBW domain containing 2 [Source:HGNC Symbol;Acc:HGNC:17907]	CBWD2	150472
ENSG00000011105	14.4214	1.35019	0.651599	0.00106155	0.00572832	12	3077355	3286564	209210	+	TSPAN9	protein_coding	chromosome	tetraspanin 9 [Source:HGNC Symbol;Acc:HGNC:21640]	TSPAN9	10867
ENSG00000125869	16.8892	1.34579	0.534924	0.000353383	0.00228646	20	9514358	9530524	16167	+	LAMP5	protein_coding	chromosome	lysosomal associated membrane protein family member 5 [Source:HGNC Symbol;Acc:HGNC:16097]	LAMP5	24141
ENSG00000183734	138.772	1.34376	0.296548	2.3005e-07	4.48709e-06	11	2268498	2270588	2091	-	ASCL2	protein_coding	chromosome	achaete-scute family bHLH transcription factor 2 [Source:HGNC Symbol;Acc:HGNC:739]	ASCL2	430
ENSG00000166920	19127.1	1.3436	0.461704	0.000113773	0.000899172	15	45430579	45448761	18183	+	C15orf48	protein_coding	chromosome	chromosome 15 open reading frame 48 [Source:HGNC Symbol;Acc:HGNC:29898]	C15orf48	84419
ENSG00000126947	438.771	1.34185	0.177107	1.67346e-15	1.74196e-13	X	101550547	101554700	4154	+	ARMCX1	protein_coding	chromosome	armadillo repeat containing X-linked 1 [Source:HGNC Symbol;Acc:HGNC:18073]	ARMCX1	51309
ENSG00000261884	531.569	1.34029	0.226055	1.34124e-10	6.20864e-09	16	67929614	67936017	6404	-	AC040162.1	protein_coding	chromosome	novel transcript	AC040162.1	NA
ENSG00000237980	24.9182	1.33999	0.411286	3.72826e-05	0.000351482	1	212653305	212665638	12334	-	LINC02773	lncRNA	chromosome	long intergenic non-protein coding RNA 2773 [Source:HGNC Symbol;Acc:HGNC:54293]	LINC02773	NA
ENSG00000178082	37.6692	1.33973	0.445008	8.36639e-05	0.000695699	17	29203426	29204474	1049	-	TWF1P1	processed_pseudogene	chromosome	twinfilin 1 pseudogene 1 [Source:HGNC Symbol;Acc:HGNC:21736]	TWF1P1	NA
ENSG00000176171	778.331	1.33908	0.46968	0.000136868	0.0010475	10	131966455	131982013	15559	-	BNIP3	protein_coding	chromosome	BCL2 interacting protein 3 [Source:HGNC Symbol;Acc:HGNC:1084]	BNIP3	664
ENSG00000271133	34.9621	1.33893	0.438955	7.38434e-05	0.000625955	7	20328299	20331747	3449	-	AC004130.2	lncRNA	chromosome	novel transcript, antisense to ITGB8	AC004130.2	NA
ENSG00000120875	1385.23	1.33715	0.428741	5.93392e-05	0.000519444	8	29333064	29350684	17621	-	DUSP4	protein_coding	chromosome	dual specificity phosphatase 4 [Source:HGNC Symbol;Acc:HGNC:3070]	DUSP4	1846
ENSG00000260231	198.267	1.33645	0.372886	1.18213e-05	0.000134708	7	140177184	140179640	2457	+	KDM7A-DT	lncRNA	chromosome	KDM7A divergent transcript [Source:HGNC Symbol;Acc:HGNC:48959]	KDM7A-DT	100134229
ENSG00000223960	998.186	1.33523	0.178374	3.34719e-15	3.36226e-13	2	178413635	178440243	26609	+	CHROMR	lncRNA	chromosome	cholesterol induced regulator of metabolism RNA [Source:HGNC Symbol;Acc:HGNC:54059]	CHROMR	101927027
ENSG00000274717	143.527	1.33418	0.535277	0.000382994	0.00245199	22	42791814	42794313	2500	-	AL049757.1	processed_pseudogene	chromosome	ADAM metallopeptidase with thrombospondin type 1 motif, 7 (ADAMTS7) pseudogene	AL049757.1	NA
ENSG00000173706	3136.07	1.33356	0.284	1.06614e-07	2.34341e-06	3	124965710	125055997	90288	-	HEG1	protein_coding	chromosome	heart development protein with EGF like domains 1 [Source:HGNC Symbol;Acc:HGNC:29227]	HEG1	57493
ENSG00000021355	7146.38	1.33241	0.226605	1.80448e-10	8.07394e-09	6	2832332	2841959	9628	-	SERPINB1	protein_coding	chromosome	serpin family B member 1 [Source:HGNC Symbol;Acc:HGNC:3311]	SERPINB1	1992
ENSG00000137947	2316.81	1.33216	0.224501	1.30441e-10	6.08017e-09	1	88852633	88891944	39312	-	GTF2B	protein_coding	chromosome	general transcription factor IIB [Source:HGNC Symbol;Acc:HGNC:4648]	GTF2B	2959
ENSG00000104375	1015.01	1.33081	0.158871	2.61435e-18	3.80596e-16	8	98371228	98942827	571600	-	STK3	protein_coding	chromosome	serine/threonine kinase 3 [Source:HGNC Symbol;Acc:HGNC:11406]	STK3	6788
ENSG00000206113	164.675	1.33004	0.593543	0.000737738	0.00421895	4	2418974	2462942	43969	+	CFAP99	protein_coding	chromosome	cilia and flagella associated protein 99 [Source:HGNC Symbol;Acc:HGNC:51180]	CFAP99	402160
ENSG00000163162	3942.22	1.32973	0.196542	6.08725e-13	4.30609e-11	2	101271219	101308701	37483	-	RNF149	protein_coding	chromosome	ring finger protein 149 [Source:HGNC Symbol;Acc:HGNC:23137]	RNF149	284996
ENSG00000162520	54.5366	1.32934	0.54723	0.000456777	0.00284444	1	32679906	32703596	23691	-	SYNC	protein_coding	chromosome	syncoilin, intermediate filament protein [Source:HGNC Symbol;Acc:HGNC:28897]	SYNC	81493
ENSG00000169184	311.002	1.32836	0.71284	0.00173823	0.00856936	22	27748277	27801756	53480	-	MN1	protein_coding	chromosome	MN1 proto-oncogene, transcriptional regulator [Source:HGNC Symbol;Acc:HGNC:7180]	MN1	4330
ENSG00000166801	2075.5	1.32761	0.211766	1.6291e-11	9.14205e-10	11	59142748	59155039	12292	+	FAM111A	protein_coding	chromosome	family with sequence similarity 111 member A [Source:HGNC Symbol;Acc:HGNC:24725]	FAM111A	63901
ENSG00000112773	3235.89	1.32726	0.384918	1.95137e-05	0.000205037	6	81491439	81752774	261336	-	TENT5A	protein_coding	chromosome	terminal nucleotidyltransferase 5A [Source:HGNC Symbol;Acc:HGNC:18345]	TENT5A	55603
ENSG00000071575	116.631	1.32635	0.487944	0.000206044	0.00146321	2	12716889	12742734	25846	+	TRIB2	protein_coding	chromosome	tribbles pseudokinase 2 [Source:HGNC Symbol;Acc:HGNC:30809]	TRIB2	28951
ENSG00000244731	126.599	1.322	0.251944	6.52685e-09	1.9718e-07	6	31982057	32002681	20625	+	C4A	protein_coding	chromosome	complement C4A (Rodgers blood group) [Source:HGNC Symbol;Acc:HGNC:1323]	C4A	c(720, 110384692)
ENSG00000278396	13.7451	1.31363	0.399733	3.48134e-05	0.000333366	14	93334528	93335057	530	+	AL122023.1	lncRNA	chromosome	novel transcript, sense intronic UNC79	AL122023.1	NA
ENSG00000166822	2136.8	1.31338	0.193083	4.73793e-13	3.39946e-11	16	75443054	75465497	22444	-	TMEM170A	protein_coding	chromosome	transmembrane protein 170A [Source:HGNC Symbol;Acc:HGNC:29577]	TMEM170A	124491
ENSG00000153147	6626.78	1.30948	0.201764	3.89731e-12	2.41657e-10	4	143513702	143557486	43785	+	SMARCA5	protein_coding	chromosome	SWI/SNF related, matrix associated, actin dependent regulator of chromatin, subfamily a, member 5 [Source:HGNC Symbol;Acc:HGNC:11101]	SMARCA5	8467
ENSG00000078053	44.8879	1.30942	0.841494	0.00317093	0.014004	7	38383704	38631420	247717	-	AMPH	protein_coding	chromosome	amphiphysin [Source:HGNC Symbol;Acc:HGNC:471]	AMPH	273
ENSG00000225131	101.055	1.30808	0.220315	1.28363e-10	5.99724e-09	13	48771128	48771827	700	+	PSME2P2	processed_pseudogene	chromosome	proteasome activator subunit 2 pseudogene 2 [Source:HGNC Symbol;Acc:HGNC:30160]	PSME2P2	NA
ENSG00000204592	45207.2	1.30629	0.165668	1.49346e-16	1.73431e-14	6	30489509	30494194	4686	+	HLA-E	protein_coding	chromosome	major histocompatibility complex, class I, E [Source:HGNC Symbol;Acc:HGNC:4962]	HLA-E	3133
ENSG00000111224	841.559	1.30558	0.177529	8.99819e-15	8.48702e-13	12	3791047	3873448	82402	-	PARP11	protein_coding	chromosome	poly(ADP-ribose) polymerase family member 11 [Source:HGNC Symbol;Acc:HGNC:1186]	PARP11	57097
ENSG00000107864	373.938	1.30403	0.258779	1.95771e-08	5.23098e-07	10	92046692	92291078	244387	-	CPEB3	protein_coding	chromosome	cytoplasmic polyadenylation element binding protein 3 [Source:HGNC Symbol;Acc:HGNC:21746]	CPEB3	22849
ENSG00000279861	296.416	1.30315	0.285532	2.01804e-07	4.01409e-06	19	47487638	47489519	1882	-	AC073548.1	TEC	chromosome	TEC	AC073548.1	NA
ENSG00000204217	5230.99	1.30259	0.200511	3.74528e-12	2.32949e-10	2	202376327	202567751	191425	+	BMPR2	protein_coding	chromosome	bone morphogenetic protein receptor type 2 [Source:HGNC Symbol;Acc:HGNC:1078]	BMPR2	659
ENSG00000104972	9488.39	1.29923	0.181333	3.6286e-14	3.05975e-12	19	54617158	54637528	20371	+	LILRB1	protein_coding	chromosome	leukocyte immunoglobulin like receptor B1 [Source:HGNC Symbol;Acc:HGNC:6605]	LILRB1	10859
ENSG00000272789	33.3412	1.29873	1.00492	0.00456309	0.0187905	2	127625997	127626848	852	-	AC010976.2	lncRNA	chromosome	novel transcript, antisense to MYO7B	AC010976.2	NA
ENSG00000138378	5687.99	1.29804	0.689513	0.00177676	0.00871465	2	191029576	191151596	122021	-	STAT4	protein_coding	chromosome	signal transducer and activator of transcription 4 [Source:HGNC Symbol;Acc:HGNC:11365]	STAT4	6775
ENSG00000130940	1137.65	1.29578	0.391846	3.30535e-05	0.000319868	1	10636604	10796650	160047	-	CASZ1	protein_coding	chromosome	castor zinc finger 1 [Source:HGNC Symbol;Acc:HGNC:26002]	CASZ1	54897
ENSG00000128512	19344.5	1.29532	0.271427	7.49328e-08	1.71653e-06	7	111726110	112206407	480298	-	DOCK4	protein_coding	chromosome	dedicator of cytokinesis 4 [Source:HGNC Symbol;Acc:HGNC:19192]	DOCK4	9732
ENSG00000259321	23.6452	1.29518	0.587346	0.000855323	0.00476656	14	24139445	24140444	1000	+	AL136295.2	lncRNA	chromosome	novel transcript	AL136295.2	NA
ENSG00000079332	5728.74	1.29501	0.219151	1.526e-10	6.95177e-09	10	70147289	70170523	23235	-	SAR1A	protein_coding	chromosome	secretion associated Ras related GTPase 1A [Source:HGNC Symbol;Acc:HGNC:10534]	SAR1A	56681
ENSG00000126091	253.867	1.29257	0.359271	1.16861e-05	0.000133545	1	43705824	43931165	225342	+	ST3GAL3	protein_coding	chromosome	ST3 beta-galactoside alpha-2,3-sialyltransferase 3 [Source:HGNC Symbol;Acc:HGNC:10866]	ST3GAL3	6487
ENSG00000179241	984.8	1.29244	0.187082	2.26865e-13	1.70701e-11	11	35943981	36232136	288156	+	LDLRAD3	protein_coding	chromosome	low density lipoprotein receptor class A domain containing 3 [Source:HGNC Symbol;Acc:HGNC:27046]	LDLRAD3	143458
ENSG00000112096	539195	1.29209	0.51836	0.000408241	0.00258561	6	159669069	159762529	93461	-	SOD2	protein_coding	chromosome	superoxide dismutase 2 [Source:HGNC Symbol;Acc:HGNC:11180]	SOD2	6648
ENSG00000186583	28.7932	1.28892	0.49871	0.000318248	0.00209283	8	144012280	144047114	34835	+	SPATC1	protein_coding	chromosome	spermatogenesis and centriole associated 1 [Source:HGNC Symbol;Acc:HGNC:30510]	SPATC1	375686
ENSG00000074964	4807.01	1.28583	0.20926	3.6082e-11	1.91263e-09	1	17539698	17697874	158177	+	ARHGEF10L	protein_coding	chromosome	Rho guanine nucleotide exchange factor 10 like [Source:HGNC Symbol;Acc:HGNC:25540]	ARHGEF10L	55160
ENSG00000234394	242.627	1.2853	1.08895	0.00515994	0.0207784	9	68306528	68330626	24099	+	AL353608.3	lncRNA	chromosome	uncharacterized LOC440896 [Source:NCBI gene (formerly Entrezgene);Acc:440896]	AL353608.3	440896
ENSG00000108679	1737.98	1.28415	0.303347	9.06771e-07	1.48589e-05	17	78971238	78979947	8710	-	LGALS3BP	protein_coding	chromosome	galectin 3 binding protein [Source:HGNC Symbol;Acc:HGNC:6564]	LGALS3BP	3959
ENSG00000185386	175.861	1.28273	0.550093	0.000634843	0.00373123	22	50263713	50270767	7055	-	MAPK11	protein_coding	chromosome	mitogen-activated protein kinase 11 [Source:HGNC Symbol;Acc:HGNC:6873]	MAPK11	5600
ENSG00000173727	20.6632	1.28163	0.501574	0.000349157	0.00226131	11	65455258	65466720	11463	+	AP000769.1	transcribed_unprocessed_pseudogene	chromosome	Finkel-Biskis-Reilly murine sarcoma virus (FBR-MuSV) ubiquitously expressed (FAU) pseudogene	AP000769.1	NA
ENSG00000226239	22.7074	1.28147	0.73799	0.00246519	0.0114003	20	32005671	32031591	25921	-	AL031658.1	lncRNA	chromosome	novel transcript	AL031658.1	NA
ENSG00000167207	529.044	1.28112	0.668141	0.00170657	0.00844251	16	50693588	50734041	40454	+	NOD2	protein_coding	chromosome	nucleotide binding oligomerization domain containing 2 [Source:HGNC Symbol;Acc:HGNC:5331]	NOD2	64127
ENSG00000105707	117.371	1.28045	1.02949	0.00499428	0.0202003	19	35040506	35066573	26068	+	HPN	protein_coding	chromosome	hepsin [Source:HGNC Symbol;Acc:HGNC:5155]	HPN	3249
ENSG00000172936	11786.7	1.28043	0.181715	8.55947e-14	6.93386e-12	3	38138478	38143022	4545	+	MYD88	protein_coding	chromosome	MYD88 innate immune signal transduction adaptor [Source:HGNC Symbol;Acc:HGNC:7562]	MYD88	4615
ENSG00000259529	443.072	1.28042	0.223205	4.27232e-10	1.75591e-08	14	24147548	24166452	18905	+	AL136295.5	protein_coding	chromosome	novel transcript	AL136295.5	NA
ENSG00000136643	2543.19	1.28041	0.244036	6.64671e-09	2.00199e-07	1	213051233	213274774	223542	+	RPS6KC1	protein_coding	chromosome	ribosomal protein S6 kinase C1 [Source:HGNC Symbol;Acc:HGNC:10439]	RPS6KC1	26750
ENSG00000159314	3094.75	1.28009	0.184721	1.95648e-13	1.48323e-11	17	45393902	45434421	40520	-	ARHGAP27	protein_coding	chromosome	Rho GTPase activating protein 27 [Source:HGNC Symbol;Acc:HGNC:31813]	ARHGAP27	201176
ENSG00000287733	121.532	1.2786	0.478695	0.000252553	0.00172931	7	135170816	135172414	1599	+	AC083862.2	lncRNA	chromosome	novel transcript	AC083862.2	NA
ENSG00000164930	119.761	1.27842	0.469237	0.000216228	0.00152262	8	103298433	103332866	34434	+	FZD6	protein_coding	chromosome	frizzled class receptor 6 [Source:HGNC Symbol;Acc:HGNC:4044]	FZD6	8323
ENSG00000151327	1317.91	1.27798	0.184248	1.8724e-13	1.44124e-11	14	35044907	35113130	68224	+	FAM177A1	protein_coding	chromosome	family with sequence similarity 177 member A1 [Source:HGNC Symbol;Acc:HGNC:19829]	FAM177A1	283635
ENSG00000110203	59.3454	1.27778	0.788536	0.00306816	0.013643	11	72114869	72139892	25024	+	FOLR3	protein_coding	chromosome	folate receptor gamma [Source:HGNC Symbol;Acc:HGNC:3795]	FOLR3	2352
ENSG00000107130	8283.7	1.27754	0.23856	3.70041e-09	1.18946e-07	9	130172404	130237303	64900	+	NCS1	protein_coding	chromosome	neuronal calcium sensor 1 [Source:HGNC Symbol;Acc:HGNC:3953]	NCS1	23413
ENSG00000198805	4480.41	1.27656	0.348314	9.21406e-06	0.000109793	14	20468954	20477089	8136	+	PNP	protein_coding	chromosome	purine nucleoside phosphorylase [Source:HGNC Symbol;Acc:HGNC:7892]	PNP	4860
ENSG00000185880	2289.29	1.27636	0.212716	8.83596e-11	4.27745e-09	15	44728988	44767829	38842	+	TRIM69	protein_coding	chromosome	tripartite motif containing 69 [Source:HGNC Symbol;Acc:HGNC:17857]	TRIM69	140691
ENSG00000100918	387.242	1.27421	0.332473	4.82342e-06	6.34179e-05	14	24171853	24180257	8405	+	REC8	protein_coding	chromosome	REC8 meiotic recombination protein [Source:HGNC Symbol;Acc:HGNC:16879]	REC8	9985
ENSG00000010818	11858.5	1.27311	0.475838	0.000251275	0.00172243	6	142751469	142956698	205230	-	HIVEP2	protein_coding	chromosome	HIVEP zinc finger 2 [Source:HGNC Symbol;Acc:HGNC:4921]	HIVEP2	3097
ENSG00000149554	210.37	1.27158	0.212786	1.02743e-10	4.91453e-09	11	125625665	125676255	50591	+	CHEK1	protein_coding	chromosome	checkpoint kinase 1 [Source:HGNC Symbol;Acc:HGNC:1925]	CHEK1	1111
ENSG00000230438	159.278	1.2713	0.829571	0.00359825	0.0154397	6	2851230	2881407	30178	-	SERPINB9P1	lncRNA	chromosome	serpin family B member 9 pseudogene 1 [Source:HGNC Symbol;Acc:HGNC:28590]	SERPINB9P1	NA
ENSG00000136689	106983	1.26961	0.420085	8.77433e-05	0.00072482	2	113107214	113134016	26803	+	IL1RN	protein_coding	chromosome	interleukin 1 receptor antagonist [Source:HGNC Symbol;Acc:HGNC:6000]	IL1RN	3557
ENSG00000146409	261.283	1.26712	0.262733	5.9374e-08	1.387e-06	6	132769370	132813339	43970	-	SLC18B1	protein_coding	chromosome	solute carrier family 18 member B1 [Source:HGNC Symbol;Acc:HGNC:21573]	SLC18B1	116843
ENSG00000141582	585.775	1.26695	0.282952	3.07767e-07	5.82756e-06	17	79833156	79839440	6285	-	CBX4	protein_coding	chromosome	chromobox 4 [Source:HGNC Symbol;Acc:HGNC:1554]	CBX4	8535
ENSG00000204020	26.2986	1.26678	0.570202	0.000862781	0.00480013	10	88759982	88779626	19645	+	LIPN	protein_coding	chromosome	lipase family member N [Source:HGNC Symbol;Acc:HGNC:23452]	LIPN	643418
ENSG00000227359	14.9271	1.26671	0.520615	0.000499028	0.0030564	2	113677702	113704078	26377	-	AC017074.1	lncRNA	chromosome	novel transcript	AC017074.1	NA
ENSG00000055130	4304.94	1.26578	0.174845	2.11892e-14	1.89196e-12	7	148697914	148801110	103197	+	CUL1	protein_coding	chromosome	cullin 1 [Source:HGNC Symbol;Acc:HGNC:2551]	CUL1	8454
ENSG00000122257	4089.5	1.26568	0.213638	1.40706e-10	6.48345e-09	16	24537693	24572863	35171	+	RBBP6	protein_coding	chromosome	RB binding protein 6, ubiquitin ligase [Source:HGNC Symbol;Acc:HGNC:9889]	RBBP6	5930
ENSG00000203814	17.89	1.26478	0.520821	0.000506866	0.00309042	1	149782689	149812373	29685	-	H2BC18	protein_coding	chromosome	H2B clustered histone 18 [Source:HGNC Symbol;Acc:HGNC:24700]	H2BC18	440689
ENSG00000087299	279.242	1.2644	0.365656	2.00594e-05	0.000209674	14	50237563	50312229	74667	-	L2HGDH	protein_coding	chromosome	L-2-hydroxyglutarate dehydrogenase [Source:HGNC Symbol;Acc:HGNC:20499]	L2HGDH	79944
ENSG00000106392	969.658	1.26427	0.202049	1.7853e-11	9.93535e-10	7	7156934	7248616	91683	+	C1GALT1	protein_coding	chromosome	core 1 synthase, glycoprotein-N-acetylgalactosamine 3-beta-galactosyltransferase 1 [Source:HGNC Symbol;Acc:HGNC:24337]	C1GALT1	56913
ENSG00000026508	161957	1.2642	0.431049	0.000117243	0.000920805	11	35138882	35232402	93521	+	CD44	protein_coding	chromosome	CD44 molecule (Indian blood group) [Source:HGNC Symbol;Acc:HGNC:1681]	CD44	960
ENSG00000273972	17.6938	1.26333	0.480986	0.000293423	0.00195518	15	45702640	45703183	544	+	AC068722.2	lncRNA	chromosome	novel transcript	AC068722.2	NA
ENSG00000116514	10886.3	1.25918	0.450554	0.000180261	0.00131307	1	32936445	32964809	28365	-	RNF19B	protein_coding	chromosome	ring finger protein 19B [Source:HGNC Symbol;Acc:HGNC:26886]	RNF19B	127544
ENSG00000274508	54.3953	1.25865	0.734437	0.00270457	0.0122846	16	55425574	55426130	557	-	AC007336.2	lncRNA	chromosome	novel transcript	AC007336.2	NA
ENSG00000196935	1708.23	1.25652	0.425915	0.000112168	0.000887536	12	63844700	64162217	317518	+	SRGAP1	protein_coding	chromosome	SLIT-ROBO Rho GTPase activating protein 1 [Source:HGNC Symbol;Acc:HGNC:17382]	SRGAP1	57522
ENSG00000240057	105.981	1.25471	0.507762	0.000458966	0.00285557	3	113019468	113184377	164910	+	AC078785.1	lncRNA	chromosome	uncharacterized LOC107986114 [Source:NCBI gene (formerly Entrezgene);Acc:107986114]	AC078785.1	107986114
ENSG00000276317	12.9105	1.25253	0.53008	0.000615439	0.00363438	20	62651272	62652186	915	-	AL357033.3	lncRNA	chromosome	novel transcript, antisense to SLCO4A1	AL357033.3	NA
ENSG00000137449	4239.25	1.25162	0.317692	3.20007e-06	4.46145e-05	4	15002481	15070153	67673	+	CPEB2	protein_coding	chromosome	cytoplasmic polyadenylation element binding protein 2 [Source:HGNC Symbol;Acc:HGNC:21745]	CPEB2	132864
ENSG00000274020	42.6031	1.25137	0.335521	7.36653e-06	9.09611e-05	1	148290889	148519604	228716	-	LINC01138	lncRNA	chromosome	long intergenic non-protein coding RNA 1138 [Source:HGNC Symbol;Acc:HGNC:49454]	LINC01138	NA
ENSG00000170542	20346.1	1.2502	0.751791	0.00302858	0.0135119	6	2887270	2903309	16040	-	SERPINB9	protein_coding	chromosome	serpin family B member 9 [Source:HGNC Symbol;Acc:HGNC:8955]	SERPINB9	5272
ENSG00000112394	1373.99	1.24994	0.267776	1.27544e-07	2.72302e-06	6	111087503	111231194	143692	+	SLC16A10	protein_coding	chromosome	solute carrier family 16 member 10 [Source:HGNC Symbol;Acc:HGNC:17027]	SLC16A10	117247
ENSG00000170222	149.006	1.24843	0.193669	5.29605e-12	3.24383e-10	17	10697594	10711558	13965	+	ADPRM	protein_coding	chromosome	ADP-ribose/CDP-alcohol diphosphatase, manganese dependent [Source:HGNC Symbol;Acc:HGNC:30925]	ADPRM	56985
ENSG00000137275	4301.97	1.24716	0.19851	1.5292e-11	8.65399e-10	6	3063824	3115187	51364	+	RIPK1	protein_coding	chromosome	receptor interacting serine/threonine kinase 1 [Source:HGNC Symbol;Acc:HGNC:10019]	RIPK1	8737
ENSG00000113583	3135.04	1.24675	0.188574	1.76883e-12	1.15003e-10	5	133955510	133968674	13165	-	C5orf15	protein_coding	chromosome	chromosome 5 open reading frame 15 [Source:HGNC Symbol;Acc:HGNC:20656]	C5orf15	56951
ENSG00000108688	1161.78	1.24613	0.381474	4.01299e-05	0.000374284	17	34270221	34272242	2022	+	CCL7	protein_coding	chromosome	C-C motif chemokine ligand 7 [Source:HGNC Symbol;Acc:HGNC:10634]	CCL7	6354
ENSG00000154240	19.5629	1.24572	0.555263	0.000847255	0.00473078	17	65635537	66192133	556597	-	CEP112	protein_coding	chromosome	centrosomal protein 112 [Source:HGNC Symbol;Acc:HGNC:28514]	CEP112	201134
ENSG00000237484	37.2101	1.24153	0.33239	7.28125e-06	9.0074e-05	21	24306939	24547942	241004	+	LINC01684	lncRNA	chromosome	long intergenic non-protein coding RNA 1684 [Source:HGNC Symbol;Acc:HGNC:52472]	LINC01684	105372751
ENSG00000253320	1406.14	1.24068	0.607158	0.00139074	0.00714063	8	102864271	103002424	138154	+	MAILR	lncRNA	chromosome	macrophage interferon regulatory lncRNA [Source:HGNC Symbol;Acc:HGNC:51558]	MAILR	NA
ENSG00000166527	165.774	1.24004	0.475048	0.000318216	0.00209283	12	8509475	8522366	12892	+	CLEC4D	protein_coding	chromosome	C-type lectin domain family 4 member D [Source:HGNC Symbol;Acc:HGNC:14554]	CLEC4D	338339
ENSG00000235385	46.5523	1.23842	0.59737	0.00130255	0.0067811	X	13266048	13303452	37405	-	LINC02154	lncRNA	chromosome	long intergenic non-protein coding RNA 2154 [Source:HGNC Symbol;Acc:HGNC:53015]	LINC02154	109729169
ENSG00000145901	54277.2	1.23665	0.454915	0.000233654	0.0016209	5	151029945	151093577	63633	-	TNIP1	protein_coding	chromosome	TNFAIP3 interacting protein 1 [Source:HGNC Symbol;Acc:HGNC:16903]	TNIP1	10318
ENSG00000178202	804.033	1.2362	0.220555	9.34098e-10	3.45599e-08	11	108472112	108498384	26273	-	POGLUT3	protein_coding	chromosome	protein O-glucosyltransferase 3 [Source:HGNC Symbol;Acc:HGNC:28496]	POGLUT3	143888
ENSG00000117020	2825.34	1.23592	0.37003	3.14741e-05	0.000307098	1	243488233	243851079	362847	-	AKT3	protein_coding	chromosome	AKT serine/threonine kinase 3 [Source:HGNC Symbol;Acc:HGNC:393]	AKT3	10000
ENSG00000083799	5844.38	1.23465	0.246628	2.40935e-08	6.3108e-07	16	50742050	50801935	59886	+	CYLD	protein_coding	chromosome	CYLD lysine 63 deubiquitinase [Source:HGNC Symbol;Acc:HGNC:2584]	CYLD	1540
ENSG00000110080	766.847	1.23097	0.37095	3.4146e-05	0.000328541	11	126355640	126440344	84705	+	ST3GAL4	protein_coding	chromosome	ST3 beta-galactoside alpha-2,3-sialyltransferase 4 [Source:HGNC Symbol;Acc:HGNC:10864]	ST3GAL4	6484
ENSG00000023608	357.442	1.22846	0.215253	5.20386e-10	2.05394e-08	14	61762420	61796428	34009	+	SNAPC1	protein_coding	chromosome	small nuclear RNA activating complex polypeptide 1 [Source:HGNC Symbol;Acc:HGNC:11134]	SNAPC1	6617
ENSG00000175354	2410.71	1.22738	0.241365	1.60929e-08	4.42279e-07	18	12785478	12929643	144166	-	PTPN2	protein_coding	chromosome	protein tyrosine phosphatase non-receptor type 2 [Source:HGNC Symbol;Acc:HGNC:9650]	PTPN2	5771
ENSG00000257027	466.331	1.2268	0.38162	4.90417e-05	0.000441419	12	9658567	9662085	3519	+	AC010186.3	lncRNA	chromosome	novel transcript	AC010186.3	NA
ENSG00000120526	800.833	1.22564	0.188745	3.91837e-12	2.42215e-10	8	109240919	109334121	93203	-	NUDCD1	protein_coding	chromosome	NudC domain containing 1 [Source:HGNC Symbol;Acc:HGNC:24306]	NUDCD1	84955
ENSG00000204520	1329.91	1.22556	0.30713	2.66351e-06	3.81669e-05	6	31399784	31415315	15532	+	MICA	protein_coding	chromosome	MHC class I polypeptide-related sequence A [Source:HGNC Symbol;Acc:HGNC:7090]	MICA	100507436
ENSG00000164327	3982.4	1.22499	0.185664	1.95749e-12	1.26045e-10	5	38937920	39074399	136480	-	RICTOR	protein_coding	chromosome	RPTOR independent companion of MTOR complex 2 [Source:HGNC Symbol;Acc:HGNC:28611]	RICTOR	253260
ENSG00000174945	557.189	1.22409	0.664448	0.00224907	0.010566	7	2679522	2775500	95979	+	AMZ1	protein_coding	chromosome	archaelysin family metallopeptidase 1 [Source:HGNC Symbol;Acc:HGNC:22231]	AMZ1	155185
ENSG00000171109	3002.28	1.22373	0.309928	3.16996e-06	4.42868e-05	3	179347709	179394936	47228	+	MFN1	protein_coding	chromosome	mitofusin 1 [Source:HGNC Symbol;Acc:HGNC:18262]	MFN1	55669
ENSG00000114450	10568.2	1.22058	0.207523	1.8617e-10	8.29301e-09	3	179396088	179451476	55389	-	GNB4	protein_coding	chromosome	G protein subunit beta 4 [Source:HGNC Symbol;Acc:HGNC:20731]	GNB4	59345
ENSG00000233621	305.985	1.22034	0.248593	3.98674e-08	9.73829e-07	1	37350934	37474411	123478	-	LINC01137	lncRNA	chromosome	long intergenic non-protein coding RNA 1137 [Source:HGNC Symbol;Acc:HGNC:49453]	LINC01137	728431
ENSG00000104450	280.392	1.22012	0.335964	1.10654e-05	0.000127322	8	100157906	100259278	101373	+	SPAG1	protein_coding	chromosome	sperm associated antigen 1 [Source:HGNC Symbol;Acc:HGNC:11212]	SPAG1	6674
ENSG00000105849	1593.53	1.21952	0.250269	4.78317e-08	1.15082e-06	7	19695461	19709037	13577	-	POLR1F	protein_coding	chromosome	RNA polymerase I subunit F [Source:HGNC Symbol;Acc:HGNC:18027]	POLR1F	221830
ENSG00000135655	6177.99	1.21939	0.155812	2.44211e-16	2.72567e-14	12	62260338	62417431	157094	+	USP15	protein_coding	chromosome	ubiquitin specific peptidase 15 [Source:HGNC Symbol;Acc:HGNC:12613]	USP15	9958
ENSG00000234883	4491.35	1.21901	0.676513	0.00247288	0.0114312	21	25561909	25575168	13260	+	MIR155HG	lncRNA	chromosome	MIR155 host gene [Source:HGNC Symbol;Acc:HGNC:35460]	MIR155HG	114614
ENSG00000143344	9195.82	1.21792	0.348365	1.83748e-05	0.000194714	1	183636085	183928532	292448	+	RGL1	protein_coding	chromosome	ral guanine nucleotide dissociation stimulator like 1 [Source:HGNC Symbol;Acc:HGNC:30281]	RGL1	23179
ENSG00000095397	507.595	1.21783	0.401519	9.06119e-05	0.000744842	9	114402080	114505473	103394	-	WHRN	protein_coding	chromosome	whirlin [Source:HGNC Symbol;Acc:HGNC:16361]	WHRN	25861
ENSG00000142227	11232.7	1.21711	0.288632	1.02809e-06	1.65765e-05	19	48321509	48330553	9045	+	EMP3	protein_coding	chromosome	epithelial membrane protein 3 [Source:HGNC Symbol;Acc:HGNC:3335]	EMP3	2014
ENSG00000147050	3189	1.21681	0.314705	4.44687e-06	5.94e-05	X	44873188	45112779	239592	+	KDM6A	protein_coding	chromosome	lysine demethylase 6A [Source:HGNC Symbol;Acc:HGNC:12637]	KDM6A	7403
ENSG00000127311	258.379	1.21586	0.267343	2.30909e-07	4.49948e-06	12	66302493	66343643	41151	+	HELB	protein_coding	chromosome	DNA helicase B [Source:HGNC Symbol;Acc:HGNC:17196]	HELB	92797
ENSG00000105499	650.666	1.21484	0.343832	1.60852e-05	0.000174771	19	48047843	48110817	62975	-	PLA2G4C	protein_coding	chromosome	phospholipase A2 group IVC [Source:HGNC Symbol;Acc:HGNC:9037]	PLA2G4C	8605
ENSG00000171943	1551.92	1.21372	0.400926	9.28282e-05	0.000757789	1	121184811	121392874	208064	+	SRGAP2C	protein_coding	chromosome	SLIT-ROBO Rho GTPase activating protein 2C [Source:HGNC Symbol;Acc:HGNC:30584]	SRGAP2C	653464
ENSG00000169228	998.937	1.21343	0.246284	3.66068e-08	9.06819e-07	5	177301198	177303744	2547	-	RAB24	protein_coding	chromosome	RAB24, member RAS oncogene family [Source:HGNC Symbol;Acc:HGNC:9765]	RAB24	53917
ENSG00000179604	403.553	1.21326	0.256147	9.41057e-08	2.08444e-06	17	73283624	73312005	28382	-	CDC42EP4	protein_coding	chromosome	CDC42 effector protein 4 [Source:HGNC Symbol;Acc:HGNC:17147]	CDC42EP4	23580
ENSG00000072682	782.609	1.21223	0.374521	4.63281e-05	0.00042213	5	132190147	132295315	105169	-	P4HA2	protein_coding	chromosome	prolyl 4-hydroxylase subunit alpha 2 [Source:HGNC Symbol;Acc:HGNC:8547]	P4HA2	8974
ENSG00000243414	398.298	1.20917	0.313159	4.57886e-06	6.0719e-05	5	115578496	115602479	23984	-	TICAM2	protein_coding	chromosome	toll like receptor adaptor molecule 2 [Source:HGNC Symbol;Acc:HGNC:21354]	TICAM2	353376
ENSG00000235859	260.667	1.20814	0.290134	1.30257e-06	2.04283e-05	7	30371508	30372741	1234	+	AC006978.1	processed_pseudogene	chromosome	proteasome (prosome, macropain) 26S subunit, ATPase, 5 (PSMC5) pseudogene	AC006978.1	NA
ENSG00000128016	5394.31	1.20791	0.373413	4.6896e-05	0.000426116	19	39406847	39409412	2566	+	ZFP36	protein_coding	chromosome	ZFP36 ring finger protein [Source:HGNC Symbol;Acc:HGNC:12862]	ZFP36	7538
ENSG00000154305	2749.31	1.20784	0.177031	4.25927e-13	3.07801e-11	1	222618097	222668007	49911	+	MIA3	protein_coding	chromosome	MIA SH3 domain ER export factor 3 [Source:HGNC Symbol;Acc:HGNC:24008]	MIA3	375056
ENSG00000235888	24.3651	1.20696	0.741925	0.00356667	0.0153304	21	38988569	39062894	74326	-	AF064858.1	lncRNA	chromosome	novel transcript	AF064858.1	NA
ENSG00000214855	12.8939	1.20347	0.552744	0.00107845	0.00580391	19	44926804	44931386	4583	+	APOC1P1	transcribed_unprocessed_pseudogene	chromosome	apolipoprotein C1 pseudogene 1 [Source:HGNC Symbol;Acc:HGNC:608]	APOC1P1	342
ENSG00000153094	992.044	1.20223	0.374161	5.08663e-05	0.000455394	2	111119378	111168445	49068	+	BCL2L11	protein_coding	chromosome	BCL2 like 11 [Source:HGNC Symbol;Acc:HGNC:994]	BCL2L11	10018
ENSG00000151466	272.193	1.20138	0.230914	8.82992e-09	2.57839e-07	4	128864921	129093600	228680	-	SCLT1	protein_coding	chromosome	sodium channel and clathrin linker 1 [Source:HGNC Symbol;Acc:HGNC:26406]	SCLT1	132320
ENSG00000152492	2043.25	1.19729	0.252061	8.93248e-08	1.9873e-06	3	191329085	191398659	69575	+	CCDC50	protein_coding	chromosome	coiled-coil domain containing 50 [Source:HGNC Symbol;Acc:HGNC:18111]	CCDC50	152137
ENSG00000182621	174.627	1.19618	0.409178	0.000132532	0.00101936	20	8077251	8968360	891110	+	PLCB1	protein_coding	chromosome	phospholipase C beta 1 [Source:HGNC Symbol;Acc:HGNC:15917]	PLCB1	23236
ENSG00000177917	915.751	1.19453	0.180477	1.73231e-12	1.12994e-10	2	152717893	152762396	44504	+	ARL6IP6	protein_coding	chromosome	ADP ribosylation factor like GTPase 6 interacting protein 6 [Source:HGNC Symbol;Acc:HGNC:24048]	ARL6IP6	151188
ENSG00000102531	6937.96	1.19445	0.18844	1.09932e-11	6.42014e-10	13	48975912	49209779	233868	+	FNDC3A	protein_coding	chromosome	fibronectin type III domain containing 3A [Source:HGNC Symbol;Acc:HGNC:20296]	FNDC3A	22862
ENSG00000047365	2284.69	1.19348	0.346574	2.28937e-05	0.000235241	4	35948221	36244514	296294	-	ARAP2	protein_coding	chromosome	ArfGAP with RhoGAP domain, ankyrin repeat and PH domain 2 [Source:HGNC Symbol;Acc:HGNC:16924]	ARAP2	116984
ENSG00000158296	11.2693	1.19236	0.506511	0.000697138	0.00402804	20	46557823	46684467	126645	-	SLC13A3	protein_coding	chromosome	solute carrier family 13 member 3 [Source:HGNC Symbol;Acc:HGNC:14430]	SLC13A3	64849
ENSG00000103966	7452.9	1.19062	0.164428	2.16935e-14	1.92842e-12	15	41895933	41972557	76625	-	EHD4	protein_coding	chromosome	EH domain containing 4 [Source:HGNC Symbol;Acc:HGNC:3245]	EHD4	30844
ENSG00000125266	23.3282	1.18952	0.502719	0.0006783	0.00393731	13	106489745	106535662	45918	-	EFNB2	protein_coding	chromosome	ephrin B2 [Source:HGNC Symbol;Acc:HGNC:3227]	EFNB2	1948
ENSG00000116668	437.805	1.18924	0.203	2.18753e-10	9.57463e-09	1	185157080	185291781	134702	+	SWT1	protein_coding	chromosome	SWT1 RNA endoribonuclease homolog [Source:HGNC Symbol;Acc:HGNC:16785]	SWT1	54823
ENSG00000213949	885.244	1.18905	0.738173	0.00382529	0.0162387	5	52787916	52959209	171294	+	ITGA1	protein_coding	chromosome	integrin subunit alpha 1 [Source:HGNC Symbol;Acc:HGNC:6134]	ITGA1	3672
ENSG00000089041	13914.6	1.18838	0.572141	0.00141764	0.00725615	12	121132819	121188032	55214	+	P2RX7	protein_coding	chromosome	purinergic receptor P2X 7 [Source:HGNC Symbol;Acc:HGNC:8537]	P2RX7	5027
ENSG00000008294	30631.5	1.18745	0.323044	9.70535e-06	0.000114425	17	50962174	51120868	158695	-	SPAG9	protein_coding	chromosome	sperm associated antigen 9 [Source:HGNC Symbol;Acc:HGNC:14524]	SPAG9	9043
ENSG00000116132	43.0324	1.18571	0.92872	0.0062307	0.024126	1	170662728	170739421	76694	+	PRRX1	protein_coding	chromosome	paired related homeobox 1 [Source:HGNC Symbol;Acc:HGNC:9142]	PRRX1	5396
ENSG00000146776	681.144	1.18445	0.205197	3.66003e-10	1.52869e-08	7	105604772	105876599	271828	-	ATXN7L1	protein_coding	chromosome	ataxin 7 like 1 [Source:HGNC Symbol;Acc:HGNC:22210]	ATXN7L1	222255
ENSG00000219529	11.8442	1.18272	0.537975	0.00106187	0.00572841	11	77813319	77813676	358	-	AP000580.1	processed_pseudogene	chromosome	ribosomal protein S20 (RPS20) pseudogene	AP000580.1	NA
ENSG00000102081	2270.18	1.18137	0.169143	1.39333e-13	1.10205e-11	X	147911919	147951125	39207	+	FMR1	protein_coding	chromosome	FMRP translational regulator 1 [Source:HGNC Symbol;Acc:HGNC:3775]	FMR1	2332
ENSG00000138316	43.1112	1.18088	0.468964	0.000453827	0.00282951	10	70672506	70762441	89936	+	ADAMTS14	protein_coding	chromosome	ADAM metallopeptidase with thrombospondin type 1 motif 14 [Source:HGNC Symbol;Acc:HGNC:14899]	ADAMTS14	140766
ENSG00000165304	111.766	1.18076	0.449581	0.000333198	0.00217618	9	36572862	36677683	104822	+	MELK	protein_coding	chromosome	maternal embryonic leucine zipper kinase [Source:HGNC Symbol;Acc:HGNC:16870]	MELK	9833
ENSG00000116001	2107.77	1.18008	0.155983	1.90854e-15	1.97642e-13	2	70209444	70248660	39217	-	TIA1	protein_coding	chromosome	TIA1 cytotoxic granule associated RNA binding protein [Source:HGNC Symbol;Acc:HGNC:11802]	TIA1	7072
ENSG00000172380	221.106	1.17963	0.288571	1.85669e-06	2.78934e-05	1	67701475	67833467	131993	-	GNG12	protein_coding	chromosome	G protein subunit gamma 12 [Source:HGNC Symbol;Acc:HGNC:19663]	GNG12	55970
ENSG00000144445	381.234	1.17948	0.186548	1.23192e-11	7.15295e-10	2	210021421	210171409	149989	-	KANSL1L	protein_coding	chromosome	KAT8 regulatory NSL complex subunit 1 like [Source:HGNC Symbol;Acc:HGNC:26310]	KANSL1L	151050
ENSG00000179344	8963.86	1.17832	0.615065	0.00210421	0.00999781	6	32659467	32668383	8917	-	HLA-DQB1	protein_coding	chromosome	major histocompatibility complex, class II, DQ beta 1 [Source:HGNC Symbol;Acc:HGNC:4944]	HLA-DQB1	3119
ENSG00000185722	6858.09	1.17659	0.160226	1.02694e-14	9.64076e-13	17	4163821	4263995	100175	-	ANKFY1	protein_coding	chromosome	ankyrin repeat and FYVE domain containing 1 [Source:HGNC Symbol;Acc:HGNC:20763]	ANKFY1	51479
ENSG00000135722	142.272	1.17554	0.207696	7.10517e-10	2.72931e-08	16	67159932	67164570	4639	+	FBXL8	protein_coding	chromosome	F-box and leucine rich repeat protein 8 [Source:HGNC Symbol;Acc:HGNC:17875]	FBXL8	55336
ENSG00000260997	1022.55	1.17521	0.653149	0.0027279	0.0123626	7	44958999	44960909	1911	-	AC004847.1	lncRNA	chromosome	novel transcript, overlapping MYO1G	AC004847.1	NA
ENSG00000215304	22.2324	1.17508	0.363821	4.98099e-05	0.000447675	15	32398956	32435233	36278	-	AC135983.1	lncRNA	chromosome	novel transcript	AC135983.1	NA
ENSG00000134594	87.3365	1.17481	0.582727	0.0016827	0.00836147	X	130171962	130184870	12909	+	RAB33A	protein_coding	chromosome	RAB33A, member RAS oncogene family [Source:HGNC Symbol;Acc:HGNC:9773]	RAB33A	9363
ENSG00000181649	655.393	1.17128	0.410561	0.000171372	0.00126158	11	2928273	2929420	1148	-	PHLDA2	protein_coding	chromosome	pleckstrin homology like domain family A member 2 [Source:HGNC Symbol;Acc:HGNC:12385]	PHLDA2	7262
ENSG00000254838	726.591	1.17114	0.257094	2.32504e-07	4.52616e-06	11	6713536	6746439	32904	-	GVINP1	transcribed_unprocessed_pseudogene	chromosome	GTPase, very large interferon inducible pseudogene 1 [Source:HGNC Symbol;Acc:HGNC:25813]	GVINP1	387751
ENSG00000198576	79.14	1.1701	0.698987	0.00355095	0.0152825	8	142611049	142614479	3431	-	ARC	protein_coding	chromosome	activity regulated cytoskeleton associated protein [Source:HGNC Symbol;Acc:HGNC:648]	ARC	23237
ENSG00000163378	3188.21	1.16989	0.390499	0.000109257	0.000868609	3	68975217	69013684	38468	-	EOGT	protein_coding	chromosome	EGF domain specific O-linked N-acetylglucosamine transferase [Source:HGNC Symbol;Acc:HGNC:28526]	EOGT	285203
ENSG00000133574	369.056	1.16941	0.462282	0.000447688	0.00279927	7	150567369	150573953	6585	+	GIMAP4	protein_coding	chromosome	GTPase, IMAP family member 4 [Source:HGNC Symbol;Acc:HGNC:21872]	GIMAP4	55303
ENSG00000169432	64.8351	1.16635	0.413596	0.000191087	0.00137448	2	166195185	166376001	180817	-	SCN9A	protein_coding	chromosome	sodium voltage-gated channel alpha subunit 9 [Source:HGNC Symbol;Acc:HGNC:10597]	SCN9A	6335
ENSG00000100209	230.951	1.16627	0.167352	1.57277e-13	1.22469e-11	22	28742039	28757515	15477	+	HSCB	protein_coding	chromosome	HscB mitochondrial iron-sulfur cluster cochaperone [Source:HGNC Symbol;Acc:HGNC:28913]	HSCB	150274
ENSG00000170113	1383.43	1.16327	0.171461	5.72981e-13	4.08198e-11	15	22773063	22829789	56727	+	NIPA1	protein_coding	chromosome	NIPA magnesium transporter 1 [Source:HGNC Symbol;Acc:HGNC:17043]	NIPA1	123606
ENSG00000069399	4635.25	1.16306	0.244651	9.04807e-08	2.01079e-06	19	44747705	44760044	12340	+	BCL3	protein_coding	chromosome	BCL3 transcription coactivator [Source:HGNC Symbol;Acc:HGNC:998]	BCL3	602
ENSG00000173567	22.6767	1.16236	0.591254	0.00193836	0.00935197	2	26308173	26346817	38645	-	ADGRF3	protein_coding	chromosome	adhesion G protein-coupled receptor F3 [Source:HGNC Symbol;Acc:HGNC:18989]	ADGRF3	165082
ENSG00000115109	66.3429	1.162	0.40038	0.000148973	0.00112471	2	120013077	120179119	166043	+	EPB41L5	protein_coding	chromosome	erythrocyte membrane protein band 4.1 like 5 [Source:HGNC Symbol;Acc:HGNC:19819]	EPB41L5	57669
ENSG00000204264	2667.15	1.16121	0.250206	1.565e-07	3.23055e-06	6	32840717	32844679	3963	-	PSMB8	protein_coding	chromosome	proteasome 20S subunit beta 8 [Source:HGNC Symbol;Acc:HGNC:9545]	PSMB8	5696
ENSG00000070731	361.387	1.16099	0.617113	0.00235403	0.0109575	17	76565377	76586956	21580	-	ST6GALNAC2	protein_coding	chromosome	ST6 N-acetylgalactosaminide alpha-2,6-sialyltransferase 2 [Source:HGNC Symbol;Acc:HGNC:10867]	ST6GALNAC2	10610
ENSG00000170175	181.787	1.16017	0.325396	1.52509e-05	0.000167518	17	7445061	7457710	12650	+	CHRNB1	protein_coding	chromosome	cholinergic receptor nicotinic beta 1 subunit [Source:HGNC Symbol;Acc:HGNC:1961]	CHRNB1	1140
ENSG00000175164	24.9238	1.15891	0.820053	0.00566509	0.0223906	9	133233278	133276024	42747	-	ABO	protein_coding	chromosome	ABO, alpha 1-3-N-acetylgalactosaminyltransferase and alpha 1-3-galactosyltransferase [Source:HGNC Symbol;Acc:HGNC:79]	ABO	28
ENSG00000183570	113.362	1.15779	0.425341	0.000260703	0.00177784	21	45643694	45942454	298761	+	PCBP3	protein_coding	chromosome	poly(rC) binding protein 3 [Source:HGNC Symbol;Acc:HGNC:8651]	PCBP3	54039
ENSG00000136732	1768.06	1.15713	0.242839	8.62431e-08	1.93158e-06	2	126656133	126696667	40535	+	GYPC	protein_coding	chromosome	glycophorin C (Gerbich blood group) [Source:HGNC Symbol;Acc:HGNC:4704]	GYPC	2995
ENSG00000196954	5185.91	1.15301	0.346811	3.69272e-05	0.000348874	11	104942866	104969366	26501	-	CASP4	protein_coding	chromosome	caspase 4 [Source:HGNC Symbol;Acc:HGNC:1505]	CASP4	837
ENSG00000269826	182.722	1.14837	1.14014	0.0079542	0.0293211	16	86347387	86349611	2225	+	AC092327.2	lncRNA	chromosome	novel transcript	AC092327.2	NA
ENSG00000102218	5986.44	1.14824	0.269055	8.83284e-07	1.45691e-05	X	46837043	46882358	45316	+	RP2	protein_coding	chromosome	RP2 activator of ARL3 GTPase [Source:HGNC Symbol;Acc:HGNC:10274]	RP2	6102
ENSG00000197102	31364.1	1.1481	0.0967026	8.67066e-34	3.62903e-31	14	101964573	102056443	91871	+	DYNC1H1	protein_coding	chromosome	dynein cytoplasmic 1 heavy chain 1 [Source:HGNC Symbol;Acc:HGNC:2961]	DYNC1H1	1778
ENSG00000159399	23469	1.14685	0.278798	1.72774e-06	2.61768e-05	2	74834127	74893359	59233	+	HK2	protein_coding	chromosome	hexokinase 2 [Source:HGNC Symbol;Acc:HGNC:4923]	HK2	3099
ENSG00000128590	3834.48	1.14575	0.287101	2.9003e-06	4.10331e-05	7	108569867	108574850	4984	+	DNAJB9	protein_coding	chromosome	DnaJ heat shock protein family (Hsp40) member B9 [Source:HGNC Symbol;Acc:HGNC:6968]	DNAJB9	4189
ENSG00000166881	3228.56	1.14506	0.285574	2.68329e-06	3.84229e-05	12	57055643	57088063	32421	-	NEMP1	protein_coding	chromosome	nuclear envelope integral membrane protein 1 [Source:HGNC Symbol;Acc:HGNC:29001]	NEMP1	23306
ENSG00000238000	108.978	1.14287	0.246431	1.62204e-07	3.32858e-06	5	98213402	98214121	720	+	PSME2P1	processed_pseudogene	chromosome	proteasome activator subunit 2 pseudogene 1 [Source:HGNC Symbol;Acc:HGNC:20632]	PSME2P1	NA
ENSG00000130303	4786.12	1.14007	0.190515	1.06689e-10	5.07911e-09	19	17402939	17405630	2692	-	BST2	protein_coding	chromosome	bone marrow stromal cell antigen 2 [Source:HGNC Symbol;Acc:HGNC:1119]	BST2	684
ENSG00000218565	58.9402	1.13855	0.632618	0.00294727	0.0132167	6	139338018	139339580	1563	+	AL592429.1	processed_pseudogene	chromosome	DnaJ (Hsp40) homolog, subfamily C, member 7 (DNAJC7) pseudogene	AL592429.1	NA
ENSG00000087008	2235.74	1.13732	0.211064	3.41684e-09	1.10538e-07	4	8366282	8440723	74442	-	ACOX3	protein_coding	chromosome	acyl-CoA oxidase 3, pristanoyl [Source:HGNC Symbol;Acc:HGNC:121]	ACOX3	8310
ENSG00000157827	6502.04	1.13587	0.293841	4.89998e-06	6.42143e-05	2	152335174	152649826	314653	+	FMNL2	protein_coding	chromosome	formin like 2 [Source:HGNC Symbol;Acc:HGNC:18267]	FMNL2	114793
ENSG00000176438	2698.3	1.13582	0.268015	1.02203e-06	1.6492e-05	14	95407266	95475836	68571	-	SYNE3	protein_coding	chromosome	spectrin repeat containing nuclear envelope family member 3 [Source:HGNC Symbol;Acc:HGNC:19861]	SYNE3	161176
ENSG00000261644	88.5489	1.13322	0.398154	0.000185687	0.00134237	16	50727417	50742815	15399	-	AC007728.2	lncRNA	chromosome	novel transcript, antisense to CYLD and NOD2	AC007728.2	NA
ENSG00000117280	2341.37	1.13201	0.24114	1.25015e-07	2.68043e-06	1	205767986	205775482	7497	-	RAB29	protein_coding	chromosome	RAB29, member RAS oncogene family [Source:HGNC Symbol;Acc:HGNC:9789]	RAB29	8934
ENSG00000257390	19.2233	1.1314	0.768801	0.00556314	0.0220717	12	55757275	55827546	70272	-	AC023055.1	protein_coding	chromosome	novel protein	AC023055.1	NA
ENSG00000198785	72.6918	1.13131	0.511489	0.0011287	0.00602647	9	101569352	101738647	169296	-	GRIN3A	protein_coding	chromosome	glutamate ionotropic receptor NMDA type subunit 3A [Source:HGNC Symbol;Acc:HGNC:16767]	GRIN3A	116443
ENSG00000034677	6166.27	1.12735	0.34079	4.06105e-05	0.000377541	8	100257060	100336218	79159	-	RNF19A	protein_coding	chromosome	ring finger protein 19A, RBR E3 ubiquitin protein ligase [Source:HGNC Symbol;Acc:HGNC:13432]	RNF19A	25897
ENSG00000111266	604.675	1.12707	0.362079	7.93638e-05	0.000665728	12	12473282	12562863	89582	-	DUSP16	protein_coding	chromosome	dual specificity phosphatase 16 [Source:HGNC Symbol;Acc:HGNC:17909]	DUSP16	80824
ENSG00000150347	2675.35	1.12616	0.43384	0.000398548	0.00253862	10	61901684	62096944	195261	+	ARID5B	protein_coding	chromosome	AT-rich interaction domain 5B [Source:HGNC Symbol;Acc:HGNC:17362]	ARID5B	84159
ENSG00000187479	269.935	1.12609	0.937963	0.00787175	0.0290682	11	43925342	43943878	18537	+	C11orf96	protein_coding	chromosome	chromosome 11 open reading frame 96 [Source:HGNC Symbol;Acc:HGNC:38675]	C11orf96	387763
ENSG00000114166	1191.19	1.1242	0.217117	1.08482e-08	3.13584e-07	3	20040446	20154404	113959	+	KAT2B	protein_coding	chromosome	lysine acetyltransferase 2B [Source:HGNC Symbol;Acc:HGNC:8638]	KAT2B	8850
ENSG00000198089	1336.96	1.12403	0.237937	1.09282e-07	2.39419e-06	22	31488688	31618588	129901	+	SFI1	protein_coding	chromosome	SFI1 centrin binding protein [Source:HGNC Symbol;Acc:HGNC:29064]	SFI1	9814
ENSG00000105402	10213	1.12332	0.128351	1.10569e-19	1.76297e-17	19	47487637	47515091	27455	-	NAPA	protein_coding	chromosome	NSF attachment protein alpha [Source:HGNC Symbol;Acc:HGNC:7641]	NAPA	8775
ENSG00000178146	42.7882	1.123	0.231528	5.86986e-08	1.37282e-06	X	101778969	101780538	1570	-	GK4P	processed_pseudogene	chromosome	glycerol kinase 4 pseudogene [Source:HGNC Symbol;Acc:HGNC:4295]	GK4P	NA
ENSG00000163661	5013.39	1.12189	0.753266	0.00553573	0.0219872	3	157436850	157443633	6784	+	PTX3	protein_coding	chromosome	pentraxin 3 [Source:HGNC Symbol;Acc:HGNC:9692]	PTX3	5806
ENSG00000168404	1590.69	1.11937	0.366931	9.87011e-05	0.000796988	16	74671855	74700960	29106	-	MLKL	protein_coding	chromosome	mixed lineage kinase domain like pseudokinase [Source:HGNC Symbol;Acc:HGNC:26617]	MLKL	197259
ENSG00000175820	33.4145	1.11854	0.389309	0.000174798	0.00128398	13	102729367	102759072	29706	-	CCDC168	protein_coding	chromosome	coiled-coil domain containing 168 [Source:HGNC Symbol;Acc:HGNC:26851]	CCDC168	643677
ENSG00000221914	2305.92	1.11746	0.178928	2.142e-11	1.17628e-09	8	26291508	26372680	81173	+	PPP2R2A	protein_coding	chromosome	protein phosphatase 2 regulatory subunit Balpha [Source:HGNC Symbol;Acc:HGNC:9304]	PPP2R2A	5520
ENSG00000166750	8310.97	1.11697	0.390082	0.000180678	0.00131417	17	35243071	35273655	30585	+	SLFN5	protein_coding	chromosome	schlafen family member 5 [Source:HGNC Symbol;Acc:HGNC:28286]	SLFN5	162394
ENSG00000134363	11.2759	1.11629	0.617176	0.00303266	0.0135151	5	53480626	53487134	6509	+	FST	protein_coding	chromosome	follistatin [Source:HGNC Symbol;Acc:HGNC:3971]	FST	10468
ENSG00000105711	1892.48	1.11569	0.683737	0.00436021	0.0180798	19	35030470	35040449	9980	+	SCN1B	protein_coding	chromosome	sodium voltage-gated channel beta subunit 1 [Source:HGNC Symbol;Acc:HGNC:10586]	SCN1B	6324
ENSG00000084734	51.867	1.11519	0.944887	0.00825002	0.0302175	2	27496839	27523684	26846	+	GCKR	protein_coding	chromosome	glucokinase regulator [Source:HGNC Symbol;Acc:HGNC:4196]	GCKR	2646
ENSG00000074660	3173.16	1.11079	0.365217	0.000103127	0.000825873	17	1633858	1645744	11887	-	SCARF1	protein_coding	chromosome	scavenger receptor class F member 1 [Source:HGNC Symbol;Acc:HGNC:16820]	SCARF1	8578
ENSG00000183484	8235.31	1.11072	0.520854	0.00143585	0.00733441	14	105049395	105065445	16051	-	GPR132	protein_coding	chromosome	G protein-coupled receptor 132 [Source:HGNC Symbol;Acc:HGNC:17482]	GPR132	29933
ENSG00000067057	6300.48	1.11038	0.237926	1.46514e-07	3.06291e-06	10	3066333	3137718	71386	+	PFKP	protein_coding	chromosome	phosphofructokinase, platelet [Source:HGNC Symbol;Acc:HGNC:8878]	PFKP	5214
ENSG00000137877	607.251	1.11024	0.676006	0.00432642	0.0179731	15	41848146	41894053	45908	-	SPTBN5	protein_coding	chromosome	spectrin beta, non-erythrocytic 5 [Source:HGNC Symbol;Acc:HGNC:15680]	SPTBN5	51332
ENSG00000134758	898.061	1.11	0.196358	7.89879e-10	2.99409e-08	18	32091874	32131561	39688	+	RNF138	protein_coding	chromosome	ring finger protein 138 [Source:HGNC Symbol;Acc:HGNC:17765]	RNF138	51444
ENSG00000198814	7324.42	1.10819	0.282529	4.0383e-06	5.44858e-05	X	30653359	30731462	78104	+	GK	protein_coding	chromosome	glycerol kinase [Source:HGNC Symbol;Acc:HGNC:4289]	GK	2710
ENSG00000109265	76.9823	1.10716	0.580499	0.00248288	0.0114616	4	56049073	56328625	279553	+	CRACD	protein_coding	chromosome	capping protein inhibiting regulator of actin dynamics [Source:HGNC Symbol;Acc:HGNC:29219]	CRACD	57482
ENSG00000125779	1444.27	1.10699	0.13108	1.62163e-18	2.37799e-16	20	3888839	3929887	41049	+	PANK2	protein_coding	chromosome	pantothenate kinase 2 [Source:HGNC Symbol;Acc:HGNC:15894]	PANK2	80025
ENSG00000092098	2266.89	1.10622	0.134498	1.04193e-17	1.42397e-15	14	24146683	24160660	13978	+	RNF31	protein_coding	chromosome	ring finger protein 31 [Source:HGNC Symbol;Acc:HGNC:16031]	RNF31	55072
ENSG00000106588	3364.94	1.10523	0.168362	2.7005e-12	1.70072e-10	7	42916828	42932185	15358	-	PSMA2	protein_coding	chromosome	proteasome 20S subunit alpha 2 [Source:HGNC Symbol;Acc:HGNC:9531]	PSMA2	5683
ENSG00000145365	550.329	1.10464	0.400377	0.000254617	0.00174166	4	112274537	112285904	11368	-	TIFA	protein_coding	chromosome	TRAF interacting protein with forkhead associated domain [Source:HGNC Symbol;Acc:HGNC:19075]	TIFA	92610
ENSG00000155313	2695.29	1.10329	0.191638	4.33466e-10	1.77359e-08	21	15730025	15880069	150045	+	USP25	protein_coding	chromosome	ubiquitin specific peptidase 25 [Source:HGNC Symbol;Acc:HGNC:12624]	USP25	29761
ENSG00000198964	2329.8	1.10327	0.201406	2.15934e-09	7.37774e-08	10	50305586	50625163	319578	-	SGMS1	protein_coding	chromosome	sphingomyelin synthase 1 [Source:HGNC Symbol;Acc:HGNC:29799]	SGMS1	259230
ENSG00000180233	2189.31	1.10257	0.250561	5.15523e-07	9.14109e-06	7	30284597	30367689	83093	+	ZNRF2	protein_coding	chromosome	zinc and ring finger 2 [Source:HGNC Symbol;Acc:HGNC:22316]	ZNRF2	223082
ENSG00000086061	11982.5	1.10098	0.24517	3.41143e-07	6.37541e-06	9	33025273	33039907	14635	+	DNAJA1	protein_coding	chromosome	DnaJ heat shock protein family (Hsp40) member A1 [Source:HGNC Symbol;Acc:HGNC:5229]	DNAJA1	3301
ENSG00000067141	27.7226	1.09998	0.614352	0.00326797	0.0143505	15	73051710	73305205	253496	+	NEO1	protein_coding	chromosome	neogenin 1 [Source:HGNC Symbol;Acc:HGNC:7754]	NEO1	4756
ENSG00000204397	421.405	1.09805	0.375567	0.000154137	0.00115588	11	105041326	105101431	60106	-	CARD16	transcribed_unprocessed_pseudogene	chromosome	caspase recruitment domain family member 16 [Source:HGNC Symbol;Acc:HGNC:33701]	CARD16	114769
ENSG00000285103	79.8237	1.09724	0.742957	0.00600834	0.0234292	9	27529085	27543902	14818	+	AL451123.1	lncRNA	chromosome	novel transcript	AL451123.1	NA
ENSG00000132475	22245.1	1.09571	0.25237	6.7871e-07	1.16144e-05	17	75776434	75785893	9460	-	H3-3B	protein_coding	chromosome	H3.3 histone B [Source:HGNC Symbol;Acc:HGNC:4765]	H3-3B	3021
ENSG00000076685	4799.7	1.09417	0.164609	1.57066e-12	1.03798e-10	10	103087185	103277605	190421	-	NT5C2	protein_coding	chromosome	5'-nucleotidase, cytosolic II [Source:HGNC Symbol;Acc:HGNC:8022]	NT5C2	22978
ENSG00000203446	820.984	1.09312	0.331526	4.44594e-05	0.000408782	7	40538127	40546928	8802	-	SUGCT-AS1	lncRNA	chromosome	SUGCT antisense RNA 1 [Source:HGNC Symbol;Acc:HGNC:40745]	SUGCT-AS1	NA
ENSG00000153933	282.069	1.09083	0.250474	6.43271e-07	1.11025e-05	17	56834107	56869567	35461	+	DGKE	protein_coding	chromosome	diacylglycerol kinase epsilon [Source:HGNC Symbol;Acc:HGNC:2852]	DGKE	8526
ENSG00000275180	67.4599	1.08931	0.454305	0.000744804	0.0042533	12	62603909	62604399	491	+	AC048341.2	lncRNA	chromosome	novel transcript	AC048341.2	NA
ENSG00000157992	36.4597	1.08764	0.579055	0.00276351	0.012493	2	27442366	27446481	4116	+	KRTCAP3	protein_coding	chromosome	keratinocyte associated protein 3 [Source:HGNC Symbol;Acc:HGNC:28943]	KRTCAP3	200634
ENSG00000025708	21350.2	1.08605	0.213955	1.94268e-08	5.21075e-07	22	50525752	50530032	4281	-	TYMP	protein_coding	chromosome	thymidine phosphorylase [Source:HGNC Symbol;Acc:HGNC:3148]	TYMP	1890
ENSG00000181026	1223.5	1.08399	0.2837	6.30647e-06	7.96335e-05	15	88621337	88632281	10945	+	AEN	protein_coding	chromosome	apoptosis enhancing nuclease [Source:HGNC Symbol;Acc:HGNC:25722]	AEN	64782
ENSG00000170779	1280.12	1.08236	0.328862	4.61991e-05	0.000422073	14	105009573	105021083	11511	-	CDCA4	protein_coding	chromosome	cell division cycle associated 4 [Source:HGNC Symbol;Acc:HGNC:14625]	CDCA4	55038
ENSG00000128872	237.826	1.08199	0.393147	0.000270487	0.00183089	15	51751597	51816363	64767	+	TMOD2	protein_coding	chromosome	tropomodulin 2 [Source:HGNC Symbol;Acc:HGNC:11872]	TMOD2	29767
ENSG00000181773	36.9498	1.08194	0.618491	0.00371302	0.0158452	1	27392622	27395814	3193	+	GPR3	protein_coding	chromosome	G protein-coupled receptor 3 [Source:HGNC Symbol;Acc:HGNC:4484]	GPR3	2827
ENSG00000206418	3009.81	1.07839	0.240591	3.65952e-07	6.7948e-06	18	8609437	8639382	29946	+	RAB12	protein_coding	chromosome	RAB12, member RAS oncogene family [Source:HGNC Symbol;Acc:HGNC:31332]	RAB12	201475
ENSG00000176788	11446.4	1.07612	0.366372	0.000153271	0.00115025	5	17065598	17276843	211246	+	BASP1	protein_coding	chromosome	brain abundant membrane attached signal protein 1 [Source:HGNC Symbol;Acc:HGNC:957]	BASP1	10409
ENSG00000089351	22571.1	1.07574	0.544543	0.00226107	0.0106133	19	34994784	35026471	31688	+	GRAMD1A	protein_coding	chromosome	GRAM domain containing 1A [Source:HGNC Symbol;Acc:HGNC:29305]	GRAMD1A	57655
ENSG00000100644	25734.5	1.07471	0.328796	5.06445e-05	0.0004539	14	61695513	61748259	52747	+	HIF1A	protein_coding	chromosome	hypoxia inducible factor 1 subunit alpha [Source:HGNC Symbol;Acc:HGNC:4910]	HIF1A	3091
ENSG00000116852	2220.15	1.07459	0.381367	0.000224015	0.00156321	1	200969390	201023714	54325	-	KIF21B	protein_coding	chromosome	kinesin family member 21B [Source:HGNC Symbol;Acc:HGNC:29442]	KIF21B	23046
ENSG00000173281	576.58	1.07137	0.312047	2.82859e-05	0.000282017	8	9136255	9151574	15320	-	PPP1R3B	protein_coding	chromosome	protein phosphatase 1 regulatory subunit 3B [Source:HGNC Symbol;Acc:HGNC:14942]	PPP1R3B	79660
ENSG00000100139	6732.58	1.07064	0.310408	2.67335e-05	0.00026827	22	37905657	37942822	37166	+	MICALL1	protein_coding	chromosome	MICAL like 1 [Source:HGNC Symbol;Acc:HGNC:29804]	MICALL1	85377
ENSG00000088882	24.695	1.07013	0.734772	0.00665235	0.0254466	20	2794074	2800627	6554	-	CPXM1	protein_coding	chromosome	carboxypeptidase X, M14 family member 1 [Source:HGNC Symbol;Acc:HGNC:15771]	CPXM1	56265
ENSG00000105137	12.8552	1.06936	0.956752	0.0098318	0.0346406	19	15107401	15114985	7585	+	SYDE1	protein_coding	chromosome	synapse defective Rho GTPase homolog 1 [Source:HGNC Symbol;Acc:HGNC:25824]	SYDE1	85360
ENSG00000008441	234.438	1.06795	0.456797	0.000913241	0.00503924	19	12995475	13098796	103322	+	NFIX	protein_coding	chromosome	nuclear factor I X [Source:HGNC Symbol;Acc:HGNC:7788]	NFIX	4784
ENSG00000184937	10.6759	1.06705	0.539398	0.0022876	0.0107178	11	32387775	32435564	47790	-	WT1	protein_coding	chromosome	WT1 transcription factor [Source:HGNC Symbol;Acc:HGNC:12796]	WT1	7490
ENSG00000173083	352.67	1.06701	0.510325	0.00173861	0.00856936	4	83292461	83335153	42693	-	HPSE	protein_coding	chromosome	heparanase [Source:HGNC Symbol;Acc:HGNC:5164]	HPSE	10855
ENSG00000160753	1073.03	1.06527	0.191886	1.49597e-09	5.32873e-08	1	155320894	155331114	10221	+	RUSC1	protein_coding	chromosome	RUN and SH3 domain containing 1 [Source:HGNC Symbol;Acc:HGNC:17153]	RUSC1	23623
ENSG00000262406	41.5151	1.06421	0.893144	0.00947917	0.0336341	11	102862736	102874982	12247	-	MMP12	protein_coding	chromosome	matrix metallopeptidase 12 [Source:HGNC Symbol;Acc:HGNC:7158]	MMP12	4321
ENSG00000140470	22.9324	1.06373	0.567448	0.00293359	0.0131641	15	99971437	100342005	370569	-	ADAMTS17	protein_coding	chromosome	ADAM metallopeptidase with thrombospondin type 1 motif 17 [Source:HGNC Symbol;Acc:HGNC:17109]	ADAMTS17	170691
ENSG00000125629	988.35	1.06352	0.237592	3.84514e-07	7.08605e-06	2	118088452	118110997	22546	+	INSIG2	protein_coding	chromosome	insulin induced gene 2 [Source:HGNC Symbol;Acc:HGNC:20452]	INSIG2	51141
ENSG00000100084	2558.84	1.06348	0.137387	5.51035e-16	6.01646e-14	22	19330698	19447450	116753	-	HIRA	protein_coding	chromosome	histone cell cycle regulator [Source:HGNC Symbol;Acc:HGNC:4916]	HIRA	7290
ENSG00000175505	3150.98	1.06211	0.494539	0.00152205	0.00770422	11	67364168	67374177	10010	-	CLCF1	protein_coding	chromosome	cardiotrophin like cytokine factor 1 [Source:HGNC Symbol;Acc:HGNC:17412]	CLCF1	23529
ENSG00000158457	6488.51	1.06003	0.381465	0.000259352	0.00177043	7	129144707	129169699	24993	+	TSPAN33	protein_coding	chromosome	tetraspanin 33 [Source:HGNC Symbol;Acc:HGNC:28743]	TSPAN33	340348
ENSG00000075426	14696	1.05976	0.346646	0.000106709	0.000852399	2	28392448	28417317	24870	+	FOSL2	protein_coding	chromosome	FOS like 2, AP-1 transcription factor subunit [Source:HGNC Symbol;Acc:HGNC:3798]	FOSL2	2355
ENSG00000126803	84.8685	1.05814	0.404068	0.000421224	0.00265779	14	64535905	64546173	10269	+	HSPA2	protein_coding	chromosome	heat shock protein family A (Hsp70) member 2 [Source:HGNC Symbol;Acc:HGNC:5235]	HSPA2	3306
ENSG00000173960	871.957	1.05752	0.235976	3.78703e-07	6.98757e-06	2	23927285	24004909	77625	+	UBXN2A	protein_coding	chromosome	UBX domain protein 2A [Source:HGNC Symbol;Acc:HGNC:27265]	UBXN2A	165324
ENSG00000166128	9426.7	1.05572	0.195075	3.32399e-09	1.07882e-07	15	63189560	63267776	78217	+	RAB8B	protein_coding	chromosome	RAB8B, member RAS oncogene family [Source:HGNC Symbol;Acc:HGNC:30273]	RAB8B	51762
ENSG00000066084	5692.07	1.05423	0.152854	2.95595e-13	2.19944e-11	12	50504985	50748657	243673	+	DIP2B	protein_coding	chromosome	disco interacting protein 2 homolog B [Source:HGNC Symbol;Acc:HGNC:29284]	DIP2B	57609
ENSG00000177989	611.41	1.05401	0.268682	4.37143e-06	5.85091e-05	22	50529710	50532580	2871	-	ODF3B	protein_coding	chromosome	outer dense fiber of sperm tails 3B [Source:HGNC Symbol;Acc:HGNC:34388]	ODF3B	440836
ENSG00000104312	9464.87	1.05354	0.506429	0.00183491	0.00894741	8	89757806	89791064	33259	+	RIPK2	protein_coding	chromosome	receptor interacting serine/threonine kinase 2 [Source:HGNC Symbol;Acc:HGNC:10020]	RIPK2	8767
ENSG00000215068	99.0101	1.05171	0.444152	0.000868928	0.00483165	5	43041575	43054603	13029	+	AC025171.2	lncRNA	chromosome	novel transcript, antisense to ANXA2R	AC025171.2	153684
ENSG00000196739	19.1101	1.0508	0.66515	0.0056106	0.0222146	9	114155537	114312511	156975	+	COL27A1	protein_coding	chromosome	collagen type XXVII alpha 1 chain [Source:HGNC Symbol;Acc:HGNC:22986]	COL27A1	85301
ENSG00000189067	48147	1.05016	0.304514	2.77191e-05	0.000277053	16	11547722	11636381	88660	-	LITAF	protein_coding	chromosome	lipopolysaccharide induced TNF factor [Source:HGNC Symbol;Acc:HGNC:16841]	LITAF	9516
ENSG00000227199	25.6722	1.04972	0.467422	0.00121081	0.00637284	7	116952446	116954334	1889	-	ST7-AS1	lncRNA	chromosome	ST7 antisense RNA 1 [Source:HGNC Symbol;Acc:HGNC:16000]	ST7-AS1	93653
ENSG00000163406	95.0066	1.04846	0.370055	0.00022385	0.0015626	3	121894401	121944188	49788	+	SLC15A2	protein_coding	chromosome	solute carrier family 15 member 2 [Source:HGNC Symbol;Acc:HGNC:10921]	SLC15A2	6565
ENSG00000239653	98.0169	1.04821	0.184949	7.87191e-10	2.98954e-08	3	64004022	64012148	8127	+	PSMD6-AS2	lncRNA	chromosome	PSMD6 antisense RNA 2 [Source:HGNC Symbol;Acc:HGNC:44125]	PSMD6-AS2	100507062
ENSG00000250274	89.0503	1.0481	0.528274	0.00234821	0.0109405	5	170308701	170312806	4106	-	AC034199.1	lncRNA	chromosome	novel transcript	AC034199.1	100128059
ENSG00000183963	445.329	1.04772	0.221371	1.16156e-07	2.52552e-06	22	31064105	31104757	40653	+	SMTN	protein_coding	chromosome	smoothelin [Source:HGNC Symbol;Acc:HGNC:11126]	SMTN	6525
ENSG00000108797	8.55285	1.04675	0.542698	0.00268449	0.0122127	17	42682531	42699993	17463	+	CNTNAP1	protein_coding	chromosome	contactin associated protein 1 [Source:HGNC Symbol;Acc:HGNC:8011]	CNTNAP1	8506
ENSG00000231574	41.013	1.0423	0.788059	0.00873356	0.0315911	3	177816865	177899224	82360	+	LINC02015	lncRNA	chromosome	long intergenic non-protein coding RNA 2015 [Source:HGNC Symbol;Acc:HGNC:52850]	LINC02015	102724550
ENSG00000085063	6954.59	1.04046	0.263636	4.05528e-06	5.46782e-05	11	33703010	33736479	33470	-	CD59	protein_coding	chromosome	CD59 molecule (CD59 blood group) [Source:HGNC Symbol;Acc:HGNC:1689]	CD59	966
ENSG00000271857	27.1321	1.03916	0.455341	0.00112319	0.00600292	6	45421079	45422005	927	-	AL096865.1	lncRNA	chromosome	novel transcript, antisense to RUNX2	AL096865.1	NA
ENSG00000203709	458.219	1.03908	0.319101	5.62462e-05	0.000495826	1	207801518	207879115	77598	-	MIR29B2CHG	lncRNA	chromosome	MIR29B2 and MIR29C host gene [Source:HGNC Symbol;Acc:HGNC:32018]	MIR29B2CHG	NA
ENSG00000091136	199.812	1.03885	0.784454	0.00879676	0.0317226	7	107923799	108003213	79415	-	LAMB1	protein_coding	chromosome	laminin subunit beta 1 [Source:HGNC Symbol;Acc:HGNC:6486]	LAMB1	3912
ENSG00000088899	143.329	1.03608	0.374983	0.000284795	0.00190908	20	3162617	3173592	10976	-	LZTS3	protein_coding	chromosome	leucine zipper tumor suppressor family member 3 [Source:HGNC Symbol;Acc:HGNC:30139]	LZTS3	9762
ENSG00000027075	1192.77	1.03539	0.354119	0.000172236	0.00126702	14	61187559	61550976	363418	+	PRKCH	protein_coding	chromosome	protein kinase C eta [Source:HGNC Symbol;Acc:HGNC:9403]	PRKCH	5583
ENSG00000188886	30.7908	1.03492	0.49161	0.00179266	0.00878188	2	96123850	96138436	14587	-	ASTL	protein_coding	chromosome	astacin like metalloendopeptidase [Source:HGNC Symbol;Acc:HGNC:31704]	ASTL	431705
ENSG00000126561	11337.9	1.0338	0.288714	1.74392e-05	0.000187354	17	42287547	42311943	24397	+	STAT5A	protein_coding	chromosome	signal transducer and activator of transcription 5A [Source:HGNC Symbol;Acc:HGNC:11366]	STAT5A	6776
ENSG00000099968	3397.1	1.03186	0.1714	9.80637e-11	4.71316e-09	22	17628855	17730855	102001	+	BCL2L13	protein_coding	chromosome	BCL2 like 13 [Source:HGNC Symbol;Acc:HGNC:17164]	BCL2L13	23786
ENSG00000288640	116.899	1.03114	0.547741	0.00309266	0.0137253	7	112450460	112490941	40482	+	AC005192.1	protein_coding	chromosome	novel protein	AC005192.1	NA
ENSG00000255921	27.6178	1.0301	0.471781	0.00148305	0.0075374	12	24949163	24960158	10996	+	AC026310.1	lncRNA	chromosome	novel transcript, antisense to BCAT1	AC026310.1	NA
ENSG00000117298	2504.4	1.03001	0.573253	0.00376341	0.0160116	1	21217247	21345572	128326	-	ECE1	protein_coding	chromosome	endothelin converting enzyme 1 [Source:HGNC Symbol;Acc:HGNC:3146]	ECE1	1889
ENSG00000143816	13.3674	1.02974	0.689619	0.00692237	0.0262397	1	227918656	227947932	29277	-	WNT9A	protein_coding	chromosome	Wnt family member 9A [Source:HGNC Symbol;Acc:HGNC:12778]	WNT9A	7483
ENSG00000184489	22.5993	1.02902	0.674865	0.0065542	0.0251334	8	141391995	141432454	40460	+	PTP4A3	protein_coding	chromosome	protein tyrosine phosphatase 4A3 [Source:HGNC Symbol;Acc:HGNC:9636]	PTP4A3	11156
ENSG00000147996	866.599	1.02857	0.207449	3.88407e-08	9.57436e-07	9	65668805	65734041	65237	+	CBWD5	protein_coding	chromosome	COBW domain containing 5 [Source:HGNC Symbol;Acc:HGNC:24584]	CBWD5	220869
ENSG00000062194	3489.27	1.02844	0.215971	1.0385e-07	2.28516e-06	5	57173948	57264679	90732	+	GPBP1	protein_coding	chromosome	GC-rich promoter binding protein 1 [Source:HGNC Symbol;Acc:HGNC:29520]	GPBP1	65056
ENSG00000172292	4965.48	1.02768	0.170922	1.03441e-10	4.93618e-09	2	168456249	168775134	318886	+	CERS6	protein_coding	chromosome	ceramide synthase 6 [Source:HGNC Symbol;Acc:HGNC:23826]	CERS6	253782
ENSG00000276809	16.5683	1.02705	0.402584	0.000544861	0.00328815	13	95744726	95745765	1040	+	AL138955.1	lncRNA	chromosome	novel transcript, sense intronic to DNAJC3	AL138955.1	NA
ENSG00000102580	19922.4	1.02697	0.26645	6.04956e-06	7.68726e-05	13	95677139	95794988	117850	+	DNAJC3	protein_coding	chromosome	DnaJ heat shock protein family (Hsp40) member C3 [Source:HGNC Symbol;Acc:HGNC:9439]	DNAJC3	5611
ENSG00000213516	1259.51	1.02643	0.275662	1.01917e-05	0.00011879	1	88979456	88992960	13505	-	RBMXL1	protein_coding	chromosome	RBMX like 1 [Source:HGNC Symbol;Acc:HGNC:25073]	RBMXL1	494115
ENSG00000158747	599.416	1.02526	0.479328	0.00167937	0.0083531	1	19596979	19658456	61478	+	NBL1	protein_coding	chromosome	NBL1, DAN family BMP antagonist [Source:HGNC Symbol;Acc:HGNC:7650]	NBL1	c(4681, 100532736)
ENSG00000184378	16.0419	1.02521	0.351369	0.000179063	0.00130813	3	169766921	169769561	2641	-	ACTRT3	protein_coding	chromosome	actin related protein T3 [Source:HGNC Symbol;Acc:HGNC:24022]	ACTRT3	84517
ENSG00000270882	49.6537	1.02513	0.439914	0.00101555	0.00551189	1	149832659	149839767	7109	+	H4C14	protein_coding	chromosome	H4 clustered histone 14 [Source:HGNC Symbol;Acc:HGNC:4794]	H4C14	8370
ENSG00000159202	10072.8	1.02474	0.233974	6.36734e-07	1.09991e-05	17	48908407	48929056	20650	+	UBE2Z	protein_coding	chromosome	ubiquitin conjugating enzyme E2 Z [Source:HGNC Symbol;Acc:HGNC:25847]	UBE2Z	65264
ENSG00000126368	115.6	1.02315	0.363844	0.000250945	0.00172182	17	40092793	40100589	7797	-	NR1D1	protein_coding	chromosome	nuclear receptor subfamily 1 group D member 1 [Source:HGNC Symbol;Acc:HGNC:7962]	NR1D1	9572
ENSG00000198604	12437.2	1.02234	0.283642	1.62715e-05	0.000176393	14	34752731	34875647	122917	-	BAZ1A	protein_coding	chromosome	bromodomain adjacent to zinc finger domain 1A [Source:HGNC Symbol;Acc:HGNC:960]	BAZ1A	11177
ENSG00000165997	4031.64	1.02219	0.461589	0.0013908	0.00714063	10	18659431	18681639	22209	+	ARL5B	protein_coding	chromosome	ADP ribosylation factor like GTPase 5B [Source:HGNC Symbol;Acc:HGNC:23052]	ARL5B	221079
ENSG00000106100	776.205	1.02213	0.29978	3.35985e-05	0.000323894	7	30424527	30478784	54258	-	NOD1	protein_coding	chromosome	nucleotide binding oligomerization domain containing 1 [Source:HGNC Symbol;Acc:HGNC:16390]	NOD1	10392
ENSG00000076382	384.079	1.02207	0.244982	1.60978e-06	2.45748e-05	17	28577565	28599025	21461	-	SPAG5	protein_coding	chromosome	sperm associated antigen 5 [Source:HGNC Symbol;Acc:HGNC:13452]	SPAG5	10615
ENSG00000158470	23572.6	1.02106	0.361339	0.000241426	0.00166675	20	49632945	49713878	80934	-	B4GALT5	protein_coding	chromosome	beta-1,4-galactosyltransferase 5 [Source:HGNC Symbol;Acc:HGNC:928]	B4GALT5	9334
ENSG00000164626	74.912	1.01966	0.480101	0.00176596	0.0086691	6	39188971	39229475	40505	-	KCNK5	protein_coding	chromosome	potassium two pore domain channel subfamily K member 5 [Source:HGNC Symbol;Acc:HGNC:6280]	KCNK5	8645
ENSG00000183741	3377.96	1.01943	0.236935	9.0972e-07	1.48951e-05	22	38861422	38872249	10828	-	CBX6	protein_coding	chromosome	chromobox 6 [Source:HGNC Symbol;Acc:HGNC:1556]	CBX6	23466
ENSG00000136695	214.878	1.01829	0.727857	0.0083401	0.0304752	2	113058638	113065382	6745	+	IL36RN	protein_coding	chromosome	interleukin 36 receptor antagonist [Source:HGNC Symbol;Acc:HGNC:15561]	IL36RN	26525
ENSG00000136867	6295.8	1.01625	0.12827	1.39151e-16	1.62532e-14	9	113150976	113164140	13165	+	SLC31A2	protein_coding	chromosome	solute carrier family 31 member 2 [Source:HGNC Symbol;Acc:HGNC:11017]	SLC31A2	1318
ENSG00000246695	154.039	1.01592	0.305732	4.64126e-05	0.000422487	12	25936683	25959765	23083	-	RASSF8-AS1	lncRNA	chromosome	RASSF8 antisense RNA 1 [Source:HGNC Symbol;Acc:HGNC:48637]	RASSF8-AS1	NA
ENSG00000270231	1532.78	1.01564	0.446869	0.00120881	0.00636652	1	120419850	120467739	47890	+	NBPF8	transcribed_unprocessed_pseudogene	chromosome	NBPF member 8 [Source:HGNC Symbol;Acc:HGNC:31990]	NBPF8	728841
ENSG00000106560	438.735	1.01437	0.392984	0.000512197	0.00311914	7	150685697	150693641	7945	+	GIMAP2	protein_coding	chromosome	GTPase, IMAP family member 2 [Source:HGNC Symbol;Acc:HGNC:21789]	GIMAP2	26157
ENSG00000105835	48472.5	1.01291	0.615225	0.00538941	0.0214986	7	106248298	106285966	37669	-	NAMPT	protein_coding	chromosome	nicotinamide phosphoribosyltransferase [Source:HGNC Symbol;Acc:HGNC:30092]	NAMPT	10135
ENSG00000024422	29.7701	1.01237	0.578378	0.00433698	0.0180095	19	47713422	47743134	29713	+	EHD2	protein_coding	chromosome	EH domain containing 2 [Source:HGNC Symbol;Acc:HGNC:3243]	EHD2	30846
ENSG00000204389	15440.4	1.01074	0.286679	2.23683e-05	0.000230333	6	31815543	31817946	2404	+	HSPA1A	protein_coding	chromosome	heat shock protein family A (Hsp70) member 1A [Source:HGNC Symbol;Acc:HGNC:5232]	HSPA1A	3303
ENSG00000278869	43.4071	1.01073	0.58677	0.0046223	0.0189785	22	49933198	49934074	877	-	BX539320.1	lncRNA	chromosome	novel transcript	BX539320.1	NA
ENSG00000117360	4110.34	1.01046	0.338282	0.000147319	0.00111474	1	150321479	150353233	31755	+	PRPF3	protein_coding	chromosome	pre-mRNA processing factor 3 [Source:HGNC Symbol;Acc:HGNC:17348]	PRPF3	9129
ENSG00000260360	26.6899	1.0104	0.397964	0.000583776	0.00346884	1	179953184	179954440	1257	-	AL353708.1	lncRNA	chromosome	novel transcript	AL353708.1	NA
ENSG00000169429	526916	1.00991	0.673615	0.00719958	0.0270709	4	73740541	73743716	3176	+	CXCL8	protein_coding	chromosome	C-X-C motif chemokine ligand 8 [Source:HGNC Symbol;Acc:HGNC:6025]	CXCL8	3576
ENSG00000198839	1262.64	1.00924	0.315863	7.34887e-05	0.000624002	7	112206695	112343934	137240	+	ZNF277	protein_coding	chromosome	zinc finger protein 277 [Source:HGNC Symbol;Acc:HGNC:13070]	ZNF277	11179
ENSG00000102554	446.457	1.00903	0.674103	0.0072465	0.0271964	13	73054976	73077541	22566	+	KLF5	protein_coding	chromosome	Kruppel like factor 5 [Source:HGNC Symbol;Acc:HGNC:6349]	KLF5	688
ENSG00000141682	3144.62	1.00889	0.620595	0.005674	0.022412	18	59899996	59904305	4310	+	PMAIP1	protein_coding	chromosome	phorbol-12-myristate-13-acetate-induced protein 1 [Source:HGNC Symbol;Acc:HGNC:9108]	PMAIP1	5366
ENSG00000106346	983.612	1.00881	0.241373	1.59505e-06	2.43893e-05	7	6104884	6161564	56681	+	USP42	protein_coding	chromosome	ubiquitin specific peptidase 42 [Source:HGNC Symbol;Acc:HGNC:20068]	USP42	84132
ENSG00000260805	16.8625	1.00696	0.488183	0.00211652	0.0100499	1	212557833	212559731	1899	-	AC092803.1	lncRNA	chromosome	novel transcript	AC092803.1	NA
ENSG00000213064	9615.03	1.00481	0.169189	1.6824e-10	7.57833e-09	1	168225938	168253021	27084	+	SFT2D2	protein_coding	chromosome	SFT2 domain containing 2 [Source:HGNC Symbol;Acc:HGNC:25140]	SFT2D2	375035
ENSG00000184293	113.743	1.00387	0.452308	0.00142713	0.00729731	12	9715860	9733299	17440	-	CLECL1	protein_coding	chromosome	C-type lectin like 1 [Source:HGNC Symbol;Acc:HGNC:24462]	CLECL1	160365
ENSG00000119900	21325.9	1.0027	0.319776	9.12355e-05	0.00074886	6	71288811	71309059	20249	+	OGFRL1	protein_coding	chromosome	opioid growth factor receptor like 1 [Source:HGNC Symbol;Acc:HGNC:21378]	OGFRL1	79627
ENSG00000146872	2191.88	1.00266	0.175432	6.40087e-10	2.47295e-08	17	62458658	62615481	156824	+	TLK2	protein_coding	chromosome	tousled like kinase 2 [Source:HGNC Symbol;Acc:HGNC:11842]	TLK2	11011
ENSG00000177469	300.265	1.00128	0.454808	0.00150387	0.007634	17	42402449	42423256	20808	-	CAVIN1	protein_coding	chromosome	caveolae associated protein 1 [Source:HGNC Symbol;Acc:HGNC:9688]	CAVIN1	284119
ENSG00000049449	4211.54	1.00035	0.278664	1.79096e-05	0.000191071	11	32091074	32105722	14649	+	RCN1	protein_coding	chromosome	reticulocalbin 1 [Source:HGNC Symbol;Acc:HGNC:9934]	RCN1	5954
ENSG00000260361	52.3563	0.999766	0.552857	0.0039283	0.0165937	15	92779757	92781492	1736	-	AC106028.3	lncRNA	chromosome	novel transcript	AC106028.3	NA
ENSG00000164305	2662.6	0.999416	0.206679	7.5741e-08	1.73286e-06	4	184627696	184649509	21814	-	CASP3	protein_coding	chromosome	caspase 3 [Source:HGNC Symbol;Acc:HGNC:1504]	CASP3	836
ENSG00000120910	2097.46	0.99845	0.356867	0.000275527	0.00185629	8	22440819	22541142	100324	+	PPP3CC	protein_coding	chromosome	protein phosphatase 3 catalytic subunit gamma [Source:HGNC Symbol;Acc:HGNC:9316]	PPP3CC	5533
ENSG00000143384	26195.1	0.99772	0.270197	1.21211e-05	0.000137733	1	150560895	150579738	18844	-	MCL1	protein_coding	chromosome	MCL1 apoptosis regulator, BCL2 family member [Source:HGNC Symbol;Acc:HGNC:6943]	MCL1	c(4170, 574406)
ENSG00000213190	59.2747	0.997712	0.269321	1.1568e-05	0.000132422	1	151060397	151069544	9148	+	MLLT11	protein_coding	chromosome	MLLT11 transcription factor 7 cofactor [Source:HGNC Symbol;Acc:HGNC:16997]	MLLT11	10962
ENSG00000137731	38.8384	0.99667	0.38906	0.000562148	0.0033702	11	117800844	117828698	27855	-	FXYD2	protein_coding	chromosome	FXYD domain containing ion transport regulator 2 [Source:HGNC Symbol;Acc:HGNC:4026]	FXYD2	486
ENSG00000151287	472.286	0.996544	0.346982	0.000219188	0.00153861	13	102765888	102773811	7924	-	TEX30	protein_coding	chromosome	testis expressed 30 [Source:HGNC Symbol;Acc:HGNC:25188]	TEX30	93081
ENSG00000111615	1352.73	0.996244	0.163319	6.33989e-11	3.22451e-09	12	75490863	75511636	20774	-	KRR1	protein_coding	chromosome	KRR1 small subunit processome component homolog [Source:HGNC Symbol;Acc:HGNC:5176]	KRR1	11103
ENSG00000112941	2278.56	0.995695	0.271417	1.33605e-05	0.00014945	5	6713432	6757044	43613	+	TENT4A	protein_coding	chromosome	terminal nucleotidyltransferase 4A [Source:HGNC Symbol;Acc:HGNC:16705]	TENT4A	11044
ENSG00000168421	323.809	0.995317	0.635716	0.00659875	0.0252737	4	40191053	40246967	55915	+	RHOH	protein_coding	chromosome	ras homolog family member H [Source:HGNC Symbol;Acc:HGNC:686]	RHOH	399
ENSG00000196371	3356.69	0.995063	0.221196	3.88103e-07	7.1401e-06	11	94543840	94549898	6059	+	FUT4	protein_coding	chromosome	fucosyltransferase 4 [Source:HGNC Symbol;Acc:HGNC:4015]	FUT4	2526
ENSG00000287382	37.0592	0.994862	0.40733	0.000793707	0.00448381	4	55938153	55947996	9844	-	AC110611.2	lncRNA	chromosome	novel transcript	AC110611.2	NA
ENSG00000137752	4273.14	0.994036	0.396137	0.00065758	0.00383923	11	105025443	105035250	9808	-	CASP1	protein_coding	chromosome	caspase 1 [Source:HGNC Symbol;Acc:HGNC:1499]	CASP1	834
ENSG00000105889	30.7904	0.993824	0.712137	0.00894865	0.0321262	7	22419444	22727613	308170	-	STEAP1B	protein_coding	chromosome	STEAP family member 1B [Source:HGNC Symbol;Acc:HGNC:41907]	STEAP1B	c(256227, 401312)
ENSG00000215861	3010.08	0.993352	0.331445	0.000147517	0.0011154	1	149197992	149321732	123741	-	AC245297.1	transcribed_unprocessed_pseudogene	chromosome	phosphodiesterase 4D interacting protein (myomegalin) (PDE4DIP) pseudogene	AC245297.1	NA
ENSG00000196284	89.4419	0.993164	0.198959	3.47139e-08	8.69578e-07	6	44809317	45377953	568637	-	SUPT3H	protein_coding	chromosome	SPT3 homolog, SAGA and STAGA complex component [Source:HGNC Symbol;Acc:HGNC:11466]	SUPT3H	8464
ENSG00000198734	45.6965	0.992689	0.384415	0.000533805	0.00323361	1	169511951	169586588	74638	-	F5	protein_coding	chromosome	coagulation factor V [Source:HGNC Symbol;Acc:HGNC:3542]	F5	2153
ENSG00000277632	217838	0.99134	0.670227	0.00782352	0.0289349	17	36088256	36090169	1914	-	CCL3	protein_coding	chromosome	C-C motif chemokine ligand 3 [Source:HGNC Symbol;Acc:HGNC:10627]	CCL3	6348
ENSG00000120899	4643.23	0.989665	0.303556	6.09222e-05	0.000530757	8	27311482	27459391	147910	+	PTK2B	protein_coding	chromosome	protein tyrosine kinase 2 beta [Source:HGNC Symbol;Acc:HGNC:9612]	PTK2B	2185
ENSG00000275210	61.6137	0.987672	0.398748	0.000731003	0.00418758	19	54308915	54337168	28254	-	AC245884.11	lncRNA	chromosome	novel transcript	AC245884.11	NA
ENSG00000172432	5785.85	0.986222	0.283212	2.7557e-05	0.00027557	6	43605316	43629264	23949	-	GTPBP2	protein_coding	chromosome	GTP binding protein 2 [Source:HGNC Symbol;Acc:HGNC:4670]	GTPBP2	54676
ENSG00000138821	26832.2	0.984528	0.448433	0.00158438	0.00796352	4	102251041	102431258	180218	-	SLC39A8	protein_coding	chromosome	solute carrier family 39 member 8 [Source:HGNC Symbol;Acc:HGNC:20862]	SLC39A8	64116
ENSG00000028116	1202.36	0.984456	0.118749	7.16865e-18	9.86427e-16	2	57907629	58159920	252292	+	VRK2	protein_coding	chromosome	VRK serine/threonine kinase 2 [Source:HGNC Symbol;Acc:HGNC:12719]	VRK2	7444
ENSG00000107317	191.916	0.980597	0.688722	0.00885013	0.0318694	9	136975092	136981742	6651	+	PTGDS	protein_coding	chromosome	prostaglandin D2 synthase [Source:HGNC Symbol;Acc:HGNC:9592]	PTGDS	5730
ENSG00000203812	418.101	0.980396	0.711658	0.00954269	0.0338177	1	149842188	149842736	549	-	H2AC18	protein_coding	chromosome	H2A clustered histone 18 [Source:HGNC Symbol;Acc:HGNC:4736]	H2AC18	8337
ENSG00000162231	6466.12	0.980202	0.213182	2.49722e-07	4.83326e-06	11	62792123	62806302	14180	-	NXF1	protein_coding	chromosome	nuclear RNA export factor 1 [Source:HGNC Symbol;Acc:HGNC:8071]	NXF1	10482
ENSG00000186352	268.375	0.980152	0.316676	0.000109457	0.000869858	4	185396021	185400628	4608	+	ANKRD37	protein_coding	chromosome	ankyrin repeat domain 37 [Source:HGNC Symbol;Acc:HGNC:29593]	ANKRD37	353322
ENSG00000103540	503.4	0.980026	0.206529	1.22639e-07	2.63511e-06	16	19523811	19553408	29598	+	CCP110	protein_coding	chromosome	centriolar coiled-coil protein 110 [Source:HGNC Symbol;Acc:HGNC:24342]	CCP110	9738
ENSG00000152402	33.1783	0.979378	0.679464	0.0086178	0.0312738	11	106674019	107018476	344458	-	GUCY1A2	protein_coding	chromosome	guanylate cyclase 1 soluble subunit alpha 2 [Source:HGNC Symbol;Acc:HGNC:4684]	GUCY1A2	2977
ENSG00000113448	373.107	0.979098	0.365232	0.000410221	0.0025957	5	58969038	60522120	1553083	-	PDE4D	protein_coding	chromosome	phosphodiesterase 4D [Source:HGNC Symbol;Acc:HGNC:8783]	PDE4D	5144
ENSG00000162889	12103.2	0.976415	0.215424	3.42667e-07	6.39795e-06	1	206684905	206734281	49377	+	MAPKAPK2	protein_coding	chromosome	MAPK activated protein kinase 2 [Source:HGNC Symbol;Acc:HGNC:6887]	MAPKAPK2	9261
ENSG00000175048	94.9852	0.975493	0.259011	9.47359e-06	0.000112157	6	157381133	157678157	297025	+	ZDHHC14	protein_coding	chromosome	zinc finger DHHC-type palmitoyltransferase 14 [Source:HGNC Symbol;Acc:HGNC:20341]	ZDHHC14	79683
ENSG00000143155	1686.79	0.974577	0.192628	2.53117e-08	6.56145e-07	1	168178962	168202109	23148	+	TIPRL	protein_coding	chromosome	TOR signaling pathway regulator [Source:HGNC Symbol;Acc:HGNC:30231]	TIPRL	261726
ENSG00000138688	3548.25	0.974485	0.20703	1.49373e-07	3.10653e-06	4	122152331	122362758	210428	+	KIAA1109	protein_coding	chromosome	KIAA1109 [Source:HGNC Symbol;Acc:HGNC:26953]	KIAA1109	84162
ENSG00000186818	22601.4	0.9741	0.238565	2.57735e-06	3.70909e-05	19	54643889	54670359	26471	+	LILRB4	protein_coding	chromosome	leukocyte immunoglobulin like receptor B4 [Source:HGNC Symbol;Acc:HGNC:6608]	LILRB4	11006
ENSG00000204388	3969.06	0.973511	0.202284	8.90275e-08	1.98288e-06	6	31827738	31830254	2517	+	HSPA1B	protein_coding	chromosome	heat shock protein family A (Hsp70) member 1B [Source:HGNC Symbol;Acc:HGNC:5233]	HSPA1B	3304
ENSG00000163635	2108.19	0.972209	0.129831	4.47364e-15	4.40566e-13	3	63863155	64003462	140308	+	ATXN7	protein_coding	chromosome	ataxin 7 [Source:HGNC Symbol;Acc:HGNC:10560]	ATXN7	6314
ENSG00000030066	2610.05	0.971114	0.133585	2.30695e-14	2.0417e-12	11	47778087	47848555	70469	-	NUP160	protein_coding	chromosome	nucleoporin 160 [Source:HGNC Symbol;Acc:HGNC:18017]	NUP160	23279
ENSG00000270019	21.7185	0.970689	0.324547	0.000157725	0.00117708	2	113888203	113889750	1548	-	AC110769.2	lncRNA	chromosome	novel transcript	AC110769.2	NA
ENSG00000147883	1469.54	0.970579	0.521689	0.00373175	0.0159039	9	22002903	22009305	6403	-	CDKN2B	protein_coding	chromosome	cyclin dependent kinase inhibitor 2B [Source:HGNC Symbol;Acc:HGNC:1788]	CDKN2B	1030
ENSG00000130066	30376.7	0.970218	0.259864	1.08925e-05	0.00012562	X	23783173	23786226	3054	+	SAT1	protein_coding	chromosome	spermidine/spermine N1-acetyltransferase 1 [Source:HGNC Symbol;Acc:HGNC:10540]	SAT1	6303
ENSG00000110848	111.83	0.969767	0.739975	0.010856	0.0375093	12	9752486	9760901	8416	-	CD69	protein_coding	chromosome	CD69 molecule [Source:HGNC Symbol;Acc:HGNC:1694]	CD69	969
ENSG00000123130	4517.22	0.969206	0.215949	4.27607e-07	7.74628e-06	X	23701055	23766475	65421	-	ACOT9	protein_coding	chromosome	acyl-CoA thioesterase 9 [Source:HGNC Symbol;Acc:HGNC:17152]	ACOT9	23597
ENSG00000198771	3578.23	0.967033	0.230813	1.64996e-06	2.5131e-05	1	167630093	167708696	78604	+	RCSD1	protein_coding	chromosome	RCSD domain containing 1 [Source:HGNC Symbol;Acc:HGNC:28310]	RCSD1	92241
ENSG00000118922	46.0795	0.96654	0.442592	0.00169981	0.00842046	13	73686089	73995056	308968	-	KLF12	protein_coding	chromosome	Kruppel like factor 12 [Source:HGNC Symbol;Acc:HGNC:6346]	KLF12	11278
ENSG00000172817	1363.02	0.965735	0.896898	0.0138769	0.0455758	8	64587763	64798737	210975	-	CYP7B1	protein_coding	chromosome	cytochrome P450 family 7 subfamily B member 1 [Source:HGNC Symbol;Acc:HGNC:2652]	CYP7B1	9420
ENSG00000230417	9.52942	0.965494	0.553185	0.00489355	0.019889	10	78179185	78551355	372171	+	LINC00595	lncRNA	chromosome	long intergenic non-protein coding RNA 595 [Source:HGNC Symbol;Acc:HGNC:31430]	LINC00595	c(414243, 100132987)
ENSG00000136141	6106.72	0.964556	0.299271	7.30347e-05	0.000621197	13	46553168	46753040	199873	+	LRCH1	protein_coding	chromosome	leucine rich repeats and calponin homology domain containing 1 [Source:HGNC Symbol;Acc:HGNC:20309]	LRCH1	23143
ENSG00000227032	20.2949	0.964105	0.412505	0.00113553	0.00605114	10	96620877	96621707	831	-	RPS2P36	processed_pseudogene	chromosome	ribosomal protein S2 pseudogene 36 [Source:HGNC Symbol;Acc:HGNC:36784]	RPS2P36	NA
ENSG00000183762	317.197	0.963036	0.377357	0.000621406	0.00366316	22	29073035	29168333	95299	+	KREMEN1	protein_coding	chromosome	kringle containing transmembrane protein 1 [Source:HGNC Symbol;Acc:HGNC:17550]	KREMEN1	83999
ENSG00000287917	24.1161	0.962895	0.326275	0.000182505	0.00132409	11	65305406	65314244	8839	-	AP000944.7	lncRNA	chromosome	novel transcript, antisense to POLA2	AP000944.7	NA
ENSG00000115504	289.439	0.962886	0.25604	9.93223e-06	0.000116485	2	62673851	63046487	372637	+	EHBP1	protein_coding	chromosome	EH domain binding protein 1 [Source:HGNC Symbol;Acc:HGNC:29144]	EHBP1	23301
ENSG00000230647	56.0419	0.962779	0.693202	0.0098286	0.0346354	17	14374139	14421472	47334	+	AC022816.1	lncRNA	chromosome	novel transcript	AC022816.1	NA
ENSG00000107771	3886.31	0.961934	0.345028	0.000306755	0.00203121	10	84328586	84518521	189936	+	CCSER2	protein_coding	chromosome	coiled-coil serine rich protein 2 [Source:HGNC Symbol;Acc:HGNC:29197]	CCSER2	54462
ENSG00000123094	482.383	0.960617	0.293377	6.15418e-05	0.000535414	12	25959029	26079892	120864	+	RASSF8	protein_coding	chromosome	Ras association domain family member 8 [Source:HGNC Symbol;Acc:HGNC:13232]	RASSF8	11228
ENSG00000086758	21252.6	0.959678	0.20645	2.03968e-07	4.04568e-06	X	53532096	53686728	154633	-	HUWE1	protein_coding	chromosome	HECT, UBA and WWE domain containing E3 ubiquitin protein ligase 1 [Source:HGNC Symbol;Acc:HGNC:30892]	HUWE1	10075
ENSG00000107262	3690.97	0.959574	0.163083	2.54256e-10	1.10086e-08	9	33247820	33264720	16901	-	BAG1	protein_coding	chromosome	BAG cochaperone 1 [Source:HGNC Symbol;Acc:HGNC:937]	BAG1	573
ENSG00000263535	137.099	0.95761	0.946014	0.0145809	0.0474921	17	31345519	31346190	672	+	AK4P1	processed_pseudogene	chromosome	adenylate kinase 4 pseudogene 1 [Source:HGNC Symbol;Acc:HGNC:364]	AK4P1	NA
ENSG00000126010	11.7689	0.957492	0.386638	0.000781772	0.00442791	X	16123565	16153518	29954	+	GRPR	protein_coding	chromosome	gastrin releasing peptide receptor [Source:HGNC Symbol;Acc:HGNC:4609]	GRPR	2925
ENSG00000172780	2262.44	0.957077	0.138673	3.3533e-13	2.47676e-11	3	129087569	129122801	35233	-	RAB43	protein_coding	chromosome	RAB43, member RAS oncogene family [Source:HGNC Symbol;Acc:HGNC:19983]	RAB43	339122
ENSG00000067082	15293.4	0.956073	0.253476	9.63563e-06	0.000113718	10	3775996	3785281	9286	-	KLF6	protein_coding	chromosome	Kruppel like factor 6 [Source:HGNC Symbol;Acc:HGNC:2235]	KLF6	1316
ENSG00000135048	3988.98	0.952882	0.289361	5.85632e-05	0.000513547	9	71683366	71816690	133325	-	CEMIP2	protein_coding	chromosome	cell migration inducing hyaluronidase 2 [Source:HGNC Symbol;Acc:HGNC:11869]	CEMIP2	23670
ENSG00000224080	23.1626	0.95261	0.506073	0.00369861	0.0157995	3	37143512	37143958	447	-	UBE2FP1	processed_pseudogene	chromosome	UBE2F pseudogene 1 [Source:HGNC Symbol;Acc:HGNC:44535]	UBE2FP1	NA
ENSG00000107443	1383.3	0.952473	0.194573	6.12977e-08	1.42561e-06	10	96043394	96060870	17477	+	CCNJ	protein_coding	chromosome	cyclin J [Source:HGNC Symbol;Acc:HGNC:23434]	CCNJ	54619
ENSG00000131470	78.8334	0.951546	0.183689	1.39947e-08	3.92124e-07	17	42572310	42577831	5522	-	PSMC3IP	protein_coding	chromosome	PSMC3 interacting protein [Source:HGNC Symbol;Acc:HGNC:17928]	PSMC3IP	29893
ENSG00000168036	29188.9	0.949859	0.178347	6.39284e-09	1.94006e-07	3	41194741	41260096	65356	+	CTNNB1	protein_coding	chromosome	catenin beta 1 [Source:HGNC Symbol;Acc:HGNC:2514]	CTNNB1	1499
ENSG00000243701	23.0324	0.949702	0.460823	0.00241719	0.0112203	3	107220744	107348464	127721	+	DUBR	lncRNA	chromosome	DPPA2 upstream binding RNA [Source:HGNC Symbol;Acc:HGNC:48569]	DUBR	344595
ENSG00000008130	7233.12	0.949579	0.235338	3.32211e-06	4.61877e-05	1	1751232	1780457	29226	-	NADK	protein_coding	chromosome	NAD kinase [Source:HGNC Symbol;Acc:HGNC:29831]	NADK	65220
ENSG00000100490	130.14	0.949238	0.39472	0.000974315	0.00533206	14	50326265	50416461	90197	-	CDKL1	protein_coding	chromosome	cyclin dependent kinase like 1 [Source:HGNC Symbol;Acc:HGNC:1781]	CDKL1	8814
ENSG00000050344	830.058	0.949074	0.520756	0.00428246	0.0178302	7	26152198	26187137	34940	+	NFE2L3	protein_coding	chromosome	nuclear factor, erythroid 2 like 3 [Source:HGNC Symbol;Acc:HGNC:7783]	NFE2L3	9603
ENSG00000213080	22.9555	0.947964	0.36522	0.00056579	0.00338699	1	160894980	160896076	1097	+	AL354714.2	processed_pseudogene	chromosome	spermine synthase (SMS) pseudogene	AL354714.2	NA
ENSG00000257497	28.0741	0.947847	0.337468	0.000296664	0.00197285	12	75483454	75489820	6367	-	AC121761.1	lncRNA	chromosome	novel transcript, antisense to GLIPR1	AC121761.1	NA
ENSG00000275993	419.936	0.946528	0.458708	0.00241934	0.0112276	21	6111131	6123778	12648	+	SIK1B	protein_coding	chromosome	salt inducible kinase 1B (putative) [Source:HGNC Symbol;Acc:HGNC:52389]	SIK1B	102724428
ENSG00000117461	168.14	0.945611	0.469886	0.00275187	0.0124544	1	46040140	46133036	92897	-	PIK3R3	protein_coding	chromosome	phosphoinositide-3-kinase regulatory subunit 3 [Source:HGNC Symbol;Acc:HGNC:8981]	PIK3R3	8503
ENSG00000091129	32.8316	0.944723	0.582529	0.0066887	0.0255613	7	108147623	108456717	309095	-	NRCAM	protein_coding	chromosome	neuronal cell adhesion molecule [Source:HGNC Symbol;Acc:HGNC:7994]	NRCAM	4897
ENSG00000100567	4263.26	0.944687	0.183365	1.64842e-08	4.50568e-07	14	58244843	58272012	27170	+	PSMA3	protein_coding	chromosome	proteasome 20S subunit alpha 3 [Source:HGNC Symbol;Acc:HGNC:9532]	PSMA3	5684
ENSG00000124226	3367.63	0.943312	0.168922	1.52428e-09	5.41039e-08	20	49936336	49953885	17550	+	RNF114	protein_coding	chromosome	ring finger protein 114 [Source:HGNC Symbol;Acc:HGNC:13094]	RNF114	55905
ENSG00000172403	56.4649	0.942813	0.705573	0.0112727	0.0386664	4	118850688	119061247	210560	+	SYNPO2	protein_coding	chromosome	synaptopodin 2 [Source:HGNC Symbol;Acc:HGNC:17732]	SYNPO2	171024
ENSG00000228022	20.8903	0.942609	0.413334	0.00138997	0.00714001	6	30743790	30792250	48461	+	HCG20	lncRNA	chromosome	HLA complex group 20 [Source:HGNC Symbol;Acc:HGNC:31334]	HCG20	105375013
ENSG00000104973	2919.62	0.942515	0.191829	5.70568e-08	1.33754e-06	19	49818282	49840383	22102	+	MED25	protein_coding	chromosome	mediator complex subunit 25 [Source:HGNC Symbol;Acc:HGNC:28845]	MED25	81857
ENSG00000260233	24.667	0.942167	0.282657	5.19519e-05	0.000462844	11	65568482	65570423	1942	-	ZNRD2-AS1	lncRNA	chromosome	ZNRD2 antisense RNA 1 (head to head) [Source:HGNC Symbol;Acc:HGNC:27384]	ZNRD2-AS1	NA
ENSG00000151208	236.902	0.941775	0.405341	0.00124013	0.00649991	10	77790791	77926755	135965	-	DLG5	protein_coding	chromosome	discs large MAGUK scaffold protein 5 [Source:HGNC Symbol;Acc:HGNC:2904]	DLG5	9231
ENSG00000247095	187.975	0.941601	0.643297	0.00914703	0.0327156	11	565660	568457	2798	-	MIR210HG	lncRNA	chromosome	MIR210 host gene [Source:HGNC Symbol;Acc:HGNC:39524]	MIR210HG	NA
ENSG00000131042	12801.8	0.940144	0.356109	0.00050486	0.00308381	19	54273812	54281184	7373	-	LILRB2	protein_coding	chromosome	leukocyte immunoglobulin like receptor B2 [Source:HGNC Symbol;Acc:HGNC:6606]	LILRB2	10288
ENSG00000241170	36.5474	0.939698	0.321144	0.000208243	0.00147517	11	74876286	74920022	43737	+	AP001992.1	transcribed_processed_pseudogene	chromosome	ribosomal protein L31 (RPL31) pseudogene	AP001992.1	NA
ENSG00000026103	523.571	0.939511	0.285813	6.15633e-05	0.000535414	10	88990531	89017059	26529	+	FAS	protein_coding	chromosome	Fas cell surface death receptor [Source:HGNC Symbol;Acc:HGNC:11920]	FAS	355
ENSG00000068615	29.4915	0.938961	0.430167	0.00181533	0.00886914	2	86213993	86338083	124091	-	REEP1	protein_coding	chromosome	receptor accessory protein 1 [Source:HGNC Symbol;Acc:HGNC:25786]	REEP1	65055
ENSG00000179021	1582.48	0.936708	0.146217	1.00167e-11	5.86692e-10	3	88149959	88168729	18771	+	C3orf38	protein_coding	chromosome	chromosome 3 open reading frame 38 [Source:HGNC Symbol;Acc:HGNC:28384]	C3orf38	285237
ENSG00000010539	732.253	0.936585	0.214731	8.16363e-07	1.36559e-05	16	3222325	3236221	13897	-	ZNF200	protein_coding	chromosome	zinc finger protein 200 [Source:HGNC Symbol;Acc:HGNC:12993]	ZNF200	7752
ENSG00000188389	385.28	0.936513	0.503376	0.0040437	0.0169989	2	241849884	241858894	9011	-	PDCD1	protein_coding	chromosome	programmed cell death 1 [Source:HGNC Symbol;Acc:HGNC:8760]	PDCD1	5133
ENSG00000213648	38.0683	0.93559	0.726165	0.0123343	0.0415356	16	29459913	29464966	5054	+	SULT1A4	protein_coding	chromosome	sulfotransferase family 1A member 4 [Source:HGNC Symbol;Acc:HGNC:30004]	SULT1A4	445329
ENSG00000135436	415.25	0.935501	0.742351	0.012817	0.0428672	12	49582885	49605639	22755	-	FAM186B	protein_coding	chromosome	family with sequence similarity 186 member B [Source:HGNC Symbol;Acc:HGNC:25296]	FAM186B	84070
ENSG00000184838	135.029	0.935019	0.437771	0.00206848	0.00986793	5	120464300	120687332	223033	+	PRR16	protein_coding	chromosome	proline rich 16 [Source:HGNC Symbol;Acc:HGNC:29654]	PRR16	51334
ENSG00000206503	69376.8	0.93469	0.238241	5.46121e-06	7.06022e-05	6	29941260	29945884	4625	+	HLA-A	protein_coding	chromosome	major histocompatibility complex, class I, A [Source:HGNC Symbol;Acc:HGNC:4931]	HLA-A	3105
ENSG00000283154	32.4131	0.934387	0.380259	0.000870071	0.00483667	3	158962235	159897366	935132	+	IQCJ-SCHIP1	protein_coding	chromosome	IQCJ-SCHIP1 readthrough [Source:HGNC Symbol;Acc:HGNC:38842]	IQCJ-SCHIP1	c(29970, 100505385)
ENSG00000030110	3109.1	0.933828	0.238043	5.47947e-06	7.07927e-05	6	33572547	33580293	7747	-	BAK1	protein_coding	chromosome	BCL2 antagonist/killer 1 [Source:HGNC Symbol;Acc:HGNC:949]	BAK1	578
ENSG00000266947	28.4297	0.933212	0.390076	0.00104644	0.00565896	17	35231450	35242963	11514	-	AC022916.1	lncRNA	chromosome	novel transcript, antisense SLFN5	AC022916.1	NA
ENSG00000166670	351.509	0.929409	1.06576	0.0155387	0.0498122	11	102770502	102780628	10127	-	MMP10	protein_coding	chromosome	matrix metallopeptidase 10 [Source:HGNC Symbol;Acc:HGNC:7156]	MMP10	4319
ENSG00000102445	445.64	0.928304	0.390855	0.00111055	0.00595115	13	46334681	46438190	103510	-	RUBCNL	protein_coding	chromosome	rubicon like autophagy enhancer [Source:HGNC Symbol;Acc:HGNC:20420]	RUBCNL	80183
ENSG00000205730	8193	0.926303	0.233883	4.76711e-06	6.27597e-05	16	19113932	19121629	7698	+	ITPRIPL2	protein_coding	chromosome	ITPRIP like 2 [Source:HGNC Symbol;Acc:HGNC:27257]	ITPRIPL2	162073
ENSG00000136425	14.5674	0.926209	0.521673	0.0050325	0.0203427	15	78104606	78131535	26930	-	CIB2	protein_coding	chromosome	calcium and integrin binding family member 2 [Source:HGNC Symbol;Acc:HGNC:24579]	CIB2	10518
ENSG00000114315	227.097	0.925818	0.614	0.00878518	0.031698	3	194136148	194138732	2585	+	HES1	protein_coding	chromosome	hes family bHLH transcription factor 1 [Source:HGNC Symbol;Acc:HGNC:5192]	HES1	3280
ENSG00000163249	3749.09	0.925784	0.131691	1.43552e-13	1.12655e-11	2	207711540	207761839	50300	+	CCNYL1	protein_coding	chromosome	cyclin Y like 1 [Source:HGNC Symbol;Acc:HGNC:26868]	CCNYL1	151195
ENSG00000137842	846.915	0.924769	0.182799	2.79914e-08	7.16367e-07	15	43123279	43185144	61866	+	TMEM62	protein_coding	chromosome	transmembrane protein 62 [Source:HGNC Symbol;Acc:HGNC:26269]	TMEM62	80021
ENSG00000153814	690.221	0.921632	0.182635	3.00939e-08	7.64332e-07	7	27830573	28180795	350223	-	JAZF1	protein_coding	chromosome	JAZF zinc finger 1 [Source:HGNC Symbol;Acc:HGNC:28917]	JAZF1	221895
ENSG00000169991	339.699	0.920795	0.181224	2.51599e-08	6.53053e-07	1	18904280	18956676	52397	-	IFFO2	protein_coding	chromosome	intermediate filament family orphan 2 [Source:HGNC Symbol;Acc:HGNC:27006]	IFFO2	126917
ENSG00000196338	72.7259	0.920496	0.259459	2.47894e-05	0.000251906	X	71144831	71171201	26371	+	NLGN3	protein_coding	chromosome	neuroligin 3 [Source:HGNC Symbol;Acc:HGNC:14289]	NLGN3	54413
ENSG00000163069	205.426	0.919657	0.524038	0.00535343	0.0213733	4	52020706	52038299	17594	-	SGCB	protein_coding	chromosome	sarcoglycan beta [Source:HGNC Symbol;Acc:HGNC:10806]	SGCB	6443
ENSG00000137767	20767.6	0.919181	0.198815	2.50141e-07	4.8367e-06	15	45631148	45691281	60134	+	SQOR	protein_coding	chromosome	sulfide quinone oxidoreductase [Source:HGNC Symbol;Acc:HGNC:20390]	SQOR	58472
ENSG00000249661	28.8532	0.918957	0.628374	0.00973115	0.0343523	4	140641840	140645489	3650	-	TNRC18P1	processed_pseudogene	chromosome	trinucleotide repeat containing 18 pseudogene 1 [Source:HGNC Symbol;Acc:HGNC:43881]	TNRC18P1	NA
ENSG00000265458	53.8569	0.917963	0.221048	2.1463e-06	3.17505e-05	17	82454140	82458521	4382	-	AC132938.3	lncRNA	chromosome	novel transcript, antisense NARF	AC132938.3	NA
ENSG00000102921	7138.31	0.917383	0.307198	0.000180238	0.00131307	16	48538726	48620148	81423	-	N4BP1	protein_coding	chromosome	NEDD4 binding protein 1 [Source:HGNC Symbol;Acc:HGNC:29850]	N4BP1	9683
ENSG00000139117	1822.56	0.916072	0.329493	0.000348568	0.00225822	12	38646822	38907430	260609	-	CPNE8	protein_coding	chromosome	copine 8 [Source:HGNC Symbol;Acc:HGNC:23498]	CPNE8	144402
ENSG00000115919	23998.1	0.915007	0.424253	0.0020555	0.00981346	2	142877657	143055833	178177	+	KYNU	protein_coding	chromosome	kynureninase [Source:HGNC Symbol;Acc:HGNC:6469]	KYNU	8942
ENSG00000242779	134.703	0.914843	0.425201	0.00208409	0.00991459	19	52966896	53037898	71003	-	ZNF702P	transcribed_processed_pseudogene	chromosome	zinc finger protein 702, pseudogene [Source:HGNC Symbol;Acc:HGNC:25775]	ZNF702P	79986
ENSG00000110330	3943.33	0.913616	0.20773	7.26479e-07	1.23239e-05	11	102347211	102378670	31460	+	BIRC2	protein_coding	chromosome	baculoviral IAP repeat containing 2 [Source:HGNC Symbol;Acc:HGNC:590]	BIRC2	329
ENSG00000127666	5277.92	0.913209	0.318816	0.000269582	0.00182599	19	4815932	4831712	15781	-	TICAM1	protein_coding	chromosome	toll like receptor adaptor molecule 1 [Source:HGNC Symbol;Acc:HGNC:18348]	TICAM1	148022
ENSG00000142959	15.7206	0.912359	0.534135	0.00604142	0.0235354	1	44783585	44788170	4586	-	BEST4	protein_coding	chromosome	bestrophin 4 [Source:HGNC Symbol;Acc:HGNC:17106]	BEST4	266675
ENSG00000116954	3115.87	0.9121	0.112256	3.24054e-17	4.09449e-15	1	38838198	38859772	21575	-	RRAGC	protein_coding	chromosome	Ras related GTP binding C [Source:HGNC Symbol;Acc:HGNC:19902]	RRAGC	64121
ENSG00000001617	22.9929	0.91185	0.589521	0.00845013	0.0307876	3	50155045	50189075	34031	+	SEMA3F	protein_coding	chromosome	semaphorin 3F [Source:HGNC Symbol;Acc:HGNC:10728]	SEMA3F	6405
ENSG00000143498	227.025	0.911195	0.214939	1.49138e-06	2.30653e-05	1	222557902	222589933	32032	-	TAF1A	protein_coding	chromosome	TATA-box binding protein associated factor, RNA polymerase I subunit A [Source:HGNC Symbol;Acc:HGNC:11532]	TAF1A	9015
ENSG00000160767	746.952	0.911021	0.179578	2.67641e-08	6.88465e-07	1	155247205	155255483	8279	-	FAM189B	protein_coding	chromosome	family with sequence similarity 189 member B [Source:HGNC Symbol;Acc:HGNC:1233]	FAM189B	10712
ENSG00000060642	737.262	0.910946	0.187173	7.70576e-08	1.7552e-06	1	26787054	26800659	13606	+	PIGV	protein_coding	chromosome	phosphatidylinositol glycan anchor biosynthesis class V [Source:HGNC Symbol;Acc:HGNC:26031]	PIGV	55650
ENSG00000284969	57.5332	0.910667	0.445563	0.00276677	0.0125021	11	33698261	33722467	24207	-	AL049629.2	protein_coding	chromosome	novel protein	AL049629.2	NA
ENSG00000139266	592.045	0.910228	0.283839	8.71537e-05	0.000721136	12	57755103	57760411	5309	+	MARCHF9	protein_coding	chromosome	membrane associated ring-CH-type finger 9 [Source:HGNC Symbol;Acc:HGNC:25139]	MARCHF9	92979
ENSG00000165914	1484.43	0.910133	0.250681	1.85051e-05	0.000195763	14	90524564	90816479	291916	-	TTC7B	protein_coding	chromosome	tetratricopeptide repeat domain 7B [Source:HGNC Symbol;Acc:HGNC:19858]	TTC7B	145567
ENSG00000213468	30.0905	0.90931	0.544363	0.0066016	0.0252737	X	131688779	131830862	142084	-	FIRRE	lncRNA	chromosome	firre intergenic repeating RNA element [Source:HGNC Symbol;Acc:HGNC:49627]	FIRRE	286467
ENSG00000245904	28.737	0.908154	0.725385	0.0140336	0.0459401	12	92145573	92226557	80985	+	AC025164.1	lncRNA	chromosome	novel transcript, antisense to BTG1	AC025164.1	NA
ENSG00000230795	69.0435	0.907345	0.621005	0.0100601	0.0353398	6	29926459	29929232	2774	+	HLA-K	unprocessed_pseudogene	chromosome	major histocompatibility complex, class I, K (pseudogene) [Source:HGNC Symbol;Acc:HGNC:4969]	HLA-K	NA
ENSG00000160991	7033.58	0.907174	0.231366	5.86009e-06	7.50824e-05	7	102433106	102456825	23720	+	ORAI2	protein_coding	chromosome	ORAI calcium release-activated calcium modulator 2 [Source:HGNC Symbol;Acc:HGNC:21667]	ORAI2	80228
ENSG00000260792	14.2567	0.902968	0.758731	0.0153817	0.0493798	14	104661120	104665558	4439	-	LINC02280	lncRNA	chromosome	long intergenic non-protein coding RNA 2280 [Source:HGNC Symbol;Acc:HGNC:53196]	LINC02280	101929634
ENSG00000232504	52.0621	0.899897	0.482923	0.00439096	0.0181773	2	85889151	85891136	1986	+	ST3GAL5-AS1	lncRNA	chromosome	ST3GAL5 antisense RNA 1 (head to head) [Source:HGNC Symbol;Acc:HGNC:51129]	ST3GAL5-AS1	NA
ENSG00000183726	6635.72	0.898989	0.136123	2.91251e-12	1.82281e-10	1	25338317	25362361	24045	+	TMEM50A	protein_coding	chromosome	transmembrane protein 50A [Source:HGNC Symbol;Acc:HGNC:30590]	TMEM50A	23585
ENSG00000131378	9925.77	0.897907	0.294049	0.000151107	0.00113826	3	16313574	16514026	200453	-	RFTN1	protein_coding	chromosome	raftlin, lipid raft linker 1 [Source:HGNC Symbol;Acc:HGNC:30278]	RFTN1	23180
ENSG00000176102	1084.36	0.897563	0.11221	9.37177e-17	1.12071e-14	11	33077188	33162371	85184	-	CSTF3	protein_coding	chromosome	cleavage stimulation factor subunit 3 [Source:HGNC Symbol;Acc:HGNC:2485]	CSTF3	1479
ENSG00000137193	15364.9	0.896629	0.346469	0.000652786	0.00381901	6	37170152	37175428	5277	+	PIM1	protein_coding	chromosome	Pim-1 proto-oncogene, serine/threonine kinase [Source:HGNC Symbol;Acc:HGNC:8986]	PIM1	5292
ENSG00000124762	33579	0.896362	0.184013	7.78653e-08	1.76759e-06	6	36676460	36687337	10878	+	CDKN1A	protein_coding	chromosome	cyclin dependent kinase inhibitor 1A [Source:HGNC Symbol;Acc:HGNC:1784]	CDKN1A	1026
ENSG00000179168	29.6393	0.896304	0.514488	0.00583777	0.0229138	19	38384267	38388082	3816	-	GGN	protein_coding	chromosome	gametogenetin [Source:HGNC Symbol;Acc:HGNC:18869]	GGN	199720
ENSG00000256235	3632.83	0.895276	0.168494	7.67082e-09	2.27296e-07	5	150778757	150796734	17978	+	SMIM3	protein_coding	chromosome	small integral membrane protein 3 [Source:HGNC Symbol;Acc:HGNC:30248]	SMIM3	85027
ENSG00000165185	204.822	0.894452	0.336268	0.000529872	0.00321702	9	112486827	112669397	182571	+	KIAA1958	protein_coding	chromosome	KIAA1958 [Source:HGNC Symbol;Acc:HGNC:23427]	KIAA1958	158405
ENSG00000163171	2453.39	0.894354	0.455742	0.00351814	0.0151786	2	37641882	37738468	96587	-	CDC42EP3	protein_coding	chromosome	CDC42 effector protein 3 [Source:HGNC Symbol;Acc:HGNC:16943]	CDC42EP3	10602
ENSG00000139350	936.205	0.893158	0.229636	6.88837e-06	8.56358e-05	12	96907224	96953780	46557	+	NEDD1	protein_coding	chromosome	NEDD1 gamma-tubulin ring complex targeting factor [Source:HGNC Symbol;Acc:HGNC:7723]	NEDD1	121441
ENSG00000136630	2255.82	0.893112	0.310214	0.000270032	0.00182843	1	220879431	220885059	5629	+	HLX	protein_coding	chromosome	H2.0 like homeobox [Source:HGNC Symbol;Acc:HGNC:4978]	HLX	3142
ENSG00000187257	951.603	0.893065	0.186199	1.14021e-07	2.48179e-06	7	77696459	77783022	86564	+	RSBN1L	protein_coding	chromosome	round spermatid basic protein 1 like [Source:HGNC Symbol;Acc:HGNC:24765]	RSBN1L	222194
ENSG00000137710	15748.3	0.891198	0.276726	8.69616e-05	0.000720139	11	109864295	110296712	432418	-	RDX	protein_coding	chromosome	radixin [Source:HGNC Symbol;Acc:HGNC:9944]	RDX	5962
ENSG00000170142	4247.67	0.890012	0.228194	6.63904e-06	8.29467e-05	3	23805955	23891640	85686	+	UBE2E1	protein_coding	chromosome	ubiquitin conjugating enzyme E2 E1 [Source:HGNC Symbol;Acc:HGNC:12477]	UBE2E1	7324
ENSG00000163512	2074.28	0.889739	0.14044	1.75132e-11	9.77334e-10	3	28315003	28349050	34048	-	AZI2	protein_coding	chromosome	5-azacytidine induced 2 [Source:HGNC Symbol;Acc:HGNC:24002]	AZI2	64343
ENSG00000196083	1123.34	0.88939	0.343816	0.000666635	0.00388103	3	190514051	190659750	145700	+	IL1RAP	protein_coding	chromosome	interleukin 1 receptor accessory protein [Source:HGNC Symbol;Acc:HGNC:5995]	IL1RAP	3556
ENSG00000176142	1665.04	0.889273	0.207187	1.23934e-06	1.95435e-05	3	119428949	119468830	39882	-	TMEM39A	protein_coding	chromosome	transmembrane protein 39A [Source:HGNC Symbol;Acc:HGNC:25600]	TMEM39A	55254
ENSG00000231830	10.0963	0.888903	0.657977	0.0128006	0.0428394	X	154333960	154335037	1078	-	AC245140.1	lncRNA	chromosome	novel transcript	AC245140.1	NA
ENSG00000101916	2448.18	0.888686	0.253017	3.04918e-05	0.000299844	X	12906620	12923169	16550	+	TLR8	protein_coding	chromosome	toll like receptor 8 [Source:HGNC Symbol;Acc:HGNC:15632]	TLR8	51311
ENSG00000198855	1688.11	0.888047	0.183433	9.21874e-08	2.04646e-06	12	108515277	108525837	10561	+	FICD	protein_coding	chromosome	FIC domain protein adenylyltransferase [Source:HGNC Symbol;Acc:HGNC:18416]	FICD	11153
ENSG00000127603	27114.9	0.88716	0.209831	1.65633e-06	2.52088e-05	1	39081316	39487177	405862	+	MACF1	protein_coding	chromosome	microtubule actin crosslinking factor 1 [Source:HGNC Symbol;Acc:HGNC:13664]	MACF1	23499
ENSG00000102362	80.811	0.885579	0.563739	0.00862262	0.03128	X	100674491	100732123	57633	-	SYTL4	protein_coding	chromosome	synaptotagmin like 4 [Source:HGNC Symbol;Acc:HGNC:15588]	SYTL4	94121
ENSG00000204344	588.654	0.885411	0.239948	1.55764e-05	0.000170441	6	31971091	31982821	11731	+	STK19	protein_coding	chromosome	serine/threonine kinase 19 [Source:HGNC Symbol;Acc:HGNC:11398]	STK19	8859
ENSG00000187824	128.378	0.884238	0.538111	0.00745442	0.0278053	17	10699015	10730023	31009	-	TMEM220	protein_coding	chromosome	transmembrane protein 220 [Source:HGNC Symbol;Acc:HGNC:33757]	TMEM220	388335
ENSG00000260898	318.165	0.884144	0.397196	0.00184994	0.00900976	15	72782835	72798199	15365	+	ADPGK-AS1	lncRNA	chromosome	ADPGK antisense RNA 1 [Source:HGNC Symbol;Acc:HGNC:44144]	ADPGK-AS1	100287559
ENSG00000125733	8107.69	0.88411	0.50272	0.00580381	0.0228222	19	6737925	6751530	13606	+	TRIP10	protein_coding	chromosome	thyroid hormone receptor interactor 10 [Source:HGNC Symbol;Acc:HGNC:12304]	TRIP10	9322
ENSG00000237781	17.0725	0.884037	0.410786	0.00224491	0.0105498	1	150548562	150557724	9163	-	ADAMTSL4-AS2	lncRNA	chromosome	ADAMTSL4 antisense RNA 2 [Source:HGNC Symbol;Acc:HGNC:40895]	ADAMTSL4-AS2	NA
ENSG00000184588	7194.71	0.883435	0.656667	0.0131179	0.0436248	1	65792514	66374579	582066	+	PDE4B	protein_coding	chromosome	phosphodiesterase 4B [Source:HGNC Symbol;Acc:HGNC:8781]	PDE4B	5142
ENSG00000279118	55.647	0.883318	0.539758	0.0075785	0.0281896	5	126496279	126498604	2326	+	AC093535.2	TEC	chromosome	tec	AC093535.2	NA
ENSG00000244198	115.198	0.883158	0.623054	0.0116147	0.0395879	7	144194858	144280547	85690	+	ARHGEF35-AS1	lncRNA	chromosome	ARHGEF35 antisense RNA 1 [Source:HGNC Symbol;Acc:HGNC:41292]	ARHGEF35-AS1	NA
ENSG00000169155	3361.34	0.883109	0.222568	5.10355e-06	6.64918e-05	9	126805006	126838210	33205	+	ZBTB43	protein_coding	chromosome	zinc finger and BTB domain containing 43 [Source:HGNC Symbol;Acc:HGNC:17908]	ZBTB43	23099
ENSG00000186594	3712.11	0.882358	0.35345	0.000881968	0.00489198	17	1711493	1717174	5682	-	MIR22HG	lncRNA	chromosome	MIR22 host gene [Source:HGNC Symbol;Acc:HGNC:28219]	MIR22HG	84981
ENSG00000113811	1671.56	0.880792	0.287317	0.000151376	0.00113986	3	53884417	53891962	7546	-	SELENOK	protein_coding	chromosome	selenoprotein K [Source:HGNC Symbol;Acc:HGNC:30394]	SELENOK	58515
ENSG00000160712	9613.49	0.88073	0.209562	1.87912e-06	2.81937e-05	1	154405193	154469450	64258	+	IL6R	protein_coding	chromosome	interleukin 6 receptor [Source:HGNC Symbol;Acc:HGNC:6019]	IL6R	3570
ENSG00000173559	19574.2	0.88002	0.356116	0.000953501	0.00523383	2	191678068	191741097	63030	+	NABP1	protein_coding	chromosome	nucleic acid binding protein 1 [Source:HGNC Symbol;Acc:HGNC:26232]	NABP1	64859
ENSG00000215414	9.33356	0.879986	0.415889	0.00248862	0.0114829	Y	13286638	13287378	741	+	PSMA6P1	processed_pseudogene	chromosome	proteasome subunit alpha 6 pseudogene 1 [Source:HGNC Symbol;Acc:HGNC:17460]	PSMA6P1	NA
ENSG00000133104	4185.73	0.879849	0.140478	2.84647e-11	1.54115e-09	13	36301638	36370180	68543	-	SPART	protein_coding	chromosome	spartin [Source:HGNC Symbol;Acc:HGNC:18514]	SPART	23111
ENSG00000198796	15.1119	0.878538	0.565835	0.00911072	0.0326148	18	58481247	58629091	147845	-	ALPK2	protein_coding	chromosome	alpha kinase 2 [Source:HGNC Symbol;Acc:HGNC:20565]	ALPK2	115701
ENSG00000134853	50.75	0.878509	0.436903	0.00325261	0.0142955	4	54229280	54298245	68966	+	PDGFRA	protein_coding	chromosome	platelet derived growth factor receptor alpha [Source:HGNC Symbol;Acc:HGNC:8803]	PDGFRA	5156
ENSG00000285492	226.041	0.878482	0.593934	0.0105091	0.0366223	6	159051674	159121495	69822	-	AL356417.3	lncRNA	chromosome	uncharacterized LOC112267968 [Source:NCBI gene (formerly Entrezgene);Acc:112267968]	AL356417.3	112267968
ENSG00000104974	399.516	0.878472	0.21511	3.16226e-06	4.42868e-05	19	54593582	54602381	8800	+	LILRA1	protein_coding	chromosome	leukocyte immunoglobulin like receptor A1 [Source:HGNC Symbol;Acc:HGNC:6602]	LILRA1	11024
ENSG00000120832	142.537	0.87843	0.279322	0.000116462	0.000915024	12	106977277	106987160	9884	-	MTERF2	protein_coding	chromosome	mitochondrial transcription termination factor 2 [Source:HGNC Symbol;Acc:HGNC:30779]	MTERF2	80298
ENSG00000075234	1013.56	0.878378	0.154212	9.17729e-10	3.41429e-08	22	46267961	46294008	26048	+	TTC38	protein_coding	chromosome	tetratricopeptide repeat domain 38 [Source:HGNC Symbol;Acc:HGNC:26082]	TTC38	55020
ENSG00000198743	10533.2	0.87818	0.406132	0.00221866	0.0104459	21	34073578	34106260	32683	+	SLC5A3	protein_coding	chromosome	solute carrier family 5 member 3 [Source:HGNC Symbol;Acc:HGNC:11038]	SLC5A3	6526
ENSG00000284526	69.4375	0.877986	0.626263	0.0121065	0.0409678	17	76563710	76570544	6835	-	AC015802.6	protein_coding	chromosome	novel protein	AC015802.6	NA
ENSG00000197558	34.4044	0.87628	0.737735	0.0167359	0.0528822	7	149776042	149833979	57938	+	SSPOP	transcribed_unitary_pseudogene	chromosome	SCO-spondin, pseudogene [Source:HGNC Symbol;Acc:HGNC:21998]	SSPOP	NA
ENSG00000142961	3522.79	0.87574	0.164938	8.18725e-09	2.40471e-07	1	46607715	46616884	9170	-	MOB3C	protein_coding	chromosome	MOB kinase activator 3C [Source:HGNC Symbol;Acc:HGNC:29800]	MOB3C	148932
ENSG00000065675	10.5484	0.875155	0.550371	0.00852218	0.0309996	10	6427143	6580301	153159	-	PRKCQ	protein_coding	chromosome	protein kinase C theta [Source:HGNC Symbol;Acc:HGNC:9410]	PRKCQ	5588
ENSG00000269713	1956.62	0.87484	0.32803	0.000544768	0.00328815	1	149054027	149103561	49535	-	NBPF9	protein_coding	chromosome	NBPF member 9 [Source:HGNC Symbol;Acc:HGNC:31991]	NBPF9	400818
ENSG00000182253	126.974	0.874756	0.542634	0.0081544	0.0299273	15	99098217	99135593	37377	+	SYNM	protein_coding	chromosome	synemin [Source:HGNC Symbol;Acc:HGNC:24466]	SYNM	23336
ENSG00000224950	320.849	0.873608	0.324139	0.000501845	0.00306912	1	116493016	116499212	6197	-	AL390066.1	lncRNA	chromosome	novel transcript	AL390066.1	NA
ENSG00000116691	1029.93	0.87106	0.203266	1.33387e-06	2.09029e-05	1	12019466	12032045	12580	+	MIIP	protein_coding	chromosome	migration and invasion inhibitory protein [Source:HGNC Symbol;Acc:HGNC:25715]	MIIP	60672
ENSG00000164050	83.0584	0.870471	0.386625	0.00178963	0.0087692	3	48403854	48430086	26233	-	PLXNB1	protein_coding	chromosome	plexin B1 [Source:HGNC Symbol;Acc:HGNC:9103]	PLXNB1	5364
ENSG00000165694	12.0972	0.870297	0.723749	0.0167462	0.0528895	X	132076990	132128020	51031	-	FRMD7	protein_coding	chromosome	FERM domain containing 7 [Source:HGNC Symbol;Acc:HGNC:8079]	FRMD7	90167
ENSG00000274642	37.8719	0.870141	0.772596	0.0182129	0.0564829	1	120197085	120319680	122596	+	AC244669.2	unprocessed_pseudogene	chromosome	phosphodiesterase 4D interacting protein (PDE4DIP) pseudogene	AC244669.2	NA
ENSG00000164920	46.6828	0.869301	0.754125	0.0177848	0.0554465	8	98944403	98952104	7702	+	OSR2	protein_coding	chromosome	odd-skipped related transciption factor 2 [Source:HGNC Symbol;Acc:HGNC:15830]	OSR2	116039
ENSG00000118257	22610.9	0.868253	0.259265	5.84139e-05	0.000512461	2	205681990	205798133	116144	+	NRP2	protein_coding	chromosome	neuropilin 2 [Source:HGNC Symbol;Acc:HGNC:8005]	NRP2	8828
ENSG00000178803	14.3938	0.867106	0.750313	0.0178524	0.0556054	22	24429206	24495074	65869	-	ADORA2A-AS1	lncRNA	chromosome	ADORA2A antisense RNA 1 [Source:HGNC Symbol;Acc:HGNC:37122]	ADORA2A-AS1	646023
ENSG00000115419	6125.38	0.866338	0.140896	6.06251e-11	3.09913e-09	2	190880821	190965552	84732	+	GLS	protein_coding	chromosome	glutaminase [Source:HGNC Symbol;Acc:HGNC:4331]	GLS	2744
ENSG00000178104	31980.5	0.866223	0.259913	6.22199e-05	0.000540423	1	148808181	149048286	240106	+	PDE4DIP	protein_coding	chromosome	phosphodiesterase 4D interacting protein [Source:HGNC Symbol;Acc:HGNC:15580]	PDE4DIP	9659
ENSG00000120436	111.114	0.866098	0.898998	0.0201668	0.0610996	6	167155247	167157980	2734	-	GPR31	protein_coding	chromosome	G protein-coupled receptor 31 [Source:HGNC Symbol;Acc:HGNC:4486]	GPR31	2853
ENSG00000115963	611.133	0.866058	0.40576	0.00245909	0.0113806	2	150468195	150539011	70817	-	RND3	protein_coding	chromosome	Rho family GTPase 3 [Source:HGNC Symbol;Acc:HGNC:671]	RND3	390
ENSG00000128602	22.8821	0.864766	0.520109	0.00752468	0.028005	7	129188633	129213545	24913	+	SMO	protein_coding	chromosome	smoothened, frizzled class receptor [Source:HGNC Symbol;Acc:HGNC:11119]	SMO	6608
ENSG00000001561	1047.88	0.864692	0.1818	1.48417e-07	3.08984e-06	6	46129989	46146688	16700	+	ENPP4	protein_coding	chromosome	ectonucleotide pyrophosphatase/phosphodiesterase 4 [Source:HGNC Symbol;Acc:HGNC:3359]	ENPP4	22875
ENSG00000176170	9751.87	0.864227	0.207581	2.32247e-06	3.39335e-05	17	76376584	76387860	11277	+	SPHK1	protein_coding	chromosome	sphingosine kinase 1 [Source:HGNC Symbol;Acc:HGNC:11240]	SPHK1	8877
ENSG00000007944	154.726	0.86375	0.323275	0.000552158	0.00332121	6	16129086	16148248	19163	+	MYLIP	protein_coding	chromosome	myosin regulatory light chain interacting protein [Source:HGNC Symbol;Acc:HGNC:21155]	MYLIP	29116
ENSG00000112763	1859.51	0.863345	0.141538	8.29842e-11	4.05633e-09	6	26457904	26476621	18718	+	BTN2A1	protein_coding	chromosome	butyrophilin subfamily 2 member A1 [Source:HGNC Symbol;Acc:HGNC:1136]	BTN2A1	11120
ENSG00000065491	1076.79	0.862867	0.137417	2.67111e-11	1.45427e-09	6	37257772	37332970	75199	+	TBC1D22B	protein_coding	chromosome	TBC1 domain family member 22B [Source:HGNC Symbol;Acc:HGNC:21602]	TBC1D22B	55633
ENSG00000112245	4387.42	0.862683	0.249396	3.96328e-05	0.000370336	6	63521746	63583436	61691	+	PTP4A1	protein_coding	chromosome	protein tyrosine phosphatase 4A1 [Source:HGNC Symbol;Acc:HGNC:9634]	PTP4A1	7803
ENSG00000103642	6741.53	0.862445	0.115255	5.82227e-15	5.70583e-13	15	63121833	63142061	20229	+	LACTB	protein_coding	chromosome	lactamase beta [Source:HGNC Symbol;Acc:HGNC:16468]	LACTB	114294
ENSG00000278948	390.467	0.862353	0.30732	0.000367178	0.0023643	22	37943050	37944898	1849	+	AL031587.5	TEC	chromosome	TEC	AL031587.5	NA
ENSG00000185339	3861.46	0.861843	0.239753	2.38516e-05	0.000243238	22	30607003	30627271	20269	+	TCN2	protein_coding	chromosome	transcobalamin 2 [Source:HGNC Symbol;Acc:HGNC:11653]	TCN2	6948
ENSG00000230521	18.1283	0.861319	0.536723	0.00857595	0.0311556	6	29887294	29888268	975	-	AL645929.1	unprocessed_pseudogene	chromosome	HLA complex group 4 pseudogene 7	AL645929.1	NA
ENSG00000005059	803.466	0.859088	0.282846	0.000175721	0.00128982	4	109560209	109688719	128511	+	MCUB	protein_coding	chromosome	mitochondrial calcium uniporter dominant negative subunit beta [Source:HGNC Symbol;Acc:HGNC:26076]	MCUB	55013
ENSG00000013375	2108.12	0.858853	0.228208	1.24445e-05	0.000140534	6	83161150	83193936	32787	-	PGM3	protein_coding	chromosome	phosphoglucomutase 3 [Source:HGNC Symbol;Acc:HGNC:8907]	PGM3	5238
ENSG00000041988	423.488	0.858347	0.140673	8.29175e-11	4.05633e-09	1	6624866	6635586	10721	+	THAP3	protein_coding	chromosome	THAP domain containing 3 [Source:HGNC Symbol;Acc:HGNC:20855]	THAP3	90326
ENSG00000143156	94.952	0.857498	0.329668	0.000693021	0.00400656	1	169132531	169367948	235418	-	NME7	protein_coding	chromosome	NME/NM23 family member 7 [Source:HGNC Symbol;Acc:HGNC:20461]	NME7	29922
ENSG00000173039	7287.43	0.856892	0.281082	0.000170223	0.00125496	11	65653597	65663090	9494	-	RELA	protein_coding	chromosome	RELA proto-oncogene, NF-kB subunit [Source:HGNC Symbol;Acc:HGNC:9955]	RELA	5970
ENSG00000165359	385.243	0.85646	0.22163	8.34106e-06	0.000101254	X	135520659	135582510	61852	+	INTS6L	protein_coding	chromosome	integrator complex subunit 6 like [Source:HGNC Symbol;Acc:HGNC:27334]	INTS6L	203522
ENSG00000225931	122.13	0.855228	0.555333	0.00993986	0.03496	1	2566410	2569888	3479	+	AL139246.2	TEC	chromosome	novel transcript	AL139246.2	NA
ENSG00000176915	7949.49	0.854431	0.288734	0.000229913	0.00159715	12	132725503	132761832	36330	-	ANKLE2	protein_coding	chromosome	ankyrin repeat and LEM domain containing 2 [Source:HGNC Symbol;Acc:HGNC:29101]	ANKLE2	23141
ENSG00000163032	16.122	0.854105	0.331617	0.000753681	0.00429667	2	17539126	17657018	117893	+	VSNL1	protein_coding	chromosome	visinin like 1 [Source:HGNC Symbol;Acc:HGNC:12722]	VSNL1	7447
ENSG00000175471	3740.05	0.854048	0.372414	0.001669	0.00830986	5	94703741	95284575	580835	-	MCTP1	protein_coding	chromosome	multiple C2 and transmembrane domain containing 1 [Source:HGNC Symbol;Acc:HGNC:26183]	MCTP1	79772
ENSG00000101213	74.4734	0.854026	0.416846	0.00315183	0.013938	20	63528001	63537376	9376	-	PTK6	protein_coding	chromosome	protein tyrosine kinase 6 [Source:HGNC Symbol;Acc:HGNC:9617]	PTK6	5753
ENSG00000173698	47.9266	0.853949	0.562943	0.0104389	0.0364472	X	18989307	19122637	133331	-	ADGRG2	protein_coding	chromosome	adhesion G protein-coupled receptor G2 [Source:HGNC Symbol;Acc:HGNC:4516]	ADGRG2	10149
ENSG00000153904	14.3988	0.853644	0.525591	0.00840592	0.0306433	1	85318481	85578363	259883	-	DDAH1	protein_coding	chromosome	dimethylarginine dimethylaminohydrolase 1 [Source:HGNC Symbol;Acc:HGNC:2715]	DDAH1	23576
ENSG00000111276	921.248	0.853347	0.128909	2.90481e-12	1.82281e-10	12	12715058	12722369	7312	+	CDKN1B	protein_coding	chromosome	cyclin dependent kinase inhibitor 1B [Source:HGNC Symbol;Acc:HGNC:1785]	CDKN1B	1027
ENSG00000262877	27.0008	0.853134	0.422306	0.00339212	0.0147762	17	81388126	81390319	2194	-	AC110285.2	lncRNA	chromosome	novel transcript	AC110285.2	NA
ENSG00000112679	1740.1	0.853004	0.169018	3.5055e-08	8.77029e-07	6	291630	351355	59726	+	DUSP22	protein_coding	chromosome	dual specificity phosphatase 22 [Source:HGNC Symbol;Acc:HGNC:16077]	DUSP22	56940
ENSG00000270195	19.539	0.852723	0.407885	0.00284673	0.0128202	4	1712821	1715945	3125	+	SLBP-DT	lncRNA	chromosome	SLBP divergent transcript [Source:HGNC Symbol;Acc:HGNC:54813]	SLBP-DT	NA
ENSG00000283828	9.45574	0.852695	0.562583	0.0105001	0.0365973	13	113149432	113154002	4571	-	AL137002.2	lncRNA	chromosome	WAS/WASL-interacting protein family member 2-like [Source:NCBI gene (formerly Entrezgene);Acc:102724474]	AL137002.2	102724474
ENSG00000113555	15.0255	0.852236	0.640072	0.0146571	0.0476475	5	141943581	141969741	26161	-	PCDH12	protein_coding	chromosome	protocadherin 12 [Source:HGNC Symbol;Acc:HGNC:8657]	PCDH12	51294
ENSG00000041357	4642.67	0.852058	0.153788	2.38927e-09	8.02683e-08	15	78540405	78552417	12013	+	PSMA4	protein_coding	chromosome	proteasome 20S subunit alpha 4 [Source:HGNC Symbol;Acc:HGNC:9533]	PSMA4	5685
ENSG00000153790	315.842	0.850499	0.177006	1.20746e-07	2.60279e-06	7	25134692	25180356	45665	-	C7orf31	protein_coding	chromosome	chromosome 7 open reading frame 31 [Source:HGNC Symbol;Acc:HGNC:21722]	C7orf31	136895
ENSG00000126767	3493.66	0.850094	0.227679	1.43155e-05	0.000158544	X	47635521	47650604	15084	-	ELK1	protein_coding	chromosome	ETS transcription factor ELK1 [Source:HGNC Symbol;Acc:HGNC:3321]	ELK1	2002
ENSG00000076108	9471.77	0.849732	0.228461	1.51639e-05	0.000167019	12	56595596	56636816	41221	-	BAZ2A	protein_coding	chromosome	bromodomain adjacent to zinc finger domain 2A [Source:HGNC Symbol;Acc:HGNC:962]	BAZ2A	11176
ENSG00000108342	6204.36	0.849267	0.955904	0.0212044	0.0636004	17	40015361	40017813	2453	+	CSF3	protein_coding	chromosome	colony stimulating factor 3 [Source:HGNC Symbol;Acc:HGNC:2438]	CSF3	1440
ENSG00000134070	11291.7	0.8492	0.541895	0.00956787	0.033889	3	10164919	10243745	78827	+	IRAK2	protein_coding	chromosome	interleukin 1 receptor associated kinase 2 [Source:HGNC Symbol;Acc:HGNC:6113]	IRAK2	3656
ENSG00000103222	23777.4	0.849007	0.196578	1.21082e-06	1.91689e-05	16	15949138	16143257	194120	+	ABCC1	protein_coding	chromosome	ATP binding cassette subfamily C member 1 [Source:HGNC Symbol;Acc:HGNC:51]	ABCC1	4363
ENSG00000156042	23.5405	0.848763	0.389497	0.00229102	0.0107284	10	73253759	73358859	105101	-	CFAP70	protein_coding	chromosome	cilia and flagella associated protein 70 [Source:HGNC Symbol;Acc:HGNC:30726]	CFAP70	118491
ENSG00000137460	37.0129	0.848508	0.24227	3.49887e-05	0.000334566	4	152936323	152979671	43349	+	FHDC1	protein_coding	chromosome	FH2 domain containing 1 [Source:HGNC Symbol;Acc:HGNC:29363]	FHDC1	85462
ENSG00000162236	1996.77	0.846766	0.123157	5.08471e-13	3.6353e-11	11	62806860	62832051	25192	-	STX5	protein_coding	chromosome	syntaxin 5 [Source:HGNC Symbol;Acc:HGNC:11440]	STX5	6811
ENSG00000041982	2292.78	0.846692	0.812064	0.0210056	0.0631174	9	115019575	115118257	98683	-	TNC	protein_coding	chromosome	tenascin C [Source:HGNC Symbol;Acc:HGNC:5318]	TNC	3371
ENSG00000197603	430.722	0.846639	0.294513	0.000308037	0.00203702	5	37106228	37249376	143149	-	CPLANE1	protein_coding	chromosome	ciliogenesis and planar polarity effector 1 [Source:HGNC Symbol;Acc:HGNC:25801]	CPLANE1	65250
ENSG00000111846	641.776	0.846539	0.303671	0.000405151	0.00257009	6	10492223	10629368	137146	+	GCNT2	protein_coding	chromosome	glucosaminyl (N-acetyl) transferase 2 (I blood group) [Source:HGNC Symbol;Acc:HGNC:4204]	GCNT2	2651
ENSG00000012171	14.0991	0.844299	0.490997	0.00701975	0.0265038	3	50267558	50277546	9989	+	SEMA3B	protein_coding	chromosome	semaphorin 3B [Source:HGNC Symbol;Acc:HGNC:10724]	SEMA3B	7869
ENSG00000176177	259.018	0.843961	0.476576	0.00626735	0.0242323	22	39743044	39893864	150821	-	ENTHD1	protein_coding	chromosome	ENTH domain containing 1 [Source:HGNC Symbol;Acc:HGNC:26352]	ENTHD1	150350
ENSG00000182310	209.3	0.84389	0.432787	0.00412711	0.0172809	19	51689128	51712387	23260	+	SPACA6	protein_coding	chromosome	sperm acrosome associated 6 [Source:HGNC Symbol;Acc:HGNC:27113]	SPACA6	147650
ENSG00000113749	334.015	0.843549	0.499137	0.00750294	0.0279354	5	175658030	175710756	52727	+	HRH2	protein_coding	chromosome	histamine receptor H2 [Source:HGNC Symbol;Acc:HGNC:5183]	HRH2	3274
ENSG00000171049	1032.09	0.842987	0.466539	0.00579054	0.0227834	19	51752026	51770531	18506	+	FPR2	protein_coding	chromosome	formyl peptide receptor 2 [Source:HGNC Symbol;Acc:HGNC:3827]	FPR2	2358
ENSG00000171791	2477.64	0.842938	0.396291	0.00266168	0.0121365	18	63123346	63320128	196783	-	BCL2	protein_coding	chromosome	BCL2 apoptosis regulator [Source:HGNC Symbol;Acc:HGNC:990]	BCL2	596
ENSG00000138411	17.4577	0.841185	0.715371	0.0189216	0.0581512	2	196189099	196593684	404586	-	HECW2	protein_coding	chromosome	HECT, C2 and WW domain containing E3 ubiquitin protein ligase 2 [Source:HGNC Symbol;Acc:HGNC:29853]	HECW2	57520
ENSG00000117595	18.5135	0.84116	0.445758	0.00483017	0.0196752	1	209785617	209806175	20559	-	IRF6	protein_coding	chromosome	interferon regulatory factor 6 [Source:HGNC Symbol;Acc:HGNC:6121]	IRF6	3664
ENSG00000108510	12517.5	0.840684	0.240552	3.67253e-05	0.000347696	17	61942605	62065278	122674	-	MED13	protein_coding	chromosome	mediator complex subunit 13 [Source:HGNC Symbol;Acc:HGNC:22474]	MED13	9969
ENSG00000152056	619.47	0.840345	0.390582	0.00251663	0.0115908	2	223751686	223838027	86342	-	AP1S3	protein_coding	chromosome	adaptor related protein complex 1 subunit sigma 3 [Source:HGNC Symbol;Acc:HGNC:18971]	AP1S3	130340
ENSG00000184014	23684.5	0.840293	0.464582	0.00580797	0.0228251	11	9138825	9265959	127135	-	DENND5A	protein_coding	chromosome	DENN domain containing 5A [Source:HGNC Symbol;Acc:HGNC:19344]	DENND5A	23258
ENSG00000119508	7791.58	0.839995	0.54779	0.0104942	0.0365959	9	99821855	99866891	45037	+	NR4A3	protein_coding	chromosome	nuclear receptor subfamily 4 group A member 3 [Source:HGNC Symbol;Acc:HGNC:7982]	NR4A3	8013
ENSG00000205364	115.604	0.839309	0.605871	0.0138816	0.0455837	16	56632659	56633981	1323	+	MT1M	protein_coding	chromosome	metallothionein 1M [Source:HGNC Symbol;Acc:HGNC:14296]	MT1M	4499
ENSG00000135503	3125.7	0.838501	0.160075	1.31758e-08	3.73592e-07	12	51951699	51997078	45380	+	ACVR1B	protein_coding	chromosome	activin A receptor type 1B [Source:HGNC Symbol;Acc:HGNC:172]	ACVR1B	91
ENSG00000086300	10582	0.838479	0.266891	0.000130474	0.00100778	7	26291862	26374383	82522	+	SNX10	protein_coding	chromosome	sorting nexin 10 [Source:HGNC Symbol;Acc:HGNC:14974]	SNX10	29887
ENSG00000108669	12760.3	0.837643	0.218641	1.00147e-05	0.000117247	17	78674048	78782297	108250	-	CYTH1	protein_coding	chromosome	cytohesin 1 [Source:HGNC Symbol;Acc:HGNC:9501]	CYTH1	9267
ENSG00000217801	848.826	0.837439	0.460219	0.00570716	0.0225259	1	1059708	1069355	9648	+	AL390719.1	transcribed_unprocessed_pseudogene	chromosome	protein tyrosine phosphatase family pseudogene	AL390719.1	100288175
ENSG00000164236	2413.47	0.837148	0.597253	0.0135678	0.0448023	5	10564070	10657816	93747	+	ANKRD33B	protein_coding	chromosome	ankyrin repeat domain 33B [Source:HGNC Symbol;Acc:HGNC:35240]	ANKRD33B	651746
ENSG00000134802	23486.9	0.836965	0.207333	4.28203e-06	5.73507e-05	11	57406954	57427580	20627	-	SLC43A3	protein_coding	chromosome	solute carrier family 43 member 3 [Source:HGNC Symbol;Acc:HGNC:17466]	SLC43A3	29015
ENSG00000151693	1153.89	0.83629	0.389971	0.00259055	0.0118741	2	9206765	9405683	198919	+	ASAP2	protein_coding	chromosome	ArfGAP with SH3 domain, ankyrin repeat and PH domain 2 [Source:HGNC Symbol;Acc:HGNC:2721]	ASAP2	8853
ENSG00000136436	2769.85	0.836073	0.10647	3.48338e-16	3.84511e-14	17	48831018	48866522	35505	+	CALCOCO2	protein_coding	chromosome	calcium binding and coiled-coil domain 2 [Source:HGNC Symbol;Acc:HGNC:29912]	CALCOCO2	10241
ENSG00000087074	19019.2	0.835687	0.338696	0.00108162	0.00581631	19	48872421	48876058	3638	+	PPP1R15A	protein_coding	chromosome	protein phosphatase 1 regulatory subunit 15A [Source:HGNC Symbol;Acc:HGNC:14375]	PPP1R15A	23645
ENSG00000135766	1613.68	0.834759	0.174149	1.32968e-07	2.82382e-06	1	231363751	231422287	58537	-	EGLN1	protein_coding	chromosome	egl-9 family hypoxia inducible factor 1 [Source:HGNC Symbol;Acc:HGNC:1232]	EGLN1	54583
ENSG00000129667	10237	0.834687	0.275665	0.000193288	0.00138783	17	76470891	76501790	30900	-	RHBDF2	protein_coding	chromosome	rhomboid 5 homolog 2 [Source:HGNC Symbol;Acc:HGNC:20788]	RHBDF2	79651
ENSG00000124688	1063.87	0.833573	0.152572	3.86063e-09	1.237e-07	6	43629540	43640941	11402	+	MAD2L1BP	protein_coding	chromosome	MAD2L1 binding protein [Source:HGNC Symbol;Acc:HGNC:21059]	MAD2L1BP	9587
ENSG00000148143	66.9068	0.833336	0.495034	0.00782236	0.0289349	9	106863166	107013634	150469	+	ZNF462	protein_coding	chromosome	zinc finger protein 462 [Source:HGNC Symbol;Acc:HGNC:21684]	ZNF462	58499
ENSG00000136048	15319.8	0.832834	0.334813	0.00102928	0.00557818	12	101877580	102012130	134551	+	DRAM1	protein_coding	chromosome	DNA damage regulated autophagy modulator 1 [Source:HGNC Symbol;Acc:HGNC:25645]	DRAM1	55332
ENSG00000273340	20.9227	0.832799	0.738322	0.0205016	0.0618806	6	29741731	29748969	7239	-	MICE	transcribed_unprocessed_pseudogene	chromosome	MHC class I polypeptide-related sequence E (pseudogene) [Source:HGNC Symbol;Acc:HGNC:7094]	MICE	NA
ENSG00000134460	2935.04	0.832416	0.9684	0.0222966	0.0660719	10	6010689	6062370	51682	-	IL2RA	protein_coding	chromosome	interleukin 2 receptor subunit alpha [Source:HGNC Symbol;Acc:HGNC:6008]	IL2RA	3559
ENSG00000237499	88.2932	0.8324	0.307402	0.000537856	0.00325076	6	137823673	137868233	44561	-	WAKMAR2	lncRNA	chromosome	wound and keratinocyte migration associated lncRNA 2 [Source:HGNC Symbol;Acc:HGNC:53754]	WAKMAR2	100130476
ENSG00000125952	2885.66	0.832209	0.147217	1.31427e-09	4.74888e-08	14	65006174	65102695	96522	-	MAX	protein_coding	chromosome	MYC associated factor X [Source:HGNC Symbol;Acc:HGNC:6913]	MAX	4149
ENSG00000100908	117	0.831288	0.139342	2.04623e-10	8.99534e-09	14	24138959	24141591	2633	-	EMC9	protein_coding	chromosome	ER membrane protein complex subunit 9 [Source:HGNC Symbol;Acc:HGNC:20273]	EMC9	51016
ENSG00000143178	195.861	0.831277	0.165109	3.93852e-08	9.66116e-07	1	168280877	168314426	33550	+	TBX19	protein_coding	chromosome	T-box transcription factor 19 [Source:HGNC Symbol;Acc:HGNC:11596]	TBX19	9095
ENSG00000242247	8565.83	0.831212	0.281622	0.000250712	0.00172141	22	42796502	42858106	61605	-	ARFGAP3	protein_coding	chromosome	ADP ribosylation factor GTPase activating protein 3 [Source:HGNC Symbol;Acc:HGNC:661]	ARFGAP3	26286
ENSG00000130340	10903.2	0.831053	0.261655	0.000118234	0.000927138	6	157700387	157945077	244691	+	SNX9	protein_coding	chromosome	sorting nexin 9 [Source:HGNC Symbol;Acc:HGNC:14973]	SNX9	51429
ENSG00000196154	6288.12	0.829194	0.204639	4.09707e-06	5.52046e-05	1	153543613	153550136	6524	-	S100A4	protein_coding	chromosome	S100 calcium binding protein A4 [Source:HGNC Symbol;Acc:HGNC:10494]	S100A4	6275
ENSG00000279689	20.3856	0.829059	0.307508	0.000562552	0.00337162	10	73769264	73772862	3599	-	AC022400.7	TEC	chromosome	TEC	AC022400.7	NA
ENSG00000135604	9905.94	0.827972	0.401528	0.00326718	0.0143505	6	144150517	144191939	41423	+	STX11	protein_coding	chromosome	syntaxin 11 [Source:HGNC Symbol;Acc:HGNC:11429]	STX11	8676
ENSG00000250722	1189	0.826658	0.644805	0.0170742	0.0536977	5	42799880	42887392	87513	-	SELENOP	protein_coding	chromosome	selenoprotein P [Source:HGNC Symbol;Acc:HGNC:10751]	SELENOP	6414
ENSG00000249173	32.8845	0.825851	0.67775	0.0187772	0.0578224	4	184892858	184899553	6696	-	LINC01093	lncRNA	chromosome	long intergenic non-protein coding RNA 1093 [Source:HGNC Symbol;Acc:HGNC:49218]	LINC01093	100506229
ENSG00000013619	2553.48	0.825372	0.551809	0.0117623	0.0399973	X	150361422	150514178	152757	+	MAMLD1	protein_coding	chromosome	mastermind like domain containing 1 [Source:HGNC Symbol;Acc:HGNC:2568]	MAMLD1	10046
ENSG00000165288	1972.15	0.825137	0.247356	6.84997e-05	0.000589362	X	80669503	80809877	140375	-	BRWD3	protein_coding	chromosome	bromodomain and WD repeat domain containing 3 [Source:HGNC Symbol;Acc:HGNC:17342]	BRWD3	254065
ENSG00000163453	182.615	0.824902	0.275997	0.000225791	0.00157396	4	57030773	57110385	79613	-	IGFBP7	protein_coding	chromosome	insulin like growth factor binding protein 7 [Source:HGNC Symbol;Acc:HGNC:5476]	IGFBP7	3490
ENSG00000100154	701.46	0.824409	0.483858	0.00766485	0.0284476	22	27978014	28679865	701852	-	TTC28	protein_coding	chromosome	tetratricopeptide repeat domain 28 [Source:HGNC Symbol;Acc:HGNC:29179]	TTC28	23331
ENSG00000197766	1305.88	0.824216	0.35522	0.00167977	0.0083531	19	859664	863641	3978	+	CFD	protein_coding	chromosome	complement factor D [Source:HGNC Symbol;Acc:HGNC:2771]	CFD	1675
ENSG00000277406	172.312	0.824054	0.306529	0.00058378	0.00346884	1	146321214	146401647	80434	-	SEC22B4P	transcribed_unprocessed_pseudogene	chromosome	SEC22 homolog B4, pseudogene [Source:HGNC Symbol;Acc:HGNC:53892]	SEC22B4P	NA
ENSG00000136758	9375.62	0.823687	0.145505	1.28181e-09	4.66512e-08	10	27110111	27155266	45156	-	YME1L1	protein_coding	chromosome	YME1 like 1 ATPase [Source:HGNC Symbol;Acc:HGNC:12843]	YME1L1	10730
ENSG00000163872	2067.31	0.823177	0.258305	0.000116401	0.000914904	3	183697797	183812624	114828	+	YEATS2	protein_coding	chromosome	YEATS domain containing 2 [Source:HGNC Symbol;Acc:HGNC:25489]	YEATS2	55689
ENSG00000064012	1196.37	0.822501	0.26631	0.00016313	0.00121039	2	201233443	201287711	54269	+	CASP8	protein_coding	chromosome	caspase 8 [Source:HGNC Symbol;Acc:HGNC:1509]	CASP8	841
ENSG00000141452	1578.5	0.822493	0.141297	5.00998e-10	2.00499e-08	18	23503470	23531822	28353	+	RMC1	protein_coding	chromosome	regulator of MON1-CCZ1 [Source:HGNC Symbol;Acc:HGNC:24326]	RMC1	29919
ENSG00000122863	85.9327	0.822215	0.678638	0.0191675	0.0587723	10	71964395	72013558	49164	+	CHST3	protein_coding	chromosome	carbohydrate sulfotransferase 3 [Source:HGNC Symbol;Acc:HGNC:1971]	CHST3	9469
ENSG00000145777	126.415	0.822015	0.872145	0.0237345	0.0691553	5	111070062	111078026	7965	+	TSLP	protein_coding	chromosome	thymic stromal lymphopoietin [Source:HGNC Symbol;Acc:HGNC:30743]	TSLP	85480
ENSG00000131943	1342.93	0.820763	0.153947	8.29231e-09	2.42493e-07	19	29698886	29715789	16904	-	C19orf12	protein_coding	chromosome	chromosome 19 open reading frame 12 [Source:HGNC Symbol;Acc:HGNC:25443]	C19orf12	83636
ENSG00000093134	160.232	0.819223	0.643969	0.0177209	0.0553329	6	132722787	132736935	14149	-	VNN3	protein_coding	chromosome	vanin 3 [Source:HGNC Symbol;Acc:HGNC:16431]	VNN3	55350
ENSG00000102172	12261.5	0.819116	0.228723	2.80696e-05	0.000280138	X	21940709	21994837	54129	+	SMS	protein_coding	chromosome	spermine synthase [Source:HGNC Symbol;Acc:HGNC:11123]	SMS	6611
ENSG00000224821	298.461	0.817462	0.901807	0.0240881	0.0699322	13	110456396	110463287	6892	-	COL4A2-AS2	lncRNA	chromosome	COL4A2 antisense 2 [Source:HGNC Symbol;Acc:HGNC:39849]	COL4A2-AS2	100129836
ENSG00000158122	1241.68	0.817304	0.188558	1.22435e-06	1.93374e-05	9	96639577	96655317	15741	-	PRXL2C	protein_coding	chromosome	peroxiredoxin like 2C [Source:HGNC Symbol;Acc:HGNC:16881]	PRXL2C	195827
ENSG00000116729	239.766	0.816733	0.298694	0.000517778	0.00314931	1	68098473	68233120	134648	-	WLS	protein_coding	chromosome	Wnt ligand secretion mediator [Source:HGNC Symbol;Acc:HGNC:30238]	WLS	79971
ENSG00000257354	505.052	0.815921	0.399636	0.00355279	0.0152871	12	62602752	62622213	19462	+	AC048341.1	lncRNA	chromosome	novel transcript	AC048341.1	NA
ENSG00000033327	4500.33	0.815863	0.201321	4.23366e-06	5.68164e-05	11	78215293	78418348	203056	-	GAB2	protein_coding	chromosome	GRB2 associated binding protein 2 [Source:HGNC Symbol;Acc:HGNC:14458]	GAB2	9846
ENSG00000092820	4707.12	0.814979	0.220637	1.83762e-05	0.000194714	6	158765741	158819368	53628	-	EZR	protein_coding	chromosome	ezrin [Source:HGNC Symbol;Acc:HGNC:12691]	EZR	7430
ENSG00000123066	8756.23	0.814424	0.236997	4.89202e-05	0.000440721	12	115957905	116277693	319789	-	MED13L	protein_coding	chromosome	mediator complex subunit 13L [Source:HGNC Symbol;Acc:HGNC:22962]	MED13L	23389
ENSG00000182759	13.3562	0.811914	0.650607	0.0187834	0.0578328	8	143419182	143430732	11551	-	MAFA	protein_coding	chromosome	MAF bZIP transcription factor A [Source:HGNC Symbol;Acc:HGNC:23145]	MAFA	389692
ENSG00000123737	931.097	0.811543	0.282709	0.000343267	0.00222891	4	121801318	121817021	15704	+	EXOSC9	protein_coding	chromosome	exosome component 9 [Source:HGNC Symbol;Acc:HGNC:9137]	EXOSC9	5393
ENSG00000197253	61.3566	0.811391	0.750653	0.0230107	0.0676	16	1227272	1230184	2913	-	TPSB2	protein_coding	chromosome	tryptase beta 2 [Source:HGNC Symbol;Acc:HGNC:14120]	TPSB2	64499
ENSG00000105967	11344.5	0.811281	0.210996	1.0154e-05	0.000118532	7	115935148	116159896	224749	-	TFEC	protein_coding	chromosome	transcription factor EC [Source:HGNC Symbol;Acc:HGNC:11754]	TFEC	22797
ENSG00000127955	74.8629	0.811011	0.59512	0.0156494	0.0500854	7	79768028	80226181	458154	+	GNAI1	protein_coding	chromosome	G protein subunit alpha i1 [Source:HGNC Symbol;Acc:HGNC:4384]	GNAI1	2770
ENSG00000171476	34.4192	0.810926	0.52894	0.0113745	0.0389423	4	56647988	56681899	33912	-	HOPX	protein_coding	chromosome	HOP homeobox [Source:HGNC Symbol;Acc:HGNC:24961]	HOPX	84525
ENSG00000198668	15632.5	0.810549	0.23492	4.69756e-05	0.000426391	14	90396502	90408268	11767	+	CALM1	protein_coding	chromosome	calmodulin 1 [Source:HGNC Symbol;Acc:HGNC:1442]	CALM1	801
ENSG00000115750	408.167	0.809316	0.138301	4.30806e-10	1.7663e-08	2	9843443	9934416	90974	+	TAF1B	protein_coding	chromosome	TATA-box binding protein associated factor, RNA polymerase I subunit B [Source:HGNC Symbol;Acc:HGNC:11533]	TAF1B	9014
ENSG00000268034	11.3274	0.80872	0.39401	0.00352694	0.0152002	19	41506152	41506898	747	+	AC243960.2	processed_pseudogene	chromosome	tropomyosin pseudogene	AC243960.2	NA
ENSG00000136842	40.5825	0.808343	0.387151	0.00322998	0.0142116	9	97501180	97601743	100564	+	TMOD1	protein_coding	chromosome	tropomodulin 1 [Source:HGNC Symbol;Acc:HGNC:11871]	TMOD1	7111
ENSG00000254554	35.5997	0.807339	0.383343	0.00309348	0.0137253	11	10302657	10303704	1048	-	AC080023.1	lncRNA	chromosome	novel transcript	AC080023.1	NA
ENSG00000205436	22.3437	0.806244	0.596675	0.0161855	0.0514342	14	103100144	103110559	10416	+	EXOC3L4	protein_coding	chromosome	exocyst complex component 3 like 4 [Source:HGNC Symbol;Acc:HGNC:20120]	EXOC3L4	91828
ENSG00000136286	10021.2	0.805933	0.510236	0.0104981	0.0365967	7	44962662	44979088	16427	-	MYO1G	protein_coding	chromosome	myosin IG [Source:HGNC Symbol;Acc:HGNC:13880]	MYO1G	64005
ENSG00000228672	11.3936	0.805799	0.433416	0.00567495	0.022412	5	139390592	139395104	4513	-	PROB1	protein_coding	chromosome	proline rich basic protein 1 [Source:HGNC Symbol;Acc:HGNC:41906]	PROB1	389333
ENSG00000172331	490.065	0.805556	0.211969	1.23524e-05	0.000139572	7	134646811	134679816	33006	+	BPGM	protein_coding	chromosome	bisphosphoglycerate mutase [Source:HGNC Symbol;Acc:HGNC:1093]	BPGM	669
ENSG00000214113	820.7	0.805283	0.31849	0.000987088	0.00538582	6	5103629	5260950	157322	-	LYRM4	protein_coding	chromosome	LYR motif containing 4 [Source:HGNC Symbol;Acc:HGNC:21365]	LYRM4	57128
ENSG00000014138	664.253	0.805219	0.174548	3.45507e-07	6.44497e-06	11	65261920	65305589	43670	+	POLA2	protein_coding	chromosome	DNA polymerase alpha 2, accessory subunit [Source:HGNC Symbol;Acc:HGNC:30073]	POLA2	23649
ENSG00000273812	74.7894	0.804952	0.544573	0.0128836	0.0430454	20	62596732	62603355	6624	-	BX640514.2	lncRNA	chromosome	novel transcript	BX640514.2	NA
ENSG00000165209	713.368	0.804875	0.386429	0.00330338	0.014469	9	123109500	123268586	159087	-	STRBP	protein_coding	chromosome	spermatid perinuclear RNA binding protein [Source:HGNC Symbol;Acc:HGNC:16462]	STRBP	55342
ENSG00000108691	44214.4	0.80458	0.301665	0.000656969	0.00383789	17	34255218	34257203	1986	+	CCL2	protein_coding	chromosome	C-C motif chemokine ligand 2 [Source:HGNC Symbol;Acc:HGNC:10618]	CCL2	6347
ENSG00000067113	141.916	0.804554	0.401684	0.00403466	0.0169645	5	55424854	55534969	110116	-	PLPP1	protein_coding	chromosome	phospholipid phosphatase 1 [Source:HGNC Symbol;Acc:HGNC:9228]	PLPP1	8611
ENSG00000136051	9006.01	0.804506	0.144425	2.26689e-09	7.6799e-08	12	105107324	105169130	61807	+	WASHC4	protein_coding	chromosome	WASH complex subunit 4 [Source:HGNC Symbol;Acc:HGNC:29174]	WASHC4	23325
ENSG00000164548	2809.81	0.803333	0.285885	0.000425303	0.00267932	7	23504780	23532041	27262	-	TRA2A	protein_coding	chromosome	transformer 2 alpha homolog [Source:HGNC Symbol;Acc:HGNC:16645]	TRA2A	29896
ENSG00000152684	921.023	0.802933	0.196496	3.79621e-06	5.16706e-05	5	52787916	52804044	16129	+	PELO	protein_coding	chromosome	pelota mRNA surveillance and ribosome rescue factor [Source:HGNC Symbol;Acc:HGNC:8829]	PELO	53918
ENSG00000102034	7517.03	0.802771	0.160273	4.84852e-08	1.16376e-06	X	130063955	130110716	46762	-	ELF4	protein_coding	chromosome	E74 like ETS transcription factor 4 [Source:HGNC Symbol;Acc:HGNC:3319]	ELF4	2000
ENSG00000047634	1353.56	0.801832	0.321021	0.00108882	0.00584408	X	17737449	17754988	17540	+	SCML1	protein_coding	chromosome	Scm polycomb group protein like 1 [Source:HGNC Symbol;Acc:HGNC:10580]	SCML1	6322
ENSG00000011422	54021.5	0.801501	0.384125	0.0033036	0.014469	19	43646095	43670547	24453	-	PLAUR	protein_coding	chromosome	plasminogen activator, urokinase receptor [Source:HGNC Symbol;Acc:HGNC:9053]	PLAUR	5329
ENSG00000011638	506.39	0.801474	0.267099	0.000231754	0.00160938	16	21158377	21180616	22240	+	TMEM159	protein_coding	chromosome	transmembrane protein 159 [Source:HGNC Symbol;Acc:HGNC:30136]	TMEM159	57146
ENSG00000138386	1990.57	0.801208	0.285686	0.000435259	0.00273261	2	190646746	190692766	46021	+	NAB1	protein_coding	chromosome	NGFI-A binding protein 1 [Source:HGNC Symbol;Acc:HGNC:7626]	NAB1	4664
ENSG00000166889	5846.94	0.801054	0.113071	1.28779e-13	1.03075e-11	11	59636716	59669037	32322	-	PATL1	protein_coding	chromosome	PAT1 homolog 1, processing body mRNA decay factor [Source:HGNC Symbol;Acc:HGNC:26721]	PATL1	219988
ENSG00000118507	149.882	0.800683	0.208252	1.04626e-05	0.00012164	6	131135467	131283535	148069	+	AKAP7	protein_coding	chromosome	A-kinase anchoring protein 7 [Source:HGNC Symbol;Acc:HGNC:377]	AKAP7	9465
ENSG00000143153	4209.42	0.800617	0.317946	0.00103052	0.00558339	1	169105697	169132722	27026	+	ATP1B1	protein_coding	chromosome	ATPase Na+/K+ transporting subunit beta 1 [Source:HGNC Symbol;Acc:HGNC:804]	ATP1B1	481
ENSG00000138639	419.068	0.800575	0.324588	0.00119486	0.00631869	4	85475150	86002668	527519	+	ARHGAP24	protein_coding	chromosome	Rho GTPase activating protein 24 [Source:HGNC Symbol;Acc:HGNC:25361]	ARHGAP24	83478
ENSG00000249328	43.1709	0.800426	0.781453	0.0249375	0.0719614	8	79769372	79871759	102388	-	AC036214.1	lncRNA	chromosome	novel transcript	AC036214.1	101927040
ENSG00000196776	2419.4	0.799981	0.15848	3.98755e-08	9.73829e-07	3	108043091	108091862	48772	-	CD47	protein_coding	chromosome	CD47 molecule [Source:HGNC Symbol;Acc:HGNC:1682]	CD47	961
ENSG00000241764	94.9706	0.799042	0.297966	0.000638763	0.00375227	7	107739999	107744581	4583	-	AC002467.1	lncRNA	chromosome	novel transcript, antisense to CBLL1	AC002467.1	101927974
ENSG00000042286	3678.4	0.798872	0.192627	2.95037e-06	4.16477e-05	10	70098223	70132934	34712	-	AIFM2	protein_coding	chromosome	apoptosis inducing factor mitochondria associated 2 [Source:HGNC Symbol;Acc:HGNC:21411]	AIFM2	84883
ENSG00000178999	40.6567	0.798845	0.398632	0.00408929	0.0171547	17	8204733	8210600	5868	-	AURKB	protein_coding	chromosome	aurora kinase B [Source:HGNC Symbol;Acc:HGNC:11390]	AURKB	9212
ENSG00000170522	161.006	0.797281	0.493393	0.00997182	0.035054	4	110045846	110199199	153354	-	ELOVL6	protein_coding	chromosome	ELOVL fatty acid elongase 6 [Source:HGNC Symbol;Acc:HGNC:15829]	ELOVL6	79071
ENSG00000145088	160.014	0.797036	0.262455	0.000208196	0.00147517	3	121835183	121886526	51344	+	EAF2	protein_coding	chromosome	ELL associated factor 2 [Source:HGNC Symbol;Acc:HGNC:23115]	EAF2	55840
ENSG00000197329	9364.33	0.796859	0.560693	0.0146774	0.0477059	2	64092652	64144420	51769	-	PELI1	protein_coding	chromosome	pellino E3 ubiquitin protein ligase 1 [Source:HGNC Symbol;Acc:HGNC:8827]	PELI1	57162
ENSG00000122068	5303.55	0.796817	0.122643	7.5784e-12	4.55838e-10	3	197737179	197787596	50418	+	FYTTD1	protein_coding	chromosome	forty-two-three domain containing 1 [Source:HGNC Symbol;Acc:HGNC:25407]	FYTTD1	84248
ENSG00000090382	142963	0.795939	0.262799	0.00021458	0.00151419	12	69348381	69354234	5854	+	LYZ	protein_coding	chromosome	lysozyme [Source:HGNC Symbol;Acc:HGNC:6740]	LYZ	4069
ENSG00000214198	16.0875	0.795392	0.330743	0.00144204	0.00735856	12	103843749	103930211	86463	-	TTC41P	transcribed_unitary_pseudogene	chromosome	tetratricopeptide repeat domain 41, pseudogene [Source:HGNC Symbol;Acc:HGNC:49210]	TTC41P	NA
ENSG00000108021	3035.85	0.795099	0.197016	4.81171e-06	6.33053e-05	10	5684838	5763740	78903	+	TASOR2	protein_coding	chromosome	transcription activation suppressor family member 2 [Source:HGNC Symbol;Acc:HGNC:23484]	TASOR2	54906
ENSG00000120129	6171.93	0.794685	0.322924	0.00123428	0.00648277	5	172768096	172771195	3100	-	DUSP1	protein_coding	chromosome	dual specificity phosphatase 1 [Source:HGNC Symbol;Acc:HGNC:3064]	DUSP1	1843
ENSG00000068366	31583.5	0.793995	0.282905	0.000441431	0.00276963	X	109624244	109733403	109160	-	ACSL4	protein_coding	chromosome	acyl-CoA synthetase long chain family member 4 [Source:HGNC Symbol;Acc:HGNC:3571]	ACSL4	2182
ENSG00000196628	1879.03	0.793723	0.441414	0.00675635	0.0257464	18	55222185	55664787	442603	-	TCF4	protein_coding	chromosome	transcription factor 4 [Source:HGNC Symbol;Acc:HGNC:11634]	TCF4	6925
ENSG00000245149	31.47	0.793198	0.416962	0.00531053	0.0212442	8	124462485	124474582	12098	-	RNF139-AS1	lncRNA	chromosome	RNF139 antisense RNA 1 (head to head) [Source:HGNC Symbol;Acc:HGNC:48940]	RNF139-AS1	101927612
ENSG00000185262	2090.32	0.79312	0.33554	0.00162681	0.00813404	17	76265348	76271298	5951	+	UBALD2	protein_coding	chromosome	UBA like domain containing 2 [Source:HGNC Symbol;Acc:HGNC:28438]	UBALD2	283991
ENSG00000185304	176.372	0.792666	0.829849	0.0264281	0.0753428	2	87755960	87825952	69993	-	RGPD2	protein_coding	chromosome	RANBP2 like and GRIP domain containing 2 [Source:HGNC Symbol;Acc:HGNC:32415]	RGPD2	729857
ENSG00000134602	5540.17	0.792554	0.610192	0.0183891	0.0569067	X	132023302	132075943	52642	+	STK26	protein_coding	chromosome	serine/threonine kinase 26 [Source:HGNC Symbol;Acc:HGNC:18174]	STK26	51765
ENSG00000109436	10510.5	0.792207	0.362972	0.00265072	0.0121002	4	140620782	140756385	135604	-	TBC1D9	protein_coding	chromosome	TBC1 domain family member 9 [Source:HGNC Symbol;Acc:HGNC:21710]	TBC1D9	23158
ENSG00000145780	2153	0.792178	0.173075	4.25121e-07	7.72214e-06	5	115520908	115544775	23868	-	FEM1C	protein_coding	chromosome	fem-1 homolog C [Source:HGNC Symbol;Acc:HGNC:16933]	FEM1C	56929
ENSG00000204577	6260.71	0.792134	0.2448	0.000107025	0.000854247	19	54216278	54223506	7229	-	LILRB3	protein_coding	chromosome	leukocyte immunoglobulin like receptor B3 [Source:HGNC Symbol;Acc:HGNC:6607]	LILRB3	c(11025, 102725035, 107987425, 107987462)
ENSG00000117036	6643.63	0.792042	0.419871	0.00553237	0.0219785	1	157121191	157138474	17284	-	ETV3	protein_coding	chromosome	ETS variant transcription factor 3 [Source:HGNC Symbol;Acc:HGNC:3492]	ETV3	2117
ENSG00000135164	2358.41	0.791249	0.192338	3.4818e-06	4.81745e-05	7	87152409	87196337	43929	+	DMTF1	protein_coding	chromosome	cyclin D binding myb like transcription factor 1 [Source:HGNC Symbol;Acc:HGNC:14603]	DMTF1	9988
ENSG00000100453	16.6768	0.790474	0.624399	0.0194956	0.0595328	14	24630954	24634267	3314	-	GZMB	protein_coding	chromosome	granzyme B [Source:HGNC Symbol;Acc:HGNC:4709]	GZMB	3002
ENSG00000259600	12.5627	0.790346	0.604237	0.0182352	0.0565348	15	58151033	58152513	1481	+	AC066616.2	processed_pseudogene	chromosome	mitochondrially encoded NADH 4L (MT-ND4L) pseudogene	AC066616.2	NA
ENSG00000187116	3992.44	0.789906	0.361229	0.00263933	0.0120646	19	54307070	54313166	6097	-	LILRA5	protein_coding	chromosome	leukocyte immunoglobulin like receptor A5 [Source:HGNC Symbol;Acc:HGNC:16309]	LILRA5	353514
ENSG00000170775	9.6369	0.789715	0.557533	0.0151134	0.0487914	7	124743885	124765792	21908	-	GPR37	protein_coding	chromosome	G protein-coupled receptor 37 [Source:HGNC Symbol;Acc:HGNC:4494]	GPR37	2861
ENSG00000236901	145.039	0.789403	0.481647	0.00971069	0.0342991	9	123109494	123115477	5984	-	MIR600HG	lncRNA	chromosome	MIR600 host gene [Source:HGNC Symbol;Acc:HGNC:23642]	MIR600HG	81571
ENSG00000106803	3731.02	0.788374	0.18954	2.88054e-06	4.08687e-05	9	99222064	99230615	8552	+	SEC61B	protein_coding	chromosome	SEC61 translocon subunit beta [Source:HGNC Symbol;Acc:HGNC:16993]	SEC61B	10952
ENSG00000163993	17.4	0.78822	0.584841	0.0171601	0.0539257	4	6693878	6697170	3293	+	S100P	protein_coding	chromosome	S100 calcium binding protein P [Source:HGNC Symbol;Acc:HGNC:10504]	S100P	6286
ENSG00000068383	307.492	0.787793	0.246042	0.000122	0.000952574	10	132537787	132783480	245694	+	INPP5A	protein_coding	chromosome	inositol polyphosphate-5-phosphatase A [Source:HGNC Symbol;Acc:HGNC:6076]	INPP5A	3632
ENSG00000159256	3623.2	0.787676	0.165656	1.81952e-07	3.66274e-06	21	36320189	36386148	65960	+	MORC3	protein_coding	chromosome	MORC family CW-type zinc finger 3 [Source:HGNC Symbol;Acc:HGNC:23572]	MORC3	23515
ENSG00000151135	955.418	0.78766	0.173224	4.96245e-07	8.84611e-06	12	106955719	106978778	23060	+	TMEM263	protein_coding	chromosome	transmembrane protein 263 [Source:HGNC Symbol;Acc:HGNC:28281]	TMEM263	90488
ENSG00000052795	26940.8	0.787323	0.214077	2.11239e-05	0.000219431	4	158769026	158908050	139025	+	FNIP2	protein_coding	chromosome	folliculin interacting protein 2 [Source:HGNC Symbol;Acc:HGNC:29280]	FNIP2	57600
ENSG00000174749	413.652	0.787076	0.241547	0.000100289	0.000805554	4	112145454	112195256	49803	+	FAM241A	protein_coding	chromosome	family with sequence similarity 241 member A [Source:HGNC Symbol;Acc:HGNC:26813]	FAM241A	132720
ENSG00000188818	33.5544	0.785568	0.434357	0.00675062	0.025741	5	795606	850986	55381	-	ZDHHC11	protein_coding	chromosome	zinc finger DHHC-type containing 11 [Source:HGNC Symbol;Acc:HGNC:19158]	ZDHHC11	79844
ENSG00000185664	37.8196	0.785286	0.650622	0.0216129	0.0644408	12	55954105	55973317	19213	-	PMEL	protein_coding	chromosome	premelanosome protein [Source:HGNC Symbol;Acc:HGNC:10880]	PMEL	6490
ENSG00000175643	45.5048	0.78521	0.370446	0.00318079	0.0140355	16	11249619	11381662	132044	+	RMI2	protein_coding	chromosome	RecQ mediated genome instability 2 [Source:HGNC Symbol;Acc:HGNC:28349]	RMI2	116028
ENSG00000163660	7503.34	0.784562	0.253666	0.00017884	0.00130745	3	157146508	157160760	14253	-	CCNL1	protein_coding	chromosome	cyclin L1 [Source:HGNC Symbol;Acc:HGNC:20569]	CCNL1	57018
ENSG00000189114	1016.21	0.78393	0.131414	2.31549e-10	1.00907e-08	19	45178784	45216933	38150	+	BLOC1S3	protein_coding	chromosome	biogenesis of lysosomal organelles complex 1 subunit 3 [Source:HGNC Symbol;Acc:HGNC:20914]	BLOC1S3	388552
ENSG00000279133	48.6377	0.7821	0.364178	0.00298741	0.0133605	17	62003700	62007518	3819	-	AC018628.1	TEC	chromosome	TEC	AC018628.1	NA
ENSG00000164329	3557.72	0.78179	0.181688	1.55456e-06	2.38588e-05	5	79612120	79686648	74529	+	TENT2	protein_coding	chromosome	terminal nucleotidyltransferase 2 [Source:HGNC Symbol;Acc:HGNC:26776]	TENT2	167153
ENSG00000127314	23278.2	0.781789	0.319974	0.00134643	0.00696254	12	68610855	68671901	61047	+	RAP1B	protein_coding	chromosome	RAP1B, member of RAS oncogene family [Source:HGNC Symbol;Acc:HGNC:9857]	RAP1B	5908
ENSG00000224903	18.0987	0.781603	0.373641	0.00344901	0.014972	7	156654185	156659582	5398	-	RNF32-AS1	lncRNA	chromosome	RNF32 antisense RNA 1 [Source:HGNC Symbol;Acc:HGNC:40798]	RNF32-AS1	NA
ENSG00000254416	92.7677	0.781198	0.522319	0.0133217	0.0442077	11	110355130	110407613	52484	+	LINC02732	lncRNA	chromosome	long intergenic non-protein coding RNA 2732 [Source:HGNC Symbol;Acc:HGNC:54249]	LINC02732	NA
ENSG00000267519	1722.9	0.780623	0.386326	0.00413291	0.0172943	19	13823880	13842928	19049	-	MIR23AHG	lncRNA	chromosome	miR-23a/27a/24-2 cluster host gene [Source:HGNC Symbol;Acc:HGNC:27620]	MIR23AHG	NA
ENSG00000123992	2358.76	0.78004	0.116145	1.80979e-12	1.17286e-10	2	219372043	219400022	27980	-	DNPEP	protein_coding	chromosome	aspartyl aminopeptidase [Source:HGNC Symbol;Acc:HGNC:2981]	DNPEP	23549
ENSG00000166166	976.936	0.779745	0.212473	2.22612e-05	0.000229583	14	103529196	103537073	7878	+	TRMT61A	protein_coding	chromosome	tRNA methyltransferase 61A [Source:HGNC Symbol;Acc:HGNC:23790]	TRMT61A	115708
ENSG00000241322	11.5734	0.778447	0.73565	0.0262404	0.0750099	17	15565483	15619704	54222	-	CDRT1	protein_coding	chromosome	CMT1A duplicated region transcript 1 [Source:HGNC Symbol;Acc:HGNC:14379]	CDRT1	374286
ENSG00000171502	35.6106	0.778304	0.520292	0.0134257	0.0444417	1	85729233	86156943	427711	-	COL24A1	protein_coding	chromosome	collagen type XXIV alpha 1 chain [Source:HGNC Symbol;Acc:HGNC:20821]	COL24A1	255631
ENSG00000150991	37225.6	0.778256	0.149974	2.00363e-08	5.32446e-07	12	124911604	124917368	5765	-	UBC	protein_coding	chromosome	ubiquitin C [Source:HGNC Symbol;Acc:HGNC:12468]	UBC	7316
ENSG00000179361	574.413	0.777774	0.199331	8.83417e-06	0.000106466	15	74541206	74598131	56926	+	ARID3B	protein_coding	chromosome	AT-rich interaction domain 3B [Source:HGNC Symbol;Acc:HGNC:14350]	ARID3B	10620
ENSG00000114861	792.698	0.777441	0.365055	0.00317049	0.014004	3	70954708	71583989	629282	-	FOXP1	protein_coding	chromosome	forkhead box P1 [Source:HGNC Symbol;Acc:HGNC:3823]	FOXP1	27086
ENSG00000148634	2139.03	0.777294	0.163231	1.8084e-07	3.65133e-06	10	67921899	68075301	153403	-	HERC4	protein_coding	chromosome	HECT and RLD domain containing E3 ubiquitin protein ligase 4 [Source:HGNC Symbol;Acc:HGNC:24521]	HERC4	26091
ENSG00000185015	146.534	0.777201	0.319594	0.00140929	0.00722259	8	85220587	85284073	63487	+	CA13	protein_coding	chromosome	carbonic anhydrase 13 [Source:HGNC Symbol;Acc:HGNC:14914]	CA13	377677
ENSG00000213719	19380.8	0.776819	0.113381	7.16302e-13	5.0493e-11	6	31730581	31739763	9183	-	CLIC1	protein_coding	chromosome	chloride intracellular channel 1 [Source:HGNC Symbol;Acc:HGNC:2062]	CLIC1	1192
ENSG00000160190	1107.16	0.776492	0.172717	6.51586e-07	1.12171e-05	21	42496008	42581440	85433	+	SLC37A1	protein_coding	chromosome	solute carrier family 37 member 1 [Source:HGNC Symbol;Acc:HGNC:11024]	SLC37A1	54020
ENSG00000122862	45481.1	0.776164	0.290987	0.000712553	0.00410178	10	69088103	69104805	16703	+	SRGN	protein_coding	chromosome	serglycin [Source:HGNC Symbol;Acc:HGNC:9361]	SRGN	5552
ENSG00000172575	1150.01	0.776145	0.51201	0.0129872	0.0433194	15	38488103	38565575	77473	-	RASGRP1	protein_coding	chromosome	RAS guanyl releasing protein 1 [Source:HGNC Symbol;Acc:HGNC:9878]	RASGRP1	10125
ENSG00000115904	3106.84	0.775979	0.216552	3.14245e-05	0.000306763	2	38981549	39124345	142797	-	SOS1	protein_coding	chromosome	SOS Ras/Rac guanine nucleotide exchange factor 1 [Source:HGNC Symbol;Acc:HGNC:11187]	SOS1	6654
ENSG00000085514	7105.54	0.77578	0.119412	8.02735e-12	4.79969e-10	7	100367530	100400096	32567	+	PILRA	protein_coding	chromosome	paired immunoglobin like type 2 receptor alpha [Source:HGNC Symbol;Acc:HGNC:20396]	PILRA	29992
ENSG00000028137	41615.3	0.775642	0.195385	6.70691e-06	8.35867e-05	1	12166991	12209228	42238	+	TNFRSF1B	protein_coding	chromosome	TNF receptor superfamily member 1B [Source:HGNC Symbol;Acc:HGNC:11917]	TNFRSF1B	7133
ENSG00000160888	2144.83	0.775495	0.168018	3.70449e-07	6.86561e-06	19	13150411	13154911	4501	+	IER2	protein_coding	chromosome	immediate early response 2 [Source:HGNC Symbol;Acc:HGNC:28871]	IER2	9592
ENSG00000162714	1344.37	0.775447	0.179831	1.51863e-06	2.33966e-05	1	247297412	247331846	34435	-	ZNF496	protein_coding	chromosome	zinc finger protein 496 [Source:HGNC Symbol;Acc:HGNC:23713]	ZNF496	84838
ENSG00000119139	5224.07	0.775211	0.296001	0.000825696	0.00463229	9	69121264	69274615	153352	+	TJP2	protein_coding	chromosome	tight junction protein 2 [Source:HGNC Symbol;Acc:HGNC:11828]	TJP2	9414
ENSG00000196396	17888.9	0.775079	0.23534	9.17517e-05	0.000751751	20	50510321	50585241	74921	+	PTPN1	protein_coding	chromosome	protein tyrosine phosphatase non-receptor type 1 [Source:HGNC Symbol;Acc:HGNC:9642]	PTPN1	5770
ENSG00000258733	20.0536	0.774998	0.352421	0.00266781	0.0121588	14	85911438	86161500	250063	+	LINC02328	lncRNA	chromosome	long intergenic non-protein coding RNA 2328 [Source:HGNC Symbol;Acc:HGNC:53248]	LINC02328	NA
ENSG00000160791	11500.3	0.774437	0.180789	1.73039e-06	2.61971e-05	3	46370854	46376206	5353	+	CCR5	protein_coding	chromosome	C-C motif chemokine receptor 5 [Source:HGNC Symbol;Acc:HGNC:1606]	CCR5	1234
ENSG00000231290	20.0669	0.773911	0.629033	0.0216431	0.0644972	20	58515379	58619888	104510	+	APCDD1L-DT	lncRNA	chromosome	APCDD1L divergent transcript [Source:HGNC Symbol;Acc:HGNC:27152]	APCDD1L-DT	149773
ENSG00000100731	5588.05	0.773509	0.218013	3.62054e-05	0.000343422	14	70907405	71115382	207978	+	PCNX1	protein_coding	chromosome	pecanex 1 [Source:HGNC Symbol;Acc:HGNC:19740]	PCNX1	22990
ENSG00000197142	8844.05	0.773	0.29862	0.000909125	0.00502595	10	112374018	112428380	54363	+	ACSL5	protein_coding	chromosome	acyl-CoA synthetase long chain family member 5 [Source:HGNC Symbol;Acc:HGNC:16526]	ACSL5	51703
ENSG00000239961	58.4307	0.772962	0.443081	0.0080864	0.0297049	19	54333185	54339162	5978	-	LILRA4	protein_coding	chromosome	leukocyte immunoglobulin like receptor A4 [Source:HGNC Symbol;Acc:HGNC:15503]	LILRA4	23547
ENSG00000227671	1959.05	0.772867	0.299235	0.000925026	0.00509424	1	247189851	247210856	21006	-	ZNF731P	transcribed_unprocessed_pseudogene	chromosome	zinc finger protein 731, pseudogene [Source:HGNC Symbol;Acc:HGNC:32471]	ZNF731P	NA
ENSG00000100418	4434.17	0.77272	0.279431	0.000533892	0.00323361	22	41598028	41621043	23016	-	DESI1	protein_coding	chromosome	desumoylating isopeptidase 1 [Source:HGNC Symbol;Acc:HGNC:24577]	DESI1	27351
ENSG00000241975	18.0156	0.770357	0.368912	0.00359643	0.0154385	1	88829102	88829419	318	+	ELOCP19	processed_pseudogene	chromosome	elongin C pseudogene 19 [Source:HGNC Symbol;Acc:HGNC:38155]	ELOCP19	NA
ENSG00000106299	966.499	0.769892	0.130811	3.90262e-10	1.61657e-08	7	123681943	123749003	67061	-	WASL	protein_coding	chromosome	WASP like actin nucleation promoting factor [Source:HGNC Symbol;Acc:HGNC:12735]	WASL	8976
ENSG00000115216	10979.5	0.769871	0.17743	1.36626e-06	2.13937e-05	2	27427790	27442259	14470	+	NRBP1	protein_coding	chromosome	nuclear receptor binding protein 1 [Source:HGNC Symbol;Acc:HGNC:7993]	NRBP1	29959
ENSG00000083290	1336.15	0.769224	0.266744	0.000371835	0.00238664	17	19770829	19867936	97108	-	ULK2	protein_coding	chromosome	unc-51 like autophagy activating kinase 2 [Source:HGNC Symbol;Acc:HGNC:13480]	ULK2	9706
ENSG00000151748	1938	0.769199	0.350752	0.00275687	0.0124714	14	50632058	50668306	36249	-	SAV1	protein_coding	chromosome	salvador family WW domain containing protein 1 [Source:HGNC Symbol;Acc:HGNC:17795]	SAV1	60485
ENSG00000017260	9839.54	0.768815	0.183581	2.68801e-06	3.8463e-05	3	130850595	131016712	166118	+	ATP2C1	protein_coding	chromosome	ATPase secretory pathway Ca2+ transporting 1 [Source:HGNC Symbol;Acc:HGNC:13211]	ATP2C1	27032
ENSG00000023902	9249.62	0.768677	0.196692	8.84372e-06	0.000106492	1	150149183	150164720	15538	+	PLEKHO1	protein_coding	chromosome	pleckstrin homology domain containing O1 [Source:HGNC Symbol;Acc:HGNC:24310]	PLEKHO1	51177
ENSG00000100024	145.204	0.768647	0.611436	0.0211161	0.0633831	22	24494107	24528390	34284	+	UPB1	protein_coding	chromosome	beta-ureidopropionase 1 [Source:HGNC Symbol;Acc:HGNC:16297]	UPB1	51733
ENSG00000066697	3245.19	0.768194	0.288601	0.000741833	0.00423875	9	100427143	100451734	24592	+	MSANTD3	protein_coding	chromosome	Myb/SANT DNA binding domain containing 3 [Source:HGNC Symbol;Acc:HGNC:23370]	MSANTD3	91283
ENSG00000150457	1774.27	0.767899	0.228217	7.25495e-05	0.000617855	13	20973036	21061586	88551	-	LATS2	protein_coding	chromosome	large tumor suppressor kinase 2 [Source:HGNC Symbol;Acc:HGNC:6515]	LATS2	26524
ENSG00000136273	1221.47	0.767818	0.148204	2.15707e-08	5.70956e-07	7	47963288	47979615	16328	-	HUS1	protein_coding	chromosome	HUS1 checkpoint clamp component [Source:HGNC Symbol;Acc:HGNC:5309]	HUS1	3364
ENSG00000278053	1678.47	0.767268	0.120532	1.94023e-11	1.07381e-09	17	37609739	37643446	33708	-	DDX52	protein_coding	chromosome	DExD-box helicase 52 [Source:HGNC Symbol;Acc:HGNC:20038]	DDX52	11056
ENSG00000243566	84.4067	0.767064	0.484011	0.0115927	0.0395412	7	76510525	76516522	5998	+	UPK3B	protein_coding	chromosome	uroplakin 3B [Source:HGNC Symbol;Acc:HGNC:21444]	UPK3B	105375355
ENSG00000205208	246.67	0.766707	0.186183	3.66552e-06	5.03007e-05	4	158666675	158672255	5581	-	C4orf46	protein_coding	chromosome	chromosome 4 open reading frame 46 [Source:HGNC Symbol;Acc:HGNC:27320]	C4orf46	201725
ENSG00000100678	24.1428	0.765633	0.882081	0.0292456	0.0816374	14	70044215	70189070	144856	-	SLC8A3	protein_coding	chromosome	solute carrier family 8 member A3 [Source:HGNC Symbol;Acc:HGNC:11070]	SLC8A3	6547
ENSG00000228107	13.2196	0.765394	0.396077	0.00535254	0.0213733	21	36360630	36362040	1411	+	AP000692.1	lncRNA	chromosome	novel transcript, sense overlapping MORC3	AP000692.1	NA
ENSG00000205085	74.5759	0.765043	0.390646	0.00503364	0.0203432	7	128672288	128687872	15585	+	FAM71F2	protein_coding	chromosome	family with sequence similarity 71 member F2 [Source:HGNC Symbol;Acc:HGNC:27998]	FAM71F2	346653
ENSG00000121104	341.575	0.76465	0.342741	0.00252867	0.0116381	17	49710332	49789180	78849	-	FAM117A	protein_coding	chromosome	family with sequence similarity 117 member A [Source:HGNC Symbol;Acc:HGNC:24179]	FAM117A	81558
ENSG00000116675	1147	0.764325	0.265647	0.00038526	0.00246257	1	65248219	65415871	167653	+	DNAJC6	protein_coding	chromosome	DnaJ heat shock protein family (Hsp40) member C6 [Source:HGNC Symbol;Acc:HGNC:15469]	DNAJC6	9829
ENSG00000080822	2698.91	0.764276	0.234921	0.000109168	0.00086825	3	98497912	98523066	25155	-	CLDND1	protein_coding	chromosome	claudin domain containing 1 [Source:HGNC Symbol;Acc:HGNC:1322]	CLDND1	56650
ENSG00000168487	2215.41	0.764088	0.297579	0.000992486	0.00540793	8	22165140	22212326	47187	+	BMP1	protein_coding	chromosome	bone morphogenetic protein 1 [Source:HGNC Symbol;Acc:HGNC:1067]	BMP1	649
ENSG00000087085	83.3065	0.764034	0.545703	0.0167819	0.0529858	7	100889994	100896974	6981	-	ACHE	protein_coding	chromosome	acetylcholinesterase (Cartwright blood group) [Source:HGNC Symbol;Acc:HGNC:108]	ACHE	43
ENSG00000113615	5096.07	0.763686	0.16447	3.35104e-07	6.27422e-06	5	134648785	134727909	79125	+	SEC24A	protein_coding	chromosome	SEC24 homolog A, COPII coat complex component [Source:HGNC Symbol;Acc:HGNC:10703]	SEC24A	10802
ENSG00000173598	1684.78	0.762884	0.206428	2.11367e-05	0.000219451	12	93377883	93408146	30264	+	NUDT4	protein_coding	chromosome	nudix hydrolase 4 [Source:HGNC Symbol;Acc:HGNC:8051]	NUDT4	11163
ENSG00000117594	800.396	0.762613	0.529038	0.0156017	0.0499582	1	209686178	209734949	48772	+	HSD11B1	protein_coding	chromosome	hydroxysteroid 11-beta dehydrogenase 1 [Source:HGNC Symbol;Acc:HGNC:5208]	HSD11B1	3290
ENSG00000132432	1524.75	0.762148	0.212435	3.21862e-05	0.000312679	7	54752250	54759974	7725	-	SEC61G	protein_coding	chromosome	SEC61 translocon subunit gamma [Source:HGNC Symbol;Acc:HGNC:18277]	SEC61G	23480
ENSG00000130477	89.5597	0.761565	0.743312	0.0285852	0.0801952	19	17601328	17688365	87038	-	UNC13A	protein_coding	chromosome	unc-13 homolog A [Source:HGNC Symbol;Acc:HGNC:23150]	UNC13A	23025
ENSG00000123728	7299.94	0.761111	0.396492	0.00558854	0.0221404	X	132203024	132219480	16457	-	RAP2C	protein_coding	chromosome	RAP2C, member of RAS oncogene family [Source:HGNC Symbol;Acc:HGNC:21165]	RAP2C	57826
ENSG00000156011	7603.55	0.760439	0.468737	0.0109274	0.0376816	8	18527303	19084730	557428	-	PSD3	protein_coding	chromosome	pleckstrin and Sec7 domain containing 3 [Source:HGNC Symbol;Acc:HGNC:19093]	PSD3	23362
ENSG00000133398	1261.7	0.760397	0.171605	9.21198e-07	1.50462e-05	5	6371874	6378571	6698	-	MED10	protein_coding	chromosome	mediator complex subunit 10 [Source:HGNC Symbol;Acc:HGNC:28760]	MED10	84246
ENSG00000126003	3850.96	0.760145	0.303199	0.00119707	0.00632538	20	32192504	32207743	15240	-	PLAGL2	protein_coding	chromosome	PLAG1 like zinc finger 2 [Source:HGNC Symbol;Acc:HGNC:9047]	PLAGL2	5326
ENSG00000253958	836.808	0.759796	0.383688	0.00484807	0.0197401	8	8701937	8704096	2160	+	CLDN23	protein_coding	chromosome	claudin 23 [Source:HGNC Symbol;Acc:HGNC:17591]	CLDN23	137075
ENSG00000261222	15.7412	0.75866	0.547019	0.0174646	0.0546742	17	74599840	74607229	7390	+	AC064805.1	lncRNA	chromosome	novel transcript	AC064805.1	NA
ENSG00000140830	623.511	0.756906	0.168025	6.6057e-07	1.13329e-05	16	72044289	72094431	50143	-	TXNL4B	protein_coding	chromosome	thioredoxin like 4B [Source:HGNC Symbol;Acc:HGNC:26041]	TXNL4B	54957
ENSG00000185753	1725.12	0.756457	0.174954	1.52152e-06	2.34233e-05	X	40626921	40647561	20641	-	CXorf38	protein_coding	chromosome	chromosome X open reading frame 38 [Source:HGNC Symbol;Acc:HGNC:28589]	CXorf38	159013
ENSG00000106829	2696.35	0.755764	0.279183	0.000671589	0.003904	9	79571773	79726882	155110	+	TLE4	protein_coding	chromosome	TLE family member 4, transcriptional corepressor [Source:HGNC Symbol;Acc:HGNC:11840]	TLE4	7091
ENSG00000184500	77.3378	0.755371	0.332416	0.00232868	0.0108672	3	93873051	93980003	106953	-	PROS1	protein_coding	chromosome	protein S [Source:HGNC Symbol;Acc:HGNC:9456]	PROS1	5627
ENSG00000165457	37.6946	0.755305	0.414416	0.00713338	0.0268471	11	72216601	72221950	5350	+	FOLR2	protein_coding	chromosome	folate receptor beta [Source:HGNC Symbol;Acc:HGNC:3793]	FOLR2	2350
ENSG00000116747	1625.6	0.754925	0.135144	2.36844e-09	7.97017e-08	1	193059454	193091777	32324	+	RO60	protein_coding	chromosome	Ro60, Y RNA binding protein [Source:HGNC Symbol;Acc:HGNC:11313]	RO60	6738
ENSG00000135842	21167.4	0.754799	0.485724	0.012797	0.0428342	1	184790724	184974508	183785	-	NIBAN1	protein_coding	chromosome	niban apoptosis regulator 1 [Source:HGNC Symbol;Acc:HGNC:16784]	NIBAN1	116496
ENSG00000104643	1593.34	0.754685	0.19502	1.07799e-05	0.000124679	8	11284816	11328146	43331	+	MTMR9	protein_coding	chromosome	myotubularin related protein 9 [Source:HGNC Symbol;Acc:HGNC:14596]	MTMR9	66036
ENSG00000168405	183.028	0.754495	0.297745	0.00112663	0.00601808	6	25061626	25452263	390638	-	CMAHP	transcribed_unitary_pseudogene	chromosome	cytidine monophospho-N-acetylneuraminic acid hydroxylase, pseudogene [Source:HGNC Symbol;Acc:HGNC:2098]	CMAHP	NA
ENSG00000180182	2609.69	0.754056	0.205257	2.36429e-05	0.000241477	X	40648305	40735858	87554	-	MED14	protein_coding	chromosome	mediator complex subunit 14 [Source:HGNC Symbol;Acc:HGNC:2370]	MED14	9282
ENSG00000116701	43704.4	0.753871	0.266645	0.000465754	0.00289064	1	183555562	183590876	35315	-	NCF2	protein_coding	chromosome	neutrophil cytosolic factor 2 [Source:HGNC Symbol;Acc:HGNC:7661]	NCF2	4688
ENSG00000101336	13679.8	0.753253	0.216944	5.11109e-05	0.00045677	20	32052197	32101856	49660	+	HCK	protein_coding	chromosome	HCK proto-oncogene, Src family tyrosine kinase [Source:HGNC Symbol;Acc:HGNC:4840]	HCK	3055
ENSG00000273604	3040.79	0.752645	0.414582	0.00730822	0.0273779	17	38671703	38674957	3255	-	EPOP	protein_coding	chromosome	elongin BC and polycomb repressive complex 2 associated protein [Source:HGNC Symbol;Acc:HGNC:34493]	EPOP	100170841
ENSG00000159208	54.0698	0.752475	0.354808	0.00349051	0.0151	1	150282543	150287093	4551	+	CIART	protein_coding	chromosome	circadian associated repressor of transcription [Source:HGNC Symbol;Acc:HGNC:25200]	CIART	148523
ENSG00000137409	6716.7	0.751149	0.127016	3.46311e-10	1.46471e-08	6	36968141	36986298	18158	-	MTCH1	protein_coding	chromosome	mitochondrial carrier 1 [Source:HGNC Symbol;Acc:HGNC:17586]	MTCH1	23787
ENSG00000250959	39.9927	0.750756	0.250584	0.000273134	0.00184484	10	73730562	73737311	6750	+	GLUD1P3	transcribed_unprocessed_pseudogene	chromosome	glutamate dehydrogenase 1 pseudogene 3 [Source:HGNC Symbol;Acc:HGNC:4338]	GLUD1P3	2749
ENSG00000206559	20.5446	0.750726	0.331718	0.00242038	0.0112299	3	28348721	28538122	189402	+	ZCWPW2	protein_coding	chromosome	zinc finger CW-type and PWWP domain containing 2 [Source:HGNC Symbol;Acc:HGNC:23574]	ZCWPW2	152098
ENSG00000158321	51.4397	0.750582	0.481819	0.012855	0.0429641	7	69598296	70793506	1195211	+	AUTS2	protein_coding	chromosome	activator of transcription and developmental regulator AUTS2 [Source:HGNC Symbol;Acc:HGNC:14262]	AUTS2	26053
ENSG00000168495	1376.98	0.750532	0.302693	0.00133346	0.00691387	8	22245133	22254601	9469	+	POLR3D	protein_coding	chromosome	RNA polymerase III subunit D [Source:HGNC Symbol;Acc:HGNC:1080]	POLR3D	661
ENSG00000225968	40.2708	0.749875	0.550255	0.01872	0.0576844	7	1688119	1747954	59836	+	ELFN1	protein_coding	chromosome	extracellular leucine rich repeat and fibronectin type III domain containing 1 [Source:HGNC Symbol;Acc:HGNC:33154]	ELFN1	392617
ENSG00000185947	4480.09	0.749541	0.247931	0.000250623	0.00172141	16	31873807	31917357	43551	+	ZNF267	protein_coding	chromosome	zinc finger protein 267 [Source:HGNC Symbol;Acc:HGNC:13060]	ZNF267	10308
ENSG00000160584	5252.34	0.749427	0.310225	0.00160166	0.00803624	11	116843402	117098437	255036	-	SIK3	protein_coding	chromosome	SIK family kinase 3 [Source:HGNC Symbol;Acc:HGNC:29165]	SIK3	23387
ENSG00000134202	484.147	0.749236	0.513211	0.015668	0.0501306	1	109733932	109741038	7107	-	GSTM3	protein_coding	chromosome	glutathione S-transferase mu 3 [Source:HGNC Symbol;Acc:HGNC:4635]	GSTM3	2947
ENSG00000278546	13.1208	0.748539	0.571763	0.0206251	0.0621693	17	31560132	31560573	442	+	AC003101.2	lncRNA	chromosome	novel transcript	AC003101.2	NA
ENSG00000129535	74.8641	0.748487	0.196377	1.39134e-05	0.000154423	14	24078662	24115010	36349	-	NRL	protein_coding	chromosome	neural retina leucine zipper [Source:HGNC Symbol;Acc:HGNC:8002]	NRL	4901
ENSG00000152503	1376.18	0.747428	0.361694	0.00406533	0.0170684	5	115124762	115180546	55785	-	TRIM36	protein_coding	chromosome	tripartite motif containing 36 [Source:HGNC Symbol;Acc:HGNC:16280]	TRIM36	55521
ENSG00000106952	995.615	0.747305	0.531136	0.01741	0.0545489	9	114893343	114930595	37253	-	TNFSF8	protein_coding	chromosome	TNF superfamily member 8 [Source:HGNC Symbol;Acc:HGNC:11938]	TNFSF8	944
ENSG00000247708	250.451	0.747221	0.560334	0.0198636	0.0603903	4	4542131	4787359	245229	+	STX18-AS1	lncRNA	chromosome	STX18 antisense RNA 1 (head to head) [Source:HGNC Symbol;Acc:HGNC:48877]	STX18-AS1	100507266
ENSG00000109046	8299.96	0.746779	0.160219	3.23054e-07	6.07692e-06	17	27294076	27315926	21851	+	WSB1	protein_coding	chromosome	WD repeat and SOCS box containing 1 [Source:HGNC Symbol;Acc:HGNC:19221]	WSB1	26118
ENSG00000137331	35988.6	0.746706	0.525752	0.0170164	0.0535746	6	30743199	30744548	1350	-	IER3	protein_coding	chromosome	immediate early response 3 [Source:HGNC Symbol;Acc:HGNC:5392]	IER3	8870
ENSG00000176014	9144.1	0.746066	0.185117	5.67001e-06	7.2926e-05	18	12307669	12344320	36652	+	TUBB6	protein_coding	chromosome	tubulin beta 6 class V [Source:HGNC Symbol;Acc:HGNC:20776]	TUBB6	84617
ENSG00000154914	12.634	0.745842	0.438384	0.00962508	0.0340676	17	9644698	9729687	84990	+	USP43	protein_coding	chromosome	ubiquitin specific peptidase 43 [Source:HGNC Symbol;Acc:HGNC:20072]	USP43	124739
ENSG00000152229	15358.8	0.745799	0.445219	0.0101903	0.0357282	18	45983536	46072272	88737	-	PSTPIP2	protein_coding	chromosome	proline-serine-threonine phosphatase interacting protein 2 [Source:HGNC Symbol;Acc:HGNC:9581]	PSTPIP2	9050
ENSG00000172785	1210.34	0.745489	0.281475	0.000826806	0.00463554	9	121038	179147	58110	-	CBWD1	protein_coding	chromosome	COBW domain containing 1 [Source:HGNC Symbol;Acc:HGNC:17134]	CBWD1	55871
ENSG00000197019	2163.17	0.744032	0.164236	6.08193e-07	1.05424e-05	19	40421589	40425992	4404	-	SERTAD1	protein_coding	chromosome	SERTA domain containing 1 [Source:HGNC Symbol;Acc:HGNC:17932]	SERTAD1	29950
ENSG00000043143	701.646	0.743973	0.297347	0.00127567	0.0066636	5	134524312	134583230	58919	+	JADE2	protein_coding	chromosome	jade family PHD finger 2 [Source:HGNC Symbol;Acc:HGNC:22984]	JADE2	23338
ENSG00000175592	1034.28	0.742241	0.299709	0.00137935	0.00709633	11	65892049	65900573	8525	-	FOSL1	protein_coding	chromosome	FOS like 1, AP-1 transcription factor subunit [Source:HGNC Symbol;Acc:HGNC:13718]	FOSL1	8061
ENSG00000167034	949.989	0.741951	0.874772	0.0319884	0.0874214	8	23678697	23682938	4242	-	NKX3-1	protein_coding	chromosome	NK3 homeobox 1 [Source:HGNC Symbol;Acc:HGNC:7838]	NKX3-1	4824
ENSG00000198910	61.3961	0.741898	0.409274	0.00759172	0.0282283	X	153861514	153886173	24660	-	L1CAM	protein_coding	chromosome	L1 cell adhesion molecule [Source:HGNC Symbol;Acc:HGNC:6470]	L1CAM	3897
ENSG00000204525	52566.4	0.740265	0.206844	3.55539e-05	0.000338521	6	31268749	31272130	3382	-	HLA-C	protein_coding	chromosome	major histocompatibility complex, class I, C [Source:HGNC Symbol;Acc:HGNC:4933]	HLA-C	3107
ENSG00000100906	31601.6	0.740032	0.397041	0.00678396	0.0258173	14	35401513	35404749	3237	-	NFKBIA	protein_coding	chromosome	NFKB inhibitor alpha [Source:HGNC Symbol;Acc:HGNC:7797]	NFKBIA	4792
ENSG00000165272	230.7	0.739173	0.303677	0.00157005	0.00790138	9	33441156	33447596	6441	-	AQP3	protein_coding	chromosome	aquaporin 3 (Gill blood group) [Source:HGNC Symbol;Acc:HGNC:636]	AQP3	360
ENSG00000162616	865.803	0.738713	0.282792	0.000940555	0.00517408	1	77979175	78017964	38790	+	DNAJB4	protein_coding	chromosome	DnaJ heat shock protein family (Hsp40) member B4 [Source:HGNC Symbol;Acc:HGNC:14886]	DNAJB4	11080
ENSG00000172123	300.406	0.738557	0.374054	0.00523819	0.0210092	17	35410922	35433283	22362	-	SLFN12	protein_coding	chromosome	schlafen family member 12 [Source:HGNC Symbol;Acc:HGNC:25500]	SLFN12	55106
ENSG00000151470	337.423	0.738093	0.245938	0.000279247	0.00187754	4	129093317	129116640	23324	+	C4orf33	protein_coding	chromosome	chromosome 4 open reading frame 33 [Source:HGNC Symbol;Acc:HGNC:27025]	C4orf33	132321
ENSG00000110047	35801.9	0.738007	0.470716	0.0130705	0.0435178	11	64851642	64888296	36655	-	EHD1	protein_coding	chromosome	EH domain containing 1 [Source:HGNC Symbol;Acc:HGNC:3242]	EHD1	10938
ENSG00000090554	87.8046	0.737786	0.197529	1.95055e-05	0.000205037	19	49474207	49486231	12025	+	FLT3LG	protein_coding	chromosome	fms related receptor tyrosine kinase 3 ligand [Source:HGNC Symbol;Acc:HGNC:3766]	FLT3LG	2323
ENSG00000151849	683.326	0.737485	0.224994	0.000108611	0.000865524	13	24882279	24922889	40611	-	CENPJ	protein_coding	chromosome	centromere protein J [Source:HGNC Symbol;Acc:HGNC:17272]	CENPJ	55835
ENSG00000155366	6944.36	0.737267	0.283524	0.000978451	0.00535032	1	112701127	112707434	6308	-	RHOC	protein_coding	chromosome	ras homolog family member C [Source:HGNC Symbol;Acc:HGNC:669]	RHOC	389
ENSG00000152749	648.59	0.73684	0.328174	0.00264792	0.0120929	13	94601857	94634661	32805	+	GPR180	protein_coding	chromosome	G protein-coupled receptor 180 [Source:HGNC Symbol;Acc:HGNC:28899]	GPR180	160897
ENSG00000132386	53.4484	0.736762	0.388657	0.00635895	0.0245251	17	1762029	1777565	15537	+	SERPINF1	protein_coding	chromosome	serpin family F member 1 [Source:HGNC Symbol;Acc:HGNC:8824]	SERPINF1	5176
ENSG00000162734	27138	0.736711	0.200425	2.47194e-05	0.000251322	1	160205380	160215376	9997	+	PEA15	protein_coding	chromosome	proliferation and apoptosis adaptor protein 15 [Source:HGNC Symbol;Acc:HGNC:8822]	PEA15	8682
ENSG00000254415	2469.44	0.73656	0.314364	0.00203707	0.00973935	19	51642553	51646801	4249	-	SIGLEC14	protein_coding	chromosome	sialic acid binding Ig like lectin 14 [Source:HGNC Symbol;Acc:HGNC:32926]	SIGLEC14	100049587
ENSG00000131871	2900.8	0.736209	0.192491	1.3692e-05	0.000152563	15	101270817	101277500	6684	-	SELENOS	protein_coding	chromosome	selenoprotein S [Source:HGNC Symbol;Acc:HGNC:30396]	SELENOS	55829
ENSG00000265479	376.111	0.735616	0.286944	0.00109542	0.00587482	7	76959835	77043775	83941	+	DTX2P1-UPK3BP1-PMS2P11	lncRNA	chromosome	DTX2P1-UPK3BP1-PMS2P11 readthrough, transcribed pseudogene [Source:HGNC Symbol;Acc:HGNC:42360]	DTX2P1-UPK3BP1-PMS2P11	441263
ENSG00000167208	890.881	0.735047	0.412108	0.00827856	0.0303123	16	50666300	50681353	15054	-	SNX20	protein_coding	chromosome	sorting nexin 20 [Source:HGNC Symbol;Acc:HGNC:30390]	SNX20	124460
ENSG00000101751	442.629	0.735002	0.242091	0.000251146	0.00172243	18	54269517	54321266	51750	+	POLI	protein_coding	chromosome	DNA polymerase iota [Source:HGNC Symbol;Acc:HGNC:9182]	POLI	11201
ENSG00000146457	20051.2	0.734915	0.451079	0.0116088	0.0395825	6	159725585	159756319	30735	+	WTAP	protein_coding	chromosome	WT1 associated protein [Source:HGNC Symbol;Acc:HGNC:16846]	WTAP	9589
ENSG00000085117	19868.9	0.734765	0.238642	0.000217723	0.0015306	11	44564427	44620358	55932	+	CD82	protein_coding	chromosome	CD82 molecule [Source:HGNC Symbol;Acc:HGNC:6210]	CD82	3732
ENSG00000005513	51.6407	0.734558	0.487515	0.0149358	0.0483657	16	981770	986979	5210	+	SOX8	protein_coding	chromosome	SRY-box transcription factor 8 [Source:HGNC Symbol;Acc:HGNC:11203]	SOX8	30812
ENSG00000072401	2658.09	0.733521	0.295345	0.00138883	0.00713596	10	58334979	58370751	35773	+	UBE2D1	protein_coding	chromosome	ubiquitin conjugating enzyme E2 D1 [Source:HGNC Symbol;Acc:HGNC:12474]	UBE2D1	7321
ENSG00000186704	168.214	0.733252	0.368145	0.00510414	0.0205784	7	76978617	77004308	25692	+	DTX2P1	transcribed_unprocessed_pseudogene	chromosome	DTX2 pseudogene 1 [Source:HGNC Symbol;Acc:HGNC:42352]	DTX2P1	NA
ENSG00000118495	2337.38	0.732785	0.282193	0.00100283	0.00545542	6	143940300	144064599	124300	-	PLAGL1	protein_coding	chromosome	PLAG1 like zinc finger 1 [Source:HGNC Symbol;Acc:HGNC:9046]	PLAGL1	5325
ENSG00000170681	37.7667	0.732179	0.364729	0.00492786	0.0200001	9	100578079	100588389	10311	+	CAVIN4	protein_coding	chromosome	caveolae associated protein 4 [Source:HGNC Symbol;Acc:HGNC:33742]	CAVIN4	347273
ENSG00000173812	34259.5	0.732048	0.267447	0.000659002	0.00384641	17	41688885	41692668	3784	+	EIF1	protein_coding	chromosome	eukaryotic translation initiation factor 1 [Source:HGNC Symbol;Acc:HGNC:3249]	EIF1	10209
ENSG00000163874	16644.1	0.731599	0.467068	0.0133627	0.0442853	1	37474580	37484377	9798	+	ZC3H12A	protein_coding	chromosome	zinc finger CCCH-type containing 12A [Source:HGNC Symbol;Acc:HGNC:26259]	ZC3H12A	80149
ENSG00000153113	11232	0.730966	0.137043	1.04582e-08	3.03183e-07	5	96525267	96779595	254329	+	CAST	protein_coding	chromosome	calpastatin [Source:HGNC Symbol;Acc:HGNC:1515]	CAST	831
ENSG00000101972	6126.99	0.730483	0.163412	8.39134e-07	1.39555e-05	X	123960212	124422664	462453	+	STAG2	protein_coding	chromosome	stromal antigen 2 [Source:HGNC Symbol;Acc:HGNC:11355]	STAG2	10735
ENSG00000101574	349.905	0.729358	0.204661	3.89506e-05	0.00036498	18	2537525	2571509	33985	-	METTL4	protein_coding	chromosome	methyltransferase like 4 [Source:HGNC Symbol;Acc:HGNC:24726]	METTL4	64863
ENSG00000107897	2296.47	0.728993	0.131255	3.06422e-09	1.00753e-07	10	27168135	27243046	74912	-	ACBD5	protein_coding	chromosome	acyl-CoA binding domain containing 5 [Source:HGNC Symbol;Acc:HGNC:23338]	ACBD5	91452
ENSG00000165121	34.8896	0.728713	0.293762	0.00142188	0.00727415	9	85805359	85849542	44184	+	AL353743.1	transcribed_unprocessed_pseudogene	chromosome	kinesin family member 27 (KIF27) pseudogene	AL353743.1	NA
ENSG00000135378	561.257	0.727233	0.233577	0.000198362	0.00141667	11	32829927	32858120	28194	+	PRRG4	protein_coding	chromosome	proline rich and Gla domain 4 [Source:HGNC Symbol;Acc:HGNC:30799]	PRRG4	79056
ENSG00000254087	26468.6	0.726983	0.292191	0.0013997	0.00717895	8	55879835	56014169	134335	+	LYN	protein_coding	chromosome	LYN proto-oncogene, Src family tyrosine kinase [Source:HGNC Symbol;Acc:HGNC:6735]	LYN	4067
ENSG00000077585	5650.7	0.72647	0.268163	0.000730795	0.00418758	1	236142505	236221865	79361	+	GPR137B	protein_coding	chromosome	G protein-coupled receptor 137B [Source:HGNC Symbol;Acc:HGNC:11862]	GPR137B	7107
ENSG00000257315	1716.51	0.725993	0.241736	0.000288011	0.00192539	1	203795714	203854999	59286	+	ZBED6	protein_coding	chromosome	zinc finger BED-type containing 6 [Source:HGNC Symbol;Acc:HGNC:33273]	ZBED6	100381270
ENSG00000266777	66.3171	0.72595	0.243314	0.000307288	0.00203407	17	32039974	32042828	2855	+	SH3GL1P1	transcribed_processed_pseudogene	chromosome	SH3 domain containing GRB2 like 1, endophilin A2 pseudogene 1 [Source:HGNC Symbol;Acc:HGNC:10835]	SH3GL1P1	NA
ENSG00000143367	127.493	0.725919	0.276718	0.000947256	0.00520525	1	151540305	151583583	43279	+	TUFT1	protein_coding	chromosome	tuftelin 1 [Source:HGNC Symbol;Acc:HGNC:12422]	TUFT1	7286
ENSG00000118804	578.436	0.725347	0.312355	0.00223239	0.0105007	4	76306733	76311130	4398	+	STBD1	protein_coding	chromosome	starch binding domain 1 [Source:HGNC Symbol;Acc:HGNC:24854]	STBD1	8987
ENSG00000178860	12124.7	0.724492	0.347897	0.00418817	0.0175001	8	71841560	71844412	2853	-	MSC	protein_coding	chromosome	musculin [Source:HGNC Symbol;Acc:HGNC:7321]	MSC	9242
ENSG00000124214	4612.98	0.72304	0.112354	1.39169e-11	8.0112e-10	20	49113339	49188367	75029	-	STAU1	protein_coding	chromosome	staufen double-stranded RNA binding protein 1 [Source:HGNC Symbol;Acc:HGNC:11370]	STAU1	6780
ENSG00000077150	25519.1	0.722695	0.432135	0.0109838	0.037824	10	102394110	102402524	8415	+	NFKB2	protein_coding	chromosome	nuclear factor kappa B subunit 2 [Source:HGNC Symbol;Acc:HGNC:7795]	NFKB2	4791
ENSG00000254612	44.4827	0.722415	0.299873	0.00177419	0.00870416	11	127940913	127941654	742	-	DNAJB6P1	processed_pseudogene	chromosome	DNAJB6 pseudogene 1 [Source:HGNC Symbol;Acc:HGNC:54754]	DNAJB6P1	NA
ENSG00000169136	13660.2	0.722365	0.286673	0.00129654	0.00675506	19	49928702	49933935	5234	+	ATF5	protein_coding	chromosome	activating transcription factor 5 [Source:HGNC Symbol;Acc:HGNC:790]	ATF5	22809
ENSG00000259856	15.7923	0.721556	0.559327	0.0231299	0.0678561	16	46626404	46626992	589	-	RAB43P1	processed_pseudogene	chromosome	RAB43 pseudogene 1 [Source:HGNC Symbol;Acc:HGNC:33153]	RAB43P1	NA
ENSG00000034510	37618.8	0.721314	0.142961	5.03763e-08	1.20483e-06	2	84905656	84906671	1016	+	TMSB10	protein_coding	chromosome	thymosin beta 10 [Source:HGNC Symbol;Acc:HGNC:11879]	TMSB10	9168
ENSG00000117859	2943.34	0.720959	0.137423	1.7362e-08	4.73275e-07	1	51577179	51798427	221249	+	OSBPL9	protein_coding	chromosome	oxysterol binding protein like 9 [Source:HGNC Symbol;Acc:HGNC:16386]	OSBPL9	114883
ENSG00000134108	18579	0.720789	0.241451	0.000310668	0.00205172	3	5122249	5180911	58663	+	ARL8B	protein_coding	chromosome	ADP ribosylation factor like GTPase 8B [Source:HGNC Symbol;Acc:HGNC:25564]	ARL8B	55207
ENSG00000139180	2272.91	0.720224	0.105617	1.04758e-12	7.15849e-11	12	4649095	4694317	45223	+	NDUFA9	protein_coding	chromosome	NADH:ubiquinone oxidoreductase subunit A9 [Source:HGNC Symbol;Acc:HGNC:7693]	NDUFA9	4704
ENSG00000197935	20.5196	0.718807	0.341432	0.00402484	0.0169374	6	28994785	29005316	10532	-	ZNF311	protein_coding	chromosome	zinc finger protein 311 [Source:HGNC Symbol;Acc:HGNC:13847]	ZNF311	282890
ENSG00000099251	75.5536	0.71877	0.240022	0.000303203	0.00200902	10	38356380	38378505	22126	+	HSD17B7P2	transcribed_unprocessed_pseudogene	chromosome	hydroxysteroid 17-beta dehydrogenase 7 pseudogene 2 [Source:HGNC Symbol;Acc:HGNC:28120]	HSD17B7P2	158160
ENSG00000151414	3188.01	0.718225	0.183983	1.04759e-05	0.000121724	1	198156994	198322420	165427	+	NEK7	protein_coding	chromosome	NIMA related kinase 7 [Source:HGNC Symbol;Acc:HGNC:13386]	NEK7	140609
ENSG00000062598	3758.85	0.717845	0.138824	2.62722e-08	6.77546e-07	20	46366050	46432985	66936	-	ELMO2	protein_coding	chromosome	engulfment and cell motility 2 [Source:HGNC Symbol;Acc:HGNC:17233]	ELMO2	63916
ENSG00000102878	73.0329	0.717294	0.304207	0.00207708	0.00988877	16	67164681	67169945	5265	+	HSF4	protein_coding	chromosome	heat shock transcription factor 4 [Source:HGNC Symbol;Acc:HGNC:5227]	HSF4	3299
ENSG00000117758	6656.91	0.71687	0.2059	5.51922e-05	0.000487604	1	27773219	27824443	51225	+	STX12	protein_coding	chromosome	syntaxin 12 [Source:HGNC Symbol;Acc:HGNC:11430]	STX12	23673
ENSG00000116962	1582.66	0.716826	0.341564	0.00411817	0.0172637	1	235975830	236065109	89280	-	NID1	protein_coding	chromosome	nidogen 1 [Source:HGNC Symbol;Acc:HGNC:7821]	NID1	4811
ENSG00000229692	34.3839	0.716722	0.331171	0.00348471	0.0150814	2	38992279	38993857	1579	-	SOS1-IT1	lncRNA	chromosome	SOS1 intronic transcript 1 [Source:HGNC Symbol;Acc:HGNC:41385]	SOS1-IT1	NA
ENSG00000165507	56.5105	0.715415	0.428155	0.0112648	0.0386458	10	44970981	44978809	7829	-	DEPP1	protein_coding	chromosome	DEPP1 autophagy regulator [Source:HGNC Symbol;Acc:HGNC:23355]	DEPP1	11067
ENSG00000111801	372.773	0.715146	0.350896	0.00481714	0.0196367	6	26440472	26453415	12944	+	BTN3A3	protein_coding	chromosome	butyrophilin subfamily 3 member A3 [Source:HGNC Symbol;Acc:HGNC:1140]	BTN3A3	10384
ENSG00000125657	2994.36	0.714935	0.551974	0.023404	0.0684108	19	6531026	6535924	4899	+	TNFSF9	protein_coding	chromosome	TNF superfamily member 9 [Source:HGNC Symbol;Acc:HGNC:11939]	TNFSF9	8744
ENSG00000215301	29437.9	0.714513	0.188289	1.65189e-05	0.000178589	X	41333348	41364472	31125	+	DDX3X	protein_coding	chromosome	DEAD-box helicase 3 X-linked [Source:HGNC Symbol;Acc:HGNC:2745]	DDX3X	1654
ENSG00000134245	75.7235	0.71447	0.275164	0.00106334	0.00573334	1	112466541	112530165	63625	+	WNT2B	protein_coding	chromosome	Wnt family member 2B [Source:HGNC Symbol;Acc:HGNC:12781]	WNT2B	7482
ENSG00000035687	2857.26	0.714099	0.242064	0.000356065	0.00230085	1	244408494	244451909	43416	-	ADSS2	protein_coding	chromosome	adenylosuccinate synthase 2 [Source:HGNC Symbol;Acc:HGNC:292]	ADSS2	159
ENSG00000065243	1209.55	0.713865	0.18907	1.78727e-05	0.000190889	1	88684222	88836255	152034	+	PKN2	protein_coding	chromosome	protein kinase N2 [Source:HGNC Symbol;Acc:HGNC:9406]	PKN2	5586
ENSG00000223749	26.4762	0.713816	0.356959	0.00531526	0.0212547	X	134543119	134546642	3524	-	MIR503HG	lncRNA	chromosome	MIR503 host gene [Source:HGNC Symbol;Acc:HGNC:28258]	MIR503HG	NA
ENSG00000169504	22033.1	0.711661	0.379801	0.00722855	0.0271493	1	24745382	24844321	98940	+	CLIC4	protein_coding	chromosome	chloride intracellular channel 4 [Source:HGNC Symbol;Acc:HGNC:13518]	CLIC4	25932
ENSG00000160233	763.228	0.711257	0.225525	0.000181839	0.00132025	21	44455510	44462196	6687	+	LRRC3	protein_coding	chromosome	leucine rich repeat containing 3 [Source:HGNC Symbol;Acc:HGNC:14965]	LRRC3	81543
ENSG00000274818	11.2253	0.711072	0.437027	0.0125332	0.0421126	14	70906657	70907111	455	-	AC004825.2	lncRNA	chromosome	novel transcript	AC004825.2	NA
ENSG00000008086	347.943	0.710259	0.259476	0.000705995	0.00406869	X	18425583	18653629	228047	+	CDKL5	protein_coding	chromosome	cyclin dependent kinase like 5 [Source:HGNC Symbol;Acc:HGNC:11411]	CDKL5	6792
ENSG00000156875	4069.01	0.710258	0.208391	7.39281e-05	0.000626409	1	100038095	100083377	45283	+	MFSD14A	protein_coding	chromosome	major facilitator superfamily domain containing 14A [Source:HGNC Symbol;Acc:HGNC:23363]	MFSD14A	64645
ENSG00000106236	69.7296	0.710208	0.672532	0.0332533	0.0901077	7	98617285	98629869	12585	+	NPTX2	protein_coding	chromosome	neuronal pentraxin 2 [Source:HGNC Symbol;Acc:HGNC:7953]	NPTX2	4885
ENSG00000132357	1617.71	0.70969	0.134252	1.44518e-08	4.02291e-07	5	40841308	40860175	18868	+	CARD6	protein_coding	chromosome	caspase recruitment domain family member 6 [Source:HGNC Symbol;Acc:HGNC:16394]	CARD6	84674
ENSG00000135914	67.5847	0.708854	0.483842	0.0175138	0.0548055	2	231108230	231125042	16813	-	HTR2B	protein_coding	chromosome	5-hydroxytryptamine receptor 2B [Source:HGNC Symbol;Acc:HGNC:5294]	HTR2B	3357
ENSG00000005302	1467.08	0.708822	0.173614	5.07981e-06	6.62928e-05	X	11758159	11775772	17614	+	MSL3	protein_coding	chromosome	MSL complex subunit 3 [Source:HGNC Symbol;Acc:HGNC:7370]	MSL3	10943
ENSG00000271216	571.454	0.708082	0.643068	0.0318411	0.0871508	13	42810366	42814897	4532	-	LINC01050	lncRNA	chromosome	long intergenic non-protein coding RNA 1050 [Source:HGNC Symbol;Acc:HGNC:49044]	LINC01050	NA
ENSG00000118503	53649.6	0.708052	0.50036	0.0193073	0.0591196	6	137867214	137883312	16099	+	TNFAIP3	protein_coding	chromosome	TNF alpha induced protein 3 [Source:HGNC Symbol;Acc:HGNC:11896]	TNFAIP3	7128
ENSG00000110925	1607.38	0.70763	0.183537	1.32002e-05	0.000147821	12	51061205	51083664	22460	-	CSRNP2	protein_coding	chromosome	cysteine and serine rich nuclear protein 2 [Source:HGNC Symbol;Acc:HGNC:16006]	CSRNP2	81566
ENSG00000054267	2860.55	0.706303	0.198965	4.41516e-05	0.000406884	1	235131634	235328219	196586	-	ARID4B	protein_coding	chromosome	AT-rich interaction domain 4B [Source:HGNC Symbol;Acc:HGNC:15550]	ARID4B	51742
ENSG00000123908	7030.41	0.705963	0.271305	0.00107502	0.00578856	8	140520156	140635633	115478	-	AGO2	protein_coding	chromosome	argonaute RISC catalytic component 2 [Source:HGNC Symbol;Acc:HGNC:3263]	AGO2	27161
ENSG00000167173	1234.6	0.704168	0.240192	0.000390226	0.00249036	15	75195643	75212169	16527	+	C15orf39	protein_coding	chromosome	chromosome 15 open reading frame 39 [Source:HGNC Symbol;Acc:HGNC:24497]	C15orf39	56905
ENSG00000129515	4147.45	0.70402	0.128902	5.56794e-09	1.72357e-07	14	34561093	34630160	69068	-	SNX6	protein_coding	chromosome	sorting nexin 6 [Source:HGNC Symbol;Acc:HGNC:14970]	SNX6	58533
ENSG00000123091	3620.75	0.703688	0.181482	1.22202e-05	0.000138439	1	51236273	51273447	37175	+	RNF11	protein_coding	chromosome	ring finger protein 11 [Source:HGNC Symbol;Acc:HGNC:10056]	RNF11	26994
ENSG00000129566	4082.62	0.703581	0.164055	2.09084e-06	3.09771e-05	14	20365667	20413501	47835	-	TEP1	protein_coding	chromosome	telomerase associated protein 1 [Source:HGNC Symbol;Acc:HGNC:11726]	TEP1	7011
ENSG00000164611	280.113	0.703447	0.295729	0.00205053	0.00979205	5	160421855	160428739	6885	+	PTTG1	protein_coding	chromosome	PTTG1 regulator of sister chromatid separation, securin [Source:HGNC Symbol;Acc:HGNC:9690]	PTTG1	9232
ENSG00000180914	104.751	0.702405	0.631291	0.0319921	0.0874214	3	8750381	8769628	19248	-	OXTR	protein_coding	chromosome	oxytocin receptor [Source:HGNC Symbol;Acc:HGNC:8529]	OXTR	5021
ENSG00000070778	41.2731	0.701762	0.351047	0.00552963	0.0219763	14	88465778	88555007	89230	-	PTPN21	protein_coding	chromosome	protein tyrosine phosphatase non-receptor type 21 [Source:HGNC Symbol;Acc:HGNC:9651]	PTPN21	11099
ENSG00000196428	2213.3	0.701518	0.183053	1.47926e-05	0.000163287	3	150408335	150466431	58097	+	TSC22D2	protein_coding	chromosome	TSC22 domain family member 2 [Source:HGNC Symbol;Acc:HGNC:29095]	TSC22D2	9819
ENSG00000104689	1766.44	0.701327	0.388075	0.00870259	0.0315245	8	23190452	23225102	34651	-	TNFRSF10A	protein_coding	chromosome	TNF receptor superfamily member 10a [Source:HGNC Symbol;Acc:HGNC:11904]	TNFRSF10A	8797
ENSG00000171051	1775.03	0.701252	0.410534	0.010855	0.0375093	19	51745172	51804110	58939	-	FPR1	protein_coding	chromosome	formyl peptide receptor 1 [Source:HGNC Symbol;Acc:HGNC:3826]	FPR1	2357
ENSG00000115159	6965.48	0.700626	0.154754	7.03484e-07	1.19771e-05	2	156435290	156613735	178446	+	GPD2	protein_coding	chromosome	glycerol-3-phosphate dehydrogenase 2 [Source:HGNC Symbol;Acc:HGNC:4456]	GPD2	2820
ENSG00000184831	1073.31	0.700362	0.293657	0.00203548	0.00973405	X	23833353	23907938	74586	-	APOO	protein_coding	chromosome	apolipoprotein O [Source:HGNC Symbol;Acc:HGNC:28727]	APOO	79135
ENSG00000198331	45.5122	0.700298	0.266866	0.00102581	0.00556234	11	125883614	125900646	17033	+	HYLS1	protein_coding	chromosome	HYLS1 centriolar and ciliogenesis associated [Source:HGNC Symbol;Acc:HGNC:26558]	HYLS1	219844
ENSG00000154710	3864.79	0.700131	0.281011	0.00151028	0.00766005	7	66682164	66811464	129301	+	RABGEF1	protein_coding	chromosome	RAB guanine nucleotide exchange factor 1 [Source:HGNC Symbol;Acc:HGNC:17676]	RABGEF1	27342
ENSG00000229644	1289.68	0.700027	0.619762	0.0315531	0.0865748	10	36521721	36524234	2514	-	NAMPTP1	processed_pseudogene	chromosome	nicotinamide phosphoribosyltransferase pseudogene 1 [Source:HGNC Symbol;Acc:HGNC:17633]	NAMPTP1	NA
ENSG00000100441	6929.76	0.699702	0.128771	6.60131e-09	1.9913e-07	14	24429286	24441843	12558	+	KHNYN	protein_coding	chromosome	KH and NYN domain containing [Source:HGNC Symbol;Acc:HGNC:20166]	KHNYN	23351
ENSG00000143013	1405.88	0.699611	0.238009	0.00038625	0.00246812	1	87328880	87348923	20044	+	LMO4	protein_coding	chromosome	LIM domain only 4 [Source:HGNC Symbol;Acc:HGNC:6644]	LMO4	8543
ENSG00000008405	1177.99	0.699611	0.269334	0.00111222	0.00595852	12	106991364	107093549	102186	-	CRY1	protein_coding	chromosome	cryptochrome circadian regulator 1 [Source:HGNC Symbol;Acc:HGNC:2384]	CRY1	1407
ENSG00000124795	6498.87	0.69948	0.193875	3.61583e-05	0.000343298	6	18223860	18264548	40689	-	DEK	protein_coding	chromosome	DEK proto-oncogene [Source:HGNC Symbol;Acc:HGNC:2768]	DEK	7913
ENSG00000166439	1853.86	0.699394	0.122313	1.29426e-09	4.70195e-08	11	74748849	74842413	93565	+	RNF169	protein_coding	chromosome	ring finger protein 169 [Source:HGNC Symbol;Acc:HGNC:26961]	RNF169	254225
ENSG00000180611	1311.03	0.698312	0.395784	0.00967522	0.0341969	3	192796815	192917856	121042	-	MB21D2	protein_coding	chromosome	Mab-21 domain containing 2 [Source:HGNC Symbol;Acc:HGNC:30438]	MB21D2	151963
ENSG00000031081	16660.5	0.697821	0.193047	3.54015e-05	0.00033787	3	119294383	119420714	126332	+	ARHGAP31	protein_coding	chromosome	Rho GTPase activating protein 31 [Source:HGNC Symbol;Acc:HGNC:29216]	ARHGAP31	57514
ENSG00000189266	6769.31	0.697803	0.219759	0.000176379	0.00129276	1	23956839	23963462	6624	+	PNRC2	protein_coding	chromosome	proline rich nuclear receptor coactivator 2 [Source:HGNC Symbol;Acc:HGNC:23158]	PNRC2	55629
ENSG00000139178	538.53	0.696178	0.316243	0.00337821	0.0147443	12	7089587	7109238	19652	-	C1RL	protein_coding	chromosome	complement C1r subcomponent like [Source:HGNC Symbol;Acc:HGNC:21265]	C1RL	51279
ENSG00000153827	18510	0.695999	0.138632	6.19986e-08	1.43658e-06	2	229763837	229923239	159403	-	TRIP12	protein_coding	chromosome	thyroid hormone receptor interactor 12 [Source:HGNC Symbol;Acc:HGNC:12306]	TRIP12	9320
ENSG00000026025	260213	0.695313	0.269919	0.00120164	0.00634451	10	17228241	17237593	9353	+	VIM	protein_coding	chromosome	vimentin [Source:HGNC Symbol;Acc:HGNC:12692]	VIM	7431
ENSG00000102804	4585.35	0.694659	0.279203	0.00155275	0.00783394	13	44432143	44577147	145005	-	TSC22D1	protein_coding	chromosome	TSC22 domain family member 1 [Source:HGNC Symbol;Acc:HGNC:16826]	TSC22D1	8848
ENSG00000034152	14146.2	0.694089	0.283541	0.00174278	0.00857759	17	21284672	21315232	30561	+	MAP2K3	protein_coding	chromosome	mitogen-activated protein kinase kinase 3 [Source:HGNC Symbol;Acc:HGNC:6843]	MAP2K3	5606
ENSG00000122692	2433.54	0.693831	0.117321	4.09024e-10	1.6908e-08	9	33041765	33076674	34910	-	SMU1	protein_coding	chromosome	SMU1 DNA replication regulator and spliceosomal factor [Source:HGNC Symbol;Acc:HGNC:18247]	SMU1	55234
ENSG00000134453	3935.19	0.693787	0.349012	0.00582852	0.022895	10	6089034	6117457	28424	+	RBM17	protein_coding	chromosome	RNA binding motif protein 17 [Source:HGNC Symbol;Acc:HGNC:16944]	RBM17	84991
ENSG00000100902	10024.2	0.692648	0.284273	0.00180787	0.00884349	14	35278633	35317493	38861	+	PSMA6	protein_coding	chromosome	proteasome 20S subunit alpha 6 [Source:HGNC Symbol;Acc:HGNC:9535]	PSMA6	5687
ENSG00000113387	2785.15	0.692356	0.184082	2.02921e-05	0.000211693	5	32531633	32604079	72447	+	SUB1	protein_coding	chromosome	SUB1 regulator of transcription [Source:HGNC Symbol;Acc:HGNC:19985]	SUB1	10923
ENSG00000169032	5201.1	0.692252	0.168644	4.86953e-06	6.38986e-05	15	66386837	66491544	104708	+	MAP2K1	protein_coding	chromosome	mitogen-activated protein kinase kinase 1 [Source:HGNC Symbol;Acc:HGNC:6840]	MAP2K1	5604
ENSG00000135926	17989.7	0.692142	0.164655	3.16612e-06	4.42868e-05	2	218274197	218292586	18390	-	TMBIM1	protein_coding	chromosome	transmembrane BAX inhibitor motif containing 1 [Source:HGNC Symbol;Acc:HGNC:23410]	TMBIM1	64114
ENSG00000237181	186.683	0.691914	0.230075	0.000317187	0.00208722	7	603185	608482	5298	+	PRKAR1B-AS1	lncRNA	chromosome	PRKAR1B antisense RNA 1 [Source:HGNC Symbol;Acc:HGNC:40470]	PRKAR1B-AS1	NA
ENSG00000065060	5728.12	0.691498	0.188998	3.04725e-05	0.000299801	6	34792015	34883138	91124	+	UHRF1BP1	protein_coding	chromosome	UHRF1 binding protein 1 [Source:HGNC Symbol;Acc:HGNC:21216]	UHRF1BP1	54887
ENSG00000153531	64.8941	0.691497	0.367579	0.00756895	0.0281593	13	113399610	113453524	53915	-	ADPRHL1	protein_coding	chromosome	ADP-ribosylhydrolase like 1 [Source:HGNC Symbol;Acc:HGNC:21303]	ADPRHL1	113622
ENSG00000174080	60.9351	0.690678	0.351079	0.00618693	0.0239767	11	66563464	66568879	5416	-	CTSF	protein_coding	chromosome	cathepsin F [Source:HGNC Symbol;Acc:HGNC:2531]	CTSF	8722
ENSG00000151611	483.154	0.689708	0.197284	5.70903e-05	0.000502164	4	145599042	145660033	60992	+	MMAA	protein_coding	chromosome	metabolism of cobalamin associated A [Source:HGNC Symbol;Acc:HGNC:18871]	MMAA	166785
ENSG00000102007	2570.21	0.689274	0.186409	2.63587e-05	0.000264905	X	49171898	49175235	3338	+	PLP2	protein_coding	chromosome	proteolipid protein 2 [Source:HGNC Symbol;Acc:HGNC:9087]	PLP2	5355
ENSG00000242516	65.088	0.68914	0.85083	0.0393559	0.102378	3	75672300	75742048	69749	+	LINC00960	lncRNA	chromosome	long intergenic non-protein coding RNA 960 [Source:HGNC Symbol;Acc:HGNC:48710]	LINC00960	401074
ENSG00000141664	4631.74	0.688687	0.262284	0.00106073	0.00572543	18	62523025	62587709	64685	+	ZCCHC2	protein_coding	chromosome	zinc finger CCHC-type containing 2 [Source:HGNC Symbol;Acc:HGNC:22916]	ZCCHC2	54877
ENSG00000136754	10781.8	0.688499	0.248693	0.000688627	0.00398689	10	26746593	26861087	114495	-	ABI1	protein_coding	chromosome	abl interactor 1 [Source:HGNC Symbol;Acc:HGNC:11320]	ABI1	10006
ENSG00000112149	30456.9	0.688353	0.341322	0.00552791	0.0219738	6	14117256	14136918	19663	+	CD83	protein_coding	chromosome	CD83 molecule [Source:HGNC Symbol;Acc:HGNC:1703]	CD83	9308
ENSG00000079335	240.157	0.687987	0.192087	4.15159e-05	0.000384534	1	100345001	100520277	175277	+	CDC14A	protein_coding	chromosome	cell division cycle 14A [Source:HGNC Symbol;Acc:HGNC:1718]	CDC14A	8556
ENSG00000275437	62.7124	0.687856	0.426766	0.0139066	0.045636	20	62402236	62405935	3700	-	AL121832.3	lncRNA	chromosome	novel transcript, sense intronic to CABLES2	AL121832.3	NA
ENSG00000166710	155872	0.687815	0.148269	4.30002e-07	7.78264e-06	15	44711487	44718851	7365	+	B2M	protein_coding	chromosome	beta-2-microglobulin [Source:HGNC Symbol;Acc:HGNC:914]	B2M	567
ENSG00000145390	205.473	0.687144	0.416114	0.0128225	0.0428672	4	119212587	119295517	82931	+	USP53	protein_coding	chromosome	ubiquitin specific peptidase 53 [Source:HGNC Symbol;Acc:HGNC:29255]	USP53	54532
ENSG00000182240	30.5901	0.686967	0.49063	0.0211901	0.0635673	21	41167801	41282530	114730	+	BACE2	protein_coding	chromosome	beta-secretase 2 [Source:HGNC Symbol;Acc:HGNC:934]	BACE2	25825
ENSG00000282988	18.7383	0.686756	0.419766	0.0132614	0.0440221	6	26195595	26199293	3699	-	AL031777.2	protein_coding	chromosome	novel protein	AL031777.2	NA
ENSG00000261210	112.995	0.686262	0.506028	0.0230122	0.0676	16	19285731	19322145	36415	+	CLEC19A	protein_coding	chromosome	C-type lectin domain containing 19A [Source:HGNC Symbol;Acc:HGNC:34522]	CLEC19A	728276
ENSG00000109814	2698.19	0.685539	0.245384	0.000642989	0.00376937	4	39498755	39528311	29557	-	UGDH	protein_coding	chromosome	UDP-glucose 6-dehydrogenase [Source:HGNC Symbol;Acc:HGNC:12525]	UGDH	7358
ENSG00000043462	12121.4	0.685449	0.394718	0.0107175	0.0371936	5	170246233	170297815	51583	-	LCP2	protein_coding	chromosome	lymphocyte cytosolic protein 2 [Source:HGNC Symbol;Acc:HGNC:6529]	LCP2	3937
ENSG00000260128	23.4611	0.684288	0.472175	0.0194813	0.0595074	15	30572738	30600647	27910	+	ULK4P2	transcribed_unprocessed_pseudogene	chromosome	ULK4 pseudogene 2 [Source:HGNC Symbol;Acc:HGNC:15776]	ULK4P2	c(89838, 100288380)
ENSG00000255521	41.8439	0.684191	0.588784	0.0317865	0.0870371	11	35132655	35138032	5378	-	AL356215.1	lncRNA	chromosome	novel transcript	AL356215.1	100507144
ENSG00000176386	528.852	0.682129	0.131738	2.82448e-08	7.21932e-07	9	113255835	113275572	19738	-	CDC26	protein_coding	chromosome	cell division cycle 26 [Source:HGNC Symbol;Acc:HGNC:17839]	CDC26	246184
ENSG00000163563	2504.11	0.682085	0.260941	0.00112279	0.00600237	1	158831351	158849506	18156	+	MNDA	protein_coding	chromosome	myeloid cell nuclear differentiation antigen [Source:HGNC Symbol;Acc:HGNC:7183]	MNDA	4332
ENSG00000105246	2650.46	0.681641	0.765402	0.0411876	0.105939	19	4229523	4237528	8006	+	EBI3	protein_coding	chromosome	Epstein-Barr virus induced 3 [Source:HGNC Symbol;Acc:HGNC:3129]	EBI3	10148
ENSG00000101445	21.8955	0.681592	0.459303	0.0183691	0.0568709	20	38805697	38923024	117328	+	PPP1R16B	protein_coding	chromosome	protein phosphatase 1 regulatory subunit 16B [Source:HGNC Symbol;Acc:HGNC:15850]	PPP1R16B	26051
ENSG00000105829	885.759	0.681466	0.191026	4.47901e-05	0.000410508	7	93962762	94004382	41621	-	BET1	protein_coding	chromosome	Bet1 golgi vesicular membrane trafficking protein [Source:HGNC Symbol;Acc:HGNC:14562]	BET1	10282
ENSG00000159212	46.6091	0.681036	0.490809	0.0220959	0.0655987	21	34668994	34718227	49234	+	CLIC6	protein_coding	chromosome	chloride intracellular channel 6 [Source:HGNC Symbol;Acc:HGNC:2065]	CLIC6	54102
ENSG00000163219	3280.02	0.680915	0.328548	0.00493321	0.0200138	2	68679601	68826833	147233	+	ARHGAP25	protein_coding	chromosome	Rho GTPase activating protein 25 [Source:HGNC Symbol;Acc:HGNC:28951]	ARHGAP25	9938
ENSG00000109390	732.613	0.680761	0.13089	2.50629e-08	6.51376e-07	4	139266880	139302551	35672	-	NDUFC1	protein_coding	chromosome	NADH:ubiquinone oxidoreductase subunit C1 [Source:HGNC Symbol;Acc:HGNC:7705]	NDUFC1	4717
ENSG00000160781	126.556	0.680671	0.321384	0.00440384	0.0182231	1	156243320	156248117	4798	-	PAQR6	protein_coding	chromosome	progestin and adipoQ receptor family member 6 [Source:HGNC Symbol;Acc:HGNC:30132]	PAQR6	79957
ENSG00000197256	247.968	0.680528	0.28452	0.0021314	0.0100985	19	11164270	11197791	33522	-	KANK2	protein_coding	chromosome	KN motif and ankyrin repeat domains 2 [Source:HGNC Symbol;Acc:HGNC:29300]	KANK2	25959
ENSG00000158089	30.7751	0.680315	0.400749	0.0118626	0.0403043	2	30910467	31155202	244736	-	GALNT14	protein_coding	chromosome	polypeptide N-acetylgalactosaminyltransferase 14 [Source:HGNC Symbol;Acc:HGNC:22946]	GALNT14	79623
ENSG00000103671	1303.81	0.680135	0.127925	1.34071e-08	3.79364e-07	15	64387748	64455303	67556	+	TRIP4	protein_coding	chromosome	thyroid hormone receptor interactor 4 [Source:HGNC Symbol;Acc:HGNC:12310]	TRIP4	9325
ENSG00000174373	1763.38	0.680055	0.161689	3.25799e-06	4.53905e-05	14	35538352	35809304	270953	-	RALGAPA1	protein_coding	chromosome	Ral GTPase activating protein catalytic subunit alpha 1 [Source:HGNC Symbol;Acc:HGNC:17770]	RALGAPA1	253959
ENSG00000177426	2297.06	0.678939	0.178281	1.75473e-05	0.000188315	18	3411608	3459978	48371	+	TGIF1	protein_coding	chromosome	TGFB induced factor homeobox 1 [Source:HGNC Symbol;Acc:HGNC:11776]	TGIF1	7050
ENSG00000134627	140.943	0.678411	0.286474	0.00229147	0.0107284	11	94543840	94621421	77582	+	PIWIL4	protein_coding	chromosome	piwi like RNA-mediated gene silencing 4 [Source:HGNC Symbol;Acc:HGNC:18444]	PIWIL4	143689
ENSG00000065427	5084.24	0.678075	0.12292	4.42934e-09	1.40356e-07	16	75627474	75648643	21170	-	KARS1	protein_coding	chromosome	lysyl-tRNA synthetase 1 [Source:HGNC Symbol;Acc:HGNC:6215]	KARS1	3735
ENSG00000206195	22.226	0.677877	0.805423	0.0418272	0.107278	22	15784959	15829984	45026	+	DUXAP8	lncRNA	chromosome	double homeobox A pseudogene 8 [Source:HGNC Symbol;Acc:HGNC:32187]	DUXAP8	503637
ENSG00000141458	13828.1	0.67695	0.308489	0.00366352	0.0156829	18	23506184	23586506	80323	-	NPC1	protein_coding	chromosome	NPC intracellular cholesterol transporter 1 [Source:HGNC Symbol;Acc:HGNC:7897]	NPC1	4864
ENSG00000279088	72.179	0.676789	0.258199	0.0011186	0.00598437	10	73742995	73744230	1236	-	AC022400.6	TEC	chromosome	TEC	AC022400.6	NA
ENSG00000065485	332.111	0.676726	0.16631	5.97276e-06	7.61376e-05	3	123067025	123225227	158203	+	PDIA5	protein_coding	chromosome	protein disulfide isomerase family A member 5 [Source:HGNC Symbol;Acc:HGNC:24811]	PDIA5	10954
ENSG00000146281	118.55	0.676609	0.187464	3.87686e-05	0.000363752	6	89146055	89165565	19511	+	PM20D2	protein_coding	chromosome	peptidase M20 domain containing 2 [Source:HGNC Symbol;Acc:HGNC:21408]	PM20D2	135293
ENSG00000067992	876.389	0.675687	0.322377	0.00473206	0.0193344	X	24465270	24550466	85197	+	PDK3	protein_coding	chromosome	pyruvate dehydrogenase kinase 3 [Source:HGNC Symbol;Acc:HGNC:8811]	PDK3	5165
ENSG00000169246	867.492	0.674763	0.345777	0.00676668	0.0257725	16	21402237	21448567	46331	-	NPIPB3	protein_coding	chromosome	nuclear pore complex interacting protein family member B3 [Source:HGNC Symbol;Acc:HGNC:28989]	NPIPB3	23117
ENSG00000233058	335.298	0.674335	0.269525	0.00159625	0.00801314	3	194487140	194521156	34017	+	LINC00884	lncRNA	chromosome	long intergenic non-protein coding RNA 884 [Source:HGNC Symbol;Acc:HGNC:48570]	LINC00884	NA
ENSG00000168734	323.152	0.674139	0.504376	0.0247588	0.0714969	20	44531785	44624247	92463	+	PKIG	protein_coding	chromosome	cAMP-dependent protein kinase inhibitor gamma [Source:HGNC Symbol;Acc:HGNC:9019]	PKIG	11142
ENSG00000266389	80.1374	0.674136	0.235844	0.000545151	0.00328892	17	8965896	8967070	1175	+	AC002091.2	lncRNA	chromosome	novel transcript	AC002091.2	NA
ENSG00000111012	2196.04	0.672936	0.458979	0.0195425	0.0596369	12	57762334	57768986	6653	-	CYP27B1	protein_coding	chromosome	cytochrome P450 family 27 subfamily B member 1 [Source:HGNC Symbol;Acc:HGNC:2606]	CYP27B1	1594
ENSG00000111711	3313.19	0.67289	0.166919	7.10777e-06	8.82541e-05	12	21501781	21518408	16628	+	GOLT1B	protein_coding	chromosome	golgi transport 1B [Source:HGNC Symbol;Acc:HGNC:20175]	GOLT1B	51026
ENSG00000107643	1494.17	0.672763	0.177675	1.95525e-05	0.000205172	10	48306639	48439360	132722	+	MAPK8	protein_coding	chromosome	mitogen-activated protein kinase 8 [Source:HGNC Symbol;Acc:HGNC:6881]	MAPK8	5599
ENSG00000198060	1476.06	0.672467	0.108539	7.61428e-11	3.7585e-09	10	92291167	92353964	62798	+	MARCHF5	protein_coding	chromosome	membrane associated ring-CH-type finger 5 [Source:HGNC Symbol;Acc:HGNC:26025]	MARCHF5	54708
ENSG00000234506	11.3931	0.672205	0.443233	0.0177421	0.055382	9	68543541	68546589	3049	-	LINC01506	lncRNA	chromosome	long intergenic non-protein coding RNA 1506 [Source:HGNC Symbol;Acc:HGNC:51187]	LINC01506	101927015
ENSG00000198900	7859.63	0.670983	0.19455	7.24195e-05	0.000617009	20	41028822	41124487	95666	+	TOP1	protein_coding	chromosome	DNA topoisomerase I [Source:HGNC Symbol;Acc:HGNC:11986]	TOP1	7150
ENSG00000186187	396.046	0.670845	0.305006	0.00368978	0.0157752	16	74999024	75110994	111971	+	ZNRF1	protein_coding	chromosome	zinc and ring finger 1 [Source:HGNC Symbol;Acc:HGNC:18452]	ZNRF1	84937
ENSG00000251349	139.634	0.670745	0.345754	0.00704681	0.026591	9	100442271	100577636	135366	+	MSANTD3-TMEFF1	protein_coding	chromosome	MSANTD3-TMEFF1 readthrough [Source:HGNC Symbol;Acc:HGNC:38838]	MSANTD3-TMEFF1	100526694
ENSG00000285816	227.88	0.669691	0.81785	0.0430486	0.109718	11	65261928	65326543	64616	+	AP000944.5	protein_coding	chromosome	novel protein, POLA2-CDC42EP2 readthrough	AP000944.5	NA
ENSG00000065911	12248.5	0.669687	0.326657	0.00541153	0.0215581	2	74186172	74217565	31394	+	MTHFD2	protein_coding	chromosome	methylenetetrahydrofolate dehydrogenase (NADP+ dependent) 2, methenyltetrahydrofolate cyclohydrolase [Source:HGNC Symbol;Acc:HGNC:7434]	MTHFD2	10797
ENSG00000163602	3798.07	0.669444	0.20347	0.000129579	0.00100163	3	72371825	72446623	74799	-	RYBP	protein_coding	chromosome	RING1 and YY1 binding protein [Source:HGNC Symbol;Acc:HGNC:10480]	RYBP	23429
ENSG00000198018	1804.98	0.669056	0.178573	2.32124e-05	0.000237806	10	99659509	99711241	51733	+	ENTPD7	protein_coding	chromosome	ectonucleoside triphosphate diphosphohydrolase 7 [Source:HGNC Symbol;Acc:HGNC:19745]	ENTPD7	57089
ENSG00000163155	40.6203	0.66882	0.317165	0.00468727	0.0191943	1	151159748	151165948	6201	-	LYSMD1	protein_coding	chromosome	LysM domain containing 1 [Source:HGNC Symbol;Acc:HGNC:32070]	LYSMD1	388695
ENSG00000288612	61.3182	0.668383	0.189578	5.48279e-05	0.000484812	6	3023472	3027426	3955	+	AL133351.4	lncRNA	chromosome	novel transcript	AL133351.4	NA
ENSG00000225972	45.6982	0.667794	0.369586	0.0096928	0.034247	1	629062	629433	372	+	MTND1P23	unprocessed_pseudogene	chromosome	MT-ND1 pseudogene 23 [Source:HGNC Symbol;Acc:HGNC:42092]	MTND1P23	NA
ENSG00000129116	12137.4	0.667621	0.306315	0.00392752	0.0165937	4	168497052	168928457	431406	+	PALLD	protein_coding	chromosome	palladin, cytoskeletal associated protein [Source:HGNC Symbol;Acc:HGNC:17068]	PALLD	23022
ENSG00000254413	433.177	0.667384	0.333114	0.00611454	0.0237512	22	50568869	50582965	14097	-	CHKB-CPT1B	protein_coding	chromosome	CHKB-CPT1B readthrough (NMD candidate) [Source:HGNC Symbol;Acc:HGNC:41998]	CHKB-CPT1B	NA
ENSG00000135472	24.5717	0.667212	0.722882	0.0431461	0.10986	12	49866896	49904217	37322	-	FAIM2	protein_coding	chromosome	Fas apoptotic inhibitory molecule 2 [Source:HGNC Symbol;Acc:HGNC:17067]	FAIM2	23017
ENSG00000112685	1438.86	0.667149	0.126524	1.77466e-08	4.82449e-07	6	485154	693139	207986	-	EXOC2	protein_coding	chromosome	exocyst complex component 2 [Source:HGNC Symbol;Acc:HGNC:24968]	EXOC2	55770
ENSG00000245025	30.7516	0.667102	0.3399	0.00675517	0.0257464	8	22984596	23019335	34740	-	AC107959.1	lncRNA	chromosome	novel transcript, antisense to RHOBTB2	AC107959.1	NA
ENSG00000265688	29.5028	0.666427	0.405731	0.0139543	0.0457402	17	81927829	81930753	2925	+	MAFG-DT	lncRNA	chromosome	MAFG divergent transcript [Source:HGNC Symbol;Acc:HGNC:43649]	MAFG-DT	92659
ENSG00000259207	6206.56	0.666322	0.47754	0.0228205	0.0672038	17	47253827	47313743	59917	+	ITGB3	protein_coding	chromosome	integrin subunit beta 3 [Source:HGNC Symbol;Acc:HGNC:6156]	ITGB3	3690
ENSG00000146426	323.458	0.665598	0.263078	0.00151655	0.00768408	6	154832697	155257723	425027	+	TIAM2	protein_coding	chromosome	TIAM Rac1 associated GEF 2 [Source:HGNC Symbol;Acc:HGNC:11806]	TIAM2	26230
ENSG00000101665	3541.75	0.664396	0.192534	7.35315e-05	0.000624102	18	48919853	48952052	32200	-	SMAD7	protein_coding	chromosome	SMAD family member 7 [Source:HGNC Symbol;Acc:HGNC:6773]	SMAD7	4092
ENSG00000215375	329.103	0.664357	0.325728	0.00565291	0.0223513	4	673580	682033	8454	+	MYL5	protein_coding	chromosome	myosin light chain 5 [Source:HGNC Symbol;Acc:HGNC:7586]	MYL5	4636
ENSG00000151090	151.65	0.664283	0.337754	0.0067511	0.025741	3	24117153	24495756	378604	-	THRB	protein_coding	chromosome	thyroid hormone receptor beta [Source:HGNC Symbol;Acc:HGNC:11799]	THRB	7068
ENSG00000196873	539.691	0.663955	0.257241	0.00131484	0.00683444	9	68232003	68300035	68033	+	CBWD3	protein_coding	chromosome	COBW domain containing 3 [Source:HGNC Symbol;Acc:HGNC:18519]	CBWD3	445571
ENSG00000266074	373.987	0.663253	0.289166	0.00295093	0.0132301	17	81395457	81466332	70876	+	BAHCC1	protein_coding	chromosome	BAH domain and coiled-coil containing 1 [Source:HGNC Symbol;Acc:HGNC:29279]	BAHCC1	57597
ENSG00000100368	4325.64	0.663092	0.286323	0.00278122	0.012559	22	36913628	36940439	26812	+	CSF2RB	protein_coding	chromosome	colony stimulating factor 2 receptor subunit beta [Source:HGNC Symbol;Acc:HGNC:2436]	CSF2RB	1439
ENSG00000152223	7421.32	0.662732	0.203783	0.000151671	0.00114122	18	45847609	45967329	119721	-	EPG5	protein_coding	chromosome	ectopic P-granules autophagy protein 5 homolog [Source:HGNC Symbol;Acc:HGNC:29331]	EPG5	57724
ENSG00000154310	4989.57	0.662721	0.284351	0.00267567	0.0121864	3	171058414	171460408	401995	-	TNIK	protein_coding	chromosome	TRAF2 and NCK interacting kinase [Source:HGNC Symbol;Acc:HGNC:30765]	TNIK	23043
ENSG00000265690	16.9993	0.662254	0.6595	0.0414608	0.106433	16	67163385	67165815	2431	+	AC074143.1	protein_coding	chromosome	novel protein	AC074143.1	NA
ENSG00000257433	57.6752	0.661576	0.434128	0.018088	0.0561823	12	47706083	47742294	36212	+	AC004241.1	lncRNA	chromosome	novel transcript, antisense to ENDOU and RAPGEF3	AC004241.1	NA
ENSG00000100991	6204.85	0.661257	0.100864	7.53714e-12	4.54718e-10	20	35002404	35092807	90404	-	TRPC4AP	protein_coding	chromosome	transient receptor potential cation channel subfamily C member 4 associated protein [Source:HGNC Symbol;Acc:HGNC:16181]	TRPC4AP	26133
ENSG00000164292	775.311	0.661073	0.205875	0.000176183	0.00129227	5	95713522	95824383	110862	+	RHOBTB3	protein_coding	chromosome	Rho related BTB domain containing 3 [Source:HGNC Symbol;Acc:HGNC:18757]	RHOBTB3	22836
ENSG00000235531	2177.86	0.660553	0.188074	5.92282e-05	0.000518924	8	71828167	72118393	290227	+	MSC-AS1	lncRNA	chromosome	MSC antisense RNA 1 [Source:HGNC Symbol;Acc:HGNC:48724]	MSC-AS1	100132891
ENSG00000140379	12568.4	0.659829	0.39291	0.0131798	0.0437872	15	79960892	79971196	10305	-	BCL2A1	protein_coding	chromosome	BCL2 related protein A1 [Source:HGNC Symbol;Acc:HGNC:991]	BCL2A1	597
ENSG00000135241	2904.12	0.65931	0.216361	0.000310036	0.00204889	7	108470417	108569666	99250	-	PNPLA8	protein_coding	chromosome	patatin like phospholipase domain containing 8 [Source:HGNC Symbol;Acc:HGNC:28900]	PNPLA8	50640
ENSG00000145545	1044.45	0.658951	0.33454	0.00682298	0.0259314	5	6633427	6674386	40960	+	SRD5A1	protein_coding	chromosome	steroid 5 alpha-reductase 1 [Source:HGNC Symbol;Acc:HGNC:11284]	SRD5A1	6715
ENSG00000009413	1099.99	0.658707	0.253562	0.00127441	0.00665877	6	111299028	111483715	184688	-	REV3L	protein_coding	chromosome	REV3 like, DNA directed polymerase zeta catalytic subunit [Source:HGNC Symbol;Acc:HGNC:9968]	REV3L	5980
ENSG00000120690	5025.68	0.658659	0.129182	4.63822e-08	1.11997e-06	13	40931924	41061440	129517	-	ELF1	protein_coding	chromosome	E74 like ETS transcription factor 1 [Source:HGNC Symbol;Acc:HGNC:3316]	ELF1	1997
ENSG00000169118	3542.59	0.658512	0.141599	4.47164e-07	8.07871e-06	15	64165525	64356173	190649	-	CSNK1G1	protein_coding	chromosome	casein kinase 1 gamma 1 [Source:HGNC Symbol;Acc:HGNC:2454]	CSNK1G1	53944
ENSG00000025772	940.424	0.657926	0.165367	9.3334e-06	0.000110886	20	44942130	44960397	18268	-	TOMM34	protein_coding	chromosome	translocase of outer mitochondrial membrane 34 [Source:HGNC Symbol;Acc:HGNC:15746]	TOMM34	10953
ENSG00000104695	4051.27	0.656804	0.180206	3.61306e-05	0.000343298	8	30774457	30814314	39858	-	PPP2CB	protein_coding	chromosome	protein phosphatase 2 catalytic subunit beta [Source:HGNC Symbol;Acc:HGNC:9300]	PPP2CB	5516
ENSG00000188681	80.2172	0.656278	0.593993	0.0377396	0.0991906	21	9068361	9129752	61392	-	TEKT4P2	transcribed_unprocessed_pseudogene	chromosome	tektin 4 pseudogene 2 [Source:HGNC Symbol;Acc:HGNC:40046]	TEKT4P2	c(100132288, 100233156)
ENSG00000240429	28.429	0.655929	0.328281	0.00643593	0.0247697	3	179259028	179261273	2246	-	LRRFIP1P1	processed_pseudogene	chromosome	LRR binding FLII interacting protein 1 pseudogene 1 [Source:HGNC Symbol;Acc:HGNC:32937]	LRRFIP1P1	NA
ENSG00000198380	4184.31	0.655724	0.169392	1.46909e-05	0.000162343	2	69319780	69387250	67471	-	GFPT1	protein_coding	chromosome	glutamine--fructose-6-phosphate transaminase 1 [Source:HGNC Symbol;Acc:HGNC:4241]	GFPT1	2673
ENSG00000196998	1410.62	0.655047	0.211505	0.000266099	0.00180789	X	49074433	49101170	26738	-	WDR45	protein_coding	chromosome	WD repeat domain 45 [Source:HGNC Symbol;Acc:HGNC:28912]	WDR45	11152
ENSG00000170017	31273.4	0.653424	0.185709	5.92608e-05	0.000518984	3	105366909	105576900	209992	+	ALCAM	protein_coding	chromosome	activated leukocyte cell adhesion molecule [Source:HGNC Symbol;Acc:HGNC:400]	ALCAM	214
ENSG00000136560	5307.13	0.653294	0.258477	0.00159346	0.00800313	2	161136908	161236230	99323	+	TANK	protein_coding	chromosome	TRAF family member associated NFKB activator [Source:HGNC Symbol;Acc:HGNC:11562]	TANK	10010
ENSG00000184384	2865.43	0.653274	0.252538	0.001341	0.0069417	11	95976598	96343195	366598	-	MAML2	protein_coding	chromosome	mastermind like transcriptional coactivator 2 [Source:HGNC Symbol;Acc:HGNC:16259]	MAML2	84441
ENSG00000033178	3560.36	0.653081	0.210885	0.00026811	0.00181787	4	67612652	67701155	88504	-	UBA6	protein_coding	chromosome	ubiquitin like modifier activating enzyme 6 [Source:HGNC Symbol;Acc:HGNC:25581]	UBA6	55236
ENSG00000279491	10.6561	0.652219	0.472796	0.0245812	0.0711067	11	61967794	61969490	1697	+	AP003733.3	TEC	chromosome	TEC	AP003733.3	399900
ENSG00000135124	8601.33	0.652075	0.229723	0.000626038	0.0036862	12	121209861	121234106	24246	+	P2RX4	protein_coding	chromosome	purinergic receptor P2X 4 [Source:HGNC Symbol;Acc:HGNC:8535]	P2RX4	5025
ENSG00000213694	284.276	0.65204	0.61834	0.0407673	0.105096	9	88990863	89005155	14293	+	S1PR3	protein_coding	chromosome	sphingosine-1-phosphate receptor 3 [Source:HGNC Symbol;Acc:HGNC:3167]	S1PR3	c(1903, 286223)
ENSG00000185864	1517.23	0.651922	0.259837	0.00168847	0.00838393	16	21834569	21880827	46259	-	NPIPB4	protein_coding	chromosome	nuclear pore complex interacting protein family member B4 [Source:HGNC Symbol;Acc:HGNC:41985]	NPIPB4	440345
ENSG00000067715	34.2492	0.650816	0.7023	0.0458993	0.115423	12	78863993	79452008	588016	+	SYT1	protein_coding	chromosome	synaptotagmin 1 [Source:HGNC Symbol;Acc:HGNC:11509]	SYT1	6857
ENSG00000272564	14.2995	0.650622	0.450185	0.0218496	0.064973	2	85904279	85904727	449	+	AC012511.1	lncRNA	chromosome	novel transcript	AC012511.1	NA
ENSG00000205220	2774.09	0.650231	0.129885	7.73327e-08	1.75947e-06	16	67934506	67936864	2359	-	PSMB10	protein_coding	chromosome	proteasome 20S subunit beta 10 [Source:HGNC Symbol;Acc:HGNC:9538]	PSMB10	5699
ENSG00000102755	4959.59	0.650188	0.442929	0.0209465	0.0629803	13	28300346	28495145	194800	-	FLT1	protein_coding	chromosome	fms related receptor tyrosine kinase 1 [Source:HGNC Symbol;Acc:HGNC:3763]	FLT1	2321
ENSG00000184584	142.641	0.649979	0.411652	0.0168006	0.0530114	5	139475533	139482935	7403	-	STING1	protein_coding	chromosome	stimulator of interferon response cGAMP interactor 1 [Source:HGNC Symbol;Acc:HGNC:27962]	STING1	340061
ENSG00000225783	36.3411	0.649723	0.430534	0.0193542	0.0592272	22	26646411	26676475	30065	+	MIAT	lncRNA	chromosome	myocardial infarction associated transcript [Source:HGNC Symbol;Acc:HGNC:33425]	MIAT	440823
ENSG00000114354	3780.94	0.64952	0.14706	1.3922e-06	2.17095e-05	3	100709295	100748964	39670	+	TFG	protein_coding	chromosome	trafficking from ER to golgi regulator [Source:HGNC Symbol;Acc:HGNC:11758]	TFG	10342
ENSG00000163659	3001.07	0.649395	0.24926	0.00128731	0.00672091	3	156673235	156706770	33536	+	TIPARP	protein_coding	chromosome	TCDD inducible poly(ADP-ribose) polymerase [Source:HGNC Symbol;Acc:HGNC:23696]	TIPARP	25976
ENSG00000051108	5292.42	0.649375	0.174411	2.72371e-05	0.000272914	16	56932142	56944864	12723	+	HERPUD1	protein_coding	chromosome	homocysteine inducible ER protein with ubiquitin like domain 1 [Source:HGNC Symbol;Acc:HGNC:13744]	HERPUD1	9709
ENSG00000198087	1711.64	0.649111	0.181352	4.77507e-05	0.000431927	6	47477789	47627263	149475	+	CD2AP	protein_coding	chromosome	CD2 associated protein [Source:HGNC Symbol;Acc:HGNC:14258]	CD2AP	23607
ENSG00000060138	4494.17	0.648394	0.139456	4.64935e-07	8.35469e-06	12	10699089	10723323	24235	-	YBX3	protein_coding	chromosome	Y-box binding protein 3 [Source:HGNC Symbol;Acc:HGNC:2428]	YBX3	8531
ENSG00000145730	1289.67	0.648363	0.265628	0.00207343	0.00987793	5	102753981	103031105	277125	+	PAM	protein_coding	chromosome	peptidylglycine alpha-amidating monooxygenase [Source:HGNC Symbol;Acc:HGNC:8596]	PAM	5066
ENSG00000075420	22243	0.647871	0.289689	0.00361996	0.0155148	3	172039578	172401669	362092	+	FNDC3B	protein_coding	chromosome	fibronectin type III domain containing 3B [Source:HGNC Symbol;Acc:HGNC:24670]	FNDC3B	64778
ENSG00000164543	3230.52	0.64748	0.282873	0.00315359	0.0139427	7	43582758	43650713	67956	+	STK17A	protein_coding	chromosome	serine/threonine kinase 17a [Source:HGNC Symbol;Acc:HGNC:11395]	STK17A	9263
ENSG00000084733	14224.5	0.647392	0.187194	7.57758e-05	0.000639477	2	26034084	26137454	103371	+	RAB10	protein_coding	chromosome	RAB10, member RAS oncogene family [Source:HGNC Symbol;Acc:HGNC:9759]	RAB10	10890
ENSG00000253522	6517.67	0.646883	0.490428	0.0278701	0.0786281	5	160438594	160487426	48833	+	MIR3142HG	lncRNA	chromosome	MIR3142 host gene [Source:HGNC Symbol;Acc:HGNC:51944]	MIR3142HG	107075116
ENSG00000156232	1097.63	0.646757	0.0938065	7.73084e-13	5.41159e-11	15	82809628	82836108	26481	+	WHAMM	protein_coding	chromosome	WASP homolog associated with actin, golgi membranes and microtubules [Source:HGNC Symbol;Acc:HGNC:30493]	WHAMM	123720
ENSG00000228409	75.7543	0.646555	0.189793	9.2001e-05	0.000752565	7	65751142	65763354	12213	+	CCT6P1	transcribed_unprocessed_pseudogene	chromosome	chaperonin containing TCP1 subunit 6 pseudogene 1 [Source:HGNC Symbol;Acc:HGNC:33094]	CCT6P1	NA
ENSG00000008118	155.917	0.64565	0.477487	0.0263837	0.075323	1	209583714	209613939	30226	+	CAMK1G	protein_coding	chromosome	calcium/calmodulin dependent protein kinase IG [Source:HGNC Symbol;Acc:HGNC:14585]	CAMK1G	57172
ENSG00000122557	1639.87	0.645583	0.192952	0.000115184	0.000907827	7	35632659	35697459	64801	-	HERPUD2	protein_coding	chromosome	HERPUD family member 2 [Source:HGNC Symbol;Acc:HGNC:21915]	HERPUD2	64224
ENSG00000165195	833.924	0.64535	0.242719	0.00111347	0.00596204	X	15319452	15335554	16103	-	PIGA	protein_coding	chromosome	phosphatidylinositol glycan anchor biosynthesis class A [Source:HGNC Symbol;Acc:HGNC:8957]	PIGA	5277
ENSG00000116977	4278.85	0.644386	0.228834	0.000690319	0.00399209	1	236518000	236552981	34982	+	LGALS8	protein_coding	chromosome	galectin 8 [Source:HGNC Symbol;Acc:HGNC:6569]	LGALS8	3964
ENSG00000158773	2443.41	0.644193	0.222416	0.000535411	0.00324086	1	161039251	161045977	6727	-	USF1	protein_coding	chromosome	upstream transcription factor 1 [Source:HGNC Symbol;Acc:HGNC:12593]	USF1	7391
ENSG00000245532	19320.3	0.643976	0.375149	0.0128093	0.0428614	11	65422774	65445540	22767	+	NEAT1	lncRNA	chromosome	nuclear paraspeckle assembly transcript 1 [Source:HGNC Symbol;Acc:HGNC:30815]	NEAT1	283131
ENSG00000123374	668.471	0.643942	0.184028	6.58662e-05	0.000569631	12	55966781	55972789	6009	+	CDK2	protein_coding	chromosome	cyclin dependent kinase 2 [Source:HGNC Symbol;Acc:HGNC:1771]	CDK2	1017
ENSG00000172602	128.706	0.643409	0.617384	0.0426223	0.108914	12	48857145	48865870	8726	-	RND1	protein_coding	chromosome	Rho family GTPase 1 [Source:HGNC Symbol;Acc:HGNC:18314]	RND1	27289
ENSG00000101888	963.74	0.643348	0.207817	0.000278393	0.00187304	X	109535781	109544698	8918	+	NXT2	protein_coding	chromosome	nuclear transport factor 2 like export factor 2 [Source:HGNC Symbol;Acc:HGNC:18151]	NXT2	55916
ENSG00000162771	19.6199	0.643268	0.518067	0.0321457	0.0877693	1	212624474	212626775	2302	+	FAM71A	protein_coding	chromosome	family with sequence similarity 71 member A [Source:HGNC Symbol;Acc:HGNC:26541]	FAM71A	149647
ENSG00000115590	65.0449	0.642497	0.535025	0.0343952	0.0924787	2	101991960	102028544	36585	+	IL1R2	protein_coding	chromosome	interleukin 1 receptor type 2 [Source:HGNC Symbol;Acc:HGNC:5994]	IL1R2	7850
ENSG00000232956	1365.02	0.642269	0.43923	0.0217287	0.0646712	7	44983023	44986961	3939	-	SNHG15	lncRNA	chromosome	small nucleolar RNA host gene 15 [Source:HGNC Symbol;Acc:HGNC:27797]	SNHG15	285958
ENSG00000237296	1877.44	0.641464	0.333608	0.00809075	0.0297154	16	22437008	22492220	55213	+	SMG1P1	transcribed_unprocessed_pseudogene	chromosome	SMG1 pseudogene 1 [Source:HGNC Symbol;Acc:HGNC:44186]	SMG1P1	NA
ENSG00000285976	3579	0.640758	0.221594	0.000550199	0.0033124	6	63572472	63583587	11116	+	AL135905.2	protein_coding	chromosome	novel protein	AL135905.2	NA
ENSG00000115839	3849.1	0.640658	0.113212	2.20274e-09	7.49212e-08	2	135052292	135176394	124103	+	RAB3GAP1	protein_coding	chromosome	RAB3 GTPase activating protein catalytic subunit 1 [Source:HGNC Symbol;Acc:HGNC:17063]	RAB3GAP1	22930
ENSG00000134371	2576.88	0.64053	0.14782	2.10369e-06	3.11446e-05	1	193121983	193254815	132833	+	CDC73	protein_coding	chromosome	cell division cycle 73 [Source:HGNC Symbol;Acc:HGNC:16783]	CDC73	79577
ENSG00000073712	839.51	0.640526	0.499056	0.0302529	0.0838781	14	52857268	52952435	95168	-	FERMT2	protein_coding	chromosome	fermitin family member 2 [Source:HGNC Symbol;Acc:HGNC:15767]	FERMT2	10979
ENSG00000161692	461.175	0.640384	0.147176	1.93963e-06	2.89504e-05	17	44708608	44752264	43657	+	DBF4B	protein_coding	chromosome	DBF4 zinc finger B [Source:HGNC Symbol;Acc:HGNC:17883]	DBF4B	80174
ENSG00000128271	11294.2	0.64033	0.578689	0.0397553	0.103122	22	24417879	24442357	24479	+	ADORA2A	protein_coding	chromosome	adenosine A2a receptor [Source:HGNC Symbol;Acc:HGNC:263]	ADORA2A	135
ENSG00000198355	19422.5	0.640263	0.343603	0.00933173	0.0332461	22	49960768	49964072	3305	+	PIM3	protein_coding	chromosome	Pim-3 proto-oncogene, serine/threonine kinase [Source:HGNC Symbol;Acc:HGNC:19310]	PIM3	415116
ENSG00000152256	1013.47	0.638816	0.255138	0.00179343	0.00878351	2	172555373	172608669	53297	+	PDK1	protein_coding	chromosome	pyruvate dehydrogenase kinase 1 [Source:HGNC Symbol;Acc:HGNC:8809]	PDK1	5163
ENSG00000079215	9271.86	0.638305	0.194206	0.000146024	0.00110578	5	36596588	36688334	91747	+	SLC1A3	protein_coding	chromosome	solute carrier family 1 member 3 [Source:HGNC Symbol;Acc:HGNC:10941]	SLC1A3	6507
ENSG00000113916	5552.79	0.637855	0.200619	0.000213125	0.00150446	3	187721377	187745725	24349	-	BCL6	protein_coding	chromosome	BCL6 transcription repressor [Source:HGNC Symbol;Acc:HGNC:1001]	BCL6	604
ENSG00000004700	3532.28	0.637776	0.121895	2.43721e-08	6.37547e-07	12	21468910	21501669	32760	-	RECQL	protein_coding	chromosome	RecQ like helicase [Source:HGNC Symbol;Acc:HGNC:9948]	RECQL	5965
ENSG00000254893	35.3159	0.637758	0.360001	0.0115877	0.0395309	5	76173629	76174183	555	-	RAP1BL	translated_processed_pseudogene	chromosome	RAP1B like (pseudogene) [Source:HGNC Symbol;Acc:HGNC:55079]	RAP1BL	NA
ENSG00000164053	444.41	0.637666	0.161447	1.12907e-05	0.00012984	3	48446710	48467645	20936	+	ATRIP	protein_coding	chromosome	ATR interacting protein [Source:HGNC Symbol;Acc:HGNC:33499]	ATRIP	84126
ENSG00000168246	2706.32	0.636538	0.321482	0.00717893	0.0270033	5	172209646	172283764	74119	-	UBTD2	protein_coding	chromosome	ubiquitin domain containing 2 [Source:HGNC Symbol;Acc:HGNC:24463]	UBTD2	92181
ENSG00000261794	68.7766	0.63646	0.306113	0.0056321	0.0222822	15	30604126	30614561	10436	+	GOLGA8H	protein_coding	chromosome	golgin A8 family member H [Source:HGNC Symbol;Acc:HGNC:37443]	GOLGA8H	728498
ENSG00000113532	3053.26	0.636422	0.446305	0.023734	0.0691553	5	100806933	100903282	96350	-	ST8SIA4	protein_coding	chromosome	ST8 alpha-N-acetyl-neuraminide alpha-2,8-sialyltransferase 4 [Source:HGNC Symbol;Acc:HGNC:10871]	ST8SIA4	7903
ENSG00000145779	12117.4	0.636202	0.426484	0.0209314	0.0629602	5	119268692	119399688	130997	+	TNFAIP8	protein_coding	chromosome	TNF alpha induced protein 8 [Source:HGNC Symbol;Acc:HGNC:17260]	TNFAIP8	25816
ENSG00000179335	2317.77	0.635356	0.181268	6.63821e-05	0.000573352	15	74598500	74645414	46915	+	CLK3	protein_coding	chromosome	CDC like kinase 3 [Source:HGNC Symbol;Acc:HGNC:2071]	CLK3	1198
ENSG00000159873	2012.91	0.635058	0.210503	0.000373292	0.00239522	22	28772674	28789301	16628	+	CCDC117	protein_coding	chromosome	coiled-coil domain containing 117 [Source:HGNC Symbol;Acc:HGNC:26599]	CCDC117	150275
ENSG00000135426	12.0283	0.633924	0.506239	0.0325792	0.0886398	12	54948015	54984762	36748	-	TESPA1	protein_coding	chromosome	thymocyte expressed, positive selection associated 1 [Source:HGNC Symbol;Acc:HGNC:29109]	TESPA1	9840
ENSG00000058091	2191.14	0.633804	0.194791	0.000166747	0.00123205	7	90466424	91210590	744167	+	CDK14	protein_coding	chromosome	cyclin dependent kinase 14 [Source:HGNC Symbol;Acc:HGNC:8883]	CDK14	5218
ENSG00000287151	132.087	0.633394	0.596314	0.0431107	0.10982	2	131647990	131767404	119415	+	C2orf27A	lncRNA	chromosome	chromosome 2 open reading frame 27A [Source:HGNC Symbol;Acc:HGNC:25077]	C2orf27A	NA
ENSG00000158042	696.821	0.632755	0.204626	0.000292412	0.00194974	11	6680385	6683340	2956	-	MRPL17	protein_coding	chromosome	mitochondrial ribosomal protein L17 [Source:HGNC Symbol;Acc:HGNC:14053]	MRPL17	63875
ENSG00000139174	18.0627	0.632706	0.62193	0.0455081	0.114583	12	42456757	42590355	133599	-	PRICKLE1	protein_coding	chromosome	prickle planar cell polarity protein 1 [Source:HGNC Symbol;Acc:HGNC:17019]	PRICKLE1	144165
ENSG00000087303	19.4879	0.632531	0.380197	0.0149107	0.0483155	14	52004803	52069228	64426	-	NID2	protein_coding	chromosome	nidogen 2 [Source:HGNC Symbol;Acc:HGNC:13389]	NID2	22795
ENSG00000001629	1502.61	0.63222	0.164357	1.7604e-05	0.000188521	7	92245974	92401383	155410	+	ANKIB1	protein_coding	chromosome	ankyrin repeat and IBR domain containing 1 [Source:HGNC Symbol;Acc:HGNC:22215]	ANKIB1	54467
ENSG00000284633	64.2579	0.632041	0.509352	0.0333999	0.0904319	22	39242188	39279897	37710	+	AL031590.1	lncRNA	chromosome	novel transcript, antisense to PDGFB	AL031590.1	NA
ENSG00000109332	13612.4	0.631934	0.130697	1.96867e-07	3.92757e-06	4	102794383	102868896	74514	-	UBE2D3	protein_coding	chromosome	ubiquitin conjugating enzyme E2 D3 [Source:HGNC Symbol;Acc:HGNC:12476]	UBE2D3	7323
ENSG00000108424	16910.1	0.631726	0.165794	2.04386e-05	0.000212973	17	47649476	47685505	36030	+	KPNB1	protein_coding	chromosome	karyopherin subunit beta 1 [Source:HGNC Symbol;Acc:HGNC:6400]	KPNB1	3837
ENSG00000101236	3127.07	0.63164	0.168082	2.52348e-05	0.000255786	20	3927309	4015558	88250	-	RNF24	protein_coding	chromosome	ring finger protein 24 [Source:HGNC Symbol;Acc:HGNC:13779]	RNF24	11237
ENSG00000186908	1476.75	0.631554	0.132347	2.70144e-07	5.19349e-06	12	76764103	76853696	89594	+	ZDHHC17	protein_coding	chromosome	zinc finger DHHC-type palmitoyltransferase 17 [Source:HGNC Symbol;Acc:HGNC:18412]	ZDHHC17	23390
ENSG00000106591	915.597	0.631515	0.157706	9.16691e-06	0.000109361	7	42932376	42948958	16583	+	MRPL32	protein_coding	chromosome	mitochondrial ribosomal protein L32 [Source:HGNC Symbol;Acc:HGNC:14035]	MRPL32	64983
ENSG00000008517	52.2343	0.631004	0.466226	0.0276146	0.0780936	16	3065297	3082192	16896	+	IL32	protein_coding	chromosome	interleukin 32 [Source:HGNC Symbol;Acc:HGNC:16830]	IL32	9235
ENSG00000139921	3191.19	0.63098	0.137063	6.15351e-07	1.06572e-05	14	51240162	51257655	17494	+	TMX1	protein_coding	chromosome	thioredoxin related transmembrane protein 1 [Source:HGNC Symbol;Acc:HGNC:15487]	TMX1	81542
ENSG00000100219	9665.72	0.630439	0.356258	0.0119281	0.040479	22	28794555	28800597	6043	-	XBP1	protein_coding	chromosome	X-box binding protein 1 [Source:HGNC Symbol;Acc:HGNC:12801]	XBP1	7494
ENSG00000128342	10291	0.630371	0.571838	0.0413631	0.106305	22	30240453	30246759	6307	-	LIF	protein_coding	chromosome	LIF interleukin 6 family cytokine [Source:HGNC Symbol;Acc:HGNC:6596]	LIF	3976
ENSG00000164181	5617.43	0.630247	0.685902	0.0499542	0.122953	5	60751791	60844274	92484	-	ELOVL7	protein_coding	chromosome	ELOVL fatty acid elongase 7 [Source:HGNC Symbol;Acc:HGNC:26292]	ELOVL7	79993
ENSG00000147324	5499.71	0.630127	0.318774	0.00739677	0.0276519	8	8783354	8893630	110277	-	MFHAS1	protein_coding	chromosome	malignant fibrous histiocytoma amplified sequence 1 [Source:HGNC Symbol;Acc:HGNC:16982]	MFHAS1	9258
ENSG00000014164	1110.84	0.630036	0.102983	1.42583e-10	6.55489e-09	8	143437659	143541447	103789	-	ZC3H3	protein_coding	chromosome	zinc finger CCCH-type containing 3 [Source:HGNC Symbol;Acc:HGNC:28972]	ZC3H3	23144
ENSG00000148110	4536.97	0.630009	0.0788172	1.99647e-16	2.29194e-14	9	94374569	94461042	86474	+	MFSD14B	protein_coding	chromosome	major facilitator superfamily domain containing 14B [Source:HGNC Symbol;Acc:HGNC:23376]	MFSD14B	84641
ENSG00000110092	2825.32	0.629702	0.316	0.00712736	0.0268294	11	69641156	69654474	13319	+	CCND1	protein_coding	chromosome	cyclin D1 [Source:HGNC Symbol;Acc:HGNC:1582]	CCND1	595
ENSG00000225032	117.46	0.62953	0.401306	0.0183506	0.0568398	9	127816066	127822520	6455	+	AL162586.1	lncRNA	chromosome	novel transcript	AL162586.1	102723566
ENSG00000127481	24242.2	0.628826	0.250304	0.00181323	0.00886201	1	19074510	19210266	135757	-	UBR4	protein_coding	chromosome	ubiquitin protein ligase E3 component n-recognin 4 [Source:HGNC Symbol;Acc:HGNC:30313]	UBR4	23352
ENSG00000234782	10.018	0.628333	0.407396	0.0194328	0.0593862	9	118082869	118083382	514	-	TPT1P9	processed_pseudogene	chromosome	tumor protein, translationally-controlled 1 pseudogene 9 [Source:HGNC Symbol;Acc:HGNC:49299]	TPT1P9	NA
ENSG00000130749	2732.06	0.628148	0.171151	3.61469e-05	0.000343298	19	47064187	47113776	49590	-	ZC3H4	protein_coding	chromosome	zinc finger CCCH-type containing 4 [Source:HGNC Symbol;Acc:HGNC:17808]	ZC3H4	23211
ENSG00000214199	18.3442	0.627956	0.319638	0.00767219	0.0284643	2	106697331	106698676	1346	-	EEF1A1P12	processed_pseudogene	chromosome	eukaryotic translation elongation factor 1 alpha 1 pseudogene 12 [Source:HGNC Symbol;Acc:HGNC:3195]	EEF1A1P12	NA
ENSG00000224389	69.5515	0.627913	0.362377	0.0130484	0.0434802	6	32014795	32035418	20624	+	C4B	protein_coding	chromosome	complement C4B (Chido blood group) [Source:HGNC Symbol;Acc:HGNC:1324]	C4B	721
ENSG00000124635	10.7303	0.627777	0.420198	0.0214261	0.0640741	6	27125897	27132795	6899	-	H2BC11	protein_coding	chromosome	H2B clustered histone 11 [Source:HGNC Symbol;Acc:HGNC:4761]	H2BC11	8970
ENSG00000111817	6692.18	0.627688	0.221208	0.000684173	0.00396682	6	116254173	116444861	190689	+	DSE	protein_coding	chromosome	dermatan sulfate epimerase [Source:HGNC Symbol;Acc:HGNC:21144]	DSE	29940
ENSG00000187097	840.555	0.627356	0.128977	1.72825e-07	3.51067e-06	14	73958010	74019399	61390	-	ENTPD5	protein_coding	chromosome	ectonucleoside triphosphate diphosphohydrolase 5 (inactive) [Source:HGNC Symbol;Acc:HGNC:3367]	ENTPD5	957
ENSG00000140691	971.76	0.627238	0.256848	0.0022249	0.0104704	16	31458080	31467166	9087	+	ARMC5	protein_coding	chromosome	armadillo repeat containing 5 [Source:HGNC Symbol;Acc:HGNC:25781]	ARMC5	79798
ENSG00000101892	210.611	0.626903	0.762601			X	120362085	120383249	21165	+	ATP1B4	protein_coding	chromosome	ATPase Na+/K+ transporting family member beta 4 [Source:HGNC Symbol;Acc:HGNC:808]	ATP1B4	23439
ENSG00000013364	13355	0.626754	0.111241	2.66353e-09	8.91838e-08	16	29820394	29848039	27646	+	MVP	protein_coding	chromosome	major vault protein [Source:HGNC Symbol;Acc:HGNC:7531]	MVP	9961
ENSG00000080815	13661.9	0.626112	0.217635	0.000607348	0.00359294	14	73136418	73223691	87274	+	PSEN1	protein_coding	chromosome	presenilin 1 [Source:HGNC Symbol;Acc:HGNC:9508]	PSEN1	5663
ENSG00000271856	73.7048	0.626073	0.481369	0.0308068	0.0850616	3	108125821	108138610	12790	+	LINC01215	lncRNA	chromosome	long intergenic non-protein coding RNA 1215 [Source:HGNC Symbol;Acc:HGNC:49651]	LINC01215	101929623
ENSG00000135720	4375.01	0.626002	0.153531	6.84794e-06	8.52386e-05	16	66720893	66751609	30717	-	DYNC1LI2	protein_coding	chromosome	dynein cytoplasmic 1 light intermediate chain 2 [Source:HGNC Symbol;Acc:HGNC:2966]	DYNC1LI2	1783
ENSG00000164463	1409.79	0.625915	0.366179	0.0138244	0.0454627	5	173056352	173139284	82933	+	CREBRF	protein_coding	chromosome	CREB3 regulatory factor [Source:HGNC Symbol;Acc:HGNC:24050]	CREBRF	153222
ENSG00000085491	5257.85	0.625857	0.117582	1.54934e-08	4.28737e-07	1	108134043	108200849	66807	-	SLC25A24	protein_coding	chromosome	solute carrier family 25 member 24 [Source:HGNC Symbol;Acc:HGNC:20662]	SLC25A24	29957
ENSG00000197632	89096.9	0.625504	0.575092	0.0428938	0.109427	18	63871692	63903888	32197	+	SERPINB2	protein_coding	chromosome	serpin family B member 2 [Source:HGNC Symbol;Acc:HGNC:8584]	SERPINB2	5055
ENSG00000085832	3217.46	0.625499	0.143259	1.90643e-06	2.85604e-05	1	51354263	51519266	165004	-	EPS15	protein_coding	chromosome	epidermal growth factor receptor pathway substrate 15 [Source:HGNC Symbol;Acc:HGNC:3419]	EPS15	2060
ENSG00000177054	528.256	0.625088	0.136964	7.59169e-07	1.27951e-05	11	19117099	19176422	59324	+	ZDHHC13	protein_coding	chromosome	zinc finger DHHC-type palmitoyltransferase 13 [Source:HGNC Symbol;Acc:HGNC:18413]	ZDHHC13	54503
ENSG00000125845	144.144	0.625037	0.472475	0.0297341	0.0827496	20	6767686	6780246	12561	+	BMP2	protein_coding	chromosome	bone morphogenetic protein 2 [Source:HGNC Symbol;Acc:HGNC:1069]	BMP2	650
ENSG00000119004	1503.85	0.624449	0.183291	9.93605e-05	0.000801024	2	203238977	203306026	67050	+	CYP20A1	protein_coding	chromosome	cytochrome P450 family 20 subfamily A member 1 [Source:HGNC Symbol;Acc:HGNC:20576]	CYP20A1	57404
ENSG00000129465	1042.17	0.624244	0.178346	7.03219e-05	0.000602459	14	24336025	24340022	3998	-	RIPK3	protein_coding	chromosome	receptor interacting serine/threonine kinase 3 [Source:HGNC Symbol;Acc:HGNC:10021]	RIPK3	11035
ENSG00000100385	18.4541	0.624183	0.540286	0.0391894	0.102037	22	37125843	37175054	49212	-	IL2RB	protein_coding	chromosome	interleukin 2 receptor subunit beta [Source:HGNC Symbol;Acc:HGNC:6009]	IL2RB	3560
ENSG00000105321	827.696	0.623035	0.162991	2.00581e-05	0.000209674	19	47255980	47273701	17722	+	CCDC9	protein_coding	chromosome	coiled-coil domain containing 9 [Source:HGNC Symbol;Acc:HGNC:24560]	CCDC9	26093
ENSG00000076053	1286	0.62235	0.19586	0.000226685	0.00157964	11	114400030	114414203	14174	+	RBM7	protein_coding	chromosome	RNA binding motif protein 7 [Source:HGNC Symbol;Acc:HGNC:9904]	RBM7	10179
ENSG00000143554	1573.84	0.622162	0.360389	0.0134923	0.044597	1	153774354	153780157	5804	+	SLC27A3	protein_coding	chromosome	solute carrier family 27 member 3 [Source:HGNC Symbol;Acc:HGNC:10997]	SLC27A3	11000
ENSG00000136813	8159.03	0.621958	0.131001	3.14738e-07	5.93717e-06	9	111360692	111484745	124054	-	ECPAS	protein_coding	chromosome	Ecm29 proteasome adaptor and scaffold [Source:HGNC Symbol;Acc:HGNC:29020]	ECPAS	23392
ENSG00000164509	56.2999	0.621855	0.418312	0.022171	0.0658002	5	55851357	55922854	71498	+	IL31RA	protein_coding	chromosome	interleukin 31 receptor A [Source:HGNC Symbol;Acc:HGNC:18969]	IL31RA	133396
ENSG00000168769	4617.86	0.621706	0.195416	0.000224152	0.00156362	4	105145875	105279816	133942	+	TET2	protein_coding	chromosome	tet methylcytosine dioxygenase 2 [Source:HGNC Symbol;Acc:HGNC:25941]	TET2	54790
ENSG00000244682	105.12	0.621536	0.568234	0.0431323	0.10984	1	161581339	161605662	24324	+	FCGR2C	polymorphic_pseudogene	chromosome	Fc fragment of IgG receptor IIc (gene/pseudogene) [Source:HGNC Symbol;Acc:HGNC:15626]	FCGR2C	NA
ENSG00000171552	7307.94	0.62112	0.283826	0.00450279	0.0185751	20	31664452	31723989	59538	-	BCL2L1	protein_coding	chromosome	BCL2 like 1 [Source:HGNC Symbol;Acc:HGNC:992]	BCL2L1	598
ENSG00000159200	5550.72	0.620862	0.410476	0.0211397	0.063435	21	34513142	34615113	101972	-	RCAN1	protein_coding	chromosome	regulator of calcineurin 1 [Source:HGNC Symbol;Acc:HGNC:3040]	RCAN1	1827
ENSG00000286281	58.5178	0.620779	0.270049	0.00337184	0.0147232	6	14210293	14214374	4082	+	AL353152.2	lncRNA	chromosome	novel transcript	AL353152.2	NA
ENSG00000097033	6080.11	0.620486	0.163389	2.2385e-05	0.000230386	1	86704570	86748184	43615	+	SH3GLB1	protein_coding	chromosome	SH3 domain containing GRB2 like, endophilin B1 [Source:HGNC Symbol;Acc:HGNC:10833]	SH3GLB1	51100
ENSG00000162772	21098.9	0.620049	0.33737	0.0105984	0.0368691	1	212565334	212620777	55444	+	ATF3	protein_coding	chromosome	activating transcription factor 3 [Source:HGNC Symbol;Acc:HGNC:785]	ATF3	467
ENSG00000279233	76.3951	0.619854	0.302511	0.00642858	0.0247509	12	125138245	125141711	3467	+	AC122688.3	TEC	chromosome	novel transcript	AC122688.3	NA
ENSG00000180747	1667.51	0.619327	0.264373	0.00301103	0.0134486	16	21446683	21520444	73762	-	SMG1P3	transcribed_unprocessed_pseudogene	chromosome	SMG1 pseudogene 3 [Source:HGNC Symbol;Acc:HGNC:49860]	SMG1P3	NA
ENSG00000176953	2217.68	0.619243	0.138002	1.11304e-06	1.77609e-05	16	28950807	28967097	16291	+	NFATC2IP	protein_coding	chromosome	nuclear factor of activated T cells 2 interacting protein [Source:HGNC Symbol;Acc:HGNC:25906]	NFATC2IP	84901
ENSG00000250771	171.71	0.619092	0.581569	0.0451882	0.113937	4	153640168	153681180	41013	+	AC106865.1	transcribed_unprocessed_pseudogene	chromosome	toll-like receptor 2 pseudogene	AC106865.1	100419170
ENSG00000095794	660.244	0.618439	0.246907	0.00192238	0.0092972	10	35126791	35212958	86168	+	CREM	protein_coding	chromosome	cAMP responsive element modulator [Source:HGNC Symbol;Acc:HGNC:2352]	CREM	1390
ENSG00000116809	2283.28	0.618352	0.225908	0.00096635	0.00528991	1	15941869	15976132	34264	-	ZBTB17	protein_coding	chromosome	zinc finger and BTB domain containing 17 [Source:HGNC Symbol;Acc:HGNC:12936]	ZBTB17	7709
ENSG00000185291	1747.49	0.618264	0.464811	0.0300233	0.0833567	X	1336616	1382689	46074	+	IL3RA	protein_coding	chromosome	interleukin 3 receptor subunit alpha [Source:HGNC Symbol;Acc:HGNC:6012]	IL3RA	3563
ENSG00000092010	4105.26	0.618002	0.221451	0.000820247	0.00460815	14	24136163	24138967	2805	+	PSME1	protein_coding	chromosome	proteasome activator subunit 1 [Source:HGNC Symbol;Acc:HGNC:9568]	PSME1	5720
ENSG00000093167	2397.32	0.617584	0.24793	0.00200555	0.00961611	3	37052626	37183689	131064	-	LRRFIP2	protein_coding	chromosome	LRR binding FLII interacting protein 2 [Source:HGNC Symbol;Acc:HGNC:6703]	LRRFIP2	9209
ENSG00000258018	30.6508	0.617582	0.731242	0.0540921	0.13074	12	116482073	116521047	38975	+	LINC02457	lncRNA	chromosome	long intergenic non-protein coding RNA 2457 [Source:HGNC Symbol;Acc:HGNC:53393]	LINC02457	NA
ENSG00000155324	927.19	0.616916	0.480283	0.0326487	0.0887687	5	126360132	126496494	136363	+	GRAMD2B	protein_coding	chromosome	GRAM domain containing 2B [Source:HGNC Symbol;Acc:HGNC:24911]	GRAMD2B	65983
ENSG00000134369	2624.95	0.616913	0.304999	0.00692855	0.0262479	1	201622885	201826969	204085	+	NAV1	protein_coding	chromosome	neuron navigator 1 [Source:HGNC Symbol;Acc:HGNC:15989]	NAV1	89796
ENSG00000133112	41105	0.61529	0.129138	2.96376e-07	5.63844e-06	13	45333471	45341284	7814	-	TPT1	protein_coding	chromosome	tumor protein, translationally-controlled 1 [Source:HGNC Symbol;Acc:HGNC:12022]	TPT1	7178
ENSG00000167461	5050.71	0.615258	0.119347	3.97795e-08	9.73829e-07	19	16111889	16134234	22346	+	RAB8A	protein_coding	chromosome	RAB8A, member RAS oncogene family [Source:HGNC Symbol;Acc:HGNC:7007]	RAB8A	4218
ENSG00000137285	107.046	0.614798	0.475793	0.0324511	0.088387	6	3223324	3231730	8407	-	TUBB2B	protein_coding	chromosome	tubulin beta 2B class IIb [Source:HGNC Symbol;Acc:HGNC:30829]	TUBB2B	347733
ENSG00000112419	4794.03	0.614666	0.219509	0.000805984	0.00453818	6	143536845	143831185	294341	+	PHACTR2	protein_coding	chromosome	phosphatase and actin regulator 2 [Source:HGNC Symbol;Acc:HGNC:20956]	PHACTR2	9749
ENSG00000204584	30.1236	0.614554	0.273923	0.00399159	0.016815	17	49845910	49848837	2928	+	AC027801.1	lncRNA	chromosome	novel transcript, antisense to TAC4	AC027801.1	NA
ENSG00000056558	51184	0.614463	0.562428	0.044276	0.112099	9	120902393	120929173	26781	-	TRAF1	protein_coding	chromosome	TNF receptor associated factor 1 [Source:HGNC Symbol;Acc:HGNC:12031]	TRAF1	7185
ENSG00000170801	28.6506	0.614065	0.518407	0.0387942	0.101165	4	8269754	8307098	37345	+	HTRA3	protein_coding	chromosome	HtrA serine peptidase 3 [Source:HGNC Symbol;Acc:HGNC:30406]	HTRA3	94031
ENSG00000155307	5881.62	0.613006	0.49428	0.035624	0.0948642	21	14485228	14658821	173594	-	SAMSN1	protein_coding	chromosome	SAM domain, SH3 domain and nuclear localization signals 1 [Source:HGNC Symbol;Acc:HGNC:10528]	SAMSN1	c(64092, 388813)
ENSG00000155304	3023.42	0.612911	0.246433	0.00206179	0.00984116	21	14371115	14383484	12370	-	HSPA13	protein_coding	chromosome	heat shock protein family A (Hsp70) member 13 [Source:HGNC Symbol;Acc:HGNC:11375]	HSPA13	6782
ENSG00000247400	94.0213	0.612695	0.2676	0.00355637	0.0152992	13	95648733	95676955	28223	-	DNAJC3-DT	lncRNA	chromosome	DNAJC3 divergent transcript [Source:HGNC Symbol;Acc:HGNC:39808]	DNAJC3-DT	100289274
ENSG00000079739	408.781	0.612639	0.402481	0.0213215	0.0638374	1	63593411	63660245	66835	+	PGM1	protein_coding	chromosome	phosphoglucomutase 1 [Source:HGNC Symbol;Acc:HGNC:8905]	PGM1	5236
ENSG00000146112	18591.2	0.612479	0.197676	0.00030797	0.00203702	6	30676389	30687895	11507	-	PPP1R18	protein_coding	chromosome	protein phosphatase 1 regulatory subunit 18 [Source:HGNC Symbol;Acc:HGNC:29413]	PPP1R18	c(170954, 107987457)
ENSG00000112511	1595.39	0.612101	0.211377	0.000601317	0.00356041	6	33410399	33416453	6055	+	PHF1	protein_coding	chromosome	PHD finger protein 1 [Source:HGNC Symbol;Acc:HGNC:8919]	PHF1	5252
ENSG00000157240	2117.07	0.612057	0.355769	0.0141491	0.0462732	7	91264433	91271326	6894	+	FZD1	protein_coding	chromosome	frizzled class receptor 1 [Source:HGNC Symbol;Acc:HGNC:4038]	FZD1	8321
ENSG00000188229	8018.86	0.611901	0.146845	4.87901e-06	6.39813e-05	9	137241287	137243707	2421	+	TUBB4B	protein_coding	chromosome	tubulin beta 4B class IVb [Source:HGNC Symbol;Acc:HGNC:20771]	TUBB4B	10383
ENSG00000281376	15.8209	0.611765	0.578357	0.0467604	0.117134	20	31721507	31723409	1903	+	ABALON	lncRNA	chromosome	apoptotic BCL2L1-antisense long non-coding RNA [Source:HGNC Symbol;Acc:HGNC:49667]	ABALON	103021294
ENSG00000253210	75.5229	0.611363	0.35879	0.0146957	0.0477421	8	141124717	141130064	5348	-	AC040970.1	lncRNA	chromosome	novel transcript	AC040970.1	NA
ENSG00000146373	498.232	0.611172	0.315309	0.00865666	0.0313638	6	124962545	125092633	130089	+	RNF217	protein_coding	chromosome	ring finger protein 217 [Source:HGNC Symbol;Acc:HGNC:21487]	RNF217	154214
ENSG00000164576	778.109	0.610589	0.100559	2.02792e-10	8.95406e-09	5	154445997	154461053	15057	+	SAP30L	protein_coding	chromosome	SAP30 like [Source:HGNC Symbol;Acc:HGNC:25663]	SAP30L	79685
ENSG00000133805	21665.2	0.610033	0.264717	0.00345022	0.0149739	11	10308313	10507579	199267	+	AMPD3	protein_coding	chromosome	adenosine monophosphate deaminase 3 [Source:HGNC Symbol;Acc:HGNC:470]	AMPD3	272
ENSG00000150459	3434.05	0.610007	0.130958	5.09073e-07	9.0587e-06	13	21140514	21149084	8571	+	SAP18	protein_coding	chromosome	Sin3A associated protein 18 [Source:HGNC Symbol;Acc:HGNC:10530]	SAP18	10284
ENSG00000146247	3339.95	0.609498	0.133991	8.61439e-07	1.42674e-05	6	78934419	79078254	143836	-	PHIP	protein_coding	chromosome	pleckstrin homology domain interacting protein [Source:HGNC Symbol;Acc:HGNC:15673]	PHIP	55023
ENSG00000163605	4981.61	0.609361	0.349984	0.0136498	0.0450287	3	72996803	73069198	72396	+	PPP4R2	protein_coding	chromosome	protein phosphatase 4 regulatory subunit 2 [Source:HGNC Symbol;Acc:HGNC:18296]	PPP4R2	151987
ENSG00000272221	77.5262	0.609278	0.426837	0.0258995	0.0742572	6	31394289	31395495	1207	-	AL645933.2	lncRNA	chromosome	novel transcript	AL645933.2	NA
ENSG00000080561	41.1111	0.608601	0.449601	0.0297347	0.0827496	X	107825755	107931637	105883	+	MID2	protein_coding	chromosome	midline 2 [Source:HGNC Symbol;Acc:HGNC:7096]	MID2	11043
ENSG00000102317	15574	0.608554	0.129028	3.84812e-07	7.08605e-06	X	48574449	48581162	6714	+	RBM3	protein_coding	chromosome	RNA binding motif protein 3 [Source:HGNC Symbol;Acc:HGNC:9900]	RBM3	5935
ENSG00000272690	28.8929	0.608481	0.357129	0.0148466	0.048131	3	75435232	75538029	102798	+	LINC02018	lncRNA	chromosome	long intergenic non-protein coding RNA 2018 [Source:HGNC Symbol;Acc:HGNC:52853]	LINC02018	107986100
ENSG00000049239	5587.47	0.608274	0.176467	9.08384e-05	0.000746398	1	9234774	9271337	36564	+	H6PD	protein_coding	chromosome	hexose-6-phosphate dehydrogenase/glucose 1-dehydrogenase [Source:HGNC Symbol;Acc:HGNC:4795]	H6PD	9563
ENSG00000006459	4122.02	0.607966	0.244086	0.00207718	0.00988877	7	140084746	140176983	92238	-	KDM7A	protein_coding	chromosome	lysine demethylase 7A [Source:HGNC Symbol;Acc:HGNC:22224]	KDM7A	80853
ENSG00000104783	12775.3	0.607876	0.282819	0.00521613	0.0209375	19	43766533	43781257	14725	-	KCNN4	protein_coding	chromosome	potassium calcium-activated channel subfamily N member 4 [Source:HGNC Symbol;Acc:HGNC:6293]	KCNN4	3783
ENSG00000176390	1458.69	0.607106	0.117	3.41704e-08	8.57032e-07	17	30769388	30824692	55305	-	CRLF3	protein_coding	chromosome	cytokine receptor like factor 3 [Source:HGNC Symbol;Acc:HGNC:17177]	CRLF3	51379
ENSG00000198160	2243.16	0.606257	0.215114	0.000785201	0.00444233	1	66924895	66988619	63725	+	MIER1	protein_coding	chromosome	MIER1 transcriptional regulator [Source:HGNC Symbol;Acc:HGNC:29657]	MIER1	57708
ENSG00000116017	4440.27	0.605491	0.227289	0.00126383	0.00661381	19	925781	975939	50159	+	ARID3A	protein_coding	chromosome	AT-rich interaction domain 3A [Source:HGNC Symbol;Acc:HGNC:3031]	ARID3A	1820
ENSG00000172239	1689.14	0.605337	0.0955771	3.92149e-11	2.06238e-09	5	43526267	43557758	31492	-	PAIP1	protein_coding	chromosome	poly(A) binding protein interacting protein 1 [Source:HGNC Symbol;Acc:HGNC:16945]	PAIP1	10605
ENSG00000081026	62.4952	0.604963	0.438784	0.0287625	0.0805866	1	113390515	113685923	295409	+	MAGI3	protein_coding	chromosome	membrane associated guanylate kinase, WW and PDZ domain containing 3 [Source:HGNC Symbol;Acc:HGNC:29647]	MAGI3	260425
ENSG00000119138	3132.78	0.604456	0.142749	3.72121e-06	5.07874e-05	9	70384597	70414624	30028	-	KLF9	protein_coding	chromosome	Kruppel like factor 9 [Source:HGNC Symbol;Acc:HGNC:1123]	KLF9	687
ENSG00000138495	1100.56	0.604013	0.212239	0.000725784	0.004166	3	119654513	119677454	22942	-	COX17	protein_coding	chromosome	cytochrome c oxidase copper chaperone COX17 [Source:HGNC Symbol;Acc:HGNC:2264]	COX17	10063
ENSG00000174799	1227.29	0.603953	0.235238	0.00169051	0.0083899	4	55948871	56033361	84491	+	CEP135	protein_coding	chromosome	centrosomal protein 135 [Source:HGNC Symbol;Acc:HGNC:29086]	CEP135	9662
ENSG00000159335	2497.69	0.603905	0.145589	5.45537e-06	7.0572e-05	12	6765516	6770952	5437	+	PTMS	protein_coding	chromosome	parathymosin [Source:HGNC Symbol;Acc:HGNC:9629]	PTMS	5763
ENSG00000113441	3703.63	0.603777	0.172234	7.41891e-05	0.000628355	5	96935394	97037513	102120	+	LNPEP	protein_coding	chromosome	leucyl and cystinyl aminopeptidase [Source:HGNC Symbol;Acc:HGNC:6656]	LNPEP	4012
ENSG00000132670	3425.24	0.603608	0.148854	8.16121e-06	9.96899e-05	20	2864184	3039076	174893	+	PTPRA	protein_coding	chromosome	protein tyrosine phosphatase receptor type A [Source:HGNC Symbol;Acc:HGNC:9664]	PTPRA	5786
ENSG00000035499	21.4681	0.603482	0.431947	0.0279458	0.0787642	5	60596912	60700190	103279	-	DEPDC1B	protein_coding	chromosome	DEP domain containing 1B [Source:HGNC Symbol;Acc:HGNC:24902]	DEPDC1B	55789
ENSG00000247315	703.02	0.602823	0.184578	0.000178539	0.00130669	20	297570	300321	2752	+	ZCCHC3	protein_coding	chromosome	zinc finger CCHC-type containing 3 [Source:HGNC Symbol;Acc:HGNC:16230]	ZCCHC3	85364
ENSG00000117602	1186.38	0.602752	0.195121	0.000329252	0.00215461	1	24502351	24541040	38690	+	RCAN3	protein_coding	chromosome	RCAN family member 3 [Source:HGNC Symbol;Acc:HGNC:3042]	RCAN3	11123
ENSG00000109920	3818.92	0.60216	0.205572	0.000559929	0.00335991	11	47716494	47767443	50950	-	FNBP4	protein_coding	chromosome	formin binding protein 4 [Source:HGNC Symbol;Acc:HGNC:19752]	FNBP4	23360
ENSG00000223865	10480.6	0.601304	0.202254	0.000487035	0.00299496	6	33075990	33089696	13707	+	HLA-DPB1	protein_coding	chromosome	major histocompatibility complex, class II, DP beta 1 [Source:HGNC Symbol;Acc:HGNC:4940]	HLA-DPB1	3115
ENSG00000198205	181.72	0.600996	0.223902	0.00120897	0.00636652	X	57905430	57910458	5029	-	ZXDA	protein_coding	chromosome	zinc finger X-linked duplicated A [Source:HGNC Symbol;Acc:HGNC:13198]	ZXDA	7789
ENSG00000100311	3400.6	0.600677	0.468953	0.0346878	0.0930535	22	39223359	39244982	21624	-	PDGFB	protein_coding	chromosome	platelet derived growth factor subunit B [Source:HGNC Symbol;Acc:HGNC:8800]	PDGFB	5155
ENSG00000255639	331.383	0.600356	0.149585	9.85485e-06	0.000115984	12	4649101	4774184	125084	+	AC005833.1	protein_coding	chromosome	novel protein	AC005833.1	NA
ENSG00000146278	11026.8	0.600321	0.436836	0.0294562	0.082081	6	89080751	89085160	4410	+	PNRC1	protein_coding	chromosome	proline rich nuclear receptor coactivator 1 [Source:HGNC Symbol;Acc:HGNC:17278]	PNRC1	10957
ENSG00000124882	16213.7	0.600087	0.746907	0.0583847	0.138483	4	74365145	74388749	23605	+	EREG	protein_coding	chromosome	epiregulin [Source:HGNC Symbol;Acc:HGNC:3443]	EREG	2069
ENSG00000272986	32.8753	0.599783	0.369841	0.018199	0.0564573	4	70703747	70704491	745	-	AC009570.1	lncRNA	chromosome	novel transcript, antisense to RUFY3	AC009570.1	NA
ENSG00000101421	9575.18	0.599496	0.164521	4.43909e-05	0.00040834	20	33811348	33854366	43019	+	CHMP4B	protein_coding	chromosome	charged multivesicular body protein 4B [Source:HGNC Symbol;Acc:HGNC:16171]	CHMP4B	128866
ENSG00000137267	2227.5	0.599411	0.312272	0.00943097	0.0335019	6	3153497	3157544	4048	-	TUBB2A	protein_coding	chromosome	tubulin beta 2A class IIa [Source:HGNC Symbol;Acc:HGNC:12412]	TUBB2A	7280
ENSG00000145050	2500.33	0.599029	0.130753	7.65669e-07	1.2883e-05	3	51385291	51389397	4107	+	MANF	protein_coding	chromosome	mesencephalic astrocyte derived neurotrophic factor [Source:HGNC Symbol;Acc:HGNC:15461]	MANF	7873
ENSG00000135631	39.3442	0.598396	0.37084	0.0185959	0.0573786	2	73073382	73156721	83340	-	RAB11FIP5	protein_coding	chromosome	RAB11 family interacting protein 5 [Source:HGNC Symbol;Acc:HGNC:24845]	RAB11FIP5	26056
ENSG00000134057	277.339	0.598267	0.324911	0.0113436	0.0388563	5	69167135	69178245	11111	+	CCNB1	protein_coding	chromosome	cyclin B1 [Source:HGNC Symbol;Acc:HGNC:1579]	CCNB1	891
ENSG00000186665	650.567	0.598087	0.289127	0.00661579	0.0253212	17	67991099	67996469	5371	-	C17orf58	protein_coding	chromosome	chromosome 17 open reading frame 58 [Source:HGNC Symbol;Acc:HGNC:27568]	C17orf58	284018
ENSG00000108829	11081.4	0.597565	0.157089	2.36936e-05	0.000241873	17	50375059	50397523	22465	-	LRRC59	protein_coding	chromosome	leucine rich repeat containing 59 [Source:HGNC Symbol;Acc:HGNC:28817]	LRRC59	55379
ENSG00000171132	337.229	0.597448	0.126807	4.10206e-07	7.49867e-06	2	45651345	46187990	536646	+	PRKCE	protein_coding	chromosome	protein kinase C epsilon [Source:HGNC Symbol;Acc:HGNC:9401]	PRKCE	5581
ENSG00000232258	36.047	0.597257	0.533759	0.0452967	0.114122	16	8537605	8590193	52589	-	TMEM114	protein_coding	chromosome	transmembrane protein 114 [Source:HGNC Symbol;Acc:HGNC:33227]	TMEM114	283953
ENSG00000100225	4238.51	0.597168	0.134438	1.48687e-06	2.30489e-05	22	32474676	32498829	24154	+	FBXO7	protein_coding	chromosome	F-box protein 7 [Source:HGNC Symbol;Acc:HGNC:13586]	FBXO7	25793
ENSG00000144843	1149.54	0.597095	0.234248	0.00182861	0.00892405	3	119579268	119589945	10678	+	ADPRH	protein_coding	chromosome	ADP-ribosylarginine hydrolase [Source:HGNC Symbol;Acc:HGNC:269]	ADPRH	141
ENSG00000103121	708.473	0.596998	0.130924	8.54538e-07	1.41647e-05	16	80966448	81020270	53823	-	CMC2	protein_coding	chromosome	C-X9-C motif containing 2 [Source:HGNC Symbol;Acc:HGNC:24447]	CMC2	56942
ENSG00000248476	21.5803	0.59694	0.380667	0.020512	0.0619026	21	29351634	29361894	10261	+	BACH1-IT1	lncRNA	chromosome	BACH1 intronic transcript 1 [Source:HGNC Symbol;Acc:HGNC:40006]	BACH1-IT1	NA
ENSG00000179104	126.048	0.596809	0.295322	0.0074717	0.0278491	12	82686880	83134870	447991	+	TMTC2	protein_coding	chromosome	transmembrane O-mannosyltransferase targeting cadherins 2 [Source:HGNC Symbol;Acc:HGNC:25440]	TMTC2	160335
ENSG00000100221	4028.98	0.596758	0.152497	1.5198e-05	0.000167262	22	38685543	38701556	16014	-	JOSD1	protein_coding	chromosome	Josephin domain containing 1 [Source:HGNC Symbol;Acc:HGNC:28953]	JOSD1	9929
ENSG00000176658	832.988	0.596645	0.362146	0.0174328	0.054586	17	32492522	32877177	384656	-	MYO1D	protein_coding	chromosome	myosin ID [Source:HGNC Symbol;Acc:HGNC:7598]	MYO1D	4642
ENSG00000267228	242.887	0.5965	0.203173	0.000559381	0.00335762	18	47108188	47176345	68158	-	AC012254.2	protein_coding	chromosome	novel transcript	AC012254.2	NA
ENSG00000163389	580.627	0.596458	0.185761	0.000221798	0.0015517	3	119468963	119494708	25746	+	POGLUT1	protein_coding	chromosome	protein O-glucosyltransferase 1 [Source:HGNC Symbol;Acc:HGNC:22954]	POGLUT1	56983
ENSG00000099284	480.316	0.596297	0.339435	0.0138023	0.0454197	10	70052544	70112282	59739	+	MACROH2A2	protein_coding	chromosome	macroH2A.2 histone [Source:HGNC Symbol;Acc:HGNC:14453]	MACROH2A2	55506
ENSG00000131931	407.733	0.596098	0.168489	6.753e-05	0.000581516	8	42836674	42843325	6652	-	THAP1	protein_coding	chromosome	THAP domain containing 1 [Source:HGNC Symbol;Acc:HGNC:20856]	THAP1	55145
ENSG00000123975	408.811	0.596024	0.261644	0.00389473	0.0164935	9	89311195	89316703	5509	+	CKS2	protein_coding	chromosome	CDC28 protein kinase regulatory subunit 2 [Source:HGNC Symbol;Acc:HGNC:2000]	CKS2	1164
ENSG00000072849	1403.5	0.595711	0.120145	1.19496e-07	2.58137e-06	17	5471254	5486811	15558	-	DERL2	protein_coding	chromosome	derlin 2 [Source:HGNC Symbol;Acc:HGNC:17943]	DERL2	51009
ENSG00000280347	290.457	0.59541	0.250607	0.00299711	0.0133983	7	127359785	127364759	4975	-	AC000123.3	TEC	chromosome	TEC	AC000123.3	NA
ENSG00000135931	3868.06	0.595377	0.143992	5.9602e-06	7.61089e-05	2	231198546	231376848	178303	+	ARMC9	protein_coding	chromosome	armadillo repeat containing 9 [Source:HGNC Symbol;Acc:HGNC:20730]	ARMC9	80210
ENSG00000157191	5808.3	0.595374	0.150762	1.31577e-05	0.00014751	1	16440721	16460078	19358	+	NECAP2	protein_coding	chromosome	NECAP endocytosis associated 2 [Source:HGNC Symbol;Acc:HGNC:25528]	NECAP2	55707
ENSG00000109756	15115.2	0.595193	0.487375	0.03902	0.101694	4	159103013	159360174	257162	+	RAPGEF2	protein_coding	chromosome	Rap guanine nucleotide exchange factor 2 [Source:HGNC Symbol;Acc:HGNC:16854]	RAPGEF2	9693
ENSG00000178719	18091.7	0.59516	0.175113	0.00011384	0.000899351	8	143990056	143993415	3360	+	GRINA	protein_coding	chromosome	glutamate ionotropic receptor NMDA type subunit associated protein 1 [Source:HGNC Symbol;Acc:HGNC:4589]	GRINA	2907
ENSG00000150938	7569.27	0.594996	0.440882	0.0313598	0.0862095	2	36355778	36551135	195358	+	CRIM1	protein_coding	chromosome	cysteine rich transmembrane BMP regulator 1 [Source:HGNC Symbol;Acc:HGNC:2359]	CRIM1	51232
ENSG00000203761	85.8811	0.594966	0.286239	0.00652698	0.0250481	1	155745829	155750137	4309	+	MSTO2P	unprocessed_pseudogene	chromosome	misato family member 2, pseudogene [Source:HGNC Symbol;Acc:HGNC:26329]	MSTO2P	NA
ENSG00000054690	23.7353	0.59465	0.403386	0.024896	0.0718622	14	67533290	67589612	56323	+	PLEKHH1	protein_coding	chromosome	pleckstrin homology, MyTH4 and FERM domain containing H1 [Source:HGNC Symbol;Acc:HGNC:17733]	PLEKHH1	57475
ENSG00000159216	6523.67	0.594547	0.198943	0.000474512	0.00293141	21	34787801	36004667	1216867	-	RUNX1	protein_coding	chromosome	RUNX family transcription factor 1 [Source:HGNC Symbol;Acc:HGNC:10471]	RUNX1	c(861, 100506403)
ENSG00000205534	243.592	0.594541	0.254991	0.00339166	0.0147762	16	29527568	29594966	67399	-	SMG1P2	transcribed_unprocessed_pseudogene	chromosome	SMG1 pseudogene 2 [Source:HGNC Symbol;Acc:HGNC:49859]	SMG1P2	NA
ENSG00000123342	19228.3	0.594458	0.255718	0.00345692	0.0149924	12	55835433	55842966	7534	-	MMP19	protein_coding	chromosome	matrix metallopeptidase 19 [Source:HGNC Symbol;Acc:HGNC:7165]	MMP19	4327
ENSG00000185033	852.573	0.594448	0.346967	0.0152717	0.0491208	15	90160604	90229679	69076	+	SEMA4B	protein_coding	chromosome	semaphorin 4B [Source:HGNC Symbol;Acc:HGNC:10730]	SEMA4B	10509
ENSG00000068308	2562.81	0.594413	0.135435	1.91882e-06	2.86823e-05	X	48922024	48958386	36363	-	OTUD5	protein_coding	chromosome	OTU deubiquitinase 5 [Source:HGNC Symbol;Acc:HGNC:25402]	OTUD5	55593
ENSG00000270757	223.105	0.59398	0.230981	0.00173227	0.00855279	2	197500413	197550726	50314	+	HSPE1-MOB4	protein_coding	chromosome	HSPE1-MOB4 readthrough [Source:HGNC Symbol;Acc:HGNC:49184]	HSPE1-MOB4	100529241
ENSG00000169379	552.667	0.593924	0.253241	0.00327558	0.0143745	3	93980139	94055678	75540	+	ARL13B	protein_coding	chromosome	ADP ribosylation factor like GTPase 13B [Source:HGNC Symbol;Acc:HGNC:25419]	ARL13B	200894
ENSG00000151725	142.982	0.593599	0.353078	0.0164069	0.0520473	4	184694085	184734130	40046	-	CENPU	protein_coding	chromosome	centromere protein U [Source:HGNC Symbol;Acc:HGNC:21348]	CENPU	79682
ENSG00000178078	11.7073	0.593248	0.510993	0.0431712	0.109897	19	4324043	4342786	18744	-	STAP2	protein_coding	chromosome	signal transducing adaptor family member 2 [Source:HGNC Symbol;Acc:HGNC:30430]	STAP2	55620
[truncated: 12,931 more rows]

## Sheet: Legend
Legend
gene_id	Ensembl gene ID
[truncated: 16 more rows]
