# Supplementary material for: Persistent epigenetic memory of SARS-CoV-2 mRNA vaccination in monocyte-derived macrophages
Source: Mol Syst Biol. 2025 Mar 25;21(4):2. doi: 10.1038/s44320-025-00093-6 (PMC11965535; doi:10.1038/s44320-025-00093-6)
Supplement: Supplementary file 7 — Dataset EV6 [file 44320_2025_93_MOESM7_ESM.xlsx]

## Sheet: Dataset EV6
Promotors
Distribution of H3K27ac coverage ratios (log2) across tx relative to t0
Timepoint	t1/t0	t2/t0	t3/t0	t4/t0	t5/t0
Number	17026	17026	17026	17026	17026
Minimum	-8.272	-7.888	-8.216	-8.622	-9.86
25% Percentile	0.3461	1.615	0.9249	0.3257	1.743
Median	0.535	1.821	1.144	0.5984	1.981
75% Percentile	0.6818	1.982	1.403	0.7648	2.211
Maximum	7.768	7.841	10.38	6.97	9.321
Mean	0.4847	1.681	1.189	0.4498	1.977
Std. Deviation	0.6149	0.7157	0.8109	0.7479	0.8048
Std. Error of Mean	0.004712	0.005485	0.006214	0.005732	0.006168
Tukey's multiple comparisons test	Mean Diff.	Adjusted P Value
t1/t0 vs. t2/t0	-1.196	<0.0001
t1/t0 vs. t3/t0	-0.7044	<0.0001
t1/t0 vs. t4/t0	0.03495	<0.0001
t1/t0 vs. t5/t0	-1.492	<0.0001
t2/t0 vs. t3/t0	0.4917	<0.0001
t2/t0 vs. t4/t0	1.231	<0.0001
t2/t0 vs. t5/t0	-0.296	<0.0001
t3/t0 vs. t4/t0	0.7394	<0.0001
t3/t0 vs. t5/t0	-0.7877	<0.0001
t4/t0 vs. t5/t0	-1.527	<0.0001
Gene Bodies
Distribution of H3K27ac coverage ratios (log2) across tx relative to t0
Timepoint	t1/t0	t2/t0	t3/t0	t4/t0	t5/t0
Number	19583	19583	19583	19583	19583
Minimum	-9.036	-8.96	-8.183	-8.524	-8.232
25% Percentile	0.02845	0.7417	0.9225	-0.3337	1.682
Median	0.3653	1.243	1.379	0.1042	2.15
75% Percentile	0.689	1.63	1.851	0.4758	2.578
Maximum	7.168	7.68	7.647	7.002	9.399
Mean	0.35	1.134	1.369	0.02136	2.1
Std. Deviation	0.8057	0.908	1.086	0.9282	1.045
Std. Error of Mean	0.005758	0.006489	0.007758	0.006633	0.007469
Tukey's multiple comparisons test	Mean Diff.	Adjusted P Value
t1/t0 vs. t2/t0	-0.7838	<0.0001
t1/t0 vs. t3/t0	-1.019	<0.0001
t1/t0 vs. t4/t0	0.3287	<0.0001
t1/t0 vs. t5/t0	-1.75	<0.0001
t2/t0 vs. t3/t0	-0.2351	<0.0001
t2/t0 vs. t4/t0	1.112	<0.0001
t2/t0 vs. t5/t0	-0.9665	<0.0001
t3/t0 vs. t4/t0	1.348	<0.0001
t3/t0 vs. t5/t0	-0.7314	<0.0001
t4/t0 vs. t5/t0	-2.079	<0.0001
Distal regions
Distribution of H3K27ac coverage ratios (log2) across tx relative to t0
Timepoint	t1/t0	t2/t0	t3/t0	t4/t0	t5/t0
Number	19315	19315	19315	19315	19315
Minimum	-7.873	-7.755	-6.699	-8.573	-7.691
25% Percentile	-0.03288	0.5215	0.7918	-0.4352	1.535
Median	0.383	1.122	1.338	0.08051	2.094
75% Percentile	0.747	1.578	1.867	0.4895	2.575
Maximum	6.112	6.84	9.523	6.106	8.427
Mean	0.3477	0.9965	1.301	-0.02017	2.01
Std. Deviation	0.8412	0.9569	1.119	0.9693	1.103
Std. Error of Mean	0.006053	0.006885	0.008053	0.006974	0.007934
Tukey's multiple comparisons test	Mean Diff.	Adjusted P Value
t1/t0 vs. t2/t0	-0.6488	<0.0001
t1/t0 vs. t3/t0	-0.9531	<0.0001
t1/t0 vs. t4/t0	0.3679	<0.0001
t1/t0 vs. t5/t0	-1.662	<0.0001
t2/t0 vs. t3/t0	-0.3043	<0.0001
t2/t0 vs. t4/t0	1.017	<0.0001
t2/t0 vs. t5/t0	-1.013	<0.0001
t3/t0 vs. t4/t0	1.321	<0.0001
t3/t0 vs. t5/t0	-0.7089	<0.0001
t4/t0 vs. t5/t0	-2.03	<0.0001

## Sheet: Legend
Legend
Number: Total number of observations (sample size).
Minimum: The smallest observed value in the dataset.
25% Percentile (First Quartile, Q1): The value below which 25% of the data falls; also known as the lower quartile.
Median (50% Percentile, Q2): The middle value of the dataset when sorted in ascending order; 50% of values lie below and 50% above.
75% Percentile (Third Quartile, Q3): The value below which 75% of the data falls; also known as the upper quartile.
Maximum: The largest observed value in the dataset.
Mean (Average): The sum of all values divided by the number of observations, representing the central tendency of the data.
Std. Deviation (Standard Deviation, SD): A measure of data dispersion, indicating how spread out the values are from the mean. A higher SD means greater variability.
Std. Error of Mean (Standard Error, SE): The standard deviation of the sample mean, representing how much the sample mean is expected to fluctuate if repeated samples were taken.
