# Supplementary material for: Persistent epigenetic memory of SARS-CoV-2 mRNA vaccination in monocyte-derived macrophages
Source: Mol Syst Biol. 2025 Mar 25;21(4):2. doi: 10.1038/s44320-025-00093-6 (PMC11965535; doi:10.1038/s44320-025-00093-6)
Supplement: Supplementary file 8 — Dataset EV7 [file 44320_2025_93_MOESM8_ESM.xlsx]

## Sheet: Dataset EV7
Gene enrichment analysis of genes of cluster 1. Gene ontology (GO) terms are indicated for biological processes.
ID	Description	GeneRatio	BgRatio	RichFactor	FoldEnrichment	zScore	pvalue	p.adjust	qvalue	geneID	Count
GO:0000910	cytokinesis	80/4842	188/18888	0.425531914893617	1.65994	5.33928	2.93723e+07	1.64935e+08	1.36152e+08	KLHDC8B/CETN2/BBS4/MITD1/GIT1/SON/ECT2/SETD2/UNC119/PLEC/APC/PLK3/CCP110/AHCTF1/BIN3/CHMP3/CHMP5/CHMP6/CHMP7/NUP62/CDC42/CIT/CHMP1A/CHMP1B/CHMP2A/POLDIP2/CHMP4A/CHMP4B/CEP55/CENPA/KLHL9/PIN1/CDCA8/CKAP2/SPAST/IST1/ANXA11/PDXP/KIF14/WNK1/ZFYVE26/CALM1/CALM2/CALM3/INCENP/CFL1/WASHC5/FLCN/KLHL21/IQGAP1/IQGAP2/MYH9/PKN2/KIF20A/KIF20B/ESPL1/PKP4/DCTN3/E2F7/E2F8/CUL3/JTB/TMEM250/EXOC1/EXOC2/EXOC3/EXOC8…	80
GO:0061640	cytoskeleton-dependent cytokinesis	54/4842	117/18888	0.461538461538462	1.8004	5.09887	1.2284e+08	5.50834e+08	4.54707e+08	KLHDC8B/BBS4/MITD1/SON/ECT2/UNC119/PLEC/APC/BIN3/CHMP3/CHMP5/CHMP6/CHMP7/NUP62/CIT/CHMP1A/CHMP1B/CHMP2A/POLDIP2/CHMP4A/CHMP4B/CEP55/CENPA/CDCA8/CKAP2/SPAST/IST1/WNK1/ZFYVE26/INCENP/CFL1/WASHC5/IQGAP1/IQGAP2/KIF20A/KIF20B/ESPL1/DCTN3/JTB/TMEM250/EXOC1/EXOC2/EXOC3/EXOC8/SEPTIN1/SEPTIN2/SEPTIN7/SEPTIN9/SNX18/PDCD6IP/DCDC1/SEPTIN11/LZTS2/VPS4A	54
GO:1902410	mitotic cytokinetic process	19/4842	27/18888	0.703703703703704	2.74505	5.32753	1.37903e+08	5.96384e+09	4.92307e+09	KLHDC8B/MITD1/CHMP3/CHMP5/CHMP6/CHMP7/NUP62/CHMP1A/CHMP1B/CHMP2A/CHMP4A/CHMP4B/CEP55/IQGAP1/IQGAP2/KIF20A/KIF20B/PDCD6IP/VPS4A	19
GO:0032506	cytokinetic process	26/4842	43/18888	0.604651162790698	2.35866	5.2368	1.43813e+08	6.13962e+09	5.06818e+09	KLHDC8B/MITD1/ECT2/PLEC/BIN3/CHMP3/CHMP5/CHMP6/CHMP7/NUP62/CHMP1A/CHMP1B/CHMP2A/CHMP4A/CHMP4B/CEP55/SPAST/ANXA11/IQGAP1/IQGAP2/MYH9/KIF20A/KIF20B/SNX18/PDCD6IP/VPS4A	26
GO:0000281	mitotic cytokinesis	43/4842	88/18888	0.488636363636364	1.90611	5.00217	2.28838e+08	8.80461e+09	7.26809e+09	KLHDC8B/BBS4/MITD1/SON/ECT2/UNC119/APC/CHMP3/CHMP5/CHMP6/CHMP7/NUP62/CIT/CHMP1A/CHMP1B/CHMP2A/POLDIP2/CHMP4A/CHMP4B/CEP55/CENPA/CDCA8/CKAP2/SPAST/WNK1/ZFYVE26/INCENP/CFL1/IQGAP1/IQGAP2/KIF20A/KIF20B/ESPL1/JTB/EXOC1/EXOC2/EXOC3/EXOC8/SNX18/PDCD6IP/DCDC1/LZTS2/VPS4A	43
GO:0032465	regulation of cytokinesis	39/4842	93/18888	0.419354838709677	1.63585	3.60903	0.00043148409459772	0.00662423734391032	0.00546822466786014	CETN2/BBS4/GIT1/ECT2/SETD2/PLK3/CCP110/AHCTF1/CHMP3/NUP62/CDC42/CIT/POLDIP2/KLHL9/PIN1/CDCA8/SPAST/PDXP/KIF14/WNK1/ZFYVE26/CALM1/CALM2/CALM3/INCENP/FLCN/KLHL21/PKN2/KIF20A/KIF20B/PKP4/E2F7/E2F8/CUL3/BECN1/CSPP1/DCDC1/BCL2L1/VPS4A	39
GO:0051251	positive regulation of lymphocyte activation	111/4842	328/18888	0.338414634146341	1.32011	3.43373	0.000515438515974978	0.00755936063546361	0.00624015719154351	PAXIP1/EXOSC6/IL5/IL7/HMGB1/CD274/CD276/CDKN1A/INPP5D/SHB/STAT6/CLEC7A/ADA/PHF10/CBFB/PIK3CA/SPI1/MALT1/CYLD/SPN/CD38/ACTL6A/CD46/CD47/CD55/CD74/DOCK8/CD81/CD83/CD86/SYK/DUSP10/BTN2A2/KITLG/NFKBID/NFKBIZ/PTPN6/CD4/PCID2/ZBTB1/TNFSF13B/TNFSF13/TNFSF14/IL4I1/MDK/VNN1/PDCD1LG2/HLX/CSK/XBP1/ADAM8/HSPD1/NCK1/HSPH1/PELI1/SOCS1/ACTB/ZMIZ1/VAV3/PTPN11/CD320/BCL2/BCL6/MAP3K8/HMCES/KLHL25/IL6ST/KMT5B/KMT5C…	111
GO:0030098	lymphocyte differentiation	141/4842	432/18888	0.326388888888889	1.2732	3.37265	0.000593700911255539	0.0084664504518396	0.00698894843381864	LFNG/HDAC4/HDAC5/DOCK10/PTK2B/SLC25A5/IL7/HMGB1/TSC1/CLEC4E/SLC4A2/ITGA4/INPP5D/SHB/ITGB1/DCAF1/TOP2B/STAT3/STAT6/METTL3/CD79A/CD79B/BLNK/ADA/ITK/TP53/NFAM1/PHF10/PHF14/CBFB/ST3GAL1/SPI1/MALT1/CYLD/CEBPG/SP3/SPN/FZD8/MFNG/CTSL/ACTL6A/CD46/CD74/CD83/CD86/SYK/DUSP10/ATM/FUT7/BTN2A2/NFKBID/NFKBIZ/CMTM7/PTPN6/CLPTM1/CD4/PCID2/ZBTB1/TNFSF13B/GPS2/IL4I1/TCF3/EP300/CDK6/BAK1/MDK/ZC3H12A/VNN1/HLX/KLF6/XB…	141
GO:1902107	positive regulation of leukocyte differentiation	68/4842	190/18888	0.357894736842105	1.3961	3.22182	0.00117553284774391	0.0144860784048767	0.0119580756488026	IL5/IL7/HMGB1/INPP5D/SHB/ADA/PHF10/CBFB/SLC9B2/SPI1/MALT1/CYLD/FES/ACIN1/ACTL6A/CD46/CD74/CD83/CD86/HSF1/SYK/DUSP10/FOS/BTN2A2/KITLG/NFKBID/NFKBIZ/CD4/PCID2/ZBTB1/IL4I1/MDK/VNN1/HLX/HAX1/XBP1/ADAM8/SOCS1/ACTB/ZMIZ1/BCL6/KLHL25/EVI2B/HCLS1/BAD/ZFP36L1/ZBTB7B/AP3B1/AP3D1/CASP8/KAT5/ANXA1/FOXO3/TNFSF9/TGFB1/FOXP3/IL10/IL15/IL18/IL23A/CTNNBIP1/FADD/ID2/SASH3/SOX12/SOX13/KLF10/TMEM64	68
GO:0002285	lymphocyte activation involved in immune response	74/4842	212/18888	0.349056603773585	1.36162	3.10885	0.00161893008927954	0.0183135957286377	0.0151176430917917	LFNG/DOCK10/PAXIP1/PTK2B/EXOSC6/HMGB1/TSC1/CLEC4E/SHB/STAT3/STAT6/ADA/TP53/PHF14/ST3GAL1/MALT1/SWAP70/SPN/CD1C/MFNG/CD46/UNC13D/CD74/CD81/LCP1/CD86/NFKBID/NFKBIZ/TNFSF13/APLF/MDK/ZC3H12A/HLX/SLC11A1/CD180/XBP1/HSPD1/ITFG2/SOCS3/MEN1/EIF2AK4/LOXL3/MYB/APBB1IP/BCL3/BCL6/JAK1/HMCES/FGL2/LGALS3/KMT5B/KMT5C/ZBTB7B/LAMP1/MLH1/SHLD1/SHLD2/LIG4/JUNB/ABL1/SMAD7/SLC15A4/ANXA1/ICAM1/TGFB1/FOXP3/NDFIP1/PMS2/…	74
GO:0002312	B cell activation involved in immune response	35/4842	87/18888	0.402298850574713	1.56931	3.12492	0.00198039276997746	0.0216557686583675	0.0178765648377651	LFNG/DOCK10/PAXIP1/PTK2B/EXOSC6/STAT6/ADA/PHF14/ST3GAL1/SWAP70/MFNG/NFKBIZ/TNFSF13/APLF/CD180/XBP1/HSPD1/ITFG2/BCL3/BCL6/HMCES/KMT5B/KMT5C/MLH1/SHLD1/SHLD2/LIG4/ABL1/SLC15A4/TGFB1/FOXP3/NDFIP1/PMS2/IL10/NBN	35
GO:0002200	somatic diversification of immune receptors	31/4842	76/18888	0.407894736842105	0.159114	3.03179	0.00270279644027272	0.0275270101506861	0.0227232008944841	PAXIP1/EXOSC6/HMGB1/POLQ/DCAF1/STAT6/SWAP70/ATM/NFKBIZ/TNFSF13/SAMHD1/TCF3/APLF/HSPD1/BCL6/HMCES/KMT5B/KMT5C/MLH1/SHLD1/SHLD2/LIG4/NHEJ1/SLC15A4/TGFB1/FOXP3/NDFIP1/PMS2/IL10/NBN/MSH3	31
GO:0002366	leukocyte activation involved in immune response	99/4842	301/18888	0.32890365448505	1.28301	2.90601	0.00275441551721663	0.0279613549166307	0.0230817470395249	LFNG/DOCK10/PAXIP1/PTK2B/EXOSC6/SNX4/HMGB1/TSC1/CLEC4E/SHB/ITGAM/ITGB2/NMI/STAT3/STAT6/S100A13/CD300A/ADA/TP53/PHF14/ST3GAL1/SPI1/MALT1/SWAP70/SPN/CD1C/SBNO2/FES/MFNG/CD46/UNC13D/CD74/CD81/LCP1/CD84/CD86/SYK/VAMP2/VAMP8/SCN11A/NFKBID/NFKBIZ/PTPN6/CBL/DNASE1L3/TNFSF13/APLF/MDK/ZC3H12A/HLX/SLC11A1/CD180/XBP1/HSPD1/ITFG2/SOCS3/SNAP23/MEN1/EIF2AK4/LOXL3/MYB/APBB1IP/BCL3/BCL6/JAK1/HMCES/FGL2/LGALS3/KM…	99
GO:0002562	somatic diversification of immune receptors via germline recombination within a single locus	29/4842	70/18888	0.414285714285714	1.61607	0.303188	0.00277564901404235	0.0280854225722824	0.0231841633298685	PAXIP1/EXOSC6/HMGB1/DCAF1/STAT6/SWAP70/ATM/NFKBIZ/TNFSF13/TCF3/APLF/HSPD1/BCL6/HMCES/KMT5B/KMT5C/MLH1/SHLD1/SHLD2/LIG4/NHEJ1/SLC15A4/TGFB1/FOXP3/NDFIP1/PMS2/IL10/NBN/MSH3	29
GO:0002263	cell activation involved in immune response	100/4842	305/18888	0.327868852459016	1.27897	2.88384	0.00293137641283072	0.0291873309603417	0.0240937748544082	LFNG/DOCK10/PAXIP1/PTK2B/EXOSC6/SNX4/HMGB1/TSC1/CLEC4E/SHB/ITGAM/ITGB2/NMI/STAT3/STAT6/S100A13/CD300A/ADA/TP53/PHF14/ST3GAL1/SPI1/MALT1/SWAP70/SPN/CD1C/SBNO2/FES/MFNG/CD46/UNC13D/CD74/CD81/LCP1/CD84/CD86/SYK/VAMP2/VAMP8/SCN11A/NFKBID/NFKBIZ/PTPN6/CBL/DNASE1L3/TNFSF13/APLF/MDK/ZC3H12A/HLX/SLC11A1/CD180/XBP1/HSPD1/ITFG2/SOCS3/SNAP23/MEN1/EIF2AK4/LOXL3/MYB/APBB1IP/BCL3/BCL6/JAK1/HMCES/FGL2/LGALS3/KM…	100
GO:0002732	positive regulation of dendritic cell cytokine production	8/4842	12/18888	0.666666666666667	2.60058	3.25634	0.00329392883509298	0.031537724161497	0.0260339949000476	DDX21/CLEC7A/MAVS/SCIMP/DHX36/NOD2/TICAM1/TICAM2	8
GO:0002696	positive regulation of leukocyte activation	116/4842	362/18888	0.320441988950276	1.25	2.81984	0.00342529115265444	0.0326588780070482	0.0269594933078524	PAXIP1/EXOSC6/IL5/IL7/HMGB1/CD274/CD276/STAP1/CDKN1A/INPP5D/SHB/STAT6/CLEC7A/ADA/PHF10/CBFB/PIK3CA/SPI1/MALT1/CYLD/CEBPA/SPN/CD38/ACTL6A/CD46/CD47/CD55/CD74/DOCK8/CD81/CD83/CD86/SYK/DUSP10/BTN2A2/KITLG/NFKBID/NFKBIZ/PTPN6/CD4/PCID2/ZBTB1/TNFSF13B/TNFSF13/TNFSF14/HAMP/IL4I1/MDK/VNN1/PDCD1LG2/HLX/MMP8/CSK/XBP1/ADAM8/HSPD1/NCK1/HSPH1/PELI1/SOCS1/ACTB/ZMIZ1/VAV3/PTPN11/CD320/BCL2/BCL6/MAP3K8/HMCES/KL…	116
GO:0002204	somatic recombination of immunoglobulin genes involved in immune response	23/4842	53/18888	0.433962264150943	1.69283	2.96551	0.00366454002857113	0.0341421195786006	0.0281838905824178	PAXIP1/EXOSC6/STAT6/SWAP70/NFKBIZ/TNFSF13/APLF/HSPD1/BCL6/HMCES/KMT5B/KMT5C/MLH1/SHLD1/SHLD2/LIG4/SLC15A4/TGFB1/FOXP3/NDFIP1/PMS2/IL10/NBN	23
GO:0002208	somatic diversification of immunoglobulins involved in immune response	23/4842	53/18888	0.433962264150943	1.69283	2.96551	0.00366454002857113	0.0341421195786006	0.0281838905824178	PAXIP1/EXOSC6/STAT6/SWAP70/NFKBIZ/TNFSF13/APLF/HSPD1/BCL6/HMCES/KMT5B/KMT5C/MLH1/SHLD1/SHLD2/LIG4/SLC15A4/TGFB1/FOXP3/NDFIP1/PMS2/IL10/NBN	23
GO:0045621	positive regulation of lymphocyte differentiation	48/4842	133/18888	0.360902255639098	1.40783	2.77119	0.00477456400902443	0.0419744110976718	0.0346493487879318	IL7/INPP5D/SHB/ADA/PHF10/CBFB/SPI1/MALT1/CYLD/ACTL6A/CD46/CD74/CD83/CD86/SYK/DUSP10/BTN2A2/NFKBID/NFKBIZ/PCID2/ZBTB1/IL4I1/MDK/VNN1/HLX/XBP1/ADAM8/SOCS1/ACTB/ZMIZ1/BCL6/KLHL25/BAD/ZBTB7B/AP3B1/AP3D1/KAT5/ANXA1/FOXO3/TNFSF9/FOXP3/IL10/IL15/IL18/IL23A/SASH3/SOX12/SOX13	48

## Sheet: Legend
Legend
D: Unique identifier for the pathway, GO term, or gene set.
Description: Name or brief description of the pathway, GO term, or gene set.
GeneRatio: Ratio of input genes associated with a given category (k/N), where k is the number of input genes in the category and N is the total number of input genes.
BgRatio: Ratio of background genes associated with a given category (M/N_bg), where M is the number of genes in the category and N_bg is the total number of genes in the background set.
RichFactor: Proportion of input genes mapping to a given pathway or category relative to the background (k/M). Higher values indicate stronger enrichment.
FoldEnrichment: Enrichment score calculated as (GeneRatio / BgRatio), representing how much more frequently the genes appear in the input set compared to the background.
zScore: Standardized score indicating the significance of enrichment, taking into account variance and effect size.
pvalue: Raw p-value from the statistical test assessing the enrichment significance. Lower values indicate stronger evidence for enrichment.
p.adjust: Adjusted p-value to control for multiple testing and reduce false positives.
qvalue: False discovery rate (FDR)-adjusted p-value, used to assess statistical significance while controlling for false positives.
geneID: List of input genes associated with the given pathway, term, or category.
Count: The number of input genes that are associated with the pathway or category.
