# Supplementary material for: Persistent epigenetic memory of SARS-CoV-2 mRNA vaccination in monocyte-derived macrophages
Source: Mol Syst Biol. 2025 Mar 25;21(4):2. doi: 10.1038/s44320-025-00093-6 (PMC11965535; doi:10.1038/s44320-025-00093-6)
Supplement: Supplementary file 9 — Source data Fig. 1 [file 44320_2025_93_MOESM9_ESM.zip › Fig. 1 CDEFGHI/MSB-2023-11820R_SourceDataForFigure_1.xlsx]

## Sheet: Figure 1
Figure:	1C				Figure:	1D				Figure:	1E				Figure:	1F
Variable:	IL-1β				Variable:	IL-1β				Variable:	IL-1β				Variable:	TNF
Unit:	pg/ml				Unit:	pg/ml				Unit:	pg/ml				Unit:	pg/ml
t0	t1	t2	t3		t0	t1	t2	t3		t0	t1	t2	t3		Untreated		SP-stimulated
18.3486	1134.63	1010.66	1875		1567.89	1450.69	5969.96	6358.7		209.633	23.8532	177.326	88.7681		t0	t2	t0	t2
9.17431	463.991	5387.1	4541.67		1505.28	1428.9	6495.97	512.681		59.633	86.4679	302.419	74.2754		93.3599	103.719	7078.57	25371.5
11.4679	617.248	5870.97	9094.2		1487.39	4842.05	6278.23	3815.22		84.1743	147.287	205.645	70.6522		5.99741	5901.24	295.238	13622.8
43.8073	57.1705	7520.16	1333.33		1540.6	3998.06	6213.71	6306.16		330.734	100.775	387.097	344.203		9.21106	4.37989	80.124	19278.5
9.40367	298.45	5608.87	11121.4		1366.97	5784.88	4370.97	7087.5		16.2844	213.178	196.774	99.1071		7.7955	84.7432	354.38	3131.09
8.7156	127.907	9350.81	8247.32		1435.32	3965.12	9133.06	2475		86.2385	385.659	544.355	72.3214		31.1187	18.1762	759.633	22641
8.94495	64.9225	8108.87	2292.86		1362.16	2911.82	7887.1	648.214		181.881	165.698	1370.97	141.964		18.1553	14.8756	7.71178	18459.8
9.17431	78.4884	6801.96	3920.54		1274.77	4187.98	9792.92	10923.2		57.7982	250	666.416	262.5
465.116	1156.01	564.759	9044.72		4469.96	5458.33	395.331	1427.75		97.8682	515.504	1183.58	86.0092		Figure:	1G
83.3333	441.86	4558.73	9732.8		1999.03	4998.06	4226.66	6395.64		221.899	1802.33	304.97	223.624		Variable:	IL-36
75.503	72.987	3345.63	1244.27		2061.24	100.671	3508.28	10930		153.523	142.785	309.488	137.615		Unit:	pg/ml
156.04	122.483	12420.4	2766.06		1221.48	851.51	10644.3	1424.31		274.329	60.403	708.764	72.2477		Untreated		SP-stimulated
270.973	2092.74	4041.24	13795.1		5260.07	1165.32	1976.85	13384.6		252.517	104.839	117.416	996.3		t0	t2	t0	t2
67.953	4286.29	15251.2	931.95		2401.01	5508.06	10580.2	239.64		657.718	145.161	1946.97	117.6		13.6541	12.6093	26.8001	45.047
1078.02	3659.64	13195.4	4092.46		4436.24	4545.18	5162.02	13910.5		468.121	273.343	798.427	5924.56		2.01945	22.5419	2.62893	43.9631
114.094	7380.27	13673.6	4848.37		1026.01	6650.6	8024.83	2023.67		77.181	180.723	143.034	144.23		11.9885	3.039	11.7662	38.3671
53.691	1635.54	3588.65	1934.91		187.919	5676.96	2805.17	1096.15		56.208	103.916	113.146	115.38		2.71999	11.3393	4.20201	40.4913
52.852	928.464	9751.91	1524.41		139.262	4859.19	8366.4	394.97		46.98	88.1024	358.652	108.73		10.9186	10.4038	19.5032	57.153
4596.77	8394.58	3786	4613.17		5584.68	10445.8	6347	1047.34		302.419	126.506	133.9	142.01		2.93442			82.7518
3625	1054.97	6611	7138.31		2733.87	953.313	3269	2012.57		137.097	117.47	89.81	1504.44
725.806	2351.66	4965	6803.25		2911.29	1204.07	3164	3503.7		104.839	1167.17	278.78	168.64		Figure:	1H
13793.9	1023.34	1247.9	3317.31		12293.9	702.56	646.008	2658.28		192.568	99.3976	272.479	219.67		Variable:	CCL3
11679.7	11987.8	8051.47	8050.3		4639.86	7179.73	7301.47	5116.86		150	115.541	2623.42	115.38		Unit:	pg/ml
12123.6	13412.8	2653.36	6866.68		9612.16	13291.2	1002.1	5078.22		405.405	452.027	341.912	196.56		Untreated		SP-stimulated
9429.73	13066.2	2445.38	5102.63		3668.92	9847.3	1545.69	4831.92		160.135	198.649	348.214	178.81		t0	t2	t0	t2
737.838	9349.64	1050.95	2845.97		2539.86	5740.94	2016.81	613.72		170.27	92.3913	1143.38	187.68		939.05	372.927	15818.4	71661.3
1189.86	9175.72	11542.1			1773.65	3519.93	8572.24			141.892	92.3913	113.065	279.65		626.666	14854.4	1166.14	31784.3
13002.5	1387.5	12612.4			11928.4	166.071	11568.5			469.221	179.464	148.869	179.65		244.777	198.246	538.857	25933.5
6508.79		12116.8			12116.8		4211.68			475.503		88.5678	66.37		353.101	308.862	1163.34	11831.1
969.643		896.985			1125		1206.03			104.464		81.0302	82.96		3398.58	522.44	3362.5	197473
521.617		12146.7			84.5865		9869.57			78.9474		103.261	142.7		184.537	288.156	73.3983	33249.7
2365.6		8247.32			296.053		2475			81.7669		272.321	97.9
78.9474		12205.8			155.075		8458.65			73.3083		5892.86	87.94		Figure:	1I
850		12950.2			483		5687.03			108		814.85			Variable:	CCL20
3325		8653.2			3743		4449.25			98		955.827			Unit:	pg/ml
		11870.3					6662.59					279.135			Untreated		SP-stimulated
		13057.3					5224.62					2281.02			t0	t2	t0	t2
		9135					5416.35					907.895			11.9668	3.73619	32.4399	188.262
		93					9943					320			0	22.7487	1.44233	94.6829
		1683					418					118			4.89729	0	7.85085	132.834
		9305.29					313					295			0.97472	8.26574	13.6075	608.883
		1774.22					7610.02					234.28			4.65845	6.46804	10.0506	269.346
							536.06					165.5			6.17621	3.00329	1.77195	82.4656
												735.07
