# Supplementary material for: Persistent epigenetic memory of SARS-CoV-2 mRNA vaccination in monocyte-derived macrophages
Source: Mol Syst Biol. 2025 Mar 25;21(4):2. doi: 10.1038/s44320-025-00093-6 (PMC11965535; doi:10.1038/s44320-025-00093-6)
Supplement: Supplementary file 10 — Source data Fig. 3 [file 44320_2025_93_MOESM10_ESM.zip › Fig. 3 BCDE/MSB-2023-11820R_SourceDataForFigure_3.xlsx]

## Sheet: Figure 3
Figure 3 B						Figure 3C						Figure 3D						Figure 3E
t1/t0	t2/t0	t3/t0	t4/t0	t5/t0		t1/t0	t2/t0	t3/t0	t4/t0	t5/t0		t1/t0	t2/t0	t3/t0	t4/t0	t5/t0		Promoter	Gene body	Distal
0.532827	1.80955	1.13243	0.937489	2.22404		1.15441	3.5882	1.10425	-0.308825	2.39762		0.142313	-1.0106	1.8038	-1.07828	2.34254		0.937489	-0.308825	-1.07828
0.248549	1.94679	1.09062	0.303283	1.07089		0.684162	1.21968	1.56942	0.075018	2.31588		-0.600701	1.26395	0.74148	-0.290747	2.37812		0.303283	0.075018	-0.290747
0.539726	2.02794	1.3548	0.683131	1.96485		0.499731	1.7842	1.37631	0.15209	2.59513		1.13443	1.03329	1.48544	0.569316	2.68537		0.683131	0.15209	0.569316
0.030758	1.6683	0.928133	-0.391361	2.18547		1.05976	1.3398	1.61788	0.297095	2.74803		0.562168	0.667919	1.29312	0.382763	2.48106		-0.391361	0.297095	0.382763
1.24399	1.97838	2.42798	0.18158	2.22356		-0.279215	2.07995	-0.009937	-0.786667	1.75011		0.648897	0.861089	1.93749	-0.837849	1.85249		0.18158	-0.786667	-0.837849
0.185971	1.22953	1.21754	0.123174	2.1828		-0.015148	0.500946	-0.202461	-0.200959	1.18337		0.450638	1.0937	1.08239	-0.128206	1.76182		0.123174	-0.200959	-0.128206
0.536647	1.93623	0.884579	0.702412	1.82335		0.451213	1.56096	1.51954	0.171794	2.39977		0.117879	1.09419	1.6664	-0.736258	2.38757		0.702412	0.171794	-0.736258
0.603589	2.0228	1.0916	0.760726	2.23819		2.09692	3.60791	3.44822	1.60986	4.54354		1.5311	1.46036	1.04989	0.631096	2.64845		0.760726	1.60986	0.631096
0.525275	2.09913	1.29082	0.746338	2.06132		0.616072	1.22796	1.20707	-0.127629	2.089		0.113237	0.20498	0.575344	-0.862972	-0.776163		0.746338	-0.127629	-0.862972
0.123451	-0.382907	0.96625	0.525754	1.66757		0.436794	1.35117	1.98955	0.146491	2.21351		0.569649	0.951616	1.94695	-0.314943	1.53128		0.525754	0.146491	-0.314943
0.554007	1.9174	1.32859	0.661591	2.20947		0.432557	1.26451	1.90101	0.263645	2.45606		0.473896	0.59697	1.7362	-2.05569	1.38812		0.661591	0.263645	-2.05569
0.131561	1.80176	0.425597	0.273866	1.65398		0.115753	1.94783	0.77091	0.524296	3.84389		0.628747	2.07576	2.99847	0.446516	-0.974133		0.273866	0.524296	0.446516
0.457932	2.10043	1.47246	0.251995	1.99056		-0.212386	-0.887576	0.07881	-1.60719	0.373898		1.0313	1.15942	1.35058	0.878204	2.08393		0.251995	-1.60719	0.878204
0.373567	1.8029	1.53384	0.471211	2.32835		1.05365	1.28007	1.67084	-0.636082	3.25703		0.465908	0.05529	2.46622	-0.342423	3.05561		0.471211	-0.636082	-0.342423
0.56228	1.79516	1.29612	0.845462	1.94765		2.56913	2.31054	3.26581	1.10101	3.3588		-1.04216	-0.515004	2.83929	-0.079361	-0.235001		0.845462	1.10101	-0.079361
0.656285	1.9828	1.30104	0.997071	1.90642		0.452814	1.22188	0.335055	0.411463	2.01943		-1.14663	-0.942864	-0.324618	-0.692406	1.44157		0.997071	0.411463	-0.692406
0.659442	1.74727	0.10158	0.689808	2.05683		0.670508	0.976841	1.54491	0.028171	1.89052		-1.22999	0.434375	1.70813	-0.599428	1.32892		0.689808	0.028171	-0.599428
0.63045	1.90435	1.25536	0.751426	2.08959		0.06681	1.78431	1.84713	-0.037729	2.26908		0.18154	1.30062	1.07383	0.403096	1.92862		0.751426	-0.037729	0.403096
0.747595	2.07041	1.04418	0.394906	2.75818		0.69133	1.01481	1.64725	0.01692	2.59103		0.164043	1.42893	1.10413	-0.000315	2.35596		0.394906	0.01692	-0.000315
0.600651	1.78748	1.38882	0.663604	2.12782		0.068876	1.37727	0.519194	0.001295	2.3031		0.432947	1.65232	0.72724	0.766328	1.83699		0.663604	0.001295	0.766328
0.682163	1.74987	1.10176	0.874853	2.47523		0.716343	0.055369	0.518119	-1.53377	2.68953		-0.722078	-2.01777	-2.05628	-1.62215	-2.73073		0.874853	-1.53377	-1.62215
0.43074	1.43494	0.459919	0.045747	1.54652		0.400759	1.95066	0.633008	0.501165	2.28453		-0.748015	-2.78032	-0.079689	-2.60831	0.135786		0.045747	0.501165	-2.60831
0.646142	1.79588	0.973053	0.715879	2.03633		-0.162511	1.47274	1.20203	-0.716399	1.44663		2.31701	2.37354	2.2527	0.339138	5.50335		0.715879	-0.716399	0.339138
1.41738	1.20603	3.23949	0.644849	2.86702		0.42455	1.97913	1.4121	0.253351	1.81219		-0.081237	1.827	1.93742	-0.115142	2.69504		0.644849	0.253351	-0.115142
0.479067	1.82577	1.2777	0.555493	2.13434		0.468342	1.40142	1.06584	0.877704	2.77605		0.018717	0.440927	1.30483	-0.178246	0.78181		0.555493	0.877704	-0.178246
0.531378	1.71915	0.189799	0.477521	1.63066		0.380912	1.41351	1.63624	-0.405276	2.02708		1.53114	2.4949	2.74084	1.6765	2.85108		0.477521	-0.405276	1.6765
0.466772	1.71489	0.804469	0.690611	1.92246		0.004566	1.41341	1.26289	-0.825237	2.53842		0.123925	1.94294	1.15218	0.257755	2.01671		0.690611	-0.825237	0.257755
-0.008129	1.1707	0.648	0.38202	1.62481		0.047071	-0.710692	1.92573	-1.52251	-6.58472		0.909679	-0.048649	0.000923	0.327203	2.06804		0.38202	-1.52251	0.327203
0.68531	1.779	1.2743	0.661208	2.39096		1.61667	2.31955	2.12716	1.22923	3.53149		-0.676244	0.7833	0.252339	-1.50605	-0.282119		0.661208	1.22923	-1.50605
0.530131	1.89111	1.03577	0.367621	1.99413		-0.053309	1.55315	0.654714	0.060472	1.66873		-0.019857	1.15115	0.828299	0.057901	1.87739		0.367621	0.060472	0.057901
-2.6933	-0.375543	-0.32868	-1.46418	0.021753		-0.081457	0.229274	-1.86119	-0.452212	2.9108		-0.669221	1.30309	1.16542	0.268925	1.96205		-1.46418	-0.452212	0.268925
0.570238	1.85091	1.29023	0.817126	1.73576		-0.18403	-0.39265	1.15345	-0.356947	2.04457		0.595105	2.0823	0.325655	0.622974	1.86152		0.817126	-0.356947	0.622974
0.911127	2.11529	1.24559	0.879617	1.83701		0.272849	1.8411	1.21822	0.013192	2.32877		0.377273	1.58794	1.36813	0.191572	2.85207		0.879617	0.013192	0.191572
0.688196	1.76386	1.38952	0.902497	1.76625		-0.258629	0.491197	0.201438	-1.43793	2.81536		0.262357	1.19477	1.37126	0.280291	3.05134		0.902497	-1.43793	0.280291
-0.05344	1.22148	0.908043	0.388901	1.56862		0.123193	0.222917	-1.05822	-0.049197	2.82015		0.922698	1.15043	2.08961	-1.48056	2.56716		0.388901	-0.049197	-1.48056
0.955636	2.29963	1.10642	0.593301	2.02404		0.7851	1.36292	2.28642	1.34482	-1.71342		0.079256	0.50257	-4.36956	-2.84035	-0.657479		0.593301	1.34482	-2.84035
0.700349	1.67718	0.906752	0.622127	1.85253		-1.8714	1.15123	-1.51729	0.739606	2.86262		-0.788247	1.45659	-0.369812	1.03043	1.5445		0.622127	0.739606	1.03043
0.318381	1.83835	1.40826	0.648817	1.91725		0.640331	1.15919	1.50346	-0.038454	1.8461		0.368117	1.31448	1.56438	0.137727	2.01421		0.648817	-0.038454	0.137727
0.637905	1.25581	2.43412	0.688249	1.00943		1.32588	2.75253	0.425353	-0.927989	2.55375		-0.39738	0.654315	0.360063	-0.240077	2.02174		0.688249	-0.927989	-0.240077
0.814165	1.26749	0.678969	-0.357204	1.60505		0.984911	2.39856	2.55216	0.978997	2.98163		0.676312	1.30491	1.46556	0.097248	2.32647		-0.357204	0.978997	0.097248
0.714033	1.94924	1.18547	0.90761	2.01535		0.31221	1.9722	1.88496	0.370932	1.77738		0.514988	1.70717	1.4945	0.365353	2.10831		0.90761	0.370932	0.365353
0.607481	1.94104	1.41822	0.613532	1.93395		0.665288	1.71418	1.4272	0.990524	2.33417		-0.704104	0.459007	-1.16286	-0.935101	1.90617		0.613532	0.990524	-0.935101
0.406572	1.98249	1.06931	0.778151	2.04122		1.08888	0.97377	0.710993	-0.096158	1.2053		0.594612	0.187301	1.14288	-1.14874	1.49402		0.778151	-0.096158	-1.14874
0.738958	1.92755	2.54612	0.907445	2.55748		0.151463	1.48649	1.00296	0.376341	2.45251		-0.567903	0.300499	1.72364	0.160254	2.8717		0.907445	0.376341	0.160254
-0.327713	0.920096	1.01769	-0.252322	1.03001		0.363367	0.2468	-3.19951	0.753101	3.53926		-0.54189	1.73243	2.70491	-0.688221	2.10739		-0.252322	0.753101	-0.688221
0.79643	1.98305	1.65355	0.897153	2.29712		0.127192	1.16314	-1.66975	-0.297862	3.19694		-0.674082	0.597327	0.594377	0.05097	2.35969		0.897153	-0.297862	0.05097
0.558136	1.85906	0.834431	0.521807	1.9		0.684788	2.12358	1.89884	0.325808	1.90074		-0.054789	1.48886	1.58812	-0.104066	1.72653		0.521807	0.325808	-0.104066
0.626165	3.46458	1.81463	1.0845	3.89873		0.823144	1.39426	1.49048	0.007911	2.25303		-1.27863	1.09314	1.35032	-3.25115	-3.63777		1.0845	0.007911	-3.25115
0.531151	1.82877	0.924947	0.787898	1.91448		0.524524	1.73058	1.30402	0.569714	2.78493		0.415355	0.511999	1.38883	-0.921481	2.81544		0.787898	0.569714	-0.921481
0.556761	1.7539	1.04412	0.729078	1.93391		-0.132704	1.1093	1.28799	0.107447	1.95654		0.308353	0.224604	0.846578	0.228967	0.662711		0.729078	0.107447	0.228967
0.323153	2.11344	1.12548	0.2494	1.86409		0.455528	1.58742	1.75972	0.064702	2.56729		0.178571	1.22651	1.00625	0.076537	2.52726		0.2494	0.064702	0.076537
0.772779	2.05939	1.2997	0.706812	2.05293		0.928048	0.929307	1.23931	-0.070915	2.15372		0.014804	0.746601	1.92629	-0.376089	1.40989		0.706812	-0.070915	-0.376089
0.58197	2.03765	1.02157	0.841675	1.9685		0.547639	1.82473	2.11278	0.374497	2.54557		-0.781241	0.609606	1.07411	-0.841493	1.35483		0.841675	0.374497	-0.841493
0.330292	1.88147	0.888205	0.474055	1.96899		-1.6457	1.49287	1.24091	-0.34244	0.027507		1.28679	1.95211	2.41575	0.037566	2.41718		0.474055	-0.34244	0.037566
0.558211	1.93487	1.14554	0.634316	1.86251		1.52299	0.42007	1.26981	1.43484	3.31743		0.790613	-1.0292	2.44293	-1.36944	1.59463		0.634316	1.43484	-1.36944
0.744086	2.22361	2.26194	0.134039	1.86435		0.384846	2.02983	1.21465	0.678454	1.84849		1.65339	1.40586	2.19463	0.779941	2.48542		0.134039	0.678454	0.779941
0.876331	1.74499	0.842556	-0.260112	1.944		-0.331312	1.5147	1.54308	0.21944	1.91374		-0.646925	-0.098917	0.340239	-0.543667	1.35699		-0.260112	0.21944	-0.543667
0.378585	-7.09571	-0.21629	0.668707	4.5442		0.164532	1.52266	0.728061	-0.236245	1.99194		0.983216	1.57075	0.977676	0.18923	1.97899		0.668707	-0.236245	0.18923
0.540354	1.93011	1.06901	0.536821	1.98035		-0.336684	1.41202	1.51078	0.704704	2.40413		0.199579	1.98687	1.91726	0.359611	2.62086		0.536821	0.704704	0.359611
0.407434	1.75879	0.752134	0.530792	2.1275		0.345541	1.34044	1.45426	0.118043	2.25357		-1.00013	1.07651	1.39971	-0.312296	1.76265		0.530792	0.118043	-0.312296
0.596178	1.78774	0.96386	0.534484	1.82527		0.632744	2.07156	2.31172	0.532921	2.60304		0.554951	0.875959	0.593616	0.4404	1.89263		0.534484	0.532921	0.4404
0.660356	1.83327	1.08583	0.638898	1.73068		0.549071	1.61021	1.47805	0.164704	2.33765		0.930951	2.04158	1.48396	0.618452	2.74116		0.638898	0.164704	0.618452
0.405457	1.63249	0.866323	0.185713	1.598		0.361104	1.19444	1.94098	-0.271834	2.26703		0.171195	1.22354	1.45635	-0.332581	1.86293		0.185713	-0.271834	-0.332581
0.167429	1.85829	2.83784	0.498687	3.32896		-1.33778	0.59216	1.31508	-0.179707	0.473971		1.68867	0.784464	3.31707	0.315531	3.19213		0.498687	-0.179707	0.315531
0.624503	2.36661	1.23657	0.723012	2.09733		0.398042	1.63571	1.4679	0.158652	2.2181		0.802359	1.87235	2.47356	-0.968849	1.93357		0.723012	0.158652	-0.968849
0.651271	1.67414	1.9691	0.546479	2.42068		-0.004732	0.709803	1.46341	0.252922	2.29299		0.327958	1.75584	1.13918	-0.657013	1.48346		0.546479	0.252922	-0.657013
0.722594	2.10112	0.989395	0.618545	2.63701		0.685506	1.88792	1.49642	0.166862	2.64316		1.43282	0.803318	2.70875	1.64708	2.93248		0.618545	0.166862	1.64708
0.460204	1.98647	0.743793	0.639336	2.1895		0.254244	1.63007	1.56201	0.783571	2.38725		1.25019	1.49949	3.47124	1.16822	2.79139		0.639336	0.783571	1.16822
1.05088	1.44771	0.139325	0.522834	2.15462		0.695651	1.85901	1.48158	0.444842	1.80231		0.482358	1.15073	2.34713	-0.818354	2.53455		0.522834	0.444842	-0.818354
2.01924	1.37456	0.944645	-0.083596	2.68956		0.134919	1.8989	1.35897	0.617998	1.57456		0.415435	0.711388	-0.303636	-0.101096	0.589742		-0.083596	0.617998	-0.101096
0.682499	1.8361	1.01821	0.777866	2.01166		0.436193	1.23585	2.67031	0.113107	2.4993		0.440859	1.08057	1.50181	0.08521	2.06555		0.777866	0.113107	0.08521
0.811519	1.9956	1.85283	0.740427	2.16475		0.821088	1.57183	1.9258	0.111033	1.73138		0.36385	0.47642	2.09036	0.709849	1.90501		0.740427	0.111033	0.709849
-0.069309	1.74056	1.00379	0.034487	1.48735		1.16856	1.79266	1.11881	0.634777	2.91943		1.75983	2.7097	2.34744	1.55078	3.0729		0.034487	0.634777	1.55078
0.054816	1.93839	1.34314	0.480677	2.39525		-0.788374	0.595006	-1.55967	-0.547864	3.41059		1.15997	2.3567	1.43104	0.980652	2.47948		0.480677	-0.547864	0.980652
0.520614	1.81653	1.00797	0.540249	1.94608		-0.193469	0.36949	1.39181	-2.25729	2.87952		-0.087216	0.623922	2.1425	0.052097	2.46609		0.540249	-2.25729	0.052097
-0.270922	0.71578	0.491071	0.003069	1.57432		1.00473	1.69494	1.97487	0.968869	1.94734		0.6148	-0.072291	0.087415	-0.303517	2.05089		0.003069	0.968869	-0.303517
0.608434	2.07436	1.91636	0.880317	2.40088		0.711571	0.365825	0.161386	-0.862328	1.24631		0.537276	1.86169	2.06225	-1.91827	2.66291		0.880317	-0.862328	-1.91827
0.116889	2.24667	2.61352	0.224079	2.01136		-0.511617	0.437865	-0.702437	-0.92306	1.54838		0.625991	1.71628	0.911409	0.423639	2.3809		0.224079	-0.92306	0.423639
0.517244	1.89608	1.31147	0.787356	1.93795		0.559041	1.8336	2.09905	0.169099	2.36352		0.107218	0.70321	0.422943	-1.09414	2.39501		0.787356	0.169099	-1.09414
0.509373	1.82977	0.922734	0.433125	1.52855		-0.370955	1.66376	1.57962	0.758841	2.1901		-0.55974	0.682106	0.808857	-0.735914	2.22533		0.433125	0.758841	-0.735914
0.790175	-0.010126	3.8317	1.42226	2.60774		0.384734	1.28699	1.08924	0.078972	2.00269		0.763411	1.3771	1.26434	0.251587	2.34865		1.42226	0.078972	0.251587
0.766125	1.78567	1.20357	0.703403	1.92522		0.171782	1.26227	1.66303	-0.277075	2.41558		-0.590482	1.08774	1.10128	-3.64126	0.276563		0.703403	-0.277075	-3.64126
0.513685	1.11311	3.85424	-2.60545	1.5305		0.619637	1.10101	0.894709	-0.37513	2.31222		0.820559	0.470673	0.48653	-0.928335	-0.42564		-2.60545	-0.37513	-0.928335
0.385296	1.65165	1.07905	0.588174	1.66988		1.15723	1.43192	1.03774	-0.059413	2.03126		0.244712	0.775436	0.967767	-0.391851	1.70913		0.588174	-0.059413	-0.391851
0.729665	1.91165	1.2155	0.741355	2.10862		-0.652093	1.92658	2.23889	-0.442163	2.85941		0.733543	0.40351	2.56842	-2.14039	2.09173		0.741355	-0.442163	-2.14039
1.21205	2.46292	2.05108	1.34383	2.16115		2.01124	2.26633	3.23726	-0.979709	3.33072		5.89128	5.59783	6.96727	3.99982	0		1.34383	-0.979709	3.99982
0.737839	1.49323	0.082315	0.357255	1.41746		1.015	-0.008999	1.55386	0.745509	3.80172		0.236054	1.25846	1.45005	0.381973	2.2419		0.357255	0.745509	0.381973
0.067082	1.27851	1.35833	-0.154026	2.20213		0.627884	1.20346	1.34939	0.171543	1.70419		0.780992	1.4718	0.459281	0.791331	1.99943		-0.154026	0.171543	0.791331
0.46169	1.51415	0.781786	0.386973	1.92606		0.647154	1.66955	1.67113	0.266437	2.28059		-0.058018	1.61941	0.712082	0.124114	1.97638		0.386973	0.266437	0.124114
0.52538	2.09413	1.16107	0.806836	2.12505		0.518753	1.29659	0.786601	0.213873	2.48231		0.172581	1.59629	0.546874	0.257352	2.34213		0.806836	0.213873	0.257352
0.361368	1.68331	0.729274	0.600088	1.88288		0.544015	1.98294	1.88864	0.791592	2.5733		0.864106	2.02622	1.46294	0.533931	3.09058		0.600088	0.791592	0.533931
0.513092	1.68233	0.837989	1.14355	1.92125		-0.065628	1.27227	1.14046	0.442076	2.62115		0.099756	1.63277	1.80372	1.53219	3.18248		1.14355	0.442076	1.53219
0.646236	1.74473	1.29634	0.640975	1.8913		-2.14641	-0.064665	1.6244	-0.697141	1.83603		0.395774	1.55054	1.2061	0.322846	2.59226		0.640975	-0.697141	0.322846
2.90795	2.26183	2.22781	1.18689	2.30927		0.286819	0.737414	1.11614	-0.145541	2.32131		-0.16265	1.72017	0.982447	-1.19121	0.925369		1.18689	-0.145541	-1.19121
0.557639	1.81032	1.09202	0.503498	1.91142		0.12243	1.71745	3.15347	0.156389	2.82034		0.524411	1.15741	2.03355	0.358433	2.19818		0.503498	0.156389	0.358433
0.707908	1.94644	1.39183	0.474508	2.28157		0.26592	-0.495098	3.65145	0.327492	1.75694		-0.017098	1.41673	0.4918	0.027397	1.5877		0.474508	0.327492	0.027397
0.524362	1.95737	1.23102	0.567036	1.75714		0.879238	2.06272	2.064	1.1942	2.56078		1.12147	1.87961	2.09151	0.827061	2.69676		0.567036	1.1942	0.827061
0.576407	2.19964	1.4203	0.747585	1.95341		0.3076	1.18229	1.37399	0.181941	1.57861		0.24779	1.38039	1.35864	-0.748088	2.41636		0.747585	0.181941	-0.748088
0.536683	1.91406	1.10312	0.594867	1.86159		0.980507	1.8206	0.590404	0.157546	2.89575		0.717916	1.48073	1.54806	0.357761	2.53399		0.594867	0.157546	0.357761
0.322473	1.43131	0.54194	-0.397632	1.8279		-1.07051	0.571575	-0.542231	-2.14683	-1.36877		-0.343097	0.891616	0.919396	-0.821932	2.23143		-0.397632	-2.14683	-0.821932
2.43183	-0.68401	-0.175928	-6.85037	1.53707		0.42815	1.86491	1.53647	0.649515	1.99852		0.161344	1.1677	2.34741	-0.076973	2.63197		-6.85037	0.649515	-0.076973
1.39562	0.362105	0.479716	-3.67798	1.4592		1.28864	1.00877	2.66088	0.12271	1.22221		0.96073	1.86843	1.83818	0.597205	2.95195		-3.67798	0.12271	0.597205
0.297877	1.75218	1.83018	0.192335	1.58061		0.215248	1.53552	1.79915	-0.254199	2.48463		0.242835	1.84617	0.85698	0.715008	2.7941		0.192335	-0.254199	0.715008
-0.868746	1.91203	1.33707	0.417932	1.33894		0.266175	1.08275	1.30845	0.406814	2.10506		0.588057	2.11002	1.86138	-0.089807	2.63752		0.417932	0.406814	-0.089807
0.352496	1.83791	1.1304	0.478507	1.77962		0.623774	1.72107	1.12324	0.651113	2.18652		2.26752	1.89956	3.38148	1.09152	2.96275		0.478507	0.651113	1.09152
0.692338	1.67342	0.873656	0.582443	1.85863		0.767024	2.08341	1.08504	0.930172	1.95434		0.464197	1.05987	0.886666	-0.078493	1.98893		0.582443	0.930172	-0.078493
-0.181326	2.06681	1.22239	0.697857	2.35418		0.760977	1.77173	1.99442	-0.476113	2.4316		-0.180335	1.60548	1.34281	0.072953	2.50961		0.697857	-0.476113	0.072953
0.151355	1.92057	1.09818	0.952315	1.85442		0.403123	1.05737	1.12533	0.568543	1.39453		0.842501	1.34649	0.867376	-0.264584	1.13629		0.952315	0.568543	-0.264584
0.240133	1.60862	1.08376	-0.021778	1.53245		0.117479	1.21797	1.43322	-0.430344	2.3702		0.495383	1.99014	1.77329	0.601196	1.82388		-0.021778	-0.430344	0.601196
0.228071	1.8182	0.4076	0.021743	1.2808		-1.26519	-2.56597	1.26339	1.2889	2.50338		0.514733	1.97534	1.47485	0.613989	1.16705		0.021743	1.2889	0.613989
0.617094	1.88271	0.993622	0.794306	1.99281		1.01028	1.38947	1.90778	1.04418	2.25929		0.491645	1.80848	1.75618	-0.293106	2.84656		0.794306	1.04418	-0.293106
0.435586	1.93471	1.17714	0.545271	1.98965		0.745081	1.52585	1.09036	0.11682	2.94589		-0.340365	0.964973	1.4565	-1.38255	2.11729		0.545271	0.11682	-1.38255
-0.181326	2.06681	1.22239	0.697857	2.35418		0.416074	1.57407	1.41356	0.147264	2.50617		-0.25558	-0.323397	0.710524	0.024309	1.2438		0.697857	0.147264	0.024309
0.516839	2.01522	0.733837	0.516768	1.70347		-0.577734	1.62976	-1.28811	-0.490727	2.34388		0.847406	2.3384	1.61594	0.877417	3.12273		0.516768	-0.490727	0.877417
0.413626	1.9073	0.940487	0.595776	1.75815		0.289095	1.31022	1.89834	0.266157	2.70307		1.12802	2.26372	1.65589	0.459975	2.49943		0.595776	0.266157	0.459975
0.578988	1.79661	1.09597	0.482926	1.8872		-0.798083	-0.2955	1.0216	-1.01285	1.71443		-0.090595	1.38944	1.81343	-0.751411	3.09539		0.482926	-1.01285	-0.751411
0.629451	1.72578	1.52913	0.199621	2.83026		0.147602	0.933507	0.41141	-0.158511	2.26759		1.80247	0.427307	3.06839	0.115737	2.68448		0.199621	-0.158511	0.115737
-0.000677	0.609639	1.55158	0.605951	2.85405		-1.06168	2.15496	-0.68198	0.017626	-0.584148		0.931809	0.646628	1.41244	0.34173	2.36797		0.605951	0.017626	0.34173
0.50483	1.87984	1.21425	0.59924	1.99491		-0.037776	1.01862	0.833968	-0.182271	1.79961		1.02831	-1.07878	-0.55411	-2.93755	1.23202		0.59924	-0.182271	-2.93755
0.527307	1.77974	1.04423	0.543811	1.88619		1.02962	-0.183036	2.82311	0.557679	4.10525		-1.04205	-0.609533	1.882	-0.312166	0.578599		0.543811	0.557679	-0.312166
0.176565	1.57744	0.884298	0.094816	1.11569		0.406114	1.71877	1.8254	0.236431	2.44517		-0.986314	0.50571	1.52419	-0.508224	1.28955		0.094816	0.236431	-0.508224
0.492015	1.9558	1.44294	0.379814	2.02842		0.869703	1.34209	2.45806	0.119823	2.31652		2.02618	2.28736	-1.13696	-1.39771	2.70417		0.379814	0.119823	-1.39771
1.87418	2.46543	2.8431	0.545216	3.25783		0.121236	1.08388	1.53616	0.537548	1.01733		0.701101	1.6634	1.32026	0.676459	2.83582		0.545216	0.537548	0.676459
-0.962639	-2.78156	0.716714	-1.52568	1.4992		-0.1145	0.813327	1.32766	-0.389641	2.07713		0.559085	1.79322	1.32615	0.309676	1.83984		-1.52568	-0.389641	0.309676
0.314205	1.94343	0.764073	0.449725	1.55188		2.02141	0.601061	0.169465	0.963403	3.64969		1.6329	2.14755	4.70015	-0.307994	3.61431		0.449725	0.963403	-0.307994
0.38223	1.76064	0.938787	0.433444	1.93911		0.771785	1.56376	1.50264	0.666281	2.53506		0.508776	1.33662	1.96347	0.451935	2.36365		0.433444	0.666281	0.451935
1.35512	2.58373	1.57252	2.36755	4.20467		1.48759	1.23484	2.20975	0.80855	2.70381		1.06488	0.543054	1.42822	0.234252	1.48211		2.36755	0.80855	0.234252
0.429998	1.7948	1.10556	0.323486	2.09165		-0.595007	0.247124	-2.94862	-0.795092	2.11575		0.381821	0.786417	2.56124	0.204741	1.85172		0.323486	-0.795092	0.204741
0.450664	1.73666	0.964243	0.507968	1.5903		-1.34524	-0.72109	0.125327	-4.33684	0.650182		0.580973	1.17186	-0.129065	0.332853	0.336327		0.507968	-4.33684	0.332853
0.504711	1.99271	0.944125	0.590961	1.71583		1.38825	1.61869	1.96711	0.83646	2.00809		-0.06103	0.392575	1.52932	-0.706223	0.772865		0.590961	0.83646	-0.706223
0.570262	1.80935	1.09429	0.692639	1.96252		0.045984	-0.855471	-0.423838	-0.816488	2.60615		0.055057	-0.008317	2.76674	0.806088	0.36214		0.692639	-0.816488	0.806088
0.552485	1.90735	1.19281	0.77173	2.24027		0.21298	1.10569	1.18051	-0.134372	2.3394		0.366945	1.70153	1.12204	-0.111852	2.60356		0.77173	-0.134372	-0.111852
0.602363	1.81429	1.07977	0.751992	2.05807		0.251814	1.27592	1.22329	0.178036	2.132		0.679091	0.683689	0.60709	-0.054975	2.95516		0.751992	0.178036	-0.054975
0.97184	1.95938	1.14288	0.742663	2.01482		0.762874	0.635483	2.23244	-0.160402	2.21723		0.35909	0.971863	1.13334	0.403801	1.79938		0.742663	-0.160402	0.403801
0.552485	1.90735	1.19281	0.77173	2.24027		1.08422	2.43246	2.57817	1.01565	3.77933		0.708696	1.4734	1.65302	-0.167284	2.55867		0.77173	1.01565	-0.167284
0.71593	1.86716	1.81122	0.940468	2.36555		0.078599	1.10013	1.24706	-0.713408	1.83517		-0.073045	1.19527	0.527617	0.423721	2.47314		0.940468	-0.713408	0.423721
0.641911	1.85025	1.30309	0.916346	2.29351		0.300703	0.292	0.926938	-0.230405	1.09578		0.511581	1.6806	1.16844	0.978313	2.016		0.916346	-0.230405	0.978313
0.540297	1.76892	1.02202	0.695826	1.98546		-0.098252	0.919105	1.21376	-0.547706	2.58901		-0.555933	0.675728	-0.816198	-0.498996	1.93609		0.695826	-0.547706	-0.498996
0.58266	1.87956	1.27081	0.850525	2.14983		0.934684	-0.271356	0.259717	0.833138	1.8535		-0.190145	0.487825	1.44006	-0.952284	0.911609		0.850525	0.833138	-0.952284
-0.009037	2.12745	-0.604842	0.43727	3.22756		0.65117	0.606046	1.90971	-0.021091	2.64175		0.340227	1.30028	1.89824	0.180116	2.15283		0.43727	-0.021091	0.180116
0.771796	1.95909	1.418	0.885334	1.97698		0.122595	2.38758	2.61559	1.28043	0.936181		0.279826	1.5872	1.25138	0.05736	2.68186		0.885334	1.28043	0.05736
0.753535	1.88359	1.08308	0.809254	2.03726		-0.036156	0.262337	1.55033	-0.043458	1.36297		-1.94877	-4.63619	-1.47345	-3.3677	-5.62169		0.809254	-0.043458	-3.3677
0.170356	1.7387	0.308148	0.14391	1.92784		0.517261	1.65421	1.12548	0.338914	2.58675		-0.726116	1.44711	2.22665	0.330752	-0.57809		0.14391	0.338914	0.330752
0.386424	2.02104	1.11637	0.93938	2.15031		0.074148	0.969247	1.09143	-0.699304	1.01199		0.327884	1.0137	1.01187	0.04686	1.76472		0.93938	-0.699304	0.04686
0.632744	1.78971	1.43578	-0.477545	2.43884		0.66557	0.915809	1.03695	-0.262095	2.74557		0.656154	1.50362	1.11973	0.351572	2.55579		-0.477545	-0.262095	0.351572
0.517939	2.40419	1.38088	0.701708	2.12493		0.441766	0.202627	1.38836	-0.717917	2.43844		0.471078	1.83971	0.157535	0.73773	3.27546		0.701708	-0.717917	0.73773
0.588637	1.74829	0.912991	0.544079	1.99597		0.91222	1.43055	3.38539	-1.66112	2.57757		2.34314	3.76547	5.16287	1.10678	5.86783		0.544079	-1.66112	1.10678
0.599355	1.81254	1.02194	0.5317	2.02918		0.440513	0.232377	1.05153	-0.461767	1.9961		0.474448	1.93351	1.26866	0.559066	2.31172		0.5317	-0.461767	0.559066
0.632744	1.78971	1.43578	-0.477545	2.43884		-0.034029	2.59552	2.72815	1.09511	4.46427		-1.5459	0.12372	-0.364875	-1.81797	0.122129		-0.477545	1.09511	-1.81797
0.725968	2.08233	1.23028	0.704803	2.3397		0.110389	1.18625	0.62076	-0.394754	0.535095		0.687527	1.56797	1.16217	0.312515	2.35847		0.704803	-0.394754	0.312515
0.570174	1.42337	1.12584	0.592721	2.12912		0.449533	1.47843	1.021	0.510609	2.05797		-2.93858	-1.61719	1.802	0.482303	1.40302		0.592721	0.510609	0.482303
0.881796	1.93159	1.11848	0.732478	2.22493		0.992544	1.57614	0.462616	-0.499951	3.4009		-1.51116	0.879511	1.58295	-3.69489	2.62884		0.732478	-0.499951	-3.69489
0.387176	1.93734	1.20881	0.152118	1.708		0.477988	1.36855	1.29317	0.32642	2.45564		1.82513	1.00099	2.63559	-0.204406	3.58154		0.152118	0.32642	-0.204406
0.52213	1.83808	1.41308	0.825101	2.06282		0.180879	1.75914	0.712069	0.110971	2.37001		1.34382	1.50022	2.00923	0.807869	2.72497		0.825101	0.110971	0.807869
0.297726	1.6659	1.42806	0.320065	1.54656		1.59756	1.1748	1.98963	0.152435	1.54686		0.599135	0.980069	1.68905	0.168326	1.68453		0.320065	0.152435	0.168326
0.570174	1.42337	1.12584	0.592721	2.12912		0.207991	-0.061901	1.53612	1.93193	-0.141016		0.808688	1.60643	1.74121	0.17345	1.65384		0.592721	1.93193	0.17345
0.461534	1.70887	1.03838	0.369273	1.74046		0.831835	1.491	1.00266	1.04729	3.52515		0.617007	1.00516	2.09022	0.031999	2.62655		0.369273	1.04729	0.031999
0.521959	1.69101	1.06074	0.489635	1.67527		0.823472	2.28344	1.78309	0.509142	2.90998		0.311839	0.797484	0.439802	-0.213375	1.91173		0.489635	0.509142	-0.213375
0.24959	1.64346	0.975736	0.4971	1.86946		0.522707	1.70279	0.887195	-2.62213	2.94525		0.230705	1.22497	0.432049	0.177855	2.03357		0.4971	-2.62213	0.177855
0.626986	2.28678	1.95051	1.07305	2.10758		0.149133	0.21665	1.16336	-0.647755	1.97187		2.97416	2.9947	5.86185	1.61745	4.49874		1.07305	-0.647755	1.61745
0.370815	1.88953	1.11691	0.716841	1.61821		0.568055	1.77743	0.982503	0.586009	1.85716		0.887468	1.58462	1.19359	0.058547	2.42615		0.716841	0.586009	0.058547
0.867352	2.10406	1.04739	-0.329432	2.36795		0.158006	0.80953	0.538666	-0.268875	1.1453		0.110981	1.09617	2.06533	0.215385	2.4835		-0.329432	-0.268875	0.215385
0.45679	1.99203	1.13585	0.51229	1.93888		-0.138541	1.23809	1.40301	0.411715	2.10298		0.364288	1.89621	1.42958	0.70396	2.77604		0.51229	0.411715	0.70396
0.624679	1.85145	1.17342	0.883019	2.25594		0.54975	1.22189	2.12124	0.038276	2.16593		0.853512	0.870373	2.32193	0.183406	1.94558		0.883019	0.038276	0.183406
-0.63643	-0.13364	2.29781	0.113099	2.03551		0.512678	1.18794	1.87809	0.410002	2.22601		0.510461	1.34685	1.82291	0.297405	2.27885		0.113099	0.410002	0.297405
1.4088	2.80173	2.92622	1.1934	2.92103		0.495992	1.84427	1.54389	0.396591	2.50893		1.02061	2.01693	2.67693	0.883926	1.65099		1.1934	0.396591	0.883926
0.570453	1.75168	1.66549	0.744802	2.91244		-0.338272	0.687109	0.490125	-0.745187	1.53225		-0.064948	1.89678	1.1972	0.497423	2.09721		0.744802	-0.745187	0.497423
0.179143	1.42871	2.07544	0.570802	2.14465		0.692555	0.566866	1.83986	0.023853	2.93674		0.373864	1.42975	0.984973	-0.183384	2.09999		0.570802	0.023853	-0.183384
-0.444815	2.04499	3.12837	0.161097	2.56334		-0.830033	0.229788	3.61623	-1.1805	1.95668		0.486605	2.18399	1.47804	0.499242	1.51268		0.161097	-1.1805	0.499242
0.605108	1.79147	0.929136	0.756416	1.96766		0.152921	1.33896	0.570706	0.132062	1.78313		0.349247	0.848602	1.31182	0.355027	2.09602		0.756416	0.132062	0.355027
0.472067	0.985549	0.145453	0.695703	1.91254		0.316382	1.24704	0.988536	0.107025	2.87376		0.514002	1.39527	1.75316	0.575683	2.23815		0.695703	0.107025	0.575683
1.11178	2.226	1.41248	0.79465	3.25126		5.20706	3.77303	7.64677	1.86024	4.94402		1.04618	2.06236	2.34363	0.815258	2.78273		0.79465	1.86024	0.815258
0.250219	1.55938	1.16502	0.133808	1.64696		0.328231	1.04916	1.53782	-0.131625	1.97136		-0.519879	-0.269745	3.10375	-0.929373	2.1784		0.133808	-0.131625	-0.929373
0.683436	1.75297	1.10622	0.467666	1.74239		0.213467	1.56822	1.2224	-0.2608	2.00977		0.72352	1.522	1.17517	0.26689	2.52943		0.467666	-0.2608	0.26689
0.641387	1.83019	1.02348	0.695362	1.89991		-0.338272	0.687109	0.490125	-0.745187	1.53225		0.568207	-0.105496	0.914572	0.021509	-0.720232		0.695362	-0.745187	0.021509
0.111661	1.51788	1.12574	0.137576	2.17566		-0.731329	0.828307	2.46361	-0.443845	2.37255		1.18515	0.528883	3.52724	0.077304	1.34195		0.137576	-0.443845	0.077304
0.664149	1.68306	0.981093	0.16324	1.10047		1.1461	1.76065	3.62068	1.12705	3.30906		-0.412055	0.666868	0.922863	0.035317	1.67836		0.16324	1.12705	0.035317
-0.07499	0.818797	0.839504	0.849388	1.92061		0.372457	1.44537	1.10544	0.060245	2.08226		0.275837	0.848574	1.10406	-0.179949	1.55373		0.849388	0.060245	-0.179949
0.555816	2.17242	1.60731	0.578373	2.12246		-0.255442	1.42328	1.13177	0.316906	2.47165		0.378244	1.676	1.73931	0.450099	2.56883		0.578373	0.316906	0.450099
0.608135	1.67197	1.06906	0.794921	2.13328		0.339221	1.20392	1.47695	0.092052	2.1786		0.282866	0.537204	1.80482	-0.56462	1.13583		0.794921	0.092052	-0.56462
0.483499	1.91558	1.00182	0.596536	1.99834		2.92265	2.82293	3.40841	1.71982	3.46566		0.775223	0.793679	0.666851	-0.346455	0.899674		0.596536	1.71982	-0.346455
0.697292	2.06876	1.2519	0.769565	1.95436		0.592649	1.322	1.19241	-0.181685	1.76726		1.35341	-0.435515	2.90591	-5.68781	-1.62579		0.769565	-0.181685	-5.68781
0.353739	1.92189	1.39393	0.383856	1.78857		0.159373	1.55521	1.8492	-0.230572	2.82624		0.72067	1.69219	2.67421	-1.70147	2.77972		0.383856	-0.230572	-1.70147
0.650343	1.79652	1.22148	0.781359	1.87731		1.24663	1.25451	1.61435	-0.365267	2.96796		-0.492626	0.499149	0.28001	-0.025813	2.17715		0.781359	-0.365267	-0.025813
0.550564	2.12532	1.22439	0.948771	1.94312		-0.112283	0.88279	0.681144	-0.715358	1.98428		1.2631	0.528881	-0.434554	0.798795	2.59532		0.948771	-0.715358	0.798795
0.76387	2.13641	1.13646	0.931295	2.19677		-0.895746	0.768226	0.69444	-0.716991	-0.008993		0.08558	1.06374	0.306282	0.687876	1.00388		0.931295	-0.716991	0.687876
0.89721	2.11709	0.901396	0.993304	2.07885		0.406297	1.39828	1.03934	0.319742	2.23362		0.876592	1.3116	1.56438	0.356825	2.61416		0.993304	0.319742	0.356825
0.597124	1.63767	1.7882	0.50087	2.17395		0.644365	0.286243	1.06376	-0.461748	0.378191		-0.832915	-0.990866	-0.897488	-0.408944	1.2823		0.50087	-0.461748	-0.408944
0.791217	2.12386	1.14558	0.932439	2.34548		-0.914421	0.802664	2.66905	-0.239959	0.15126		0.111092	0.522324	2.12867	-0.50997	2.70307		0.932439	-0.239959	-0.50997
0.55196	1.65461	0.962673	0.441198	1.70293		0.597964	1.52593	1.42896	0.414935	2.36		2.10273	1.43969	3.1237	1.255	2.85829		0.441198	0.414935	1.255
0.212264	1.60097	1.39257	0.638329	2.09702		0.502952	1.4851	1.18477	0.427263	2.29783		1.16713	-0.980313	2.2314	-0.188116	3.10253		0.638329	0.427263	-0.188116
0.309536	2.01744	0.374711	0.151002	1.49447		0.246919	1.49356	1.18583	0.395945	2.0578		1.88278	2.33764	3.45953	1.82268	1.18883		0.151002	0.395945	1.82268
0.139702	2.05627	1.01255	0.896975	2.07729		0.765017	1.70436	1.60256	0.85449	1.97679		0.69307	2.11661	2.62024	0.364197	-3.44013		0.896975	0.85449	0.364197
0.1707	1.71654	0.584242	0.254126	2.25562		0.361574	1.62737	1.67993	0.373428	2.28407		0.269389	-0.10404	1.55996	-0.690646	1.7045		0.254126	0.373428	-0.690646
0.573527	1.79217	0.902469	0.555008	2.27759		1.11891	2.37422	1.60721	0.971573	2.21222		0.584113	1.30994	1.06128	0.237842	2.07966		0.555008	0.971573	0.237842
0.427069	1.8816	1.42281	0.830641	1.93804		0.31592	1.30876	1.47824	0.091019	2.14463		-1.29396	1.55338	2.37345	0.111365	1.87957		0.830641	0.091019	0.111365
0.418521	1.76306	0.930617	0.551777	1.57466		-1.34358	1.85341	3.54842	-0.816451	3.00187		0.798217	1.2128	1.67999	0.974525	1.72871		0.551777	-0.816451	0.974525
0.529136	1.89548	0.879404	0.667739	1.81704		0.70163	1.11177	1.00621	-0.133477	2.03812		-0.458535	0.40663	0.255239	-0.041071	2.89314		0.667739	-0.133477	-0.041071
0.455239	1.55008	1.13887	0.674654	1.97973		0.324346	1.43876	1.19554	-0.23639	1.58722		1.08622	2.24352	1.87542	1.50018	1.85019		0.674654	-0.23639	1.50018
0.511042	1.65327	1.03271	0.376463	1.93736		-0.505303	0.656718	1.05228	-1.57479	2.27704		-0.527623	1.29816	-0.269761	-0.147484	1.77912		0.376463	-1.57479	-0.147484
1.80943	1.75606	0.390471	2.03709	3.73808		-2.14815	-1.18582	-2.65491	-0.929847	-0.232735		0.508215	1.39266	1.07483	-0.336956	1.67455		2.03709	-0.929847	-0.336956
0.851335	2.01905	1.56167	1.07533	2.17937		0.444231	1.53574	1.37063	0.281327	2.08398		0.125725	0.883512	1.68423	0.337974	2.10564		1.07533	0.281327	0.337974
-0.521469	-0.804184	0.584156	1.1244	0.408525		0.425838	1.77322	1.35076	0.81211	1.50031		2.04445	0.205121	1.58129	0.815492	2.22647		1.1244	0.81211	0.815492
0.093411	1.69023	1.01062	0.472891	1.71669		0.3677	2.62284	2.10245	0.952904	3.31593		-0.886882	0.353129	1.92134	-0.124072	1.19918		0.472891	0.952904	-0.124072
-0.630036	0.688101	1.72684	-2.22418	0.24819		0.593713	0.855366	1.81759	-0.404101	1.96801		-1.32061	-1.48849	-1.68548	-0.698205	0.545085		-2.22418	-0.404101	-0.698205
0.547249	1.88301	1.47543	0.94586	2.13887		0.38481	1.41542	0.984682	0.357547	2.24553		-0.522382	0.463829	-1.27004	-1.0659	2.49161		0.94586	0.357547	-1.0659
0.725757	1.83503	0.889215	0.658173	1.91008		0.127242	1.30782	-0.527207	-0.894767	1.30274		0.572602	0.728096	1.92214	0.714501	3.4071		0.658173	-0.894767	0.714501
0.218885	1.42028	0.429977	0.556511	1.80017		0.415758	1.93365	2.74033	0.321576	3.58125		0.473982	1.30468	0.725639	0.237377	1.3875		0.556511	0.321576	0.237377
0.494886	1.82552	1.04874	0.675169	2.01713		0.654003	2.30359	3.90635	0.916361	3.13571		-0.86135	-0.856841	0.43822	-0.693909	2.33325		0.675169	0.916361	-0.693909
0.479278	1.82617	1.04116	0.978755	1.74035		-0.718316	0.21363	0.389894	-1.98816	2.18273		0.698133	0.044383	0.598773	-0.741407	1.66339		0.978755	-1.98816	-0.741407
0.472177	1.67121	1.01156	0.707652	1.98626		-1.06828	0.475164	0.322345	-0.853282	0.909901		-0.04823	1.75354	2.11876	1.17562	1.66231		0.707652	-0.853282	1.17562
0.051921	0.911418	0.878591	-1.33854	-0.063307		0.058351	1.01377	1.43922	0.06523	1.87732		1.50085	1.57588	4.66192	0.347489	4.54289		-1.33854	0.06523	0.347489
0.827224	2.02514	1.32125	0.890073	2.13479		-1.87861	-0.760086	1.08571	-1.0794	1.31794		1.53418	1.4971	2.63705	0.436554	4.41339		0.890073	-1.0794	0.436554
0.798337	2.07993	1.06469	0.748101	1.98416		0.245848	1.74949	2.22184	0.104354	1.7299		0.261866	0.626069	1.69524	-0.877106	2.34811		0.748101	0.104354	-0.877106
0.593067	1.80672	1.27632	0.652594	1.795		-0.510749	1.1124	1.54684	-2.28659	3.37289		0.614085	0.554042	2.45749	0.480789	-0.333203		0.652594	-2.28659	0.480789
0.198732	1.4748	0.851875	-0.963397	1.97954		-2.39575	-1.96836	0.055804	-0.932885	-0.325682		-0.037677	-0.502517	-0.836124	-0.993322	1.6575		-0.963397	-0.932885	-0.993322
0.791476	2.23769	1.09376	0.884241	2.20349		-0.544831	0.440009	0.821892	-0.504884	1.56377		0.71368	-1.19313	1.2313	0.478464	1.6824		0.884241	-0.504884	0.478464
0.422764	1.98395	1.19465	1.05328	1.99238		0.128416	2.37786	-0.715008	-0.502616	4.40755		-0.012747	0.134367	-0.53101	-1.48934	2.31224		1.05328	-0.502616	-1.48934
0.601196	1.64708	1.06505	1.18185	4.8245		0.436164	0.491431	-0.127766	-0.975232	2.73868		0.73865	1.73601	1.8086	0.889318	3.12161		1.18185	-0.975232	0.889318
0.629839	1.76299	1.06097	0.917875	1.95724		0.763164	0.573673	-0.592019	0.137062	1.25352		1.36769	1.89436	2.48058	0.960895	2.48293		0.917875	0.137062	0.960895
0.486895	1.76634	0.831685	0.648932	1.88198		1.66232	2.02982	3.13656	-0.754269	4.53734		1.01206	2.1551	2.55787	0.701854	2.79446		0.648932	-0.754269	0.701854
0.431675	1.62004	2.11171	0.397358	2.18242		-0.876223	1.24712	-0.009707	-0.36011	3.02648		0.482417	0.044036	2.43582	-0.470593	-1.00144		0.397358	-0.36011	-0.470593
0.670026	2.44191	1.49041	1.05827	2.63547		-0.035563	0.710706	1.03033	0.045719	1.70298		0.637984	1.91246	0.801505	0.749025	1.80805		1.05827	0.045719	0.749025
0.282259	1.81574	1.17281	0.692297	1.91543		-0.859867	-0.18985	-1.32317	-1.44255	1.68805		1.29167	2.34992	1.70076	0.196025	3.46387		0.692297	-1.44255	0.196025
0.492356	1.7149	1.09495	0.601449	1.97901		0.465183	1.64842	1.58992	0.39717	2.24432		-0.080764	1.13242	1.18346	0.093194	1.42677		0.601449	0.39717	0.093194
-0.240922	1.6019	1.82595	-0.22278	3.20577		0.287331	1.71779	1.92019	0.464157	2.32064		0.001352	0.935592	1.25274	-0.030125	1.97167		-0.22278	0.464157	-0.030125
0.596355	1.89341	0.837912	0.356321	1.74934		1.30641	1.69075	1.01929	-0.712283	3.01965		0.443313	0.595686	1.61122	0.622817	2.34678		0.356321	-0.712283	0.622817
0.947768	1.92147	1.22887	0.534002	2.38198		-0.087583	0.394596	-0.976016	1.36292	2.3626		-0.065117	0.840245	0.807442	-0.418978	2.59913		0.534002	1.36292	-0.418978
0.643284	1.97099	1.16625	0.673122	1.63864		-0.053606	1.55495	-0.173181	0.874667	1.53479		-0.181415	-0.212096	2.75652	0.04626	-0.4773		0.673122	0.874667	0.04626
0.591241	1.79148	1.03172	0.613425	1.9924		-0.035342	1.80506	-0.688588	0.10696	3.02317		0.518138	1.96696	2.47742	1.13749	3.11577		0.613425	0.10696	1.13749
0.663557	1.73189	1.00225	0.528906	2.06048		0.536242	1.5176	1.18683	0.558379	2.2968		-0.78733	0.583719	0.917453	-2.74762	0.405324		0.528906	0.558379	-2.74762
0.695588	1.81662	1.23175	0.577917	2.10283		1.11372	1.1957	1.79973	-0.43491	1.90721		0.689113	0.778873	2.46517	0.038428	2.72181		0.577917	-0.43491	0.038428
0.606587	1.90549	0.997984	0.590277	1.91693		0.498535	0.596581	3.53535	-5.21912	-0.878681		-5.89754	0.177027	-0.282412	0.097715	1.42819		0.590277	-5.21912	0.097715
0.386921	1.73711	0.685241	0.338686	1.5932		0.645592	0.860468	2.16374	0.186574	2.56776		0.350999	1.59215	1.31306	0.405736	2.15982		0.338686	0.186574	0.405736
0.351801	1.52428	0.958528	-0.161431	1.33366		0.184043	1.35157	1.35302	-0.084097	2.34289		-0.143396	1.8035	0.650141	-0.243492	2.7119		-0.161431	-0.084097	-0.243492
-0.066204	1.58815	0.604946	0.342896	2.19609		-0.337949	0.054478	2.71143	-0.88773	1.90955		-0.126015	1.63852	1.26733	-0.168789	2.21834		0.342896	-0.88773	-0.168789
0.465229	1.84711	0.484387	0.255162	0.900727		0.166544	1.48293	3.10362	-2.04703	2.26536		0.77734	2.03606	2.03522	0.780498	3.79351		0.255162	-2.04703	0.780498
0.440943	1.81974	1.24997	0.618113	2.31041		0.924934	0.868592	1.03441	-0.032414	3.20736		0.007739	1.31706	1.6378	-0.090565	3.25389		0.618113	-0.032414	-0.090565
-0.227937	1.23987	1.14127	0.622722	1.26496		0.551826	1.60897	1.69162	0.689836	2.38211		-1.67953	-1.70093	-0.632553	-1.26439	1.36172		0.622722	0.689836	-1.26439
0.489912	1.61321	0.924517	0.629209	1.88483		-0.144599	1.10005	1.41776	-0.148575	0.894894		0.346775	1.77875	1.55446	0.522163	2.74598		0.629209	-0.148575	0.522163
0.383541	1.78621	0.935976	0.65244	1.9646		1.80859	2.60355	2.64208	1.29974	3.55601		0.557767	1.2604	0.685158	0.547115	1.45217		0.65244	1.29974	0.547115
0.224712	1.60451	0.703801	0.417878	1.94593		0.534725	1.70137	1.92969	-0.0488	1.35947		1.91304	-0.720524	2.01097	1.60144	3.31654		0.417878	-0.0488	1.60144
0.226583	1.7011	1.33277	0.565022	1.78774		0.325785	0.927002	2.82874	0.844712	1.59098		0.068978	0.868755	1.30723	0.166427	0.944075		0.565022	0.844712	0.166427
0.482422	1.72388	0.936404	0.755161	1.93153		0.417286	1.21056	1.25069	0.034773	2.02758		0.738807	1.472	1.24819	-0.580401	1.37462		0.755161	0.034773	-0.580401
0.430385	1.02853	0.570462	0.120455	2.19183		-1.66217	0.645705	-1.65205	-1.19362	0.526614		0.635747	-0.13429	2.03529	-1.87681	1.30213		0.120455	-1.19362	-1.87681
0.629136	1.42155	1.37207	-0.018607	1.33375		1.02952	2.00028	1.67939	-0.17159	2.8013		0.359406	1.25713	1.87761	-0.191596	1.7041		-0.018607	-0.17159	-0.191596
0.412571	1.97089	0.882283	0.392952	1.94013		-0.077956	1.74879	1.98448	0.224016	2.63986		0.62228	1.17346	0.555536	-0.56974	1.59544		0.392952	0.224016	-0.56974
0.149705	1.70778	0.803828	0.723435	2.1577		0.794356	1.55373	2.72469	0.815467	3.73593		0.706095	1.68162	0.851189	0.900659	2.23811		0.723435	0.815467	0.900659
-1.59142	0.054043	-8.2159	-2.0399	-0.720007		2.62666	2.40723	4.18051	1.42918	2.95192		0.823324	1.42627	0.291427	0.456604	2.50081		-2.0399	1.42918	0.456604
0.603165	1.93547	0.753325	0.647074	1.96543		-0.466907	0.344652	-0.177799	-0.996109	1.62409		-0.634228	-2.04646	1.20386	-1.10745	0.793203		0.647074	-0.996109	-1.10745
0.299364	1.44399	-0.055715	0.315815	2.23026		0.383732	1.44247	1.27428	-0.286509	1.31873		0.166065	0.793344	1.0684	-0.38794	2.22399		0.315815	-0.286509	-0.38794
0.630823	1.78731	1.11574	0.850077	2.10773		0.430265	1.54661	1.44897	-0.164947	1.79547		0.574301	-0.149471	1.06878	-0.716723	1.20119		0.850077	-0.164947	-0.716723
2.2568	3.16439	2.58348	2.08203	5.00015		-0.113051	0.154122	2.5022	-0.911251	1.57217		0.669569	1.09004	1.21748	0.553114	2.39557		2.08203	-0.911251	0.553114
0.673761	2.17258	2.61021	0.403241	3.08281		0.857639	1.63288	1.80108	-0.612807	2.37541		0.191619	1.54633	0.9787	0.272566	1.92028		0.403241	-0.612807	0.272566
-0.749885	-0.358648	-2.69585	-0.859514	1.80078		-0.88291	0.019761	0.60295	-0.146588	0.500664		0.317355	1.24515	1.35991	-0.146881	2.55041		-0.859514	-0.146588	-0.146881
0.576116	2.02118	1.00203	0.794031	1.95608		-1.16634	-0.147854	-0.658875	-1.13948	1.2137		-1.22774	0.574309	1.75559	-0.783041	1.91215		0.794031	-1.13948	-0.783041
0.553377	1.96951	0.745936	0.729035	1.78645		0.37448	1.61437	1.61731	0.315812	2.05746		-0.745399	-1.60949	1.35213	-1.09354	2.08237		0.729035	0.315812	-1.09354
0.179124	2.30905	1.27496	1.06449	2.50917		0.740078	-0.037436	0.891951	-0.063937	1.66543		0.166971	1.47727	1.14403	-0.270368	2.61986		1.06449	-0.063937	-0.270368
0.590968	1.88757	1.20218	0.708805	1.958		-0.104919	1.11167	1.42042	0.259371	2.10671		-0.325019	1.13665	2.22525	0.85574	0.266751		0.708805	0.259371	0.85574
0.630823	1.78731	1.11574	0.850077	2.10773		0.661599	2.0833	1.38146	0.990555	2.1332		0.972748	2.01822	2.43696	0.63979	2.56585		0.850077	0.990555	0.63979
3.14331	1.72843	2.38909	1.38026	5.65043		0.374596	1.26479	1.16726	0.232962	2.34183		0.182714	1.25354	1.07682	0.292209	2.14673		1.38026	0.232962	0.292209
0.568951	1.78406	0.96717	0.663814	2.06033		0.660425	0.245329	1.78575	0.058759	2.80772		-0.154503	0.962172	-0.717218	0.165409	2.62343		0.663814	0.058759	0.165409
0.677153	1.84405	1.02421	0.622756	1.92571		1.23192	2.58863	2.369	1.45969	2.80198		2.22445	2.06225	4.51122	-0.056992	2.70867		0.622756	1.45969	-0.056992
0.630823	1.78731	1.11574	0.850077	2.10773		0.638123	1.22968	1.44023	-1.32036	2.1768		0.756338	1.64054	1.68708	0.126737	1.69077		0.850077	-1.32036	0.126737
0.366249	1.92903	1.01536	0.555027	2.21039		-1.12009	0.239016	-1.32641	-0.378016	3.36494		1.39938	1.61295	1.13264	-0.301581	1.27732		0.555027	-0.378016	-0.301581
0.449871	1.7482	0.903873	0.559595	1.77623		-0.272978	2.04424	3.76294	-0.056878	3.2773		0.572216	1.23822	0.75737	-0.044087	3.05325		0.559595	-0.056878	-0.044087
-0.585553	2.48475	4.31251	0.54271	2.20897		3.148	1.55263	1.08749	2.2092	3.39725		-0.592933	-0.300793	-0.24013	-1.50719	-1.28499		0.54271	2.2092	-1.50719
0.932339	1.55838	0.28678	-0.367947	1.69624		0.228462	1.55601	1.77589	0.247673	2.9122		2.0105	1.48061	-1.66663	0.556135	-4.88624		-0.367947	0.247673	0.556135
0.7653	1.78999	1.95724	-0.248536	1.85717		-0.124674	1.40397	2.04512	0.26924	2.22082		1.87864	2.19394	1.49749	0.673777	2.69753		-0.248536	0.26924	0.673777
0.177592	1.8553	1.05316	0.744263	2.22687		0.518438	1.59824	2.02241	0.034682	2.55685		-1.08105	-1.51269	-0.89536	-0.560874	2.12515		0.744263	0.034682	-0.560874
0.479855	1.91382	0.912901	0.55655	1.94084		0.36375	1.04902	1.19687	0.23088	2.23828		0.839041	1.16538	-1.88817	-4.00739	1.259		0.55655	0.23088	-4.00739
0.792713	1.86477	1.1799	0.136119	1.72488		0.530664	1.88233	1.23295	0.700995	1.93126		-1.16197	-1.49563	-2.40005	-8.39081	0.427343		0.136119	0.700995	-8.39081
0.394919	1.77618	0.806288	0.275442	1.48655		1.44641	3.58779	4.14363	1.37605	-4.91205		0.511473	1.52371	1.46455	0.509311	2.64978		0.275442	1.37605	0.509311
-2.37745	-0.555141	0.286541	-7.29283	-0.317897		0.288726	1.97482	2.23321	0.288119	1.76582		-1.98538	0.926165	-1.74146	-0.045898	4.03947		-7.29283	0.288119	-0.045898
0.411914	1.76984	0.831486	0.652004	2.24869		-0.073844	1.22837	-2.39649	-0.933207	0.917158		-0.03979	0.774897	-0.456907	-0.05053	1.98537		0.652004	-0.933207	-0.05053
0.824741	1.9556	1.43315	1.03663	2.35017		-0.252333	0.760903	1.30511	0.59635	3.6608		0.435298	1.48624	2.13197	0.632669	2.09526		1.03663	0.59635	0.632669
0.630823	1.78731	1.11574	0.850077	2.10773		-0.583185	-2.79478	1.04916	-0.699603	-3.68212		0.257924	0.521063	1.00307	-0.136355	1.09611		0.850077	-0.699603	-0.136355
1.02131	1.11343	-0.072308	-6.50958	2.93349		0.578512	1.36233	0.579455	-0.300118	2.14602		0.381509	1.34968	1.21384	0.116326	1.7044		-6.50958	-0.300118	0.116326
0.779584	2.26355	1.25625	0.841607	2.47942		0.064008	1.27213	1.74471	0.005871	1.95287		-0.12029	1.34326	0.990974	0.237587	1.30464		0.841607	0.005871	0.237587
0.544156	2.1441	1.40267	0.843805	2.35007		0.305542	1.0244	1.51598	0.361586	2.15329		-0.213262	0.821363	-0.593395	-0.125838	2.42489		0.843805	0.361586	-0.125838
-1.33345	-0.656895	0.772517	-0.947902	1.58489		-0.849284	-1.32858	-2.06488	-1.0212	2.31777		0.695493	1.56633	1.69876	0.402213	2.54706		-0.947902	-1.0212	0.402213
0.675683	1.89808	1.22134	0.863224	2.128		0.366021	0.617274	1.11371	-0.207573	1.76856		0.845236	-0.840871	0.363006	-1.51451	0.966062		0.863224	-0.207573	-1.51451
1.12589	-0.718163	3.03988	0.347155	4.51094		0.313519	0.961826	1.57394	-0.034524	1.88942		1.07429	2.35907	2.23415	0.806903	3.1875		0.347155	-0.034524	0.806903
0.779262	1.868	1.26715	0.819184	2.17188		0.479846	0.586653	1.54021	0.36466	2.38877		0.39658	1.92316	0.728673	0.783113	1.00053		0.819184	0.36466	0.783113
0.273401	1.72612	0.930218	0.546691	1.6628		0.069462	1.84994	0.437607	0.227692	1.49275		0.866067	1.65616	1.38861	0.825289	2.64163		0.546691	0.227692	0.825289
-0.737413	2.61062	-1.12063	0.096134	3.54393		0.753561	0.458914	-5.03326	0.012794	5.15149		0.261441	1.5891	1.79602	0.516558	1.72106		0.096134	0.012794	0.516558
0.748201	1.84976	1.88486	0.48554	2.13354		0.192376	0.618179	1.2472	0.141713	1.80041		0.932353	1.27914	1.16949	0.071809	1.98187		0.48554	0.141713	0.071809
0.646246	1.72926	0.821015	0.531198	1.57873		0.132765	1.2819	0.824151	0.422056	1.93127		-0.087047	1.59857	1.02655	0.441226	2.27235		0.531198	0.422056	0.441226
0.542947	2.03432	0.776315	0.525268	1.99871		0.589292	1.82704	2.02582	0.053608	2.69239		0.726147	1.43105	0.679322	-0.514111	2.15311		0.525268	0.053608	-0.514111
0.437636	1.98642	1.40759	0.480274	2.22658		0.200365	1.35367	1.7884	-2.64403	2.22962		0.813434	1.04213	1.41867	-0.286838	3.03764		0.480274	-2.64403	-0.286838
0.398598	1.71329	1.30479	-0.497746	1.68872		-2.00841	1.16629	0.127099	-2.5298	2.5001		-0.716006	0.072582	-0.021965	0.187285	-1.09618		-0.497746	-2.5298	0.187285
0.812761	2.15547	1.48148	0.917551	2.3877		0.143027	1.48921	1.12322	0.431024	2.42201		0.785907	1.70856	2.01999	0.89786	2.4582		0.917551	0.431024	0.89786
0.139592	1.70408	-0.242062	-0.760304	1.71545		0.732703	1.76018	1.67713	0.281464	2.92477		0.536899	0.379042	1.65599	0.484406	1.65443		-0.760304	0.281464	0.484406
0.335238	1.89566	1.20779	0.504411	1.54369		0.158443	0.713956	1.39207	-0.071648	1.96319		1.17632	-0.78186	0.693716	-0.269323	2.2412		0.504411	-0.071648	-0.269323
0.623742	1.6272	1.13033	-0.023354	0.958837		-0.589842	-2.50446	-0.152791	-0.244374	0.167704		1.23342	1.7529	1.88541	0.467361	2.75025		-0.023354	-0.244374	0.467361
0.137014	0.735947	1.05559	-0.811736	0.365407		1.0375	2.05934	2.35045	0.166337	2.31396		0.50158	1.72627	1.85081	0.909656	2.77044		-0.811736	0.166337	0.909656
0.772911	2.17945	1.35623	0.820762	2.38926		0.44904	1.87436	1.64546	0.642407	2.30836		0.89841	1.4923	1.65943	1.39071	3.04757		0.820762	0.642407	1.39071
0.731334	2.08537	0.907133	0.687732	2.19427		0.297669	1.42377	1.11589	0.569291	2.12585		0.077014	1.59349	1.18587	0.400313	1.83721		0.687732	0.569291	0.400313
0.662948	1.91629	1.02702	0.824322	2.29087		-0.420689	-0.496029	0.801543	0.867862	1.98015		-0.688398	3.00275	2.31178	1.56385	3.64511		0.824322	0.867862	1.56385
0.676951	1.85731	1.01327	0.823992	2.23481		0.879	1.33581	1.85987	0.988215	1.79388		0.675942	1.57656	1.02793	0.468943	2.73136		0.823992	0.988215	0.468943
0.36532	1.85242	0.985498	0.429267	1.61076		1.00991	2.77956	4.28166	2.33565	2.28948		-0.375447	-0.676431	2.10362	0.621135	2.25869		0.429267	2.33565	0.621135
0.915024	1.58862	1.22785	-0.612653	2.05716		2.71534	1.46021	2.4603	-0.35083	2.65345		0.453722	2.0032	0.205454	0.294754	0.916677		-0.612653	-0.35083	0.294754
0.570262	1.80935	1.09429	0.692639	1.96252		-0.707498	1.12596	1.14619	-0.026179	2.85695		-0.424168	0.467832	1.64048	-1.83959	0.443362		0.692639	-0.026179	-1.83959
0.571562	1.6774	1.05593	0.668434	1.6804		0.086413	1.46089	1.7089	-0.38251	2.31574		0.581836	1.4598	1.17559	-0.197607	1.9351		0.668434	-0.38251	-0.197607
0.301026	1.60927	1.5885	0.399852	1.69843		1.01627	1.63172	2.78719	-0.238794	4.45164		1.28161	1.68701	2.31426	-0.792264	3.7243		0.399852	-0.238794	-0.792264
0.477684	1.72992	0.871255	0.535187	1.92459		0.737908	0.802084	1.83322	0.248223	2.97809		-0.675951	1.47985	4.70647	-0.53743	1.87648		0.535187	0.248223	-0.53743
0.487405	1.79194	1.22194	0.378235	1.84385		-0.136776	0.752205	1.0294	0.156817	1.54518		1.61139	2.35068	1.80919	0.315529	3.9227		0.378235	0.156817	0.315529
-0.731316	0.44132	-0.13436	-0.927257	0.748112		-0.31596	0.300076	0.826945	-1.08513	1.39756		0.075329	1.68756	2.04134	0.912444	2.33857		-0.927257	-1.08513	0.912444
0.816534	1.8017	2.63258	0.825056	0.39261		0.329945	1.64687	1.38679	0.694437	3.22592		0.595187	1.87881	1.20874	-0.270479	2.80287		0.825056	0.694437	-0.270479
0.743	1.91126	1.25653	0.826482	2.12941		-1.13133	1.07511	1.17373	-0.40762	1.76336		1.44508	-0.562508	-2.03482	-0.108317	-0.671482		0.826482	-0.40762	-0.108317
0.384084	1.29538	-0.0072	0.55766	4.3644		-0.35741	1.3759	0.227183	-0.055518	1.53243		0.998902	0.922211	2.08628	1.22414	0.292726		0.55766	-0.055518	1.22414
0.332823	2.08583	0.94983	0.326248	1.97803		1.66038	1.88321	2.51269	2.31695	2.71448		-1.27359	-0.226585	0.70798	-0.276524	2.32623		0.326248	2.31695	-0.276524
0.695122	1.84782	1.19678	0.726313	1.97359		0.027173	1.62318	2.91388	-0.192075	3.12312		0.15736	1.11438	1.87454	-0.232399	0.890597		0.726313	-0.192075	-0.232399
0.354116	1.53124	0.694393	0.528362	1.33187		0.534307	1.42179	0.798843	0.521468	1.37725		0.056375	0.676099	1.56411	-0.561791	0.032543		0.528362	0.521468	-0.561791
0.577515	1.79932	1.34513	0.781339	2.05866		0.614806	1.77134	1.36224	0.412168	2.2351		0.914545	1.45688	3.72952	1.76877	5.05641		0.781339	0.412168	1.76877
0.608962	1.77022	2.16667	-0.239786	2.04315		-0.179124	1.32319	1.40296	-0.190975	2.63565		-0.08655	0.578861	1.75997	-0.087839	3.07219		-0.239786	-0.190975	-0.087839
0.700349	1.67718	0.906752	0.622127	1.85253		-1.23348	0.905441	0.743937	-0.03536	0.816636		0.696216	1.01174	0.674165	-0.185392	1.97661		0.622127	-0.03536	-0.185392
0.02355	0.919941	0.810303	-0.285796	1.41659		-0.033465	1.13164	1.50342	-0.178049	1.66936		0.22994	0.528845	1.44106	-0.2501	1.47089		-0.285796	-0.178049	-0.2501
0.556105	1.68348	1.12663	0.289357	1.61042		-0.091375	1.39893	-0.731084	0.169651	1.41755		0.479481	1.53044	0.719323	0.569301	2.48239		0.289357	0.169651	0.569301
0.572943	1.73823	0.803465	0.516007	1.75619		0.743684	0.585435	1.78746	0.271845	2.56497		-0.708755	1.10755	0.125694	-0.018952	3.43833		0.516007	0.271845	-0.018952
0.688242	1.98327	1.4164	0.589624	2.05213		-1.25805	-0.491322	-0.19174	-0.654585	1.29742		0.308166	1.36059	1.57181	0.186772	1.94794		0.589624	-0.654585	0.186772
0.538753	2.55809	3.89302	-0.0696	3.37634		-0.637852	0.045748	-1.67552	-1.59368	0.28057		0.971261	1.07078	2.93558	-0.09084	3.01315		-0.0696	-1.59368	-0.09084
0.152703	0.74264	1.36224	-0.128871	1.66216		0.302838	0.384143	1.01572	-0.514694	1.69413		-0.471202	-0.580011	-0.483257	-2.90101	-1.08331		-0.128871	-0.514694	-2.90101
0.181358	1.67281	0.807012	-0.136393	1.51156		0.562965	1.04595	1.62251	0.179903	2.10995		1.14575	1.00308	0.926503	0.124937	3.47274		-0.136393	0.179903	0.124937
-0.75826	0.91201	0.200603	-0.888262	0.926554		0.676635	1.77404	1.41253	0.299219	2.34657		0.600541	0.840641	0.617067	-0.225943	2.1369		-0.888262	0.299219	-0.225943
0.393786	1.79864	1.23292	0.453015	1.60862		0.101728	1.40727	2.20522	-0.196618	2.60262		0.522919	1.04554	2.13246	-0.119012	1.69849		0.453015	-0.196618	-0.119012
1.46471	1.83065	2.14606	1.26543	2.24413		1.95213	1.56692	0.772803	0.259091	2.41359		0.130234	2.53669	-0.037734	0.857554	4.487		1.26543	0.259091	0.857554
-0.56175	1.24907	1.60204	0.838494	1.91061		0.233745	1.88669	1.32799	-1.07302	2.64623		1.17842	2.66748	2.43628	1.59552	3.57735		0.838494	-1.07302	1.59552
0.187181	2.72027	3.06927	2.40518	0.821143		1.26168	0.94753	-1.24642	-1.12307	1.06773		0.198024	1.27442	0.184175	0.177648	2.34281		2.40518	-1.12307	0.177648
0.600783	1.76291	2.80057	0.716203	2.64588		0.44441	1.21405	1.58151	0.21833	2.62314		0.165967	0.4121	0.903426	0.272878	1.65989		0.716203	0.21833	0.272878
2.24681	3.11355	5.88785	3.03618	4.23919		0.536929	1.61083	0.792654	0.664076	2.50321		0.600248	1.52473	1.06485	-0.611595	2.50041		3.03618	0.664076	-0.611595
-1.44995	0.874944	0.009947	0.183477	2.69929		0.557075	1.58248	1.37926	0.147664	2.10315		-0.420306	0.899077	0.02926	-0.757445	2.21619		0.183477	0.147664	-0.757445
0.451773	1.9941	1.45578	0.676832	1.89877		-1.28776	-0.108219	1.68558	-0.059189	-1.4621		0.873251	1.12275	2.84354	-1.44307	1.53497		0.676832	-0.059189	-1.44307
0.437762	1.85129	1.02708	0.456917	1.96731		0.190019	1.35341	1.76588	-0.206501	2.19211		1.16661	0.518247	2.14518	0.390208	2.42622		0.456917	-0.206501	0.390208
0.797996	2.27961	2.2598	0.720533	2.39684		-0.015145	0.765687	1.19973	-0.102072	2.16489		0.884677	1.86266	2.70222	0.894996	2.96646		0.720533	-0.102072	0.894996
0.797996	2.27961	2.2598	0.720533	2.39684		0.119382	1.12002	0.715209	0.051861	1.2674		-0.354762	0.353094	1.14712	-1.34842	1.10847		0.720533	0.051861	-1.34842
0.431442	1.77863	0.709586	0.680601	1.72935		-0.410253	0.168157	1.36897	-0.372453	2.05427		-0.175217	0.236998	0.647567	-0.400677	0.716128		0.680601	-0.372453	-0.400677
0.521455	1.83835	0.847339	0.617728	1.89252		0.552512	1.17583	2.48002	0.636093	2.65381		0.399604	0.808305	2.28384	0.003509	1.21607		0.617728	0.636093	0.003509
0.933578	2.18373	1.568	0.985208	2.85396		0.356183	0.270097	0.218907	-0.596305	0.538532		1.184	0.846614	3.38368	0.545852	2.3386		0.985208	-0.596305	0.545852
0.41814	1.89007	1.24343	0.708181	1.82822		1.66902	2.77336	3.62599	1.29425	3.4928		0.480523	1.67556	2.00171	0.162363	2.45113		0.708181	1.29425	0.162363
0.341872	1.63377	0.914283	0.492718	1.96477		-0.198814	0.76451	1.00449	-0.367188	2.32076		0.132495	1.50145	0.743705	0.999346	1.64922		0.492718	-0.367188	0.999346
0.977538	-0.405426	-0.09666	0.310746	2.84891		0.48478	1.60241	1.14673	0.594807	2.0459		0.24613	-1.90109	1.07338	-0.762201	1.16272		0.310746	0.594807	-0.762201
1.05918	2.53543	3.45087	1.53879	3.60857		-0.05393	0.70796	1.60048	-0.263476	1.85637		-0.369823	1.89531	1.8445	0.709375	3.14468		1.53879	-0.263476	0.709375
-0.060489	1.45057	0.629428	-0.098117	0.552054		-0.849678	1.07613	1.77462	-0.282636	2.0963		0.74451	1.66168	1.71379	0.465088	2.75634		-0.098117	-0.282636	0.465088
0.649322	1.79585	1.12376	0.776587	1.95928		-1.18925	-0.067958	0.434059	-0.863175	0.710261		0.934962	1.69944	1.70684	-0.490326	2.44279		0.776587	-0.863175	-0.490326
0.970939	2.37142	3.14913	0.781007	2.89567		-0.472297	-1.42628	0.587085	-2.10501	1.58541		0.289619	1.4366	1.69144	-0.110363	1.85232		0.781007	-2.10501	-0.110363
0.712223	2.01518	1.26778	0.877753	2.14892		-0.959918	1.02712	0.839815	-0.117966	1.90681		0.230377	1.61459	0.359625	0.170895	2.18562		0.877753	-0.117966	0.170895
1.78358	3.64227	3.61897	0.48479	5.22814		-0.988211	1.97082	1.74156	-0.316108	3.25068		0.306105	-0.080458	1.71232	-2.82808	2.22968		0.48479	-0.316108	-2.82808
1.7524	0.889431	-1.43729	0.34289	5.21584		-0.397613	-0.631162	-0.646532	-0.582858	2.24576		0.091143	-0.330592	-0.4027	-1.02333	0.928374		0.34289	-0.582858	-1.02333
0.291031	1.75515	0.810118	0.496846	1.65855		0.541812	1.60879	2.36219	-0.068177	2.85633		0.633981	1.92244	2.04469	0.670123	2.7191		0.496846	-0.068177	0.670123
-0.030042	1.74953	1.34018	1.09119	2.77453		-0.111348	0.970312	0.77676	-0.187239	3.03681		0.705726	-1.3245	1.84861	0.093402	2.05414		1.09119	-0.187239	0.093402
0.48503	1.74155	0.836401	0.692356	1.7774		-0.976683	2.15736	2.04579	1.56628	2.02709		0.304732	0.547423	2.14125	-1.36239	2.42445		0.692356	1.56628	-1.36239
0.259888	1.33055	0.572237	0.544057	1.31831		0.190795	0.734781	3.69344	-0.875918	1.20575		0.930047	1.12062	2.4372	0.453499	2.31992		0.544057	-0.875918	0.453499
1.77185	3.28695	3.14285	2.37882	5.36991		0.309583	1.08394	0.794408	-0.21149	2.08691		0.314543	1.00946	1.15332	0.458863	2.44685		2.37882	-0.21149	0.458863
0.61882	1.58346	1.64233	0.660129	2.21904		-0.28144	0.271181	1.02998	-0.991372	1.91914		-0.930597	0.98321	0.783252	-0.195334	0.48548		0.660129	-0.991372	-0.195334
0.434468	2.31932	1.8338	1.10644	2.25918		0.794917	0.488278	1.76445	-3.24347	1.62376		-2.62311	0.428549	1.20561	-1.00692	1.47427		1.10644	-3.24347	-1.00692
-0.243524	0.322207	0.285405	-0.54952	-0.279347		0.50463	1.2705	0.964228	0.394564	1.73763		-0.62861	0.681452	2.31996	-1.2569	1.28644		-0.54952	0.394564	-1.2569
0.747552	1.99914	1.35678	0.962626	2.11234		0.45253	2.19727	1.59894	-0.305749	2.37949		0.35624	0.762326	0.963021	-0.226776	1.67968		0.962626	-0.305749	-0.226776
2.03131	0.93591	0.204635	0.569349	0.039958		-0.888897	-0.399681	2.1169	-1.03001	-0.141687		0.43538	1.09786	2.56081	0.0502	1.90179		0.569349	-1.03001	0.0502
1.10889	1.72586	3.54802	0.421042	2.81767		0.562328	1.68412	1.55617	0.013945	2.01922		0.949261	1.40179	1.59478	0.307215	2.84414		0.421042	0.013945	0.307215
0.016079	1.65017	1.82543	0.152393	2.47652		0.850762	1.47157	2.50852	1.16317	3.37981		-0.86835	0.423952	0.929497	-0.297414	0.726277		0.152393	1.16317	-0.297414
0.534843	1.89634	0.990466	0.842455	2.08601		0.482502	0.983163	2.62458	0.602455	1.99591		0.795802	2.27248	2.00328	0.577482	2.41425		0.842455	0.602455	0.577482
0.271719	1.85707	1.19509	0.332035	1.84121		0.754873	1.17789	1.45278	0.072201	2.28497		0.771189	1.73322	1.77175	0.38356	2.68691		0.332035	0.072201	0.38356
0.596355	1.89341	0.837912	0.356321	1.74934		-0.516843	0.578641	1.28228	-0.387908	2.42108		1.30851	2.37318	1.68873	0.672782	2.50476		0.356321	-0.387908	0.672782
0.31642	1.39386	1.0406	-0.162226	1.2548		-0.087932	-3.22423	3.06882	2.82094	2.07371		-1.36284	-2.11404	-2.1041	-2.39939	-1.07385		-0.162226	2.82094	-2.39939
0.595463	1.58506	0.887486	0.65321	1.76712		-1.51169	0.849267	0.822998	-0.56294	3.05904		0.271041	0.456658	0.336253	0.421331	3.08688		0.65321	-0.56294	0.421331
0.324377	1.55358	1.59061	0.729008	1.01685		0.862805	1.8281	1.55693	-0.807513	2.2296		1.43037	0.23062	-0.060989	0.500244	2.59465		0.729008	-0.807513	0.500244
0.271534	1.68586	0.982894	0.612595	1.81789		0.041872	1.15883	0.492102	-0.843643	0.75499		0.11454	1.14042	2.01532	-0.132583	1.23723		0.612595	-0.843643	-0.132583
0.620926	1.92094	1.13337	0.542262	2.04074		0.272432	0.902278	0.622028	-0.309816	1.4473		0.559026	1.87203	2.66934	-0.239721	1.71503		0.542262	-0.309816	-0.239721
0.818987	1.93786	1.60126	0.783753	2.10685		-0.412807	-0.038791	0.365465	-0.411112	1.55264		0.769833	2.42977	1.70093	0.928159	3.27344		0.783753	-0.411112	0.928159
0.443586	2.06638	1.4439	0.594681	2.12777		-0.20509	0.380506	1.37481	-1.23908	0.261373		0.235628	-0.761201	1.61502	-0.501939	0.577174		0.594681	-1.23908	-0.501939
-0.007056	1.71633	0.955847	0.74331	1.37032		1.50146	2.12305	1.19074	-0.916796	1.74049		1.64585	0.455338	2.31114	0.995492	2.08484		0.74331	-0.916796	0.995492
0.503605	1.97119	1.22148	0.706406	2.10211		0.399042	1.51711	1.47292	0.554388	1.80564		0.75725	1.04841	2.31766	-1.18966	3.7474		0.706406	0.554388	-1.18966
0.654638	1.75959	0.925027	0.694732	1.83027		0.840166	1.74165	2.09192	0.310278	2.51943		2.55845	0.018304	3.8802	3.7251	4.0592		0.694732	0.310278	3.7251
0.343139	1.79944	0.452598	0.571914	1.83048		0.833049	1.57183	2.51769	-0.951048	2.54746		0.595736	1.8721	2.91835	-0.053854	2.75844		0.571914	-0.951048	-0.053854
3.77449	3.56633	1.48045	2.49969	3.50144		0.062524	0.7351	1.47107	-0.328039	1.05725		0.276485	0.994519	2.25308	-2.71185	2.10711		2.49969	-0.328039	-2.71185
0.576181	1.96767	1.30444	0.893515	2.44983		0.952912	1.26026	2.2027	0.139521	2.65749		0.954665	1.5149	1.97564	0.362345	2.44216		0.893515	0.139521	0.362345
-0.909843	0.57461	-0.622115	-0.483017	0.777402		-0.141597	0.410464	1.28616	-0.204617	0.95371		0.705911	1.29108	0.961894	-0.016599	2.12276		-0.483017	-0.204617	-0.016599
0.676386	2.0485	1.23922	0.790278	2.04712		-0.331363	0.970891	1.01721	-0.349066	1.58395		0.592505	0.307836	2.40399	0.907629	2.07715		0.790278	-0.349066	0.907629
0.57255	1.85937	1.24576	0.62465	1.85051		-0.04852	1.25116	1.40634	-0.002383	1.96181		-0.978761	-1.25751	-0.572105	-2.61628	1.29114		0.62465	-0.002383	-2.61628
0.509682	1.70429	1.4317	0.541384	2.12534		0.032411	-0.043256	1.01005	-0.846398	1.94571		1.16904	1.11013	3.54158	1.31446	3.20654		0.541384	-0.846398	1.31446
0.763332	1.83193	0.790034	0.569091	1.60788		0.627925	1.76029	1.96	0.293553	2.73453		2.35516	2.49702	3.00453	3.04226	3.61618		0.569091	0.293553	3.04226
0.647428	1.98257	0.928552	0.834161	2.06581		0.600721	0.916166	1.66932	0.177281	2.43065		-0.333894	0.796127	0.880844	-0.847917	1.9771		0.834161	0.177281	-0.847917
0.592564	1.61404	-1.09196	-1.66332	0.335472		-0.543477	1.02572	-1.81851	-0.695051	3.26737		1.03693	-0.589726	-2.8662	-0.907035	1.3411		-1.66332	-0.695051	-0.907035
0.612817	1.96056	1.05738	0.63168	1.75085		-0.393697	0.815904	1.52145	-0.007651	2.04552		0.352001	2.18499	1.79127	0.532205	2.61917		0.63168	-0.007651	0.532205
0.657311	2.05565	1.32051	0.725407	2.05777		0.273709	1.26324	1.3964	0.37394	1.96736		0.477232	1.53093	2.18831	0.753655	1.9261		0.725407	0.37394	0.753655
0.57255	1.85937	1.24576	0.62465	1.85051		0.254441	-0.903743	0.94041	-2.15713	0.920449		0.102294	0.763966	2.05518	-0.429601	3.38591		0.62465	-2.15713	-0.429601
0.827653	1.87574	1.24931	0.824821	2.30749		1.84534	1.32646	1.44466	1.20204	3.78246		0.674049	2.44325	1.53372	0.142952	2.28701		0.824821	1.20204	0.142952
0.24626	1.71685	0.7362	0.369721	1.74724		0.315184	1.4576	0.574266	-0.001187	2.06633		0.265551	1.36649	1.18239	0.572822	2.67559		0.369721	-0.001187	0.572822
0.598556	2.05978	1.29671	0.786165	2.10478		0.754666	1.53425	1.1866	0.206605	1.5233		-0.224921	1.25107	0.736494	0.110494	1.98919		0.786165	0.206605	0.110494
0.816791	2.13563	1.45925	0.926234	2.03585		0.622131	1.83246	1.43212	0.763436	2.26851		-0.566697	1.03402	1.93251	-1.10337	1.77313		0.926234	0.763436	-1.10337
0.652076	1.91893	1.21533	0.812664	1.9394		-1.33679	1.07588	1.27139	-0.666295	2.51278		-0.540731	1.07465	1.55468	-0.157305	2.74403		0.812664	-0.666295	-0.157305
-1.15638	1.35788	-1.19435	0.235052	0.791482		0.273178	0.317852	1.4797	-0.548897	1.53368		0.670672	1.51093	1.9609	0.507322	2.77401		0.235052	-0.548897	0.507322
0.636943	1.099	2.58884	-0.370039	2.52349		-2.73448	0.138513	0.954761	-1.17145	-2.26165		-0.052563	-0.124419	1.69367	-2.0169	-0.927857		-0.370039	-1.17145	-2.0169
0.61025	1.87832	1.20341	0.693977	1.90532		-0.395321	-0.798965	1.34826	-0.008215	0.411695		0.530002	1.40012	1.04127	0.247026	2.62055		0.693977	-0.008215	0.247026
-5.55574	-1.96773	-2.97078	-0.989322	-1.72615		0.134985	-2.89787	0.09848	0.424795	2.28819		0.856485	2.06236	2.22893	0.035382	2.22392		-0.989322	0.424795	0.035382
0.944843	1.69488	1.39414	-1.30282	1.87921		-1.32619	0.551164	-0.439425	-1.97506	-0.855526		0.820386	-0.364886	0.976097	0.281411	3.90848		-1.30282	-1.97506	0.281411
0.726521	2.04662	1.68302	0.860572	2.46177		0.049518	1.16276	1.93441	-0.082786	2.65782		1.05716	2.20711	2.6202	2.26479	3.73938		0.860572	-0.082786	2.26479
-0.828533	1.36045	3.25499	1.33504	2.80999		1.86462	0.029485	0.030848	-2.40395	3.25831		0.57356	0.97863	-0.444447	-0.833981	1.74205		1.33504	-2.40395	-0.833981
0.545649	1.83791	1.11006	0.665438	1.87314		-0.159163	1.10996	1.33026	-0.524931	1.65066		0.632013	2.06255	1.40169	0.296848	2.75389		0.665438	-0.524931	0.296848
0.34357	2.10676	0.834063	0.971563	1.81983		0.401077	1.16871	1.29264	0.022801	2.26572		0.476472	0.419146	2.02301	0.509706	4.11178		0.971563	0.022801	0.509706
0.46786	1.62474	1.15928	0.649585	1.89614		-0.501269	0.451287	0.109274	0.259209	1.03373		1.28038	1.62096	3.59084	1.18289	3.07967		0.649585	0.259209	1.18289
0.859183	2.16873	0.998114	0.623519	1.66096		0.754586	1.89441	2.0576	0.835508	2.32547		0.953718	2.74832	3.07665	1.14727	4.33733		0.623519	0.835508	1.14727
0.642079	1.66321	2.05037	-0.176887	0.460334		0.438905	1.37562	1.21655	0.302668	2.31637		0.015586	1.47517	-0.153959	0.16964	1.8264		-0.176887	0.302668	0.16964
0.580574	1.91641	1.06666	0.764822	2.11363		1.26578	2.3119	1.38613	-0.024424	2.11473		0.282456	1.28405	1.75576	0.063786	1.94922		0.764822	-0.024424	0.063786
0.457797	1.84009	1.35598	0.590249	1.87811		0.988447	0.534267	2.30078	-0.116504	2.49839		0.201713	0.952424	1.47151	0.403288	1.93995		0.590249	-0.116504	0.403288
0.189046	0.944922	1.02271	0.400741	1.32685		-5.51886	1.83034	1.08145	-1.16688	1.74981		-2.09386	-5.9065	-4.06424	0.697837	-3.77119		0.400741	-1.16688	0.697837
0.573264	2.05776	1.59992	0.743591	1.991		-1.02496	1.12542	0.205947	-1.58266	3.04313		-0.985235	-0.180903	1.3469	-0.753065	2.27582		0.743591	-1.58266	-0.753065
0.233393	2.09411	0.597852	0.368414	1.94644		1.5567	1.23319	2.05269	0.400666	2.72216		-0.059658	1.33492	2.21546	-0.820141	2.93611		0.368414	0.400666	-0.820141
1.13769	1.96536	1.54299	0.967813	2.65902		0.331513	1.17243	1.25546	-0.256759	2.68847		2.41429	2.71408	2.81882	0.880933	3.4752		0.967813	-0.256759	0.880933
1.42566	1.55214	2.4777	0.518016	2.62141		-0.219361	0.575758	2.03436	-0.72651	1.93292		0.654835	2.37255	1.46921	0.695729	2.88337		0.518016	-0.72651	0.695729
0.551416	1.8311	0.936576	0.678858	2.22319		0.021481	1.10304	1.76659	-0.565635	2.15869		0.143914	1.33287	1.5495	0.231298	2.79337		0.678858	-0.565635	0.231298
0.990731	1.6923	0.250714	0.318744	2.87836		-0.853808	-0.128827	1.08138	0.034129	2.1967		2.18892	1.12322	3.66381	1.36651	2.91585		0.318744	0.034129	1.36651
0.316531	1.86368	0.860125	0.399355	1.658		0.16452	1.94661	1.79765	-0.092693	2.30604		0.158208	1.0914	1.17199	-0.031089	2.19841		0.399355	-0.092693	-0.031089
0.645893	1.68504	0.799448	0.435976	1.86014		0.611452	0.834138	0.742319	1.25668	2.60643		0.351584	0.939727	1.29144	0.205994	1.5215		0.435976	1.25668	0.205994
0.728206	2.16371	1.43555	0.977514	2.29189		0.275069	1.28584	1.44858	0.573423	1.5188		1.19214	1.79278	1.76615	0.310508	2.07608		0.977514	0.573423	0.310508
0.829262	2.35519	2.10857	1.06892	2.09732		0.148623	0.995904	0.758795	0.271169	2.69802		0.816265	1.27837	1.82856	-0.194921	1.83228		1.06892	0.271169	-0.194921
0.42584	1.99276	3.55238	-1.65542	3.29893		0.126968	1.65163	1.31232	0.310506	2.65769		1.0185	2.3722	2.42564	-0.429326	2.95924		-1.65542	0.310506	-0.429326
0.861821	2.30386	1.82204	1.14789	2.92082		0.957351	1.81638	2.36817	0.408898	1.92598		-1.83782	-0.415289	0.430776	-1.17953	0.808982		1.14789	0.408898	-1.17953
0.521942	-0.636244	3.4825	-0.682331	0.887911		1.55188	0.562557	4.47766	0.721087	1.39572		1.00852	1.7808	2.30002	0.646457	2.72649		-0.682331	0.721087	0.646457
0.645893	1.68504	0.799448	0.435976	1.86014		0.405565	1.51347	1.35387	0.883981	1.34509		0.626842	2.25407	1.25878	0.533775	4.05991		0.435976	0.883981	0.533775
0.202473	2.24214	0.530402	0.600516	1.90891		0.452204	1.57467	1.75096	0.20743	2.67225		0.273379	0.786354	0.537463	0.213906	2.65154		0.600516	0.20743	0.213906
0.891599	1.98624	1.02433	0.259785	2.02095		0.230165	1.58441	2.87427	0.129414	2.81763		0.843527	1.43284	1.3205	0.960698	3.57449		0.259785	0.129414	0.960698
1.06187	2.18194	3.34666	0.507959	2.42769		0.763837	2.38664	3.53551	-0.601909	0.912936		0.07235	0.886873	0.904381	-0.022011	2.07061		0.507959	-0.601909	-0.022011
1.12643	2.43409	1.23088	1.33748	2.03498		0.389666	1.30476	1.61518	0.540419	2.16851		1.67847	-0.297523	1.4031	-0.452963	2.35121		1.33748	0.540419	-0.452963
0.594015	1.89351	1.07321	0.574932	2.30705		0.699492	2.02195	1.28934	-0.27089	1.49002		1.22668	2.24993	2.28957	0.425435	2.60214		0.574932	-0.27089	0.425435
0.605159	2.23284	2.1582	1.10583	1.37313		0.297291	2.0758	1.04625	0.543264	2.20234		0.48382	1.67931	0.952345	0.695439	1.7868		1.10583	0.543264	0.695439
2.48875	1.61752	1.15006	2.55044	2.96095		-0.041042	1.16526	0.970095	-0.947332	2.31588		0.718443	1.0246	0.819857	0.023401	1.87589		2.55044	-0.947332	0.023401
0.596529	2.00746	1.04376	0.578015	1.84034		0.439298	1.20261	1.33022	0.079452	2.20476		0.084267	0.55121	1.63906	-0.048402	1.09438		0.578015	0.079452	-0.048402
0.575422	1.88006	1.0009	0.647874	2.1615		0.593443	1.88437	2.08829	0.659192	0.56977		2.83885	2.39236	2.02896	1.24144	3.75331		0.647874	0.659192	1.24144
0.570314	1.77848	1.3228	0.732525	2.16124		0.718446	1.57216	1.69744	0.012824	2.35501		0.099721	0.187973	1.0435	-0.614225	2.17319		0.732525	0.012824	-0.614225
0.508582	1.93215	1.50172	1.13616	2.38282		-0.081239	1.18584	1.30311	0.261495	2.35604		0.076563	0.85139	1.60475	-0.684149	1.24796		1.13616	0.261495	-0.684149
0.550209	1.62927	0.880826	0.718714	1.75535		-1.61924	2.77542	4.23887	-1.50247	4.3684		0.492056	1.71863	1.61284	1.00552	2.12824		0.718714	-1.50247	1.00552
0.561803	1.85863	1.37988	0.673446	1.86082		-0.528708	-0.094745	1.39896	-0.898639	1.70399		0.334505	1.48542	0.263248	-0.069167	2.83159		0.673446	-0.898639	-0.069167
-0.40014	-1.05137	0.362717	-0.919776	-0.644734		0.027148	1.08555	0.822874	0.018981	0.447668		1.71454	1.12832	0.963411	0.45411	3.61602		-0.919776	0.018981	0.45411
0.640747	1.83835	1.15985	0.673188	1.9127		0.419198	0.320747	2.36224	0.655611	2.21759		-0.111591	0.987807	3.21428	1.30701	2.23667		0.673188	0.655611	1.30701
2.27483	1.84667	1.74458	0.307963	4.85661		1.53824	2.04556	1.13361	1.3395	2.10385		2.09381	2.06469	2.70884	-0.004067	2.02938		0.307963	1.3395	-0.004067
0.749276	1.99749	1.07744	0.973024	1.95893		-1.07887	-1.74893	0.758807	-1.60225	0.64814		0.789975	0.814096	0.955617	-0.115521	2.26068		0.973024	-1.60225	-0.115521
-1.2949	-1.87917	-2.08295	-1.45623	1.61204		1.60792	2.33685	0.899992	0.58772	0.240876		0.008884	2.07496	0.867217	1.04026	2.46482		-1.45623	0.58772	1.04026
0.613174	1.69469	1.04751	0.671863	1.99671		0.663682	2.48619	1.4464	1.08119	3.1294		0.8546	1.88312	2.06528	0.604848	2.59314		0.671863	1.08119	0.604848
0.499939	1.96901	0.942555	0.567958	2.01495		0.549909	1.58715	0.37692	-0.496318	1.00513		0.83537	1.55224	1.74414	0.453918	2.33849		0.567958	-0.496318	0.453918
0.367191	2.12988	1.04908	0.336731	2.05895		-0.3039	1.37784	1.69997	0.012713	2.66735		0.715953	1.22697	2.09363	0.144812	2.68811		0.336731	0.012713	0.144812
0.757551	1.8118	1.02132	0.785605	1.86418		0.042051	1.23673	0.821752	-0.068864	1.10964		0.19991	1.06997	1.1088	-0.706155	2.50932		0.785605	-0.068864	-0.706155
0.828139	1.782	1.52571	0.98129	2.31056		1.39232	1.39207	-0.058903	-6.56993	2.06862		1.29841	0.894191	1.13497	-0.164025	1.85824		0.98129	-6.56993	-0.164025
-0.422451	-2.46056	-0.133479	-2.01856	-1.40029		-0.482187	1.07781	0.533858	-1.06624	1.83214		1.67304	1.19108	1.29554	0.325799	2.99684		-2.01856	-1.06624	0.325799
0.785948	2.02693	1.62789	0.782841	2.24581		0.73878	2.09422	1.30014	0.956902	2.23934		-0.172074	1.55382	2.46462	0.949521	3.04275		0.782841	0.956902	0.949521
-0.243346	1.32402	1.181	0.398415	1.47217		1.31198	0.810269	1.02661	0.470781	1.90058		-1.55066	1.22754	1.3829	-0.081493	1.0928		0.398415	0.470781	-0.081493
0.316294	2.20795	1.67496	0.545498	2.20903		0.046235	1.55907	1.07886	-0.197966	2.47454		0.180508	1.14623	-0.109135	1.29861	0.27621		0.545498	-0.197966	1.29861
0.11725	1.7512	1.44636	0.584307	1.83741		0.116107	1.10883	1.19371	0.006101	1.72538		0.559101	0.41556	1.24609	-0.0942	2.46313		0.584307	0.006101	-0.0942
0.345556	1.229	1.67414	-0.340893	1.25278		0.269486	1.38904	1.34928	0.093098	2.25429		0.42101	1.78843	0.551636	0.075194	2.827		-0.340893	0.093098	0.075194
0.231703	1.22657	1.34631	-0.511702	1.17827		0.491837	2.04606	1.1572	1.11502	2.67008		0.352996	1.17777	2.53018	2.06808	2.6184		-0.511702	1.11502	2.06808
0.403002	1.89289	0.798573	0.601587	1.80887		1.58503	2.16263	3.15099	-0.324976	2.53271		0.312698	0.511018	1.68318	-0.234133	1.63471		0.601587	-0.324976	-0.234133
0.655563	1.85753	1.20381	0.613134	1.97839		-0.643646	-0.34921	0.435654	-0.25783	1.45885		0.333411	0.903382	-0.226028	-0.24406	1.90307		0.613134	-0.25783	-0.24406
-0.853081	1.59175	1.7162	0.149991	2.50927		0.148912	1.52527	2.13465	-0.326588	2.14448		0.875799	1.98695	1.00913	0.597694	1.75707		0.149991	-0.326588	0.597694
0.447334	1.67714	1.64097	0.728799	2.52462		1.05154	2.61711	2.24322	0.997654	3.84932		0.176808	1.28207	0.200552	0.175517	1.66938		0.728799	0.997654	0.175517
0.854665	2.18087	1.42761	0.822624	2.2407		0.014402	1.42948	0.904362	0.070728	2.19326		0.095692	0.80859	1.26835	-3.77666	2.49732		0.822624	0.070728	-3.77666
-0.018096	1.70731	0.794296	0.255996	1.88486		0.303761	0.42771	0.898219	-0.464711	1.39709		-0.03542	0.745785	1.32848	-0.450673	1.55916		0.255996	-0.464711	-0.450673
0.52182	1.95986	1.15582	0.50435	1.88982		-0.031507	0.217618	2.15245	-0.307199	1.96131		1.64329	1.48945	1.91113	0.464128	3.94083		0.50435	-0.307199	0.464128
0.877394	2.20427	1.26277	0.833833	2.04356		0.045952	-0.870473	0.862134	-0.680948	1.67142		-0.189339	1.51834	1.75863	0.13625	2.59904		0.833833	-0.680948	0.13625
0.495794	2.24004	1.16389	0.822093	2.0301		0.08179	1.18348	1.26582	-0.181842	1.7317		-0.438073	-1.13979	-3.1473	-7.81552	0.345977		0.822093	-0.181842	-7.81552
0.374826	1.71986	0.873169	0.486091	1.80042		-0.103987	0.700566	1.14523	-2.03546	2.13254		-0.176625	1.57094	0.33775	0.457273	2.86348		0.486091	-2.03546	0.457273
0.061686	1.55443	1.16293	0.388513	2.19123		0.29843	0.74197	1.74538	-0.034753	1.81759		-0.181989	2.43454	0.362777	1.14658	3.37058		0.388513	-0.034753	1.14658
0.561415	1.82023	0.90221	0.481187	1.8632		0.829417	1.98341	1.95615	0.856495	2.62253		0.390235	1.08269	0.933187	0.552875	1.55871		0.481187	0.856495	0.552875
0.460386	1.98117	1.12451	0.765337	1.93063		0.46809	1.26219	1.22244	-0.489498	1.54953		0.434174	1.32308	1.96787	-0.08414	2.12231		0.765337	-0.489498	-0.08414
0.877394	2.20427	1.26277	0.833833	2.04356		0.533149	1.56468	1.38912	-0.093859	2.48133		-0.966277	-1.22732	1.66977	-0.230005	0.687462		0.833833	-0.093859	-0.230005
0.659658	2.05007	1.35256	0.535611	1.61392		0.722142	2.0322	-1.21295	0.15714	3.18072		0.538096	1.2112	1.7583	-0.711647	2.15001		0.535611	0.15714	-0.711647
0.631947	1.84968	1.24495	0.583714	2.08086		0.474577	1.23757	0.348257	-0.074551	3.41602		1.10532	-0.052918	1.53004	0.427629	2.57108		0.583714	-0.074551	0.427629
0.460386	1.98117	1.12451	0.765337	1.93063		-0.255269	2.1792	0.899416	0.788663	0.240616		0.754547	0.12623	1.92678	-0.013895	1.13499		0.765337	0.788663	-0.013895
0.561507	2.01395	1.34015	0.596575	1.75618		0.608968	1.38041	1.15376	-0.107585	2.27613		-0.615351	1.50765	1.82018	0.842044	2.3823		0.596575	-0.107585	0.842044
0.730598	1.52575	1.49222	0.135466	1.72507		0.392804	1.58645	1.04197	-0.000865	2.6003		-0.199146	0.840663	2.03336	-0.095111	1.58859		0.135466	-0.000865	-0.095111
0.397939	1.87459	0.510268	0.36061	1.79621		0.54936	1.5181	1.19916	0.859165	2.47979		0.231957	2.26061	1.54682	1.36697	5.18834		0.36061	0.859165	1.36697
0.850175	1.6603	1.10585	0.624349	1.46437		0.64913	1.32781	0.865504	-0.433945	1.18176		0.958792	-0.076032	1.26892	-0.489549	2.52315		0.624349	-0.433945	-0.489549
0.563929	1.97595	1.12819	0.651765	1.95235		0.331041	0.306079	1.12479	0.753835	2.68767		1.25728	1.15393	2.04053	0.387159	3.05548		0.651765	0.753835	0.387159
0.448845	1.65821	0.884971	0.147704	1.76417		1.40159	2.43621	1.4048	1.21976	3.5803		0.364752	0.579762	0.718684	-1.0205	1.50392		0.147704	1.21976	-1.0205
0.604179	2.01113	1.19403	0.753754	1.92498		0.062455	0.303389	1.26865	-0.504479	1.34608		1.11659	2.10058	1.71544	1.17566	2.92942		0.753754	-0.504479	1.17566
0.599701	1.31332	1.06493	0.663153	2.6259		2.06764	2.21021	2.54755	0.856977	4.03257		0.498334	0.584604	0.534	-0.20539	1.77383		0.663153	0.856977	-0.20539
0.427795	1.63133	1.28937	0.789834	2.1416		0.168465	1.58931	1.98233	-0.54221	0.910825		3.92874	2.99303	1.28117	3.0229	3.46231		0.789834	-0.54221	3.0229
-0.570877	2.06276	2.33029	1.72765	2.17572		-2.59408	-0.279095	-0.006725	-0.464446	1.3977		0.335698	0.718978	1.18249	0.230098	2.09753		1.72765	-0.464446	0.230098
0.548744	1.58326	1.97198	-1.12018	3.87632		0.913949	1.77557	2.00786	0.040248	2.67132		-0.04646	1.6035	3.54553	1.90625	2.93159		-1.12018	0.040248	1.90625
-0.006137	1.71363	1.88131	0.509575	2.33539		0.602623	1.28503	0.505434	0.542216	1.81928		0.895924	0.988605	1.36595	-0.009632	1.57249		0.509575	0.542216	-0.009632
0.686882	1.69898	1.15094	0.848022	2.01534		0.21686	1.88843	1.30236	0.047595	2.20573		0.666102	0.772412	1.89398	-0.425256	1.82642		0.848022	0.047595	-0.425256
0.59869	2.02131	1.25187	0.358499	1.94415		0.287409	1.18254	1.43749	0.008956	2.3472		0.896368	2.09404	1.68706	0.51266	1.86047		0.358499	0.008956	0.51266
0.576197	1.79407	1.0857	0.801413	1.98832		-0.075883	0.544738	0.69403	-0.269259	2.24567		-0.83809	0.685237	0.463222	0.142296	1.57287		0.801413	-0.269259	0.142296
0.659597	2.04452	1.12945	0.759285	2.34075		1.10046	0.861536	1.99183	0.113032	2.39439		0.455032	0.319268	1.05231	-2.43335	2.79092		0.759285	0.113032	-2.43335
0.686882	1.69898	1.15094	0.848022	2.01534		0.519385	1.45478	1.21572	0.270237	2.35122		0.401535	1.12165	1.91666	1.75499	3.48903		0.848022	0.270237	1.75499
0.918373	1.49392	1.08356	-1.29755	2.43086		1.6791	3.08094	2.97056	1.14564	2.90297		0.390644	1.5406	1.51572	0.484429	-0.01774		-1.29755	1.14564	0.484429
0.211435	1.81317	1.39233	0.762023	1.74706		0.789584	1.38129	2.1357	-1.48191	2.19874		0.116983	0.769911	2.75236	1.20536	2.17766		0.762023	-1.48191	1.20536
0.790025	2.45045	0.531564	0.547211	0.22788		0.181804	1.39612	1.0741	-2.16118	1.21508		0.214746	0.910611	1.29012	0.184383	2.41588		0.547211	-2.16118	0.184383
0.938499	2.71353	1.18492	1.33684	2.80478		-0.996553	0.723962	1.32061	-0.151337	1.61451		-0.170408	0.736327	2.21154	-0.374593	1.80565		1.33684	-0.151337	-0.374593
0.642237	2.10621	1.44789	0.763172	2.39119		-0.58679	0.072944	0.584809	-2.0243	-0.445747		0.511177	0.535386	1.31047	-0.548329	2.29127		0.763172	-2.0243	-0.548329
1.07483	1.47393	2.25254	0.458632	0.307328		0.18387	-0.161984	0.315994	-0.191054	1.63454		0.191691	1.78066	1.31859	0.476153	2.58779		0.458632	-0.191054	0.476153
0.835531	2.15692	1.65633	1.05492	2.09469		1.21783	2.29182	2.74012	1.28887	4.31141		0.750765	1.76395	0.307635	-0.894753	2.2199		1.05492	1.28887	-0.894753
0.569579	2.15971	1.2849	0.382979	2.46704		-2.50737	0.739816	0.675726	-0.049408	1.57941		0.623354	1.49582	1.89999	-0.100049	2.09804		0.382979	-0.049408	-0.100049
0.975208	1.96881	1.12964	-0.142853	1.99959		0.269048	0.474074	1.58084	-0.036524	2.15428		0.191956	0.990218	1.18371	0.049437	1.45658		-0.142853	-0.036524	0.049437
0.385658	1.73003	0.850263	0.435421	1.86165		0.672534	1.68315	0.695644	-0.069895	0.9648		-0.235513	0.15671	-0.767227	-0.132267	1.25857		0.435421	-0.069895	-0.132267
1.89602	0.846183	1.18123	-1.61679	-0.362645		-0.533437	0.48047	1.66881	-0.115796	1.54507		1.67294	1.76006	1.92799	1.12119	2.91649		-1.61679	-0.115796	1.12119
0.218368	1.84606	1.63697	0.662493	2.06615		0.637186	1.81895	1.02017	0.687622	1.78295		0.252432	0.461351	1.76615	-0.524902	2.33272		0.662493	0.687622	-0.524902
0.401992	1.67931	0.958624	0.112733	1.56485		1.15896	2.07088	2.64977	0.180688	4.26609		0.397312	2.16728	0.10027	1.57689	1.70736		0.112733	0.180688	1.57689
0.390176	1.78121	1.16626	0.734973	2.36641		0.772798	0.816234	3.7222	-1.21322	2.26356		1.24189	0.367479	1.86773	2.2661	3.02965		0.734973	-1.21322	2.2661
3.88022	4.31719	6.73202	2.1858	5.21447		0.293373	1.29972	1.56574	0.53743	2.5805		-0.277697	1.61093	0.289376	-0.28117	2.14062		2.1858	0.53743	-0.28117
0.616061	1.81447	1.03087	0.701545	1.99238		0.000944	1.53073	2.11714	0.039997	4.07588		0.180172	0.725292	0.809574	-0.527475	1.64291		0.701545	0.039997	-0.527475
0.068943	1.18396	1.18605	0.281687	2.07674		0.187955	1.46439	0.57467	0.315302	2.06241		0.007973	0.730213	1.57968	0.415097	1.65496		0.281687	0.315302	0.415097
0.222756	1.95768	1.41182	0.646571	1.71311		0.204124	1.64543	1.94259	-0.201789	2.79772		-2.30367	0.115046	2.44676	-1.08298	2.71734		0.646571	-0.201789	-1.08298
0.021649	-0.531049	1.56978	-7.59541	2.05592		-0.796115	0.867784	3.05788	1.07542	4.43393		0.876769	1.53216	1.45434	0.512361	2.17377		-7.59541	1.07542	0.512361
0.510238	1.96443	0.801746	0.574632	2.70786		1.27152	2.03968	1.50324	0.504659	3.78182		-1.01319	0.875028	1.51747	-0.958721	1.84167		0.574632	0.504659	-0.958721
0.036473	1.95525	1.48217	0.758698	1.81139		0.951203	1.18968	2.17768	0.067333	2.01185		-0.17284	1.15261	1.80882	-0.603676	1.60855		0.758698	0.067333	-0.603676
0.511781	1.80746	1.05148	0.78028	2.07385		0.336023	1.50366	1.18855	0.606015	2.20849		-0.460424	-0.794277	-0.602581	1.36991	0.591505		0.78028	0.606015	1.36991
0.222178	1.80934	1.27068	0.479034	1.8445		0.942093	1.95709	1.8615	0.082545	2.64803		0.521684	-0.251952	0.901586	-0.1746	1.10817		0.479034	0.082545	-0.1746
0.394122	1.08723	2.52841	0.703331	3.41928		1.27267	0.931518	-1.99055	0.184949	2.48145		0.612864	1.6988	1.64901	0.243348	2.41222		0.703331	0.184949	0.243348
0.476213	2.01591	1.14888	0.760146	2.22197		0.603317	1.75588	1.56446	0.53338	2.22004		0.744102	1.46771	0.671005	0.634113	2.39497		0.760146	0.53338	0.634113
2.01205	0.826841	-0.74008	-0.308046	3.58356		0.406429	1.60669	1.08028	0.624087	1.82744		-1.60131	-4.73951	0.935778	-2.09566	-2.6042		-0.308046	0.624087	-2.09566
0.667227	1.60516	0.896708	0.62152	1.80857		0.648856	1.34525	1.64461	0.100918	2.34935		-0.84827	-1.9845	-1.06966	-3.27025	-1.8367		0.62152	0.100918	-3.27025
0.638607	1.8625	0.521904	0.682826	1.90653		-0.319118	1.1985	1.24246	0.149296	1.97296		0.167654	1.05359	0.925646	0.218689	1.73655		0.682826	0.149296	0.218689
0.444958	2.14225	1.18075	0.82595	2.40446		0.068209	0.918592	1.15494	-0.291921	2.04739		2.08249	-0.004584	1.66516	0.355263	2.21949		0.82595	-0.291921	0.355263
0.607039	1.87676	0.853062	0.530274	1.82839		2.25705	2.32087	2.24781	1.43615	1.95933		0.925511	1.88229	1.46387	0.214775	2.96557		0.530274	1.43615	0.214775
0.705525	2.27745	1.72614	0.860807	2.5958		0.198419	1.43938	1.64541	0.342113	2.58401		1.35293	0.94065	1.74513	-0.022332	2.42098		0.860807	0.342113	-0.022332
0.550911	1.73332	1.11168	0.675248	2.07537		0.934532	1.24158	1.4503	0.302196	2.00247		0.434036	1.27888	0.916366	-0.158097	1.49666		0.675248	0.302196	-0.158097
0.625492	1.71125	1.00591	0.810291	1.83531		0.252631	0.318961	1.16695	-0.362459	1.70966		0.058327	0.231803	1.32968	-0.966503	0.61584		0.810291	-0.362459	-0.966503
0.407699	1.59882	0.865934	0.493783	1.75085		0.084901	1.70206	0.871347	0.663527	2.09169		0.726186	1.88084	1.03445	0.09815	2.29741		0.493783	0.663527	0.09815
0.696902	1.92005	0.970906	0.614787	2.0891		-0.559997	0.927683	1.14733	-0.839916	1.46113		-0.29117	0.865535	1.28454	-0.621505	1.76586		0.614787	-0.839916	-0.621505
0.07003	0.930974	0.952451	-0.096614	1.50594		0.599863	2.26436	3.86961	0.015857	3.99551		-1.13329	-2.08251	0.065615	-1.78828	1.29581		-0.096614	0.015857	-1.78828
-0.668465	1.47259	-0.918273	-0.143693	2.47342		0.441331	1.95985	1.38603	0.519957	1.56757		0.964399	1.16015	0.971165	0.493731	2.07575		-0.143693	0.519957	0.493731
0.322012	2.01403	1.85613	1.04682	2.52944		0.596274	1.25055	1.49945	0.259311	2.2162		3.10149	1.84077	-0.807749	-3.20516	0.291816		1.04682	0.259311	-3.20516
0.220002	1.62387	0.962443	0.599549	1.75293		0.500114	1.47849	1.44397	0.305649	2.31363		0.904376	0.659652	-0.7992	1.0519	1.78834		0.599549	0.305649	1.0519
-3.00273	-0.155305	-0.267362	-0.693177	0.486544		0.944862	2.13605	1.44121	1.50736	2.58396		-0.03681	0.600448	0.270713	-1.36247	3.28293		-0.693177	1.50736	-1.36247
0.550231	2.05524	1.32855	0.721682	2.0221		0.700918	2.24837	1.40936	0.063447	2.89839		0.786242	1.33158	-0.213789	0.444184	1.87765		0.721682	0.063447	0.444184
0.511781	1.80746	1.05148	0.78028	2.07385		1.00358	1.39849	1.12007	1.96447	3.06249		-0.182043	-0.578577	0.633588	-1.28751	2.43034		0.78028	1.96447	-1.28751
0.692121	1.97343	1.14338	0.789218	2.15434		0.348218	1.2334	1.33695	0.247835	2.20218		0.443913	1.06436	1.45709	0.836403	2.97093		0.789218	0.247835	0.836403
0.547469	2.18045	2.17889	0.902031	3.70882		0.28595	1.8552	2.27008	-0.099871	1.89151		0.163824	1.20467	0.343959	0.298934	1.69797		0.902031	-0.099871	0.298934
0.550231	2.05524	1.32855	0.721682	2.0221		0.171409	1.42709	1.56486	-0.035239	2.39894		-0.095915	-0.529316	0.343272	-0.27161	0.669084		0.721682	-0.035239	-0.27161
0.520927	1.79975	0.750371	0.477108	1.55493		-0.455908	1.79666	-2.96828	-3.20006	1.80414		1.28219	-1.26048	3.10171	1.82766	2.62888		0.477108	-3.20006	1.82766
0.375638	1.79376	0.639438	0.361271	1.66036		0.219385	2.03169	0.317837	0.506541	2.90656		2.47644	0.674893	3.56334	1.09355	3.59172		0.361271	0.506541	1.09355
0.515086	1.76604	0.997473	0.607261	1.65782		0.245168	-2.16317	1.42996	-0.556675	0.241655		0.716476	1.67534	1.60441	0.747408	2.41155		0.607261	-0.556675	0.747408
0.425035	1.61023	0.93717	0.791844	1.78797		1.32099	1.54825	1.766	1.11391	2.53231		-0.095915	-0.529316	0.343272	-0.27161	0.669084		0.791844	1.11391	-0.27161
0.842619	1.98461	0.998031	0.357962	2.11436		0.702121	1.37382	0.892347	0.298955	1.28457		0.20656	0.381357	-0.418234	0.49751	2.29375		0.357962	0.298955	0.49751
0.041772	1.39805	0.042151	0.336785	0.143373		0.514279	2.19082	1.19331	-0.271848	3.48961		0.135985	1.39148	0.819482	0.484101	2.22745		0.336785	-0.271848	0.484101
0.571658	2.03103	1.26695	0.502126	2.00803		0.349934	0.693002	1.36605	-0.457817	3.31479		-0.725026	0.606882	0.318991	-0.66297	0.932899		0.502126	-0.457817	-0.66297
0.69275	2.05148	0.997443	0.667004	1.96605		0.151115	2.06733	0.868472	0.15099	2.22645		0.44593	1.53386	0.890248	0.656988	1.84037		0.667004	0.15099	0.656988
0.695498	1.21384	1.39261	0.784286	1.69467		0.34934	1.35918	1.24655	0.05107	1.57222		0.380144	1.87932	1.85116	-0.271278	1.48525		0.784286	0.05107	-0.271278
0.745322	1.96496	1.02131	0.607421	1.96453		0.663189	0.419066	2.07788	0.479086	0.579391		0.509935	1.86288	1.01727	0.76696	2.43012		0.607421	0.479086	0.76696
-0.439842	1.15066	3.57884	0.020267	0.8901		0.94387	1.55317	1.68767	0.908735	2.11199		0.714379	2.30299	1.29659	1.05028	2.69181		0.020267	0.908735	1.05028
0.726222	2.29439	1.79417	0.939615	2.4861		0.552085	0.828414	-0.372761	0.151704	1.33824		-1.02022	0.984916	0.071916	-0.080451	1.83745		0.939615	0.151704	-0.080451
0.590137	1.83658	1.07486	0.624004	2.13308		0.481175	1.17665	1.27491	0.305966	2.30317		-0.072137	1.13716	1.26037	0.258574	1.32715		0.624004	0.305966	0.258574
1.24737	1.83361	0.538359	0.993114	2.17322		0.194965	1.52075	1.70532	0.279478	2.39879		-0.286584	-0.412406	1.09411	-0.145133	1.32596		0.993114	0.279478	-0.145133
0.128374	1.93423	2.56917	0.717288	2.72857		-0.048639	0.158177	0.773336	-0.002658	1.14927		-0.476413	0.087944	2.89254	-0.065968	1.02861		0.717288	-0.002658	-0.065968
-0.009068	1.5381	0.597822	0.533949	1.13989		-0.144824	0.588373	1.3737	0.031474	1.38418		-0.505901	1.08877	1.18026	0.351353	2.0312		0.533949	0.031474	0.351353
0.371425	1.58803	0.87287	0.634062	1.8137		0.533539	1.37687	1.57157	-0.324597	2.3424		0.943963	0.529033	2.02	0.379938	2.01944		0.634062	-0.324597	0.379938
0.130362	1.89921	0.629504	0.185609	2.00541		0.555775	1.27761	2.23278	0.211526	2.26414		0.758385	1.23899	1.22936	0.181171	1.58469		0.185609	0.211526	0.181171
0.428277	1.72	1.18732	0.487112	2.00813		0.842272	0.565143	1.62042	-0.466558	1.3026		-0.973058	-0.278351	-1.42781	-0.623771	3.41342		0.487112	-0.466558	-0.623771
0.135658	1.28587	0.60292	0.977307	1.12009		2.51869	0.346689	1.98949	0.018381	1.50889		0.630816	1.66807	1.46811	0.527868	1.97111		0.977307	0.018381	0.527868
0.515349	1.97176	1.25828	0.617746	1.74594		0.23762	2.18023	2.60333	0.020912	2.12267		0.47045	1.6102	1.2888	-0.744123	0.878756		0.617746	0.020912	-0.744123
0.537524	1.41534	0.715864	0.064789	2.90149		0.854007	2.45403	2.50213	0.912333	3.55304		-1.19747	2.3643	2.57679	-0.603881	2.92325		0.064789	0.912333	-0.603881
0.878211	2.13635	0.882406	0.447015	1.67954		1.51269	2.12472	1.62476	0.981357	2.5694		0.481928	0.978284	1.50948	-0.22368	2.87207		0.447015	0.981357	-0.22368
0.623841	1.862	1.11653	0.459559	2.16746		-0.04974	0.565466	-0.492476	-0.14466	1.22679		0.322097	1.45278	1.48367	0.00674	2.27884		0.459559	-0.14466	0.00674
-1.02358	0.318245	0.296656	-0.678203	0.056161		0.563011	1.23429	2.15856	2.26982	2.90665		0.707187	2.3753	2.03919	-0.073996	1.62247		-0.678203	2.26982	-0.073996
0.650608	1.47932	1.53042	0.43338	2.06203		0.871251	1.09203	1.50224	0.36944	2.62363		-4.50874	-1.02146	-2.43416	-2.10893	-0.698929		0.43338	0.36944	-2.10893
0.293797	1.9449	1.20054	0.640217	2.02668		0.343654	1.4629	0.302307	0.394245	0.760661		-0.358629	-1.52957	1.40189	-1.36052	1.3178		0.640217	0.394245	-1.36052
1.92116	1.26291	4.51634	-1.51725	1.96498		1.98466	1.91879	3.51704	1.7417	2.98797		0.677035	1.55813	1.42288	0.210122	2.94587		-1.51725	1.7417	0.210122
0.68192	1.83937	1.09301	0.571441	1.75101		-0.06161	0.950842	0.298127	0.386588	0.482162		0.70431	1.76846	1.27404	0.975577	2.83047		0.571441	0.386588	0.975577
0.716639	1.92731	1.23318	0.755728	1.85832		-0.329382	1.3529	-0.913759	0.103036	1.46875		-0.390457	-0.255067	1.68968	-0.211768	1.0962		0.755728	0.103036	-0.211768
0.500611	1.82197	1.20669	0.536274	1.97283		-0.218531	0.908272	1.14542	-0.252892	1.04804		1.00483	1.23375	1.86725	0.434376	2.75559		0.536274	-0.252892	0.434376
0.283038	1.85829	1.1113	0.569391	2.17177		0.628972	1.66506	0.408759	0.524237	0.992164		0.286659	1.02069	0.250676	0.125222	-0.200045		0.569391	0.524237	0.125222
0.772911	2.17945	1.35623	0.820762	2.38926		0.400598	1.6113	-0.188903	-0.73914	1.45463		1.18013	1.29866	0.443423	0.301428	2.76865		0.820762	-0.73914	0.301428
0.760177	2.02201	2.37936	-0.254931	1.99812		1.20432	1.28273	1.30905	-0.32678	2.78885		0.638929	1.3785	1.46249	1.09238	2.05234		-0.254931	-0.32678	1.09238
0.360715	2.66172	3.85625	1.07377	2.80902		0.326029	-0.617765	-1.26118	-0.470674	0.515088		2.26772	1.15472	5.15007	2.0167	0.778833		1.07377	-0.470674	2.0167
0.438142	1.86408	1.17008	0.576205	2.23788		0.383531	1.30061	1.0497	0.087707	2.0306		1.79305	0.751007	2.71001	-0.227076	3.0916		0.576205	0.087707	-0.227076
0.616559	1.66663	1.00164	0.729086	1.80152		0.132915	0.583954	1.55981	-1.49504	0.86183		1.10194	1.86345	1.79959	0.709416	2.56056		0.729086	-1.49504	0.709416
0.527055	1.96808	1.2747	0.736798	2.02875		-0.59793	-1.7853	-2.6828	-0.484227	1.20594		0.013841	2.12949	1.02211	0.406933	3.01937		0.736798	-0.484227	0.406933
0.83784	1.97817	1.67191	0.465086	2.76701		1.17719	1.52986	2.36775	0.349935	3.29358		-0.319523	0.789701	0.93218	-1.07873	1.79796		0.465086	0.349935	-1.07873
0.471378	1.84308	1.32874	0.28654	2.01617		0.264461	1.73731	1.17544	-0.069548	2.136		0.698563	1.31888	1.69978	0.347813	1.91708		0.28654	-0.069548	0.347813
0.362631	2.36291	1.79833	1.50722	2.60318		0.354792	1.33303	0.797147	0.264936	1.74736		-0.496476	-0.713532	0.796955	-0.816205	0.808873		1.50722	0.264936	-0.816205
0.173925	1.75967	0.861639	0.188774	1.25599		0.523077	2.45048	0.960033	1.72689	3.13317		0.649404	0.817632	1.74077	-0.765402	3.22517		0.188774	1.72689	-0.765402
0.48639	1.84635	1.03838	0.675928	1.92541		-0.661044	0.125474	-0.384221	-3.03207	0.661634		0.029294	0.520642	1.13966	-0.990159	1.95289		0.675928	-3.03207	-0.990159
0.677814	1.78497	1.42437	0.743193	2.23634		0.259505	0.959887	0.940802	-0.597796	2.06136		1.05949	1.89223	2.21371	0.694981	2.88606		0.743193	-0.597796	0.694981
1.08298	1.67186	0.608866	0.380314	3.11723		0.055304	1.3818	2.0529	0.293277	2.93132		-0.014426	1.00562	1.68497	0.00062	2.23044		0.380314	0.293277	0.00062
0.141825	1.52661	1.60646	0.82655	2.43632		0.399652	1.16163	1.30783	0.498591	2.22334		0.693253	1.92576	1.55741	0.514299	3.16483		0.82655	0.498591	0.514299
0.272484	1.61189	0.801806	0.467832	1.578		-0.129505	0.093563	-0.502514	-0.840579	1.46976		0.467582	-1.43375	2.16194	0.62348	-0.850905		0.467832	-0.840579	0.62348
0.89227	1.97195	1.22205	0.736582	2.56162		0.399564	0.734633	1.54925	-0.2345	1.72853		-0.451676	1.28713	1.42644	-1.34408	1.28306		0.736582	-0.2345	-1.34408
0.366716	1.94224	1.14912	0.304172	1.58232		-0.122434	0.606249	1.46768	-0.659501	0.127648		0.744489	1.48157	0.585838	0.152382	2.36251		0.304172	-0.659501	0.152382
0.822806	2.0046	1.34472	0.495813	2.28855		0.700782	1.89988	1.56957	-0.458718	2.13789		0.784126	1.9736	0.257773	0.875851	2.9739		0.495813	-0.458718	0.875851
0.676374	2.14702	1.46057	-0.090561	1.88887		-0.100213	0.736968	0.713847	0.911833	1.59873		-0.548778	0.101305	1.45903	0.307252	2.65512		-0.090561	0.911833	0.307252
0.769678	2.26904	1.48091	1.0944	2.50158		-0.078955	0.843849	1.38323	-0.123648	1.98526		-0.744601	1.70491	2.3244	-0.011262	2.62209		1.0944	-0.123648	-0.011262
0.500915	1.77435	1.09807	0.641168	1.88997		0.434166	1.18742	1.90807	0.55938	2.67326		0.18913	1.44752	1.08416	0.245454	2.23956		0.641168	0.55938	0.245454
0.555675	2.03521	1.35773	0.754247	2.25442		0.24478	0.523392	1.18996	-0.303783	1.96384		-2.2101	-0.712365	-2.03978	0.439662	0.958827		0.754247	-0.303783	0.439662
0.563201	1.81431	0.942582	0.476224	1.67102		0.075657	1.15394	0.689124	-2.6368	2.51387		-0.070248	0.636352	0.833337	0.215801	1.86193		0.476224	-2.6368	0.215801
-0.808129	-0.795988	1.92397	-2.26466	0.788637		-0.321384	0.997017	1.07809	0.348112	1.994		0.126471	1.10981	1.1125	0.268934	2.45605		-2.26466	0.348112	0.268934
0.168627	1.4907	1.15101	0.706537	2.7708		0.91029	1.46417	2.05416	0.355881	2.51206		0.341315	-0.739334	1.43424	0.085588	1.93981		0.706537	0.355881	0.085588
0.493897	1.78221	1.27115	0.277548	1.91996		-0.727375	0.689887	-1.85967	-0.196641	2.22339		-0.382915	1.50056	0.667833	0.247634	1.31744		0.277548	-0.196641	0.247634
0.031858	1.70614	0.672915	0.251995	1.58819		0.316554	1.12082	1.10067	0.278108	1.69731		0.486808	2.27701	2.15476	-0.463753	0.642736		0.251995	0.278108	-0.463753
0.954668	3.10838	2.01095	2.4672	3.71041		0.279524	0.742107	1.63503	-0.136393	1.9505		0.484667	1.02978	1.69642	0.102881	1.75465		2.4672	-0.136393	0.102881
-0.042097	1.68371	1.2625	0.037908	1.58215		0.205464	1.17982	0.662772	-0.380947	1.32111		0.663399	1.78743	1.46413	0.506104	2.43959		0.037908	-0.380947	0.506104
0.244244	1.93581	0.735347	0.334722	1.63864		1.78758	0.920037	0.85095	-0.742425	2.7495		0.452721	1.64133	0.834327	0.298401	1.76158		0.334722	-0.742425	0.298401
-0.001844	2.62897	-2.46709	2.1876	0.484671		3.58616	3.71103	1.59758	2.42105	3.30667		0.326261	0.910745	2.49592	1.17654	2.32627		2.1876	2.42105	1.17654
0.651234	1.48565	1.94657	0.46766	2.48524		1.98026	1.68135	3.64211	0.219521	1.80634		0.724301	1.75428	1.89144	-0.247971	2.83971		0.46766	0.219521	-0.247971
0.989263	2.02594	0.93384	0.632501	2.24806		1.21383	0.108008	1.81655	1.19632	0.715672		0.225797	-1.15723	-0.062647	-0.784654	1.70924		0.632501	1.19632	-0.784654
0.737723	2.00018	1.15293	0.83359	2.16854		0.427698	0.74152	1.03733	-0.714152	2.41768		1.07898	1.15342	2.031	0.310812	2.216		0.83359	-0.714152	0.310812
0.589966	2.11525	1.21103	0.390715	1.71652		0.6304	0.951045	1.5273	-0.34261	1.91361		-4.01649	-3.30361	1.81438	0.575308	3.51627		0.390715	-0.34261	0.575308
0.134743	1.47516	0.359465	-0.576828	2.42161		0.812848	2.0047	1.69371	0.803895	2.96063		0.734688	1.4884	1.17017	0.172366	2.48422		-0.576828	0.803895	0.172366
-1.02477	1.25332	-0.169856	-0.776564	-1.02701		2.51036	1.49131	3.1161	-2.19098	-0.69683		0.344489	-0.068922	1.39069	-0.06565	0.337166		-0.776564	-2.19098	-0.06565
0.563959	2.07898	1.1647	0.719205	2.1314		0.588337	1.46037	3.99755	0.914753	2.68365		0.241589	0.724854	1.31506	-0.304988	0.883443		0.719205	0.914753	-0.304988
0.263063	1.2353	1.16645	0.080189	2.12629		0.166384	0.721104	-0.500232	1.6422	0.77125		0.176716	1.42655	0.362621	-0.394558	2.11113		0.080189	1.6422	-0.394558
0.357165	1.53479	0.818729	0.610414	2.08919		-0.267368	0.013212	1.98037	-0.799818	2.72752		2.01783	1.81894	3.48467	1.97293	5.01575		0.610414	-0.799818	1.97293
0.496354	1.78248	1.19786	0.652594	2.02596		0.414155	1.41683	1.32499	0.042512	2.31126		-0.01992	-4.013	-0.171601	0.806802	1.6919		0.652594	0.042512	0.806802
1.23023	2.04233	1.5307	0.983174	2.54489		-0.11626	0.816754	1.66132	0.644787	3.14491		0.81821	1.97548	1.65651	1.42761	2.30129		0.983174	0.644787	1.42761
0.275899	1.54648	1.83332	0.244077	2.1078		0.317669	1.11753	1.36945	0.401418	2.15201		-3.16457	0.062141	0.385962	-1.52727	1.04305		0.244077	0.401418	-1.52727
1.00026	2.8222	2.25793	0.700852	2.29623		-0.055143	1.49117	1.68081	-0.255002	1.42901		0.739484	1.95892	1.72162	0.688508	2.38151		0.700852	-0.255002	0.688508
0.630183	0.909812	2.79912	-0.095135	2.41398		0.434369	1.61643	1.07526	0.948341	3.35063		1.13526	1.27727	1.68869	1.11454	1.31519		-0.095135	0.948341	1.11454
0.366466	1.82551	1.16428	0.550577	2.24486		-0.149234	0.465517	-0.094885	-0.289562	2.05724		3.23861	0.585803	4.76022	1.66179	6.5118		0.550577	-0.289562	1.66179
0.687043	1.85124	0.935974	0.558274	1.82973		0.412094	1.56333	2.26728	0.773731	2.75085		0.363979	2.24382	0.729972	0.228998	1.49775		0.558274	0.773731	0.228998
0.897117	1.84886	1.47852	0.830237	2.11817		3.45544	2.88329	4.36331	2.5799	4.77506		1.54818	0.063646	1.8725	-1.74104	2.88821		0.830237	2.5799	-1.74104
0.46614	1.95115	1.43187	1.00476	2.39233		0.89197	1.86274	1.40628	0.535151	3.53893		1.11036	2.09937	1.96569	0.437746	3.33588		1.00476	0.535151	0.437746
0.826606	1.97635	1.63042	0.943041	2.0009		-0.237072	-0.319376	2.62929	-1.8431	4.04699		-0.372151	-0.207851	0.614055	-1.08479	1.14913		0.943041	-1.8431	-1.08479
0.539992	1.88455	0.777183	0.467063	1.78672		1.72832	1.12421	2.27028	1.52719	2.30042		-2.4936	1.74273	0.625295	0.29592	2.5804		0.467063	1.52719	0.29592
0.597941	2.23903	1.26469	0.961681	2.59066		0.353711	1.26477	1.65761	0.206877	2.00474		-0.065963	1.44779	0.91495	0.599828	1.84492		0.961681	0.206877	0.599828
0.479336	2.01461	1.04056	0.641884	2.09903		-0.356965	1.69655	1.04094	1.26465	2.52159		0.54488	0.858844	-0.45149	1.30231	2.3128		0.641884	1.26465	1.30231
0.35999	1.72051	0.928418	0.372926	1.7591		-1.0145	1.00827	1.67923	0.268177	1.94423		0.52326	1.82661	1.39802	0.855671	2.2356		0.372926	0.268177	0.855671
0.459823	1.69325	0.978353	0.553325	1.79276		-1.13367	-0.915476	-1.55453	-2.0394	1.43591		-0.301379	0.803634	0.418765	-1.07976	-0.39591		0.553325	-2.0394	-1.07976
-2.56998	-3.99655	-1.90846	-2.17677	0.224241		0.080745	0.41319	1.75113	-0.5241	2.04266		0.92803	1.29099	1.76055	-0.439472	2.52212		-2.17677	-0.5241	-0.439472
0.536587	1.27068	0.510635	0.183416	1.38813		-0.137797	-1.1993	1.00163	-0.45527	-7.6837		0.455891	1.59049	1.17164	0.50209	2.3036		0.183416	-0.45527	0.50209
1.09166	2.8321	0.502394	1.41128	3.52687		0.540947	1.29073	1.78949	0.664266	2.558		0.995533	1.18769	1.41091	0.283438	1.41691		1.41128	0.664266	0.283438
0.597941	2.23903	1.26469	0.961681	2.59066		0.218656	1.7976	1.41714	0.282041	2.50503		-0.170841	1.65593	1.57794	-0.017253	2.25234		0.961681	0.282041	-0.017253
0.562323	1.69542	0.964361	0.245375	1.53882		-0.936978	1.19154	0.665505	-0.987637	0.990297		1.43747	1.58922	2.20202	-0.122332	0.677206		0.245375	-0.987637	-0.122332
0.650673	1.95853	1.30276	0.837873	2.17645		-0.445543	1.37158	1.12696	0.060304	1.13235		-1.17955	0.327761	0.675927	-1.47314	1.82879		0.837873	0.060304	-1.47314
-0.733666	-1.09377	0.870472	-0.311504	2.12516		-1.18759	1.22876	2.57427	0.558236	2.3727		0.949755	-0.49887	3.03924	1.04743	-1.08441		-0.311504	0.558236	1.04743
0.832958	1.9475	1.18755	0.865293	2.03908		-0.454132	0.455747	-0.249625	0.551143	0.808472		-0.220001	0.089307	-1.05681	-1.3082	1.58502		0.865293	0.551143	-1.3082
0.227196	1.78212	0.976339	0.373008	1.64723		0.553381	1.57094	0.998843	0.401142	2.16153		0.851181	1.93509	2.12627	0.584879	2.85576		0.373008	0.401142	0.584879
0.507648	2.07688	0.982554	0.414528	1.90511		-0.399631	0.365586	0.290173	-0.650066	2.1836		0.524581	1.20701	1.94087	-0.1086	2.42078		0.414528	-0.650066	-0.1086
0.815086	1.82235	1.27539	0.72954	2.22373		-0.364193	0.146908	1.07436	-0.861766	-0.501582		0.754985	0.335072	-0.169469	-2.02434	1.17092		0.72954	-0.861766	-2.02434
0.90408	3.05245	1.13344	1.76186	3.6082		0.006793	0.361173	1.38303	-2.20913	0.831854		0.496559	1.63137	1.26499	0.498483	2.01363		1.76186	-2.20913	0.498483
0.625484	1.84405	1.175	0.574536	2.05118		0.562533	1.46069	0.880635	-1.27027	-0.461495		0.475466	1.66329	1.48975	0.172481	2.15164		0.574536	-1.27027	0.172481
0.561917	1.8854	1.1866	0.671922	2.15693		-0.341299	0.220563	2.29699	0.207548	1.61747		-0.031471	0.804295	1.9638	1.14833	2.41		0.671922	0.207548	1.14833
0.998911	2.61486	0.832896	1.26035	3.05439		-0.354166	0.889663	1.52657	-0.426864	2.49239		1.0745	1.64819	2.3201	0.665352	3.00215		1.26035	-0.426864	0.665352
0.587965	1.79437	1.34889	0.621223	2.03945		0.057064	1.24425	1.34998	0.140983	2.11996		-0.357999	1.81197	1.4018	0.350182	2.36626		0.621223	0.140983	0.350182
0.046109	0.821341	2.8834	0.336009	0.617733		0.362518	1.37138	1.20542	-0.505388	1.74103		-0.539312	-0.698433	2.5126	-3.66516	2.89119		0.336009	-0.505388	-3.66516
0.355391	1.62706	1.15146	0.325822	1.86892		0.820818	2.16507	1.14536	0.826168	2.05798		0.855478	0.766425	1.3696	0.072173	2.2395		0.325822	0.826168	0.072173
0.572706	1.87359	1.02479	0.633042	2.19709		-0.047056	1.75547	1.31383	-0.060756	1.7875		-0.64593	1.21795	0.661197	0.188385	1.07282		0.633042	-0.060756	0.188385
0.554814	1.02133	-1.56022	0.234792	1.53609		0.396338	1.37698	1.39147	0.408411	2.3977		1.60051	1.80986	1.13503	1.89819	2.49182		0.234792	0.408411	1.89819
0.963531	1.7611	0.924709	0.821126	2.23817		0.575811	1.26295	1.53197	0.103243	2.14537		0.980565	1.68538	1.80545	0.073814	2.90034		0.821126	0.103243	0.073814
0.430625	2.37852	3.12143	-1.4968	2.1615		0.649247	0.626769	1.48906	0.140166	2.12552		0.519658	1.27275	1.34433	-0.007297	1.84118		-1.4968	0.140166	-0.007297
0.40733	1.59741	1.11526	0.108374	1.42415		1.88855	0.936298	5.28721	-0.240168	1.34974		0.453193	1.35174	0.707731	-0.101047	2.68736		0.108374	-0.240168	-0.101047
0.2891	1.52469	0.629663	0.033871	2.10963		0.824345	1.32944	1.50142	-0.734058	3.57845		-0.200572	1.76416	0.270225	0.071374	1.87273		0.033871	-0.734058	0.071374
-0.400596	1.97104	0.980415	0.428607	3.36472		0.405353	1.07688	1.20076	-0.034167	2.34848		1.09093	1.98227	1.61268	0.501632	2.64848		0.428607	-0.034167	0.501632
0.44861	1.17643	1.29871	0.2668	1.807		0.170642	1.06633	1.61433	-1.60468	0.865536		2.63242	3.29903	1.7841	0.61874	4.98368		0.2668	-1.60468	0.61874
0.742478	1.91223	0.975171	0.555094	2.06479		0.072691	0.881727	1.62038	0.068375	3.40379		-0.786133	0.422566	0.344411	-1.66553	-1.05242		0.555094	0.068375	-1.66553
0.12699	1.90325	0.839672	0.691477	1.81952		0.114481	0.892411	0.773182	0.157709	2.01226		0.030022	0.659784	1.69182	0.348594	2.08233		0.691477	0.157709	0.348594
0.261308	1.52051	0.903846	0.492804	1.75445		0.073963	0.67861	0.871427	-0.426943	1.86193		0.887938	1.85948	1.1751	0.724794	3.07139		0.492804	-0.426943	0.724794
0.502298	1.70294	1.08112	0.811093	1.92244		0.394226	1.9243	2.09701	0.678678	1.78968		0.2934	0.920604	1.45637	0.13573	2.4021		0.811093	0.678678	0.13573
0.760261	1.91831	1.08909	0.70226	2.15062		-0.299758	0.500306	0.82715	-1.23674	1.98753		-0.289086	1.59504	0.563607	0.511518	2.5128		0.70226	-1.23674	0.511518
0.361635	-0.53919	-0.041198	-2.05367	-0.852826		0.728394	1.02652	1.50623	0.185086	2.0744		0.874879	1.43138	2.39265	0.183037	1.57865		-2.05367	0.185086	0.183037
0.267621	1.15208	1.15774	-1.6821	2.2285		0.837795	2.10333	2.17748	0.863571	2.88805		1.72287	-0.060606	1.93439	-0.436371	1.14051		-1.6821	0.863571	-0.436371
-0.44465	1.14502	0.738779	0.03582	0.00703		0.995617	1.82979	1.3678	0.545223	1.94909		1.49192	2.40652	1.65826	0.688321	3.51287		0.03582	0.545223	0.688321
0.529522	2.07151	0.966307	0.704004	1.76223		0.734368	1.16612	2.09968	0.357567	2.14186		1.88904	1.9148	1.23413	1.01333	4.49981		0.704004	0.357567	1.01333
0.233557	1.94363	1.07454	0.78499	1.66713		0.431495	1.19215	-0.197012	0.445485	1.15783		1.62162	2.61744	3.96362	2.00539	4.28473		0.78499	0.445485	2.00539
1.90088	3.01424	3.8703	1.75486	1.31197		0.427109	0.374	2.44293	-0.205697	2.09467		-0.140988	0.794034	0.899964	-0.887367	3.24982		1.75486	-0.205697	-0.887367
1.25463	1.50791	-1.27538	-1.12788	2.29518		0.797518	0.629118	0.390618	-0.497556	2.06646		0.212753	0.082241	0.380569	-1.94613	2.3042		-1.12788	-0.497556	-1.94613
0.706	1.77827	0.974035	0.624515	2.11797		0.574149	0.879519	1.09529	0.119226	2.19704		2.06888	1.72694	1.45164	0.184472	3.43871		0.624515	0.119226	0.184472
0.418496	1.46107	1.40824	0.549635	1.86013		0.418159	1.53044	1.54823	0.381489	2.21681		0.822774	2.10154	2.38246	0.435822	3.2286		0.549635	0.381489	0.435822
0.670134	2.48265	2.58189	2.30335	3.66767		0.808467	0.207501	1.69238	-0.145478	1.26445		0.563142	1.20109	0.867785	0.350381	2.14505		2.30335	-0.145478	0.350381
0.700313	2.16834	1.2002	0.185196	1.59899		-0.117711	1.02615	2.17484	-2.92161	1.26097		0.112449	1.06279	1.23734	-0.194716	2.18966		0.185196	-2.92161	-0.194716
0.490281	1.5858	1.41804	0.638673	2.04971		0.327185	3.02586	4.25134	0.751896	5.44196		0.844189	1.05366	1.25037	0.821518	2.72915		0.638673	0.751896	0.821518
0.826579	1.51127	1.15832	-3.62337	2.37689		-0.074319	1.84051	1.32368	0.354259	2.29039		0.334741	1.83858	1.88737	1.19635	2.16022		-3.62337	0.354259	1.19635
0.352337	1.70859	0.872843	0.66132	1.99447		0.546903	1.0204	1.45268	0.271263	1.96869		-1.50473	-0.846037	0.16487	-1.30494	-0.221962		0.66132	0.271263	-1.30494
-0.320562	1.50796	1.1378	-0.734631	0.778317		2.47945	1.73673	3.79995	-0.248991	3.28976		1.3331	1.58428	3.02224	-2.09947	2.11681		-0.734631	-0.248991	-2.09947
1.59263	0.290824	2.28158	-0.38864	2.41692		0.266446	1.53148	1.72528	-0.328652	2.59141		1.20836	1.749	3.615	-1.4562	2.5822		-0.38864	-0.328652	-1.4562
0.514577	1.70786	0.879326	0.519607	1.65178		0.626121	1.846	1.21143	-0.163562	2.22952		-0.015483	0.628247	0.890801	-1.28201	1.39378		0.519607	-0.163562	-1.28201
0.555784	1.9373	1.0928	0.852009	2.17073		0.485751	1.13794	0.371869	0.026752	1.92622		-0.233801	-0.69065	0.063237	-0.129258	-0.959639		0.852009	0.026752	-0.129258
0.81076	1.64669	0.748557	-0.61086	2.80789		0.902933	2.02455	2.68783	-0.074928	2.74546		0.77977	1.43231	2.58475	0.747831	0.227011		-0.61086	-0.074928	0.747831
0.44011	1.91424	0.87424	0.080493	1.70591		0.341027	0.596494	-0.63412	0.087548	1.07494		0.603183	0.808853	1.24901	1.27891	1.86316		0.080493	0.087548	1.27891
0.597893	1.86995	1.27035	0.501012	1.92723		0.565195	1.77672	1.18707	0.552116	2.03369		0.381684	1.43152	0.746249	-0.116304	2.84355		0.501012	0.552116	-0.116304
0.456654	1.6013	1.21915	0.511473	1.72363		0.334877	1.80333	1.37981	0.567414	2.24036		-1.3582	-0.376434	1.70768	1.03921	-4.67207		0.511473	0.567414	1.03921
0.555542	1.75794	0.938378	0.539857	2.02622		0.530323	2.10879	1.3287	0.557513	1.96376		0.130718	1.61505	1.49604	1.05589	2.61739		0.539857	0.557513	1.05589
1.1641	2.45632	1.67792	1.17517	2.47103		0.585349	-0.401721	0.384713	-2.1827	1.11052		0.768495	1.03986	2.10068	-0.202167	2.34285		1.17517	-2.1827	-0.202167
0.543947	1.2384	1.20889	0.606852	1.85706		1.01478	2.31448	2.36084	1.09847	3.17645		0.593372	0.549448	0.567915	-1.12522	0.890868		0.606852	1.09847	-1.12522
0.544428	1.85111	0.730771	0.667169	1.60765		-0.278206	1.10215	-1.33703	-1.32065	2.02777		1.15167	1.97019	1.35913	-0.502988	2.49617		0.667169	-1.32065	-0.502988
0.454523	1.95244	1.09275	0.682474	2.01757		0.590325	1.2171	1.5467	0.273489	2.55031		0.475503	1.58136	1.68762	0.044127	2.30904		0.682474	0.273489	0.044127
0.553694	1.70027	1.18562	0.53613	1.74921		0.105392	0.738115	1.18887	-0.516317	1.58722		0.099355	0.796026	1.97078	0.446777	1.42282		0.53613	-0.516317	0.446777
-0.534333	2.05831	0.14808	0.602779	0.179241		0.31897	1.47124	1.2573	0.365956	2.5211		0.911961	1.68581	1.74585	-0.145054	3.04273		0.602779	0.365956	-0.145054
0.082521	0.07424	1.25734	0.008047	2.47546		0.241181	1.35963	1.47412	0.43809	2.12357		0.623289	1.33624	1.58721	0.774195	2.20284		0.008047	0.43809	0.774195
0.26897	1.8312	1.68791	-1.2866	2.06011		0.708248	1.69874	1.63021	0.643681	2.47923		0.533498	2.03921	2.50653	0.419482	2.56632		-1.2866	0.643681	0.419482
0.768781	2.41627	1.44596	0.861835	2.33668		0.345258	1.74677	1.55726	0.463573	2.22098		0.212016	1.83521	1.58635	0.495648	2.88865		0.861835	0.463573	0.495648
0.21843	1.91172	1.10873	0.735477	1.81052		0.250451	1.34091	1.26258	0.188542	2.23802		1.15752	1.95625	2.1684	0.762062	3.12194		0.735477	0.188542	0.762062
0.493365	2.08486	1.36435	0.962864	2.01479		0.300464	1.19163	1.25353	0.116994	2.25501		0.462657	1.51452	1.47638	0.3202	1.92159		0.962864	0.116994	0.3202
0.370165	1.49471	1.79096	1.03831	3.14446		0.585131	0.000619	-1.47777	0.575289	2.62518		1.05682	1.73197	1.6171	0.187043	3.15987		1.03831	0.575289	0.187043
0.633432	1.9809	1.24495	0.810577	2.23486		0.20557	1.35627	1.47468	-0.509923	2.36495		0.735566	0.887737	2.38315	-0.596927	1.76296		0.810577	-0.509923	-0.596927
0.505075	1.843	1.11198	0.721554	1.85095		0.192366	1.43079	0.51556	-0.332908	1.62543		0.58318	1.54076	0.855025	0.051884	2.70467		0.721554	-0.332908	0.051884
0.46412	1.41629	0.675208	0.271812	1.19858		0.225658	0.7067	3.01451	0.248602	2.27592		0.859486	1.85866	1.05596	0.83964	1.97934		0.271812	0.248602	0.83964
0.412709	1.47178	0.435468	0.633979	1.89142		0.452939	1.88575	1.50178	0.645766	2.23683		1.14994	0.530604	1.48009	-0.485202	2.50787		0.633979	0.645766	-0.485202
0.447477	1.5007	0.733735	0.327453	1.78625		-0.467686	1.39447	1.53713	1.24243	2.57171		0.358616	0.99985	0.827851	0.238284	2.20418		0.327453	1.24243	0.238284
1.08275	2.27591	0.736202	-1.37705	1.89583		1.91489	0.366022	-3.75344	-0.185068	1.15284		0.117882	1.11833	0.887703	0.169203	1.98592		-1.37705	-0.185068	0.169203
0.380322	1.33067	0.816902	0.151116	1.37902		0.279885	1.56348	1.67817	0.422092	2.84484		0.095931	0.601614	0.697047	-0.376214	2.67056		0.151116	0.422092	-0.376214
-0.328793	2.06412	1.83399	1.96428	3.67973		0.522213	1.32921	2.35666	1.0624	3.06123		0.81071	2.08824	-0.777646	0.833916	4.35914		1.96428	1.0624	0.833916
0.679605	1.99078	1.29302	1.00723	2.23852		0.324366	1.78317	2.33815	0.701359	2.76268		0.620407	1.59263	1.45425	0.268053	2.40462		1.00723	0.701359	0.268053
0.645739	1.61509	1.07801	0.671275	1.77716		1.34253	1.79074	1.68935	1.41669	0.877833		0.195482	1.48606	0.101094	0.429897	2.84687		0.671275	1.41669	0.429897
0.66199	1.89847	1.22572	0.969137	2.16174		-0.475014	0.477993	1.51444	-0.36543	0.829215		0.881613	1.61147	1.76597	0.483058	2.31712		0.969137	-0.36543	0.483058
0.476898	1.65163	1.12355	0.478486	1.74124		1.24452	1.45932	2.90018	0.565802	2.18064		1.72357	1.55982	2.16861	0.470774	2.41466		0.478486	0.565802	0.470774
0.644376	1.80615	1.15842	0.931045	2.08496		0.163302	1.08972	1.30203	-0.213511	2.33957		0.244447	1.08069	1.43949	0.32537	1.93177		0.931045	-0.213511	0.32537
0.614787	1.99001	1.21803	0.602633	2.1816		0.315817	1.42723	1.73936	0.225335	2.25305		1.41649	2.06796	2.89298	0.570531	3.20028		0.602633	0.225335	0.570531
0.075134	0.193209	1.19067	-0.885065	-0.5869		0.689009	2.08142	1.72905	0.267323	2.5222		0.208857	1.27587	1.57397	0.011075	1.82846		-0.885065	0.267323	0.011075
0.849185	1.96774	1.22871	0.738468	2.09505		-0.218889	1.00644	0.553985	-0.648013	1.82023		-0.559342	0.367902	1.30826	0.471489	2.28432		0.738468	-0.648013	0.471489
0.67552	1.7564	1.28841	0.952561	2.17832		-0.191984	-0.789838	2.84993	-5.20423	3.67217		-0.213191	0.938331	0.686203	-0.276867	2.09665		0.952561	-5.20423	-0.276867
0.475498	1.865	1.16172	0.669381	2.00994		0.280034	1.53281	1.2195	0.376423	2.13679		-0.660579	-0.813115	2.13814	0.55033	2.51429		0.669381	0.376423	0.55033
0.589008	1.62845	1.08567	0.691843	1.68115		0.513444	1.31486	0.659494	1.12835	2.82895		0.721413	1.25797	2.0046	0.259641	1.76301		0.691843	1.12835	0.259641
0.015547	1.71087	1.38952	0.408064	2.84938		-0.068978	1.63215	1.70169	0.909064	2.40313		-0.095302	-0.702102	0.923261	-0.770187	2.51925		0.408064	0.909064	-0.770187
0.510509	1.73934	1.0965	0.465822	1.61593		-0.109654	0.515572	2.02254	0.103967	3.07167		-0.179533	0.83922	0.490975	-0.357417	1.8941		0.465822	0.103967	-0.357417
0.528793	1.72182	0.868871	0.586165	1.96853		0.114612	1.27314	1.43912	0.176543	2.42071		1.02526	0.58945	3.34163	0.312846	1.83635		0.586165	0.176543	0.312846
0.510509	1.73934	1.0965	0.465822	1.61593		0.690745	1.57712	1.42923	0.680242	1.74166		0.078636	-0.406977	0.019638	-1.70278	1.05302		0.465822	0.680242	-1.70278
-0.813992	1.00437	3.03558	-0.647729	2.15536		-0.45035	0.118704	1.33642	-1.05025	0.895663		1.50402	1.14469	1.05669	1.00127	0.818076		-0.647729	-1.05025	1.00127
0.62384	1.89447	1.18606	0.79324	1.96077		1.03698	0.441786	0.991153	0.525738	3.26826		0.314396	1.38648	1.71682	0.297614	2.74581		0.79324	0.525738	0.297614
2.08144	1.79255	1.60084	1.01243	2.87881		-0.003874	1.21757	1.83971	0.711697	3.49554		0.365317	1.82451	1.66316	0.155428	2.27078		1.01243	0.711697	0.155428
0.476898	1.65163	1.12355	0.478486	1.74124		0.165579	1.34664	0.833501	0.175565	2.16605		1.11453	0.146647	2.37965	-0.616006	0.325972		0.478486	0.175565	-0.616006
-0.712607	0.997544	-0.49881	-0.315596	1.01582		0.426831	1.33555	-0.707094	0.788735	1.62221		0.540331	1.34582	0.697618	-0.211694	2.76729		-0.315596	0.788735	-0.211694
0.728778	2.05759	1.29941	0.671696	3.29731		1.49095	1.68537	1.925	0.28405	2.49724		0.119084	1.19084	1.07247	-0.247328	2.22591		0.671696	0.28405	-0.247328
0.130807	1.10629	0.069019	-0.189341	1.7228		0.925978	1.81958	1.48482	0.753532	1.78267		-0.680721	0.839455	0.138828	-2.05743	1.1992		-0.189341	0.753532	-2.05743
0.477067	1.7195	0.848325	0.49225	2.04837		0.304132	1.60139	1.35686	0.535956	1.92618		0.703536	1.44242	1.90384	0.172643	2.46123		0.49225	0.535956	0.172643
-0.586935	-0.940533	0.772178	-1.6946	3.49783		0.384663	1.66249	1.51914	0.914273	2.37012		3.23221	2.35929	2.59354	1.25304	2.19721		-1.6946	0.914273	1.25304
0.610306	1.78994	1.23335	0.568965	2.28749		0.023737	0.598698	0.849405	-1.16293	1.02854		0.598019	1.0312	1.77094	0.06042	1.63065		0.568965	-1.16293	0.06042
2.15308	2.48977	3.4769	1.70935	2.63365		0.440481	1.34108	1.61427	0.134493	1.72113		-0.70542	-0.010728	-0.848413	-1.2658	-0.921742		1.70935	0.134493	-1.2658
0.452079	2.12428	1.06683	0.542285	2.17485		-1.80879	0.01955	-0.561149	-0.412418	1.09337		-0.093671	-1.27768	-0.922676	-0.761949	-0.796266		0.542285	-0.412418	-0.761949
0.669534	2.02952	1.30687	0.549978	1.57525		1.6378	1.17078	-2.46283	0.142535	2.88376		0.367928	1.47908	1.28179	0.121803	1.70218		0.549978	0.142535	0.121803
0.469273	1.90992	1.5392	0.545345	2.21964		0.801802	0.470042	1.51005	-0.254571	1.85713		0.269541	1.27661	1.64055	-0.092093	1.66288		0.545345	-0.254571	-0.092093
0.651781	1.90649	1.114	0.823866	1.81526		0.329852	-0.214049	1.84841	0.748891	2.01294		0.136283	1.02214	1.34505	0.450968	1.87981		0.823866	0.748891	0.450968
0.330157	1.83122	0.664782	0.556046	1.82343		0.642796	1.42938	1.63537	-0.095148	2.39592		1.47024	1.05283	0.278135	0.502339	0.285936		0.556046	-0.095148	0.502339
0.661603	1.86356	1.3465	0.775026	2.12949		-0.01246	0.904914	0.123771	-0.485214	2.02599		0.704197	1.47369	1.42142	0.016372	2.98768		0.775026	-0.485214	0.016372
-0.261408	0.850064	1.91312	-2.49353	2.67672		2.0172	0.982476	2.55761	-0.870789	3.04565		-0.846344	0.26559	-0.065878	0.458918	2.43408		-2.49353	-0.870789	0.458918
0.835306	2.46142	1.33216	0.834755	1.59605		0.650614	1.32867	1.52532	0.15206	1.96426		0.943617	-0.814196	-1.15244	-0.588363	3.45188		0.834755	0.15206	-0.588363
0.258414	1.59802	0.194759	0.06788	1.58812		-0.15309	1.38339	2.38143	-0.663319	1.54215		0.679272	2.02404	2.64688	0.303733	2.49332		0.06788	-0.663319	0.303733
0.174094	1.88762	1.63945	0.494846	2.07747		0.047905	1.1361	2.13537	0.068923	2.37451		0.964359	1.39515	1.91718	0.825014	2.03452		0.494846	0.068923	0.825014
0.607469	1.81135	1.04583	0.745698	2.10966		2.23307	1.15749	1.9654	-5.61585	4.16401		0.497694	1.58189	1.40156	0.44386	2.48139		0.745698	-5.61585	0.44386
0.482842	1.73808	1.07164	0.439667	1.77943		-0.911097	1.25687	0.454993	-1.20287	2.00095		0.508386	1.01792	0.853125	-1.49662	2.17845		0.439667	-1.20287	-1.49662
0.786145	1.90107	1.31001	0.825039	2.04333		0.305719	1.07641	1.27418	0.076441	2.43762		1.01345	2.34602	2.50209	1.40137	3.31496		0.825039	0.076441	1.40137
0.567486	1.91424	1.22799	0.758351	2.16938		0.513772	1.21801	1.14699	0.348522	2.23038		0.767374	1.2443	0.56211	0.263007	2.50224		0.758351	0.348522	0.263007
0.619144	2.29514	1.65496	0.958759	2.24756		0.583981	1.6225	1.3626	0.474807	1.96457		1.38803	1.86398	2.37383	0.992633	2.85059		0.958759	0.474807	0.992633
0.467933	1.35436	1.135	0.386664	0.642668		-0.009116	1.346	0.895156	0.108205	1.59243		1.66673	1.66599	2.58122	0.749443	2.15569		0.386664	0.108205	0.749443
0.590183	2.04457	1.21372	0.829678	2.08827		0.426211	1.48821	1.35524	0.284241	2.74164		-0.10424	1.5944	1.09496	0.159826	2.48377		0.829678	0.284241	0.159826
0.034995	1.3501	0.282332	0.37249	1.27811		0.307878	0.693102	0.837642	-0.263154	2.05293		0.339869	1.03071	1.30563	0.009626	0.918405		0.37249	-0.263154	0.009626
0.635182	1.91175	0.978505	0.924378	2.00884		0.527649	1.24055	1.51467	0.235882	2.13575		0.80139	0.198162	-1.03113	-0.204233	1.01512		0.924378	0.235882	-0.204233
0.170346	1.90666	1.1411	0.884696	2.00448		0.172058	1.48873	0.36408	0.294615	1.57808		-0.004192	-0.161124	0.631119	0.055784	1.51153		0.884696	0.294615	0.055784
-1.02038	1.64892	2.37851	-8.30784	1.05516		0.133766	1.32833	1.05461	0.093709	2.03483		-0.041018	0.757436	0.493888	-0.986051	1.07471		-8.30784	0.093709	-0.986051
0.512926	1.9334	1.06359	0.634423	1.71915		1.04495	1.40704	1.99607	0.237206	2.65303		0.952123	1.6802	1.93619	0.41737	1.19605		0.634423	0.237206	0.41737
0.769666	2.09518	1.30635	0.695933	2.07762		0.641328	1.65797	1.75749	0.94979	2.80746		0.316458	1.73338	1.15105	-0.142267	1.94088		0.695933	0.94979	-0.142267
-0.042772	1.22624	1.33414	0.296351	2.50082		0.011466	1.13976	1.2801	0.011563	1.14213		0.522289	0.82124	1.80997	0.391759	1.69398		0.296351	0.011563	0.391759
0.461321	1.98757	1.1278	0.274462	1.58235		1.15851	1.63542	1.87023	1.28068	3.26461		-1.1749	0.710403	0.965962	-0.050565	3.4973		0.274462	1.28068	-0.050565
-2.4775	-6.78525	-0.04725	-1.63707	0.660813		0.358194	1.26807	0.896512	0.145	2.32875		-1.89276	-0.391977	-2.40323	-1.26211	0.77658		-1.63707	0.145	-1.26211
-0.480798	1.4003	0.301289	0.193626	2.10792		0.273164	1.3612	0.855963	-0.375786	1.98534		0.428354	1.61306	0.585036	2.01628	3.94485		0.193626	-0.375786	2.01628
0.407679	1.90471	0.910283	0.803042	1.92722		-0.014721	1.71469	0.913304	0.197416	1.73361		0.392487	0.438402	1.52863	0.195669	2.33509		0.803042	0.197416	0.195669
0.817095	2.04944	0.732046	0.547088	1.9895		0.688939	-0.050436	3.14254	0.07813	3.49871		3.55436	0.400148	1.86636	3.77001	-1.80735		0.547088	0.07813	3.77001
0.372102	1.55538	0.6658	0.433956	1.85334		0.598037	1.70111	1.04984	0.662994	2.26029		-1.67415	0.166029	1.28908	-0.856759	1.48435		0.433956	0.662994	-0.856759
0.474138	1.82102	1.32207	0.5949	1.82048		0.035761	1.35988	1.26293	0.216076	2.15278		0.089761	0.280491	2.30612	0.610569	2.32403		0.5949	0.216076	0.610569
0.835568	2.00718	1.10142	0.786396	2.12184		-0.128306	1.10945	1.27885	0.147477	2.19634		-0.968302	-0.090826	-0.239154	-1.07209	1.86986		0.786396	0.147477	-1.07209
0.245423	1.59077	0.96513	0.373127	1.7302		1.23197	2.36868	0.992278	0.09106	2.54982		0.491602	0.565745	0.956982	-0.385046	1.17117		0.373127	0.09106	-0.385046
0.6367	1.95479	1.29996	0.710688	2.02153		0.170736	1.01522	1.05055	0.226624	2.03991		-0.102239	0.578307	1.84658	0.042923	1.80181		0.710688	0.226624	0.042923
0.640097	1.6753	0.817267	0.789144	1.71578		0.724023	0.941565	2.16763	-0.776042	2.06532		0.99872	1.71485	2.29688	0.744434	4.45501		0.789144	-0.776042	0.744434
0.54938	1.79128	1.15616	0.582475	1.83189		0.201415	-0.31566	1.44381	0.432697	2.19017		0.779849	-0.583418	0.036293	-0.568591	2.23206		0.582475	0.432697	-0.568591
-0.842237	1.85191	1.6132	-0.546905	1.66603		3.90762	3.55263	4.65286	1.57781	2.98571		1.06088	1.72563	2.2565	2.12197	5.29838		-0.546905	1.57781	2.12197
0.679986	2.04403	1.03492	0.845787	2.28668		0.562918	1.78727	1.2239	0.471994	1.68131		0.323922	1.10744	1.98476	0.33845	1.78458		0.845787	0.471994	0.33845
0.321755	1.67264	0.622023	0.50608	2.13421		-0.917328	0.706716	-0.203542	0.253372	1.85562		-0.507256	-0.091773	-5.04969	1.94541	2.87596		0.50608	0.253372	1.94541
0.762346	1.73403	1.38313	0.50059	2.18372		0.200053	0.843895	0.327687	0.523254	-0.235261		-0.243466	0.812769	-0.033827	-1.18098	1.53059		0.50059	0.523254	-1.18098
1.78193	0.478526	0.751143	-0.077471	2.77855		0.799957	1.32159	2.26593	0.160042	0.651636		0.338021	1.85451	0.661723	0.715772	2.29284		-0.077471	0.160042	0.715772
0.275422	1.53276	0.624578	0.426275	1.53529		0.164978	1.98578	1.45825	0.692278	2.46725		-0.183871	1.46269	2.20258	-3.29307	2.81418		0.426275	0.692278	-3.29307
0.280134	1.60901	0.860037	0.660625	1.67995		0.523868	1.33839	1.4132	0.432793	2.04855		0.128982	0.541133	1.12	-0.499478	2.42543		0.660625	0.432793	-0.499478
-0.109508	1.40735	2.54264	0.76948	1.26652		0.960957	2.7675	1.58445	1.41843	2.07202		1.58383	0.530753	2.44353	1.82069	1.93369		0.76948	1.41843	1.82069
1.1332	2.23646	2.57414	0.874986	2.85109		1.06802	2.23163	1.84636	0.229172	2.91151		-0.867319	0.906902	0.438023	0.225529	1.83413		0.874986	0.229172	0.225529
0.747842	2.10232	1.56504	0.62378	2.36322		0.055056	1.21881	0.732846	-0.099515	1.77868		1.46251	1.49483	2.46533	-0.854043	3.90042		0.62378	-0.099515	-0.854043
-3.02948	-0.048224	2.42568	-2.69815	1.07435		0.42474	1.8622	1.2231	0.738518	1.36586		-0.639626	0.326003	0.865587	-0.043519	1.11262		-2.69815	0.738518	-0.043519
-0.186074	0.498229	0.30728	-0.225874	1.64438		-0.108928	-0.233071	0.411351	-0.674275	1.65925		1.10947	1.99399	1.495	0.120135	2.3348		-0.225874	-0.674275	0.120135
0.475322	1.89653	1.05407	0.333758	1.81668		0.377688	1.4628	1.54404	0.364011	2.46241		0.186482	1.22135	0.888592	0.075923	2.40695		0.333758	0.364011	0.075923
0.445874	1.81887	0.919002	0.386176	1.79776		1.03006	2.03186	2.64047	0.715755	2.59376		0.531089	1.19457	0.298161	0.525813	1.29585		0.386176	0.715755	0.525813
1.27704	1.48119	2.18275	0.410381	2.35816		0.693988	1.16133	1.5581	0.139331	2.28357		-0.582828	0.198594	1.1087	0.01542	1.11013		0.410381	0.139331	0.01542
-0.383399	1.38416	0.870754	-0.119885	1.47697		0.87249	1.90069	2.67738	0.173827	2.93177		0.217381	1.37031	0.634272	-0.537637	1.6019		-0.119885	0.173827	-0.537637
0.685733	1.52793	0.194637	0.073791	2.33726		0.456522	1.29961	1.49876	0.55445	2.23807		2.24309	2.32967	1.96792	1.37168	3.99182		0.073791	0.55445	1.37168
-0.230654	1.21948	1.9407	0.368471	2.32687		0.640378	1.33155	1.51524	-0.243742	2.42577		0.516822	1.12196	1.70673	-0.404966	3.2028		0.368471	-0.243742	-0.404966
0.515692	2.04263	1.46603	0.835736	2.02179		0.829879	1.37863	1.60291	-0.334825	2.65102		-0.296081	0.520042	0.670921	-0.442924	1.88383		0.835736	-0.334825	-0.442924
0.519961	1.82496	1.11217	0.61887	2.12981		0.45464	1.7168	1.67271	-0.019007	2.64379		-1.2387	-0.574563	1.17894	-0.762932	0.378211		0.61887	-0.019007	-0.762932
0.48514	1.76654	1.14818	0.618012	1.94602		-0.050978	0.843704	1.93829	-0.346256	2.15306		0.337367	1.48294	0.863634	0.42423	1.49798		0.618012	-0.346256	0.42423
0.601498	2.12229	1.55167	0.569537	2.47026		0.059031	1.16054	1.3763	-0.674312	2.19102		0.203266	0.091592	1.72657	-1.02259	1.11257		0.569537	-0.674312	-1.02259
-0.193058	1.46153	0.855249	0.459744	1.16471		1.15078	1.24778	1.46498	-1.68717	3.63801		0.698758	1.14842	2.19908	0.348022	2.88602		0.459744	-1.68717	0.348022
0.217383	1.93296	0.689603	0.156376	1.40475		0.826618	1.71637	2.16358	0.456598	2.70569		0.323009	0.72886	1.33198	-0.841284	2.28186		0.156376	0.456598	-0.841284
0.425197	-0.458403	1.41791	-1.08686	1.35739		0.333292	1.64685	1.07453	0.442298	2.24519		1.10076	0.986366	1.57712	0.10876	2.62462		-1.08686	0.442298	0.10876
0.712933	1.78774	1.2172	0.601477	2.32409		0.229073	0.974075	1.27513	-0.063302	1.71474		1.15211	1.67154	2.26109	1.20813	3.23272		0.601477	-0.063302	1.20813
-0.117218	1.35795	1.44481	0.495474	1.55631		0.372789	1.31271	1.66371	0.188515	2.0188		-0.392085	-0.429306	1.37662	-1.48752	1.3084		0.495474	0.188515	-1.48752
0.614948	1.59509	1.00127	0.636502	1.92361		-0.063104	0.504281	0.035047	-0.160436	3.14698		0.27227	1.78123	0.466022	0.763237	1.56063		0.636502	-0.160436	0.763237
0.525308	1.82577	1.31797	0.754474	1.91186		0.154803	-0.157798	0.789217	0.011279	1.68475		0.712491	1.21523	1.62873	0.67083	2.39269		0.754474	0.011279	0.67083
0.664978	2.09114	1.57828	0.901917	2.62104		0.043587	0.933534	0.951249	-1.14828	2.97071		0.284533	2.36831	2.99819	2.67679	2.72014		0.901917	-1.14828	2.67679
0.856527	2.16601	1.44938	1.00537	2.39172		1.16969	1.95275	1.58996	0.229957	3.2475		-0.267281	-0.399183	3.53678	-3.12568	0.764257		1.00537	0.229957	-3.12568
0.577718	2.2751	1.41671	0.570773	2.40673		-0.297832	-0.079038	1.50892	-0.088446	1.51446		0.840415	1.96735	2.76549	-0.086112	4.38957		0.570773	-0.088446	-0.086112
0.554225	1.73189	1.48023	-0.987926	1.68907		0.467195	1.62341	1.29692	0.513025	2.58394		0.645278	0.270276	1.0211	-0.413109	0.588804		-0.987926	0.513025	-0.413109
0.777072	2.24631	1.44128	0.839369	2.34499		0.373563	1.33168	1.99941	0.784363	2.63752		0.665188	2.02672	1.54471	0.956545	2.45814		0.839369	0.784363	0.956545
0.55093	1.74832	1.44106	0.187004	2.57431		0.327684	-0.058677	1.74839	0.03137	1.95843		0.804152	0.206361	0.135357	-0.516127	2.14534		0.187004	0.03137	-0.516127
0.530287	2.33221	1.50832	0.852253	2.4154		-0.050838	0.495993	0.664844	-0.103474	0.925717		0.659082	1.61515	1.0616	0.411464	2.06363		0.852253	-0.103474	0.411464
0.587078	1.75853	1.0742	0.651332	1.75735		-0.124568	1.52941	1.17214	0.281969	2.66481		0.937365	1.68553	1.02283	0.028009	2.10474		0.651332	0.281969	0.028009
0.866462	1.98303	1.40154	0.898902	2.20425		0.545385	1.20164	1.01038	0.098951	2.27603		-0.13084	0.766975	3.09052	0.206336	3.69884		0.898902	0.098951	0.206336
0.553729	1.90786	0.997661	0.809669	1.9175		0.389067	1.30977	1.33747	0.393558	1.77062		1.68999	-2.14034	1.24822	1.52102	2.91012		0.809669	0.393558	1.52102
0.68149	1.69316	1.15917	0.803999	1.92938		-1.12078	-0.003017	1.19197	-0.527963	2.83527		0.056787	-0.704958	1.72903	-0.05534	1.7307		0.803999	-0.527963	-0.05534
0.901038	1.94282	1.31009	0.838374	2.43484		-0.191507	0.434358	0.906239	-0.299439	1.68271		1.01813	1.91644	2.07705	0.423784	2.90712		0.838374	-0.299439	0.423784
0.762841	1.75787	1.12206	0.882845	2.27268		1.83652	0.561344	2.31567	1.07958	-0.001756		0.678733	1.36266	2.51975	0.080514	3.79044		0.882845	1.07958	0.080514
0.638626	1.81215	1.0013	0.553322	1.6377		0.468521	3.39171	2.1989	-0.127286	3.10884		-1.90495	-0.461645	0.26507	-0.12337	-1.79124		0.553322	-0.127286	-0.12337
0.585724	1.77238	1.19918	0.690638	1.98628		0.967155	-0.555361	1.83801	0.587711	5.21126		-0.407007	0.188839	0.391279	-1.1436	1.6702		0.690638	0.587711	-1.1436
0.787624	1.72711	1.12365	0.70986	1.77944		-0.443319	0.973451	1.34166	0.414568	2.72831		0.524637	2.11871	2.07342	0.763724	2.74181		0.70986	0.414568	0.763724
0.268544	1.69622	0.772381	0.372337	1.93189		6.8643	4.76135	5.64814	0	0		0.712874	0.849518	1.11541	-0.126803	1.77733		0.372337	0	-0.126803
0.548809	1.77146	0.953028	0.73386	1.86621		-0.041886	0.249629	0.522956	-0.260392	2.04189		0.660444	1.06114	2.95909	0.623873	2.16295		0.73386	-0.260392	0.623873
-0.720611	1.0514	3.46375	-0.687412	0.511768		0.484433	1.45276	3.65944	-0.328069	-0.418026		-0.003024	1.92293	1.19775	-0.091783	2.06127		-0.687412	-0.328069	-0.091783
0.896763	2.42274	2.84728	0.56404	2.98046		-0.209385	0.952967	-0.075909	-0.879108	3.04083		0.277956	1.56339	1.10184	-0.294549	2.18794		0.56404	-0.879108	-0.294549
0.709511	1.83779	1.26803	0.553621	2.06888		0.999706	1.62099	1.64204	0.867382	3.75292		1.18188	1.39804	1.87884	0.629303	3.21721		0.553621	0.867382	0.629303
0.608364	1.73395	1.13177	0.56607	2.05718		0.8158	1.97037	3.19868	1.1402	4.2153		1.09523	1.81479	2.09121	0.176343	2.54702		0.56607	1.1402	0.176343
0.549747	2.01913	1.33638	0.740778	2.56604		-0.316545	0.597613	-1.82028	-0.951628	1.30377		0.218004	1.20327	1.45015	0.181895	2.65792		0.740778	-0.951628	0.181895
0.38673	2.02443	1.19592	0.454158	1.64158		-0.030255	0.669903	-1.1939	-0.673863	-2.72487		0.893821	0.007136	2.32248	-0.91626	1.93531		0.454158	-0.673863	-0.91626
0.613588	1.8133	1.56444	0.789001	2.59983		0.633306	1.72849	1.8601	0.286231	2.7768		0.550573	1.55266	1.80832	0.408829	2.59569		0.789001	0.286231	0.408829
0.972331	1.86142	1.00163	0.687403	2.11753		0.188267	1.54672	1.27643	0.240232	2.4271		0.264654	0.340241	0.289436	-0.124016	0.430467		0.687403	0.240232	-0.124016
0.286272	1.44886	1.2165	0.211458	1.31772		1.34903	2.22854	2.93319	0.826535	2.48418		0.18373	1.40717	0.59595	0.212268	1.79515		0.211458	0.826535	0.212268
0.762016	2.15062	1.60256	0.623817	2.73485		-0.479544	-2.3927	-1.06494	-2.88234	1.23105		0.824884	1.9558	2.00268	0.389849	3.51508		0.623817	-2.88234	0.389849
0.34631	1.70657	0.839446	0.563194	1.8195		0.680437	1.16948	2.20314	-0.680248	1.79875		0.666613	1.68531	1.42396	0.383859	2.40875		0.563194	-0.680248	0.383859
0.766848	2.06309	1.3414	0.564454	2.42693		0.123974	1.71608	1.37018	0.722197	3.28225		0.197515	0.478821	0.853885	-1.2632	1.57916		0.564454	0.722197	-1.2632
-0.180065	1.09918	2.78281	2.5937	2.60644		0.333124	0.930079	1.33552	-0.606909	1.69922		0.318603	0.204613	1.37944	-0.728068	2.28494		2.5937	-0.606909	-0.728068
0.594945	2.0856	1.35201	0.801597	2.15285		0.398228	0.922661	0.459134	0.18523	0.471456		-1.07156	0.642961	0.626906	-0.188387	2.77961		0.801597	0.18523	-0.188387
0.547504	1.91083	0.921277	0.759322	2.04031		-0.139741	0.580739	0.853184	-0.366701	2.17389		0.361069	1.80951	1.28746	0.494715	1.81608		0.759322	-0.366701	0.494715
0.919895	2.01602	1.28562	1.04283	2.29047		0.800009	1.88577	1.10305	-0.396705	4.42295		-1.42145	0.970065	-0.445993	-1.01254	0.820885		1.04283	-0.396705	-1.01254
0.592362	1.78285	1.19853	0.70621	1.67925		0.229843	1.3909	1.37659	0.357268	3.47604		0.282987	0.666147	1.73558	0.331619	2.11725		0.70621	0.357268	0.331619
0.785227	1.84132	1.22717	0.744625	2.20453		0.404911	1.47552	1.82407	0.070368	2.50972		0.154174	0.915415	1.41644	-0.028918	1.21773		0.744625	0.070368	-0.028918
0.430595	1.91832	1.56847	0.61241	2.06957		0.461392	1.0958	1.66473	-0.019659	1.93348		0.038987	1.46973	1.8019	0.760809	3.45191		0.61241	-0.019659	0.760809
0.811309	2.79467	1.18422	0.893953	2.35146		0.117935	1.54106	1.58387	-0.674564	2.30402		0.171929	1.84889	2.03917	0.568252	4.08416		0.893953	-0.674564	0.568252
0.462276	1.84689	1.14043	0.810176	2.06834		0.756528	1.62823	1.62898	0.564927	2.03532		0.786094	1.93844	3.41576	0.804237	3.04918		0.810176	0.564927	0.804237
0.570925	2.0772	1.38168	0.269454	2.22509		-0.119438	-0.49479	-1.78462	-1.16513	0.875821		3.11135	3.78275	4.10362	2.75329	4.61657		0.269454	-1.16513	2.75329
0.385674	1.90659	1.03232	0.414076	1.83841		-0.11955	1.51397	1.21035	-1.29655	2.60781		-0.231434	0.383298	0.858996	-2.1809	2.21313		0.414076	-1.29655	-2.1809
0.467216	1.76915	0.984352	0.757682	2.03033		0.028445	0.886829	0.53045	-0.799814	1.81569		0.437186	1.82139	0.907507	-0.130796	1.69311		0.757682	-0.799814	-0.130796
0.786656	2.23935	2.08494	1.36354	2.52819		0.586145	1.92178	2.30263	0.455481	2.98463		1.31218	1.61176	1.43462	0.19479	2.23575		1.36354	0.455481	0.19479
0.137648	1.72717	0.815988	0.12887	1.75713		0.386458	1.69434	0.811199	0.314368	2.13333		0.009197	0.653587	0.492057	0.171765	1.56134		0.12887	0.314368	0.171765
0.481892	2.07599	1.09324	0.063582	1.43237		-0.00065	1.08904	1.54617	-0.08233	2.06326		1.55564	1.53731	1.27872	2.71352	3.0756		0.063582	-0.08233	2.71352
-0.908407	-0.679765	0.613307	-0.466109	1.17949		1.04556	0.835488	2.34652	0.372534	1.9491		0.124724	1.62899	1.69167	0.509373	2.73971		-0.466109	0.372534	0.509373
0.384287	1.9706	1.25081	0.525449	1.87655		0.557845	2.00556	1.78708	0.633614	2.50375		0.718696	1.36539	1.84239	0.992387	2.34777		0.525449	0.633614	0.992387
0.727726	2.33683	0.23965	0.338283	2.50922		-0.646493	0.988819	1.35387	-0.680227	1.23954		0.210382	1.90894	0.136561	-0.911958	2.96404		0.338283	-0.680227	-0.911958
0.774033	1.74734	0.872209	0.365454	1.94024		0.030836	0.944349	1.18587	-0.192082	1.82624		-0.147663	2.00469	2.50909	0.388116	2.00775		0.365454	-0.192082	0.388116
0.66694	1.42634	0.870419	-0.527022	0.663865		0.369866	1.41248	2.34639	-0.191652	2.01525		1.0431	1.5081	1.20104	1.21192	2.65252		-0.527022	-0.191652	1.21192
0.477679	1.8346	0.974133	0.686884	2.10609		0.357498	3.12838	3.91383	0.594055	2.46474		-0.013255	0.418448	0.357107	0.040865	0.697292		0.686884	0.594055	0.040865
0.595935	1.95921	1.02603	0.697098	1.90323		0.272965	1.00865	2.24231	0.304925	1.71904		-2.47344	-1.24023	1.15407	-0.986118	0.463685		0.697098	0.304925	-0.986118
0.499009	1.70805	1.15758	0.586686	2.05604		0.277073	1.56838	2.58253	0.588115	2.91306		-0.036663	0.887191	0.675292	-0.831225	1.18697		0.586686	0.588115	-0.831225
0.570238	1.85091	1.29023	0.817126	1.73576		0.122836	1.11146	1.83259	0.270872	2.17546		-0.0692	1.35211	1.06638	-0.272915	1.53726		0.817126	0.270872	-0.272915
0.4256	1.8493	1.06556	0.537223	2.06963		-0.028536	1.54848	0.009681	-1.79564	1.06501		1.24103	3.10431	3.11274	0.180011	3.63493		0.537223	-1.79564	0.180011
0.275758	1.40184	1.62844	0.666767	1.56764		0.843375	1.78213	1.53228	0.673281	2.3988		-0.369599	1.34808	1.00081	-0.869865	2.28234		0.666767	0.673281	-0.869865
0.290741	2.03021	1.43869	0.525508	1.68351		0.3273	1.56218	2.06309	-0.056412	3.04828		-0.885306	0.261084	1.99643	-0.421322	1.64542		0.525508	-0.056412	-0.421322
0.084484	-0.714934	1.42496	0.461823	-1.18332		-0.838001	1.42264	1.68097	0.175272	1.48109		-0.614369	1.07669	-0.933394	0.912304	2.14923		0.461823	0.175272	0.912304
0.354334	1.83305	1.11401	0.347365	1.78988		0.550583	1.3835	1.56028	0.357831	2.20837		0.649812	1.59287	1.41979	0.299532	2.48017		0.347365	0.357831	0.299532
0.57621	2.2296	1.21491	0.587219	2.44768		0.377085	1.50722	2.35079	0.538068	2.33156		-0.209358	-1.35457	-0.276951	-0.805908	1.47156		0.587219	0.538068	-0.805908
0.798155	2.09471	1.4898	1.12087	2.59242		0.657613	1.72278	2.88516	0.064911	2.67136		0.325759	1.0274	0.747575	-0.192873	1.88925		1.12087	0.064911	-0.192873
0.643866	1.91914	1.30664	0.801232	1.89838		-0.273512	1.64343	0.707647	0.401683	1.80354		1.53796	0.641063	2.07554	2.56982	2.10064		0.801232	0.401683	2.56982
0.53673	2.11961	1.27904	0.719016	2.36748		0.839255	1.50884	1.92167	0.261853	3.11582		0.138835	1.42685	1.08569	0.066318	1.9883		0.719016	0.261853	0.066318
0.30966	1.69911	0.596968	-0.169189	2.57231		0.152315	-1.70626	2.87375	0.869963	3.84103		0.228025	0.799989	1.20918	0.033949	1.8615		-0.169189	0.869963	0.033949
1.01506	2.25692	1.73114	0.704753	1.59739		0.100476	2.06563	3.76714	0.391279	3.79346		-0.093877	0.921353	0.948249	0.271358	1.80864		0.704753	0.391279	0.271358
0.884222	1.5544	0.864408	0.131744	2.17099		0.158554	0.856491	1.13874	0.226236	2.36792		0.582685	1.56126	1.8191	0.451206	2.36565		0.131744	0.226236	0.451206
0.188048	1.68133	1.01335	0.147258	1.87731		-4.36976	1.15058	0.151699	-0.170286	0.838937		-0.100677	0.435434	1.00299	-0.591438	2.10203		0.147258	-0.170286	-0.591438
0.609549	1.84735	1.02484	0.301522	1.58097		0.281163	0.697684	0.867517	-0.426353	1.1855		1.74301	1.69964	1.72099	-2.11544	0.13108		0.301522	-0.426353	-2.11544
0.987919	1.99185	0.694525	0.382193	1.96706		1.32502	1.94945	4.14543	0.003972	3.47297		0.111251	1.48448	1.95123	-0.354163	1.99255		0.382193	0.003972	-0.354163
-0.364356	1.09722	0.364008	-0.13714	1.35862		1.57067	2.57046	2.70986	1.78433	4.3105		0.221647	1.04335	0.291755	-0.190621	2.13269		-0.13714	1.78433	-0.190621
0.498435	1.57356	1.05785	0.664439	2.07654		-0.191528	0.893116	1.10669	-0.294398	1.77423		1.19662	1.60793	0.052734	0.382413	1.83934		0.664439	-0.294398	0.382413
0.524747	1.81074	1.16308	0.692077	2.32631		0.169677	1.74924	1.3462	0.587669	2.31973		0.303581	1.65044	1.97142	0.013153	2.32776		0.692077	0.587669	0.013153
0.649414	1.91196	1.25841	0.781593	1.99514		0.340207	1.57146	1.59977	0.519767	3.00421		0.066039	0.974825	0.513458	0.109184	1.2467		0.781593	0.519767	0.109184
0.474197	1.77312	1.1942	0.737748	1.84384		-0.597032	-0.299828	1.32254	-1.09933	1.22033		-0.699598	-0.063868	1.80003	-1.4614	0.251169		0.737748	-1.09933	-1.4614
0.262004	1.764	0.901371	0.435173	1.90798		0.074247	1.16528	1.10687	0.344223	2.03566		0.711378	0.873923	2.1001	0.331918	1.78442		0.435173	0.344223	0.331918
0.822072	2.03684	1.37473	0.792672	2.19819		0.290148	1.56873	1.39672	0.126545	2.06868		0.120932	0.802193	0.949567	-0.296089	0.549314		0.792672	0.126545	-0.296089
-0.587957	0.066548	2.62403	0.453589	-0.452726		1.1855	0.801632	1.31138	-0.146554	2.06821		-1.95035	0.460703	0.378934	-2.46531	1.30013		0.453589	-0.146554	-2.46531
0.757787	1.97394	1.50945	0.95906	2.24249		0.27215	1.35238	1.3409	-0.336438	1.409		-0.041648	0.924157	1.01157	-0.411847	1.81458		0.95906	-0.336438	-0.411847
0.561241	2.05439	1.17722	0.347915	1.78468		0.637101	1.43826	1.40862	0.525923	2.31929		0.645263	1.60145	0.518987	0.497574	2.56314		0.347915	0.525923	0.497574
-1.67164	1.28145	1.44655	0.664508	4.12172		0.287664	1.30958	1.27088	0.36717	1.71614		0.988738	1.37033	1.8543	1.14229	2.31182		0.664508	0.36717	1.14229
0.169606	1.62673	1.04836	0.462056	1.99323		-0.421245	0.842068	0.594721	0.015657	1.92381		-0.086544	1.04431	2.01604	-0.205103	2.17287		0.462056	0.015657	-0.205103
0.5457	2.0599	-0.679441	-0.070308	2.56253		-1.24987	1.24259	-0.77245	-1.83751	1.49035		0.01245	0.705749	0.953722	0.060239	1.88748		-0.070308	-1.83751	0.060239
0.380346	1.2718	2.76631	0.601284	2.62874		0.224	1.36331	1.3647	0.382667	2.11003		0.155879	1.84802	0.531715	0.592248	2.58281		0.601284	0.382667	0.592248
0.696364	1.95852	1.16538	0.846637	1.99079		-0.051187	0.909328	0.647485	-0.665799	1.60885		0.330871	0.491262	1.06921	-0.254065	1.80922		0.846637	-0.665799	-0.254065
0.603434	1.72772	1.14784	0.584295	1.83406		-0.55113	1.27249	2.79552	0.267474	1.782		0.929571	1.38786	1.63598	0.256825	2.47688		0.584295	0.267474	0.256825
0.307293	3.18916	2.50141	1.64466	5.19806		0.7852	1.83088	2.84028	0.565925	2.52059		-0.392189	0.428061	0.654372	-0.601967	2.70158		1.64466	0.565925	-0.601967
0.539185	1.85884	1.02851	0.656443	1.99412		0.42698	0.866592	3.28827	-0.151981	1.92546		-0.303875	-0.364658	0.025747	-0.176524	0.281855		0.656443	-0.151981	-0.176524
0.65372	1.9312	0.93265	0.276789	1.78413		0.110317	0.639905	0.739548	0.029695	1.8936		-0.322932	-2.16518	0.355338	-0.030559	1.58959		0.276789	0.029695	-0.030559
0.323623	1.94703	1.63828	0.246376	2.0397		0.414399	1.59439	1.79388	0.22101	2.04307		0.179444	0.285005	0.879752	0.31051	1.1605		0.246376	0.22101	0.31051
0.390599	2.01893	1.3509	0.320175	1.82572		0.514167	1.80644	1.37315	0.716727	2.08475		0.886211	1.86164	1.8335	0.80126	2.52941		0.320175	0.716727	0.80126
0.546997	2.0205	0.999113	0.672646	1.89917		-1.3283	-0.622811	-1.39418	-2.33253	1.9895		0.410328	0.653077	1.75006	-0.616341	2.48536		0.672646	-2.33253	-0.616341
0.35764	1.7973	1.31931	0.465301	1.78203		0.644892	1.34331	2.10514	0.344955	2.114		-0.010987	0.193536	1.11217	0.409224	0.230028		0.465301	0.344955	0.409224
0.66051	1.77038	1.18823	0.631492	2.05939		1.57231	0.444135	1.10195	-0.582204	2.89869		-0.083621	-0.858159	1.41524	-2.14324	0.776434		0.631492	-0.582204	-2.14324
0.492974	2.16833	1.36108	0.866937	2.18224		-0.618233	0.135957	0.434437	-1.15952	0.875933		-2.13693	-0.991989	-1.09351	-1.19182	1.02863		0.866937	-1.15952	-1.19182
0.602627	1.88329	1.39267	-0.074132	1.52558		-0.482356	0.643439	0.809708	-0.625292	1.85131		-0.141513	1.6444	1.18656	0.4043	1.71496		-0.074132	-0.625292	0.4043
0.810964	2.43761	2.80217	0.454242	2.35392		-0.969878	-1.5086	1.09182	-1.4983	1.39875		0.133703	0.90643	1.42246	-0.033885	2.11327		0.454242	-1.4983	-0.033885
-0.117466	1.07264	3.41473	-1.22819	2.35379		0.13536	1.42505	1.2187	-0.595519	2.41362		0.642899	1.35563	1.2076	0.399148	2.27372		-1.22819	-0.595519	0.399148
0.566464	1.89729	1.97402	1.26432	1.94579		-0.99776	-0.386478	0.288946	-0.535469	0.898544		0.318787	1.36086	0.913617	-0.061079	2.2527		1.26432	-0.535469	-0.061079
-1.72158	0.798752	-1.72079	-0.204562	0.823747		0.223145	1.92955	1.12011	0.281566	1.68086		0.941374	1.27524	2.12024	0.254146	2.27427		-0.204562	0.281566	0.254146
0.991197	1.70582	1.27789	0.059803	1.57935		2.53716	3.55282	5.31916	1.45948	5.6646		0.68189	1.04441	1.36595	-0.434105	1.90917		0.059803	1.45948	-0.434105
-0.269192	0.474872	-0.532156	-1.84937	2.09806		0.364852	1.19474	1.64175	0.141213	2.26903		0.73079	1.31508	1.83662	0.070992	2.28019		-1.84937	0.141213	0.070992
0.610785	1.82455	1.03875	0.629916	2.03938		1.29828	1.83226	2.2476	0.298893	1.22363		3.88204	4.42834	5.67233	1.75738	5.66965		0.629916	0.298893	1.75738
0.140813	1.65821	1.79878	-0.318165	1.67899		-0.208589	1.53519	0.881964	0.645802	1.86672		0.414094	1.11343	0.954377	0.375806	2.05272		-0.318165	0.645802	0.375806
0.166639	1.50795	2.00367	0.3574	2.49016		0.44755	0.927106	1.52799	-0.096021	2.42687		1.14241	1.2959	1.75574	-0.123513	1.75128		0.3574	-0.096021	-0.123513
0.371138	1.85904	1.20344	0.567509	2.02102		0.171697	2.33202	2.2557	0.798834	2.61051		0.517937	0.850948	1.69707	1.31181	1.53241		0.567509	0.798834	1.31181
0.459068	1.6883	0.838813	0.536943	1.77606		0.403438	1.85634	1.53965	0.391723	2.29765		0.368569	1.36676	1.53592	0.109223	2.3814		0.536943	0.391723	0.109223
0.800108	1.86832	1.32179	0.777069	1.87572		-0.053987	0.99574	0.570276	-0.256969	2.09546		0.8942	1.45661	2.00196	0.789902	2.28474		0.777069	-0.256969	0.789902
0.314837	2.01841	1.33975	0.518091	1.90288		0.526882	0.928569	2.04866	0.461926	3.22403		0.18413	1.58949	2.60977	0.431948	1.44404		0.518091	0.461926	0.431948
-0.174137	1.83309	1.21981	0.530543	1.68296		0.429028	1.02785	2.35461	-0.131331	2.15495		0.352341	1.13491	1.31962	0.293735	2.43521		0.530543	-0.131331	0.293735
0.622055	1.93007	1.18683	0.576162	1.94424		0.138597	1.43635	0.976608	-0.292893	3.85716		0.013904	-1.57697	-0.42045	-1.22735	0.599951		0.576162	-0.292893	-1.22735
-0.296622	0.976579	1.69779	-0.986159	0.379293		0.682167	1.96812	1.89639	0.862684	2.53633		0.331298	0.332103	1.2153	-0.032317	1.84188		-0.986159	0.862684	-0.032317
-0.298233	0.857618	0.35291	0.152352	1.69174		-1.06512	0.912319	2.58764	-0.405497	1.3362		-1.14259	-0.02828	0.483328	0.724783	0.84285		0.152352	-0.405497	0.724783
0.474301	1.81915	1.08023	0.651183	1.9803		-0.558209	0.940051	2.70091	-1.16685	1.85171		0.824389	1.20749	1.52786	0.454908	2.72694		0.651183	-1.16685	0.454908
0.862837	1.71014	0.875519	0.639197	2.00225		0.278395	1.54356	1.61773	0.231455	2.50374		-0.360279	-0.143654	0.363809	-0.963817	1.56187		0.639197	0.231455	-0.963817
0.746282	2.03415	1.20712	0.840539	2.0162		-0.989818	0.890236	-0.447748	-0.179115	1.50055		0.484868	0.189863	1.39798	-0.01465	1.53361		0.840539	-0.179115	-0.01465
0.274487	1.56951	1.2614	-0.26666	1.67155		1.84739	2.05143	5.5468	0.052675	3.01634		-0.318883	0.791638	2.77804	-0.241354	4.13472		-0.26666	0.052675	-0.241354
0.547196	1.84631	1.00471	0.685782	1.87265		0.30359	1.29534	-0.8273	-0.67484	1.84321		0.592923	0.831518	1.82264	1.01099	2.3807		0.685782	-0.67484	1.01099
0.616673	1.82122	0.995632	0.521214	1.61248		0.716504	1.46807	2.40662	0.471953	2.87792		1.17539	0.378414	1.42871	-1.90661	1.88307		0.521214	0.471953	-1.90661
0.748476	1.80672	1.08205	0.508776	2.16368		1.00748	1.9081	3.20258	0.525775	1.5417		1.13734	1.88414	2.64624	0.088306	2.64824		0.508776	0.525775	0.088306
0.589993	1.8079	0.951929	0.725257	2.00813		-0.127301	0.917203	-1.41038	-0.384963	1.54673		0.853783	2.23102	1.34955	1.00897	2.23375		0.725257	-0.384963	1.00897
1.29461	2.17008	2.3384	0.480884	2.6157		0.709652	0.559735	2.19258	0.45505	3.48457		0.003908	0.429558	0.509397	0.594892	0.672337		0.480884	0.45505	0.594892
1.23533	2.27777	1.70913	1.04921	3.30593		0.696378	1.63901	1.08661	0.36474	2.37117		-0.282709	0.855754	2.07881	-0.522439	1.36154		1.04921	0.36474	-0.522439
0.237577	1.31351	0.530993	0.073192	1.72595		0.711986	0.832639	1.79107	0.008742	1.14026		2.23519	2.23609	2.93738	0.781499	3.10049		0.073192	0.008742	0.781499
0.166266	1.69955	1.16106	0.759588	2.43473		0.023517	0.40572	1.06056	-0.650247	1.73694		0.680789	-0.837281	1.27054	0.187666	-1.25604		0.759588	-0.650247	0.187666
0.404176	1.8359	1.37619	0.54096	2.04335		0.833953	1.46109	1.29249	0.029371	2.46897		0.326743	1.42401	0.946603	0.255633	1.46405		0.54096	0.029371	0.255633
1.73757	2.52262	3.30121	-0.814468	4.21122		-1.41021	0.870851	0.522226	-0.570941	0.793695		0.028434	0.609646	2.17169	-0.308442	2.80011		-0.814468	-0.570941	-0.308442
0.898178	2.38431	1.58775	0.968993	2.86333		0.17861	1.23216	1.42939	0.084362	2.43169		0.493038	1.49853	2.17785	0.175969	2.29141		0.968993	0.084362	0.175969
0.330266	1.85274	1.04253	0.419251	1.67697		3.92377	3.648	3.23899	-1.67694	3.14161		-0.250413	1.59117	2.55728	-0.159699	0.807934		0.419251	-1.67694	-0.159699
0.538036	1.72384	0.864559	0.639585	1.7442		0.51844	0.056171	2.51867	-0.022308	0.13753		0.709881	1.46628	2.79817	0.830216	1.37105		0.639585	-0.022308	0.830216
0.404653	1.90384	1.03746	0.538631	1.9191		-0.161345	1.11535	1.53219	-0.045727	2.43066		1.07307	0.635444	1.10387	-0.166503	2.31738		0.538631	-0.045727	-0.166503
0.167338	1.60008	0.51643	0.642095	1.84659		-0.094335	-1.46919	-2.05181	-0.773702	1.94243		0.576304	0.413063	1.6294	-0.3245	1.28119		0.642095	-0.773702	-0.3245
2.1932	2.28624	1.73099	1.04574	3.40411		2.19681	1.13362	2.02634	-0.656881	-0.630218		0.197346	0.597155	0.918135	-0.440495	0.671466		1.04574	-0.656881	-0.440495
0.660827	1.91578	1.14874	0.697663	2.11743		-0.144909	0.738495	0.474263	-0.285404	0.730892		0.401782	1.4994	2.06244	-0.034092	3.44336		0.697663	-0.285404	-0.034092
-1.66954	-1.18182	-2.31025	-2.50692	2.63549		0.749382	1.39481	1.232	0.593061	2.16843		0.419643	1.43026	1.66199	-0.275867	2.12833		-2.50692	0.593061	-0.275867
0.627382	2.39097	1.35643	0.879307	2.5256		0.798554	2.06854	1.4445	0.395963	2.15044		-0.238653	-0.575513	2.38563	0.460829	2.75566		0.879307	0.395963	0.460829
0.518147	2.15692	0.842118	0.642307	2.27128		-0.052149	1.31004	0.143226	0.157761	2.40638		-0.467854	1.45813	1.29567	-0.660778	1.27575		0.642307	0.157761	-0.660778
0.545903	1.87806	1.0725	0.591476	1.86598		-0.951439	1.18316	0.322987	-0.920907	1.83074		0.581357	0.171711	0.501292	0.922119	1.61733		0.591476	-0.920907	0.922119
0.418384	1.98129	1.27818	0.523889	1.97336		0.225401	0.979582	1.10187	-0.007165	1.73283		-0.475023	-4.00198	1.5058	-1.03155	-1.74425		0.523889	-0.007165	-1.03155
2.59647	2.02361	0.152417	1.19502	-1.69478		0.537251	1.32776	1.8139	0.246582	2.57228		0.688712	-1.60428	1.45944	0.072614	0.780785		1.19502	0.246582	0.072614
0.871067	0.229372	3.67061	-1.03496	2.23204		0.999113	1.51937	1.5997	0.571969	1.82796		1.23137	0.912316	0.618712	0.498775	3.17499		-1.03496	0.571969	0.498775
0.556295	1.83145	1.41531	0.650714	2.21293		0.370871	2.12196	1.75075	0.506371	2.04993		1.03171	1.90135	1.51856	-0.500355	2.32518		0.650714	0.506371	-0.500355
2.24778	0.560629	2.93055	1.8668	2.97062		0.296303	1.39493	0.801801	0.298616	2.94362		0.272994	0.813734	0.27386	0.138832	1.95137		1.8668	0.298616	0.138832
0.694731	1.5566	1.78938	0.986868	1.45979		0.505908	1.67374	1.0511	0.349765	2.58974		0.323324	1.49653	1.56345	-0.018582	1.85146		0.986868	0.349765	-0.018582
1.79835	3.2063	4.31511	-5.98413	1.24231		0.261946	0.678192	0.358318	-0.274571	1.91429		1.0352	2.06574	2.57375	0.551822	2.98004		-5.98413	-0.274571	0.551822
0.658211	1.87363	1.10156	0.770758	2.19265		0.545969	1.9226	0.740859	0.772765	2.18919		0.437612	2.15613	3.70114	1.6767	4.78039		0.770758	0.772765	1.6767
0.694731	1.5566	1.78938	0.986868	1.45979		0.592145	1.48836	1.44312	0.69531	3.27286		-1.18792	0.007662	1.42801	-1.43868	-0.297891		0.986868	0.69531	-1.43868
0.697515	2.33847	1.94867	0.804113	2.37571		-0.192129	0.864189	-0.42599	-2.19907	-0.435785		0.624754	1.3745	1.94385	0.430365	1.7398		0.804113	-2.19907	0.430365
-0.13085	2.82585	1.54572	1.09529	3.05859		0.535217	1.0352	1.85	0.353151	2.19046		0.694908	0.821012	1.07774	-0.589285	1.58319		1.09529	0.353151	-0.589285
0.496615	1.75314	0.332231	-0.439884	1.97466		0.451721	1.52603	1.50476	0.684943	2.50679		1.2325	0.829598	2.41791	0.428567	1.99226		-0.439884	0.684943	0.428567
0.375245	1.96367	0.880988	0.57501	2.0356		0.796687	2.06379	2.27328	0.27988	2.40115		0.961136	1.45006	1.71972	0.222729	2.56684		0.57501	0.27988	0.222729
0.678665	1.82401	1.13168	0.789504	2.27059		1.09971	0.78234	0.69364	0.077637	2.29083		0.161888	1.19872	1.54648	-0.047321	1.86924		0.789504	0.077637	-0.047321
-1.64407	0.617984	0.581714	-1.91605	-0.483275		0.380332	0.44916	2.05944	0.913974	3.03743		0.020434	-2.17935	0.963846	-0.856891	3.08751		-1.91605	0.913974	-0.856891
0.699992	1.64982	1.19416	0.583829	1.52831		0.164436	1.62936	1.97601	0.116305	1.40021		3.72842	2.33511	1.51358	1.23298	4.36265		0.583829	0.116305	1.23298
0.686382	2.8656	0.364046	1.67415	2.48136		-0.227354	1.08204	0.966279	-0.158043	1.74503		-1.43927	-0.963609	0.879489	-0.69826	1.27354		1.67415	-0.158043	-0.69826
0.4013	1.60709	0.967779	0.507455	1.66511		-5.199	0.241699	3.08154	-1.44023	2.15484		0.177347	1.52901	1.44716	0.41144	2.21426		0.507455	-1.44023	0.41144
0.569579	2.15971	1.2849	0.382979	2.46704		1.31126	1.29078	1.49163	0.521335	2.33402		0.798434	1.15711	0.757808	-1.01438	1.31691		0.382979	0.521335	-1.01438
0.510084	1.68639	1.3755	0.662738	1.96436		1.19794	-0.856613	0.420346	1.03086	1.77533		1.71346	1.6891	2.75001	-0.21443	3.31777		0.662738	1.03086	-0.21443
-0.091835	1.49379	0.605973	0.120373	1.32946		0.423197	0.914508	1.34894	-0.030518	2.3248		0.258547	1.25629	1.67521	0.655363	1.46704		0.120373	-0.030518	0.655363
2.04981	1.17088	1.06936	0.066004	2.74257		-1.46475	-0.079547	0.942261	-0.97553	0.640226		1.13954	-2.58946	3.76794	3.24003	2.76738		0.066004	-0.97553	3.24003
-0.773847	1.85734	2.48535	-0.399801	2.45505		1.11499	2.10745	1.18186	0.719313	2.85824		-0.794607	-0.757353	1.65477	0.162137	2.90596		-0.399801	0.719313	0.162137
0.707862	2.32507	1.73161	0.833895	1.9653		0.582539	2.12571	1.19615	0.802113	2.66859		-0.467352	0.326476	-0.027357	-1.78952	1.56197		0.833895	0.802113	-1.78952
-1.19742	-3.39458	-2.76839	-0.07074	0.291162		0.026306	1.20145	1.4819	-0.351331	2.06575		0.442104	1.08796	1.23098	0.487129	1.75846		-0.07074	-0.351331	0.487129
0.554597	1.8176	0.891421	0.511879	1.76971		0.236483	0.877376	0.713788	-0.140506	0.74163		-0.004052	0.650234	1.94709	-0.316468	1.34872		0.511879	-0.140506	-0.316468
0.730433	1.99285	1.62644	0.798269	2.15536		0.094745	1.24865	1.44364	0.582152	0.80627		0.693617	1.55982	1.69068	-0.152004	2.52608		0.798269	0.582152	-0.152004
-0.282021	1.64866	1.85723	1.24362	1.33178		0.642955	1.91574	1.52642	0.308765	1.45707		0.901361	0.594425	2.33176	-0.104289	-0.123201		1.24362	0.308765	-0.104289
0.644464	1.35312	1.84252	0.921639	3.06778		0.296858	1.11823	1.41762	-0.505701	1.86085		1.05109	1.37736	-0.997133	-0.00984	2.57965		0.921639	-0.505701	-0.00984
0.437954	2.00607	1.14343	0.557372	1.79412		0.436887	0.472027	1.72419	-0.740397	2.23142		-0.220756	-0.653753	1.39965	-0.143501	2.01653		0.557372	-0.740397	-0.143501
-0.100347	1.68639	2.03746	0.42754	2.08797		0.609718	0.711778	1.06878	0.516523	2.93175		0.68981	1.22991	1.28034	0.513502	1.69843		0.42754	0.516523	0.513502
0.778672	1.98735	1.18854	0.72166	2.21977		-0.51768	-0.909407	0.467723	-0.172956	1.52877		0.369689	2.25888	1.72442	1.16165	2.69145		0.72166	-0.172956	1.16165
0.72117	1.83717	1.22871	0.8693	2.13231		-0.435598	0.332355	1.69368	0.14243	0.813963		-0.258928	1.1007	0.096665	0.246681	2.08657		0.8693	0.14243	0.246681
0.673423	1.69807	1.22569	0.815237	1.78401		0.494374	1.41592	0.43085	0.18387	2.27445		0.418075	1.87278	0.718253	0.446334	1.84325		0.815237	0.18387	0.446334
0.590412	1.99803	1.08866	0.691609	1.89351		0.451965	1.44349	1.24704	0.429018	2.0735		0.349169	1.81543	2.14423	0.397808	2.30495		0.691609	0.429018	0.397808
0.641724	1.93376	1.22756	0.69186	2.18083		0.367874	1.25683	1.68081	-0.34237	2.40172		0.702067	1.26977	1.50431	0.024338	2.02726		0.69186	-0.34237	0.024338
-1.15765	-0.750151	0.435775	-1.4009	-0.104473		-0.433865	0.677525	0.132421	0.801042	1.15004		0.166725	1.1859	1.0201	0.09113	1.98062		-1.4009	0.801042	0.09113
0.458783	1.83107	1.12978	0.876857	1.91232		-0.589015	-0.196029	-0.096965	-0.905411	0.391431		1.8906	2.52868	3.46692	-0.185404	2.24214		0.876857	-0.905411	-0.185404
-0.115923	1.78796	1.05494	0.315325	1.67903		0.082286	1.2012	1.86509	0.760872	0.756406		-0.886978	0.429892	0.550808	-0.888103	1.38733		0.315325	0.760872	-0.888103
0.395608	1.74163	0.949573	0.408473	1.95038		0.364621	1.46586	2.25662	-0.008389	2.96355		-1.87158	-0.267712	0.202893	-1.98834	1.17034		0.408473	-0.008389	-1.98834
0.69907	1.88237	1.67408	0.353526	2.44911		-0.023487	0.896297	1.32206	-1.78431	2.40936		-0.257121	-1.38366	1.361	-1.54931	-1.15802		0.353526	-1.78431	-1.54931
0.707302	1.97865	1.07515	0.676048	1.90045		-0.326914	0.247135	1.86039	-1.34997	1.06139		-0.363021	0.090199	1.22746	-0.627498	1.04511		0.676048	-1.34997	-0.627498
0.723529	2.09069	1.02548	0.75868	2.05444		-0.267137	1.71111	2.42322	-1.16669	1.9579		0.547505	1.37054	1.18278	0.442956	2.22105		0.75868	-1.16669	0.442956
0.611529	2.09498	0.808497	0.668583	2.07475		-0.195582	-0.958482	1.39187	1.6946	1.33947		0.190752	1.23388	0.935106	-0.434399	1.53098		0.668583	1.6946	-0.434399
0.320795	1.74676	0.805307	0.480835	1.6843		0.004819	0.971266	0.529219	-0.349854	1.38465		0.304242	1.55005	1.26849	0.027909	1.15968		0.480835	-0.349854	0.027909
0.580673	1.9555	1.23658	0.527104	1.86502		0.433625	1.49387	1.56029	0.144715	2.01428		0.933123	0.427564	1.6927	-0.198303	2.22437		0.527104	0.144715	-0.198303
0.328546	1.69912	0.67772	-0.277478	1.28989		-0.841911	1.02093	2.50454	-0.868613	3.03071		-0.069424	0.487055	1.25523	0.198096	2.42212		-0.277478	-0.868613	0.198096
0.444083	1.72166	1.00424	0.545707	1.76136		0.130702	1.12855	0.79524	-0.84522	1.33022		-0.451597	1.53255	0.8475	-0.834037	0.403912		0.545707	-0.84522	-0.834037
0.194478	1.19573	0.836979	0.393932	2.54306		0.36799	1.26219	1.86077	-0.380213	3.0225		0.379904	1.17723	0.500601	0.640214	2.46868		0.393932	-0.380213	0.640214
-0.01477	1.04426	0.327251	-0.163163	1.87989		0.308558	1.3657	1.24751	-0.161186	2.0165		0.773055	0.988313	1.23112	-0.540403	1.63081		-0.163163	-0.161186	-0.540403
1.36718	2.81412	2.82784	1.34517	2.99274		0.616015	1.38467	1.33411	0.333153	2.25342		0.383889	0.803521	1.21222	0.154323	2.27458		1.34517	0.333153	0.154323
-0.023937	1.30841	0.63027	-0.093992	1.07784		-0.203483	1.57177	1.07285	-0.736949	3.5882		-2.19978	-2.41059	0.133438	-3.06767	-0.433495		-0.093992	-0.736949	-3.06767
0.15062	1.51907	1.08219	0.416049	1.46143		1.01002	1.18106	1.70954	0.049428	2.14392		0.103697	-0.603718	0.580174	0.271211	-0.75707		0.416049	0.049428	0.271211
0.477684	1.72992	0.871255	0.535187	1.92459		0.40672	0.213982	1.80235	0.097002	1.29987		0.637922	0.665008	1.26643	0.542872	2.91171		0.535187	0.097002	0.542872
0.45703	2.1256	1.10925	0.725313	2.01456		1.06294	0.162714	0.87974	-1.36797	2.06267		-1.22492	1.34322	2.80779	-0.528769	2.96042		0.725313	-1.36797	-0.528769
0.638041	1.90504	1.07557	0.726081	1.98237		0.724571	0.86776	1.37217	0.239993	1.78862		-0.019356	1.02829	1.32957	0.314487	2.4007		0.726081	0.239993	0.314487
0.481377	1.69548	0.760047	0.361572	1.96975		0.256795	1.23894	1.51745	-0.001067	1.75997		4.00206	5.19368	5.80483	4.99509	6.70553		0.361572	-0.001067	4.99509
0.638041	1.90504	1.07557	0.726081	1.98237		0.492779	1.62274	1.40979	0.300164	2.4712		-0.003987	-0.040808	2.28711	-1.00592	0.233364		0.726081	0.300164	-1.00592
0.490156	1.24097	2.97034	1.03051	0.763135		0.031559	0.53304	1.44418	-0.182602	1.72013		-0.968579	0.893793	3.54802	-0.50285	2.43903		1.03051	-0.182602	-0.50285
0.387332	1.7048	0.903866	0.549323	2.02388		0.696865	1.25017	1.81337	-0.698999	1.69656		0.369814	1.58951	1.65554	0.269445	2.47841		0.549323	-0.698999	0.269445
1.55224	-0.187613	1.73029	-1.05466	3.61844		0.535552	1.76611	1.37632	-0.051413	1.21095		0.663424	0.57942	1.43823	-0.266546	2.5879		-1.05466	-0.051413	-0.266546
0.245751	1.80798	0.755394	0.699394	1.6574		-0.254675	-0.49207	1.72879	-0.391373	1.08599		0.802731	0.386113	1.22278	0.225435	2.93394		0.699394	-0.391373	0.225435
0.456742	1.85713	1.06754	0.51907	1.92257		0.432824	1.30177	1.04103	0.854896	2.43675		-0.571625	1.52348	2.43721	-1.35878	2.56488		0.51907	0.854896	-1.35878
-0.066377	1.49794	1.00821	0.562359	1.62718		0.306518	1.79732	1.20267	-0.158127	1.95294		0.619698	1.14188	1.51473	0.367653	2.05599		0.562359	-0.158127	0.367653
-0.340594	-0.140204	4.40165	-0.539912	2.17546		0.348602	1.08384	1.26379	0.240119	1.98886		0.605721	1.56662	1.21399	0.53789	2.18662		-0.539912	0.240119	0.53789
1.24461	1.99741	0.820544	-0.348776	0.985534		-0.085579	1.63557	1.36579	-0.009993	2.57356		0.361147	1.47363	1.42651	0.486646	1.78672		-0.348776	-0.009993	0.486646
0.134963	1.54419	2.16419	-0.253944	3.00102		-3.42045	0.810165	-1.2547	-1.74788	3.46136		0.416768	-1.00392	3.65253	2.51631	0.526748		-0.253944	-1.74788	2.51631
0.559432	1.77127	0.92667	0.560157	1.75444		0.109705	1.04199	0.975244	0.248295	2.247		0.518147	1.73863	1.34072	0.330846	2.53805		0.560157	0.248295	0.330846
0.300553	1.80228	1.62543	0.388185	2.89626		0.716958	1.70891	1.69378	0.334783	2.50924		-0.367845	1.62854	1.60438	0.686159	4.3774		0.388185	0.334783	0.686159
0.68352	2.30266	1.71162	0.865985	2.17544		0.564353	1.07351	2.14574	-0.013202	2.34371		0.865985	2.18076	2.36151	1.30337	4.01215		0.865985	-0.013202	1.30337
0.540313	1.77576	1.13268	0.715672	2.1036		2.36673	1.86631	2.54188	0.713445	3.78633		-0.743531	-0.375865	-0.32974	-1.08425	1.39108		0.715672	0.713445	-1.08425
0.596349	1.22544	1.42298	0.753711	1.68497		0.395197	1.14688	1.29255	0.122636	1.84768		0.769537	2.05994	1.45863	1.37899	3.00663		0.753711	0.122636	1.37899
0.443571	1.81494	0.933559	0.910036	1.77996		0.223123	-0.325879	1.56495	-0.778114	1.66754		0.192854	1.01128	1.11463	-0.351997	2.39888		0.910036	-0.778114	-0.351997
-0.610439	1.26596	1.14517	0.589532	1.32977		-0.23962	1.42595	1.31307	-0.439638	1.98591		-0.595269	-0.243258	0.783006	-0.469395	2.12518		0.589532	-0.439638	-0.469395
0.483002	1.90829	1.46169	-0.104776	1.74398		1.90005	2.41657	4.65623	0.991408	3.75828		0.255441	1.47937	2.01085	0.343176	2.91579		-0.104776	0.991408	0.343176
0.672425	1.85431	0.945689	0.710075	1.80769		-0.235629	1.19643	0.892593	0.402565	2.16963		1.4159	0.766841	2.48255	0.519325	2.42099		0.710075	0.402565	0.519325
0.562755	1.98054	1.17686	0.643972	1.90159		0.454604	1.25346	1.30421	-0.108855	2.25201		-0.513498	1.13522	-2.74729	0.276593	2.7652		0.643972	-0.108855	0.276593
0.315382	1.55906	1.2515	0.589343	2.24864		0.565018	1.40081	0.822747	0.400176	1.06084		-0.141672	0.571199	0.724566	-1.42228	2.00077		0.589343	0.400176	-1.42228
1.16534	1.69506	4.94869	0.148514	3.26431		0.10997	1.20476	0.949305	-0.045445	2.30729		0.549621	1.51291	1.20493	0.312967	2.07326		0.148514	-0.045445	0.312967
0.789534	1.75575	0.933827	0.715678	2.19564		-0.020113	1.13814	1.58417	0.162836	1.73711		-0.15802	0.129532	-1.24182	-0.730624	-0.116258		0.715678	0.162836	-0.730624
0.622746	1.9876	1.48743	0.669093	2.12355		-0.137803	2.06192	1.1688	-1.07915	2.50459		0.741592	0.564087	0.763927	-0.591911	2.29885		0.669093	-1.07915	-0.591911
0.602279	1.45624	1.21439	0.520791	1.74399		0.270303	1.52193	1.91688	-0.018262	1.75469		1.24041	1.51146	2.90228	0.772819	3.70392		0.520791	-0.018262	0.772819
0.548497	2.06315	0.995113	0.440097	1.68092		0.239076	1.19158	2.26763	0.169294	2.45379		0.911737	0.951014	1.85987	0.559243	4.07979		0.440097	0.169294	0.559243
0.156983	1.6481	1.16926	0.443322	1.85575		-0.590321	0.41529	-0.553035	-0.82785	2.02676		0.358961	1.33086	1.7386	0.605102	1.73172		0.443322	-0.82785	0.605102
0.602676	1.62329	0.964844	0.70195	1.97987		0.646309	1.50163	0.996714	0.986078	2.41743		-0.192859	-0.485746	-1.24281	-0.814177	-2.24014		0.70195	0.986078	-0.814177
0.902909	2.36073	2.06309	0.193947	2.47519		1.65008	-0.677759	2.23881	-0.22371	2.01054		0.221249	1.1438	1.56234	-0.037087	2.03979		0.193947	-0.22371	-0.037087
0.493703	1.69548	1.11003	0.472154	1.67858		0.782105	1.20944	-0.58591	0.268535	2.45764		0.580485	0.57077	0.790926	0.759633	1.08847		0.472154	0.268535	0.759633
0.519246	1.15739	0.483926	-0.4402	2.13886		0.40154	1.0849	1.98026	0.344193	2.45424		1.66347	0.879248	-0.319685	0.394744	2.60224		-0.4402	0.344193	0.394744
0.489772	1.68915	1.36763	0.386131	1.86021		0.987253	2.45713	2.99744	-0.245554	1.2096		0.729268	1.75808	1.28366	0.784281	2.55348		0.386131	-0.245554	0.784281
0.362049	1.8146	0.922278	0.527888	1.72684		0.414029	1.6501	1.17015	0.303969	2.25592		0.744223	2.17453	1.40356	0.266409	1.9563		0.527888	0.303969	0.266409
0.321275	1.77123	1.39824	0.88834	2.3054		0.52499	-1.64996	1.18976	-6.43785	-0.575157		-1.25413	-0.207727	0.327798	-0.996124	-1.22179		0.88834	-6.43785	-0.996124
0.677238	2.27568	1.4718	0.392545	2.99206		1.08055	1.96317	1.85493	0.63999	2.55288		-0.203585	0.198393	-0.036401	-0.493075	-1.21322		0.392545	0.63999	-0.493075
0.002202	2.06729	1.66078	0.401115	2.12789		0.088657	1.3649	0.537003	0.216153	1.76133		0.913171	1.32937	2.38929	0.55092	1.99959		0.401115	0.216153	0.55092
0.520411	1.71615	1.42743	0.652419	1.96216		0.849446	2.37176	2.06114	1.37835	3.48433		-0.286546	1.19311	1.03393	0.001082	1.57476		0.652419	1.37835	0.001082
0.800478	2.1767	0.84184	0.559677	2.16537		0.574121	2.00524	0.985258	0.749914	1.67611		-0.690332	0.326348	1.13117	-1.54124	3.53646		0.559677	0.749914	-1.54124
0.46786	1.62474	1.15928	0.649585	1.89614		0.215749	1.13879	1.0528	0.375311	1.42629		0.608251	1.55341	1.95256	0.412538	2.08117		0.649585	0.375311	0.412538
0.146571	1.49953	1.38049	0.445252	2.16618		0.433151	1.73044	1.59031	0.56066	2.65626		1.05618	2.05303	1.55071	0.690084	3.05012		0.445252	0.56066	0.690084
0.530045	1.68114	0.815363	0.695605	1.92307		0.647034	1.87593	0.910923	0.483333	1.86756		-0.183543	0.998202	0.988873	-0.47926	1.49114		0.695605	0.483333	-0.47926
0.621236	1.71592	1.07622	0.7306	2.02241		0.170974	1.85237	1.85243	0.228308	2.43639		0.759057	0.451099	1.61349	0.039361	0.162101		0.7306	0.228308	0.039361
0.014111	1.73827	0.810307	0.464673	1.84937		0.150794	0.971294	2.92519	-1.1907	1.70366		4.76236	3.49704	5.63587	4.66056	5.14862		0.464673	-1.1907	4.66056
0.659885	2.02122	1.36294	1.11403	2.46433		0.454285	1.15944	1.51328	-0.438793	-0.697064		0.328842	1.02202	1.17052	0.11621	2.10111		1.11403	-0.438793	0.11621
0.674664	1.69138	1.07467	0.785963	1.77593		-0.324094	0.085111	1.46161	-5.53877	2.64014		-1.28087	1.07754	2.49418	-0.310829	0.496337		0.785963	-5.53877	-0.310829
-0.466901	-0.088786	0.663345	-2.17755	-1.58589		0.45688	1.57435	1.43947	0.351064	2.36211		0.248704	1.40078	1.18986	0.215038	2.0573		-2.17755	0.351064	0.215038
0.219779	1.22915	2.28608	0.536311	1.09667		-1.22636	-2.69194	-1.0649	-1.98283	-1.47948		0.758943	1.53833	1.49856	0.362474	2.51957		0.536311	-1.98283	0.362474
0.782511	1.25668	-0.406749	0.407597	2.64729		-0.718827	0.463759	1.32755	-0.877034	1.92887		0.065523	2.26335	2.64168	0.200022	2.60961		0.407597	-0.877034	0.200022
0.853594	2.23576	1.50316	0.992565	2.45544		-0.360896	0.641156	1.96126	-1.08595	2.49314		-0.437069	0.782189	0.987946	-2.66343	1.45617		0.992565	-1.08595	-2.66343
0.690111	1.69302	1.22401	0.651159	1.55162		0.262781	1.05978	1.33825	-0.17106	2.34119		-1.00337	0.032287	-0.829063	0.02294	2.20208		0.651159	-0.17106	0.02294
0.556856	2.0448	1.22521	0.550249	1.84016		1.12521	2.20733	2.08175	-0.043267	1.48788		0.002475	1.17363	1.45543	-0.502518	1.73415		0.550249	-0.043267	-0.502518
1.14562	1.65319	1.39233	1.15467	2.76566		0.351657	1.24742	1.80787	0.05348	2.40249		-1.13089	0.902565	1.00259	-0.286595	0.343175		1.15467	0.05348	-0.286595
0.409218	1.44808	1.70547	0.284724	1.71338		0.179435	2.15362	1.40431	1.05595	2.33808		0.331525	0.650796	1.47227	0.393328	2.3087		0.284724	1.05595	0.393328
0.54581	2.00843	1.16904	0.865038	1.87647		0.614402	1.51186	1.29607	0.802327	2.24691		0.172585	0.863346	1.3487	-0.96355	1.87249		0.865038	0.802327	-0.96355
0.546021	1.91936	0.932345	0.610414	1.91036		-0.21991	1.07149	1.26055	-1.541	0.675947		-0.466882	-0.481456	0.492545	-0.307229	1.94354		0.610414	-1.541	-0.307229
0.391251	1.21765	0.758862	0.348367	1.76099		0.506476	-0.035553	2.07717	0.682644	2.30612		0.57883	1.22091	2.04457	0.265655	2.30706		0.348367	0.682644	0.265655
-0.967554	-1.22749	0.478628	-2.28134	-0.264924		0.180712	0.616975	0.619077	-0.716178	2.13491		0.964491	1.95067	3.7154	0.753233	2.55318		-2.28134	-0.716178	0.753233
0.922252	2.04866	1.97093	0.831007	1.69833		0.977698	1.31177	0.654229	0.67719	2.07309		0.551918	1.85252	0.918459	0.760641	2.14327		0.831007	0.67719	0.760641
0.38581	2.01271	0.952069	0.518659	1.45239		0.365657	1.9177	2.67351	0.422001	3.40406		0.842324	1.4928	1.093	1.48055	2.79855		0.518659	0.422001	1.48055
0.440839	1.89222	0.892693	0.400534	1.69272		0.501889	1.45021	1.66649	0.070163	2.01184		-0.073263	0.091027	1.16874	-0.245876	2.2183		0.400534	0.070163	-0.245876
0.638811	2.05018	1.51942	0.926322	2.00437		0.404166	1.73457	0.952326	0.586607	1.91921		1.03177	0.697516	2.75594	-1.56708	1.58682		0.926322	0.586607	-1.56708
-0.393459	1.25498	0.088495	-0.38579	1.90606		0.478185	1.2634	0.834517	0.114342	2.14521		-0.011162	1.26374	1.66362	-0.363227	2.33357		-0.38579	0.114342	-0.363227
0.265426	1.88728	0.669102	-0.510144	1.81445		-6.02037	-1.41986	-2.25575	0.084639	1.19644		-1.11352	1.64768	3.40564	0.413487	-1.10831		-0.510144	0.084639	0.413487
0.65907	1.96728	1.23722	0.76441	1.99623		-0.765338	1.22524	1.06793	0.153058	2.28114		2.17596	2.37693	1.04503	1.79742	5.97304		0.76441	0.153058	1.79742
0.265426	1.88728	0.669102	-0.510144	1.81445		0.210503	0.256914	-0.206908	0.088084	0.552903		0.151391	0.605943	1.92133	0.500234	2.39867		-0.510144	0.088084	0.500234
0.090677	1.47805	0.963123	-0.028731	1.83253		3.95377	2.80182	-4.03738	3.32281	2.997		0.36612	1.31218	3.29576	0.336979	1.2443		-0.028731	3.32281	0.336979
0.357334	1.66538	0.837542	0.577489	1.85306		0.245399	1.04661	1.24568	-0.297772	2.24284		0.076936	-1.09052	0.70387	0.159742	1.20002		0.577489	-0.297772	0.159742
-0.458764	0.96536	1.84256	1.0281	1.36875		0.850687	1.29577	2.19859	0.373066	2.38957		0.140573	0.912674	1.25044	0.379611	2.14897		1.0281	0.373066	0.379611
0.448287	1.92634	1.18414	0.438212	2.00855		0.443202	1.52629	1.50322	-0.08549	2.33672		0.3692	1.61943	1.26945	0.262157	2.31985		0.438212	-0.08549	0.262157
0.699401	1.6896	0.931517	0.79505	1.84277		-0.487681	0.913714	0.6331	-0.640709	0.928739		-0.165321	0.54753	-0.777843	-1.4888	1.60229		0.79505	-0.640709	-1.4888
0.645488	1.99213	1.23597	0.665568	2.13215		0.234485	1.19511	0.563196	0.46143	2.19236		0.453574	1.32554	1.69954	-0.077483	2.60027		0.665568	0.46143	-0.077483
-0.343525	0.37587	0.463714	-0.468528	3.15507		0.56921	-0.406618	2.43584	-6.9493	1.43067		0.43251	1.46515	2.24409	0.347718	3.07055		-0.468528	-6.9493	0.347718
0.449379	1.76749	0.953056	1.05209	1.52625		-0.091796	0.234426	0.339416	0.318418	2.17714		0.967334	1.88986	2.14476	0.531434	3.60577		1.05209	0.318418	0.531434
0.35187	1.28892	-0.620228	-2.73665	1.94797		-0.164716	0.806563	1.08621	0.237895	2.67432		1.71425	1.71641	0.32422	0.227127	1.53756		-2.73665	0.237895	0.227127
0.498747	1.77282	1.22964	0.768389	1.81835		1.18287	1.62936	2.67405	1.24652	3.37404		0.261321	-2.47379	-1.92422	1.41987	2.14793		0.768389	1.24652	1.41987
1.05336	2.12151	2.15039	0.46454	2.79236		0.354378	1.88677	1.51701	0.654979	2.05208		-0.795886	0.446967	1.80278	0.362618	1.83977		0.46454	0.654979	0.362618
0.449102	2.03199	1.12827	0.60424	2.10739		0.288244	1.70825	1.8141	-0.223388	2.40367		-0.118562	-1.2676	0.202587	-0.60555	1.54205		0.60424	-0.223388	-0.60555
0.31437	1.43397	-1.07706	0.06142	1.83805		0.999479	0.802219	0.59185	-0.997843	1.29581		0.629085	1.46573	1.16189	0.351219	2.28842		0.06142	-0.997843	0.351219
0.536587	1.27068	0.510635	0.183416	1.38813		1.14588	0.805035	2.09995	1.68768	4.54278		0.6035	-0.492187	1.89379	-0.622269	1.94948		0.183416	1.68768	-0.622269
0.57069	1.49926	0.708143	0.604284	1.49866		0.260962	1.06776	0.995456	1.14031	1.29551		1.05397	1.57948	1.05187	-1.11065	2.53738		0.604284	1.14031	-1.11065
0.796857	1.78861	1.15786	0.679124	1.89101		0.787828	1.43606	2.01391	0.081221	2.0485		1.40638	1.18292	0.700167	0.262335	3.43495		0.679124	0.081221	0.262335
0.532383	1.8234	0.933387	0.658708	2.01976		1.07842	0.270335	0.76524	0.453389	2.04404		3.11284	2.77621	2.44456	1.26203	3.34442		0.658708	0.453389	1.26203
0.559154	1.95428	1.3407	0.604183	2.17292		-0.093282	0.485224	2.56406	-0.402083	0.929626		-1.15473	-2.13317	-2.08391	-0.453628	3.9039		0.604183	-0.402083	-0.453628
4.04719	3.19386	4.30353	2.52132	7.55727		0.066837	0.506566	1.19693	-0.088136	1.73172		0.965883	0.99001	0.497479	-0.619718	-0.021776		2.52132	-0.088136	-0.619718
0.631059	1.79431	1.29176	0.56321	1.97679		0.59689	1.53872	1.38979	0.389282	2.12552		0.398707	1.1992	1.09062	0.143833	1.78922		0.56321	0.389282	0.143833
0.596083	1.73584	0.831828	0.350234	2.04802		0.584767	0.340629	2.25394	1.73256	3.29273		-0.286773	0.577265	0.121242	-1.19222	2.17961		0.350234	1.73256	-1.19222
0.379633	1.57854	0.743546	0.198185	1.46069		-1.70066	0.332305	-0.634835	-2.48636	-2.20933		-0.670853	1.73542	-0.643756	0.064019	3.12688		0.198185	-2.48636	0.064019
-0.13522	1.41045	0.005362	0.471627	0.987135		0.630518	1.56436	2.32647	0.060949	2.02563		0.101743	1.34961	0.90109	-0.55866	2.32652		0.471627	0.060949	-0.55866
0.430397	1.82883	1.01366	0.721484	1.88281		0.578468	1.16025	1.75219	-0.740817	2.47014		0.06864	1.45231	2.18243	0.252708	0.259925		0.721484	-0.740817	0.252708
0.321454	1.89024	0.967957	0.503772	1.87243		1.60486	1.13696	2.39565	1.38234	2.64271		-0.720149	-1.08648	-1.60594	-1.45121	-0.108105		0.503772	1.38234	-1.45121
0.57069	1.49926	0.708143	0.604284	1.49866		0.480543	1.41888	1.528	0.395565	2.52653		0.573855	1.177	1.52274	0.679798	2.6136		0.604284	0.395565	0.679798
0.369119	1.60998	1.1324	0.708395	1.42342		0.522946	1.42679	1.5895	0.963466	2.51462		1.87841	0.474075	2.80067	-0.556459	2.16306		0.708395	0.963466	-0.556459
0.555394	1.82552	1.14361	0.886798	1.99581		1.76807	4.00925	5.22727	2.05135	4.55362		0.039789	-0.104985	1.18535	0.099697	0.737772		0.886798	2.05135	0.099697
0.398718	1.97496	1.31851	0.561625	1.77545		1.38891	1.57718	2.14086	0.622485	3.09296		0.702619	1.41257	1.86164	0.089684	1.45913		0.561625	0.622485	0.089684
0.581617	1.71867	0.991655	0.636866	2.05464		1.05204	0.48728	1.94119	-1.50875	1.28981		2.68892	3.01885	3.35711	1.97424	0.081087		0.636866	-1.50875	1.97424
0.955997	2.65046	1.5046	1.44218	2.66037		0.156154	0.640412	0.918663	0.085921	1.67263		-0.051492	0.56386	-0.748198	0.174595	3.09624		1.44218	0.085921	0.174595
0.417993	1.65538	1.08336	0.639245	1.62032		1.12148	1.23969	1.84095	1.01836	2.84834		0.529176	1.85345	0.825856	1.11637	1.60354		0.639245	1.01836	1.11637
-0.069309	1.74056	1.00379	0.034487	1.48735		-1.12767	-0.646651	0.642243	-1.2973	0.768242		0.582835	0.638442	1.42473	0.189424	1.79351		0.034487	-1.2973	0.189424
0.760796	1.71565	0.825584	1.00007	2.10305		0.036322	1.26015	2.92779	0.140292	2.4248		1.13548	1.91906	1.5582	0.6788	2.19664		1.00007	0.140292	0.6788
0.119481	0.941795	0.104605	-0.412492	0.77979		0.096261	1.01565	1.87773	0.252681	2.16435		0.594722	-0.70263	0.410134	-1.92576	1.3938		-0.412492	0.252681	-1.92576
0.656929	1.39608	1.25407	0.553877	1.83306		0.785396	0.593984	0.984525	-0.291769	2.50748		0.181946	0.515471	1.34251	-0.441347	1.77538		0.553877	-0.291769	-0.441347
0.662432	1.79222	1.23652	0.728398	2.01701		0.472601	1.7687	1.64701	0.414029	2.57632		-0.805573	-0.729276	0.524054	-0.683767	2.97685		0.728398	0.414029	-0.683767
0.731768	1.79974	1.28325	0.710602	1.86752		0.438078	0.966949	1.4638	-0.24015	2.65226		-1.17018	0.665768	1.81806	0.5102	1.82878		0.710602	-0.24015	0.5102
0.394823	2.05186	1.24248	0.691153	2.23037		0.447904	0.217364	1.39593	-0.176558	1.87372		-0.75563	-1.45289	-0.404024	-0.173891	-1.71624		0.691153	-0.176558	-0.173891
0.279067	1.90899	1.62699	1.10959	2.36605		0.740328	1.30716	4.44724	0.739966	3.66682		0.075335	1.16839	2.86015	0.670671	2.52583		1.10959	0.739966	0.670671
0.464888	1.70205	0.987243	0.51757	1.33682		-0.01421	0.942691	2.37947	0.021111	2.69723		0.716699	3.32953	2.43333	1.31295	3.32516		0.51757	0.021111	1.31295
0.246639	1.69633	1.24552	0.522187	2.16056		0.429733	0.912896	1.34524	-0.256179	1.83336		-0.345104	0.149784	2.44788	-0.527208	1.78526		0.522187	-0.256179	-0.527208
0.519014	1.97681	1.1107	0.674181	2.2531		-0.140947	0.194534	0.994741	-0.84122	1.23975		1.20132	1.43499	0.824021	0.79727	2.09691		0.674181	-0.84122	0.79727
0.546997	2.0205	0.999113	0.672646	1.89917		0.283874	1.30889	0.686748	-0.118589	3.38849		0.867115	1.46234	0.580501	0.885889	2.41665		0.672646	-0.118589	0.885889
1.30117	-0.132898	2.10521	-1.15619	3.11889		0.447904	0.217364	1.39593	-0.176558	1.87372		0.136549	1.10179	1.21516	-0.329847	1.6934		-1.15619	-0.176558	-0.329847
0.569183	1.82907	0.877719	0.537326	1.72599		0.445118	1.94226	1.33443	0.868935	2.31248		-0.25183	0.973594	0.457183	-1.00537	1.83793		0.537326	0.868935	-1.00537
-0.187678	0.958166	1.40928	0.451815	1.37305		0.523454	1.00341	1.02838	0.259341	2.34015		0.529239	1.65123	1.45345	0.2394	1.85639		0.451815	0.259341	0.2394
0.778152	1.78413	1.6797	0.455753	2.41997		0.50321	1.23993	2.03537	-0.850018	2.25155		-1.0696	1.46622	1.39844	-0.394274	0.771025		0.455753	-0.850018	-0.394274
0.637741	1.74191	0.789673	0.69634	2.12779		-0.226106	1.55825	1.94449	-0.06286	1.84741		-0.149693	0.684771	0.543072	0.028428	1.20798		0.69634	-0.06286	0.028428
0.152976	1.54567	1.54229	0.336302	1.30342		-0.378591	0.595005	0.316633	-1.2778	0.513947		0.081943	1.19344	1.89344	0.432574	2.01453		0.336302	-1.2778	0.432574
0.515164	1.822	0.833048	0.51976	1.69686		-1.73803	0.081287	1.3335	-1.18707	-0.076345		-1.30344	1.42753	1.80395	-0.338387	2.48891		0.51976	-1.18707	-0.338387
0.710277	1.94644	1.03047	0.765426	2.19091		0.423786	2.00392	1.70136	0.343578	1.60346		0.40497	0.724863	1.77418	-0.154573	2.35264		0.765426	0.343578	-0.154573
0.079218	1.78207	1.35576	0.689573	2.46675		0.280803	1.60368	1.34736	0.667231	2.89846		0.30965	-1.00802	-2.24184	-1.35325	0.231835		0.689573	0.667231	-1.35325
0.165156	1.71446	1.03566	0.413169	1.35648		-0.089282	0.681738	0.359052	0.17151	1.99096		0.51114	0.457987	2.08096	-0.926677	3.91051		0.413169	0.17151	-0.926677
0.22521	1.83955	1.25209	0.69616	2.11081		0.442189	1.36668	2.08109	0.747495	2.60096		-0.515471	0.717901	0.782928	0.076164	2.38358		0.69616	0.747495	0.076164
0.586071	1.98086	1.13095	0.69004	2.07583		-0.288203	1.23982	-1.12354	0.001014	-0.074811		-0.188581	0.356449	2.3802	-1.009	1.58907		0.69004	0.001014	-1.009
1.06471	2.1688	1.15437	0.953918	2.40012		-2.02695	-0.09491	-0.80572	-0.899607	-1.08712		-0.472413	0.986017	0.233556	-0.406258	0.07532		0.953918	-0.899607	-0.406258
0.36241	0.901606	0.391605	-0.255006	2.77492		-2.19302	-0.433517	-0.166398	0.423399	1.51679		0.793685	1.11133	0.941107	0.387716	1.26265		-0.255006	0.423399	0.387716
0.211745	1.80698	1.21394	0.482957	2.03388		1.22288	-2.16188	2.93041	2.60421	1.51625		1.67241	0.944736	1.04588	0.159442	2.10306		0.482957	2.60421	0.159442
0.640377	1.52165	1.18213	0.603971	1.82485		0.052957	0.559172	1.36834	-1.93382	1.25672		-0.736634	-1.36236	-2.53703	-1.46533	-0.280246		0.603971	-1.93382	-1.46533
0.545132	2.06545	1.1359	0.860147	1.91485		-0.359953	0.940488	1.3683	0.361801	2.70439		0.238123	0.669212	-0.147636	0.26298	2.69103		0.860147	0.361801	0.26298
0.83629	2.19839	0.57109	1.50032	2.14042		0.150893	0.426654	1.03446	-0.477104	0.482271		2.76066	2.96503	1.9303	1.7043	4.88171		1.50032	-0.477104	1.7043
-0.986962	1.23139	0.602926	-0.001884	1.70918		-0.122423	0.77678	1.17169	-0.356697	1.28596		-1.46106	-1.47658	-0.430451	-1.74428	-0.076038		-0.001884	-0.356697	-1.74428
0.342146	2.00686	1.23849	0.961369	2.3613		-0.311929	0.460397	0.03161	-1.60758	1.49158		0.424861	0.879905	1.38657	0.292581	2.14358		0.961369	-1.60758	0.292581
0.459592	2.23246	1.51795	0.212215	1.79411		-1.00453	0.673901	-0.400161	-0.459622	1.9046		0.674143	0.840038	0.724271	0.688759	2.78209		0.212215	-0.459622	0.688759
0.774447	2.32775	1.87296	0.472238	2.4422		-0.03978	1.23136	0.78252	-1.13322	1.76028		0.810637	1.77589	1.06251	0.55552	2.16986		0.472238	-1.13322	0.55552
0.534453	1.87279	1.39314	0.784905	2.00334		0.33947	1.34044	0.553064	-0.191947	1.84935		0.477601	1.89962	1.59878	-1.57763	1.77337		0.784905	-0.191947	-1.57763
0.582137	1.93457	1.23819	0.711618	2.18038		0.087517	1.15595	3.56462	1.84882	1.64991		0.729766	2.69867	3.33046	1.33934	3.35557		0.711618	1.84882	1.33934
0.567086	1.77639	1.03576	0.719352	2.01746		0.424476	1.57806	1.50236	0.243598	2.27333		0.169425	0.009828	-0.473469	-0.101492	1.81131		0.719352	0.243598	-0.101492
0.19899	1.00823	1.26197	0.138361	1.95547		0.870635	1.982	2.41314	1.36455	0.86247		0.861453	0.733271	1.98063	-1.03054	1.1164		0.138361	1.36455	-1.03054
0.420072	1.84604	1.20354	0.225031	1.81196		0.585943	1.88254	1.32822	-0.373492	2.12169		0.138621	0.567501	1.18285	-0.016887	0.700537		0.225031	-0.373492	-0.016887
0.583712	1.82048	1.01668	0.577309	1.90534		1.19345	2.34546	2.64834	0.483722	2.486		0.0833	1.01858	2.13334	-0.18708	1.89191		0.577309	0.483722	-0.18708
2.50907	2.6987	2.17453	0.890538	1.50859		0.926748	1.48136	1.7787	0.720877	2.42765		1.14152	1.58241	3.49078	1.01893	3.56126		0.890538	0.720877	1.01893
0.276008	2.1005	1.88887	0.427169	2.21582		0.45155	0.966141	1.3069	-0.207225	1.28918		0.689825	1.26593	1.94308	0.051403	2.69896		0.427169	-0.207225	0.051403
2.17961	1.24797	-1.78081	-0.805115	1.55379		0.590334	0.089987	1.92275	0.770096	2.42828		0.523086	1.58089	1.49568	0.973429	3.12446		-0.805115	0.770096	0.973429
1.61767	2.58566	0.922707	0.697828	2.28627		0.231209	1.23369	1.96969	0.408501	1.6495		1.24954	2.72277	3.37625	1.9699	3.11381		0.697828	0.408501	1.9699
0.736644	2.14834	1.49543	0.584724	1.97495		0.23123	1.16165	1.5162	0.217299	2.28728		0.45371	0.120763	0.255903	-0.038143	2.15665		0.584724	0.217299	-0.038143
0.553115	1.84354	0.941376	0.423573	1.56243		-1.40533	-0.873773	-1.63745	-0.867596	0.247533		0.565659	1.76197	1.35328	1.16706	2.00802		0.423573	-0.867596	1.16706
0.610272	2.2336	1.66152	0.959061	2.6613		0.376791	1.62874	1.69636	0.445372	1.58362		-1.64796	-0.655229	-0.192211	-0.141559	1.15234		0.959061	0.445372	-0.141559
0.638451	1.81837	1.16817	0.688432	2.22976		0.060173	1.26753	0.829706	0.094496	2.12944		-0.019857	1.15115	0.828299	0.057901	1.87739		0.688432	0.094496	0.057901
0.64744	1.94365	1.38873	0.766448	2.12962		0.653173	1.1105	1.3067	-0.22091	2.39297		0.832149	1.24035	2.11506	0.864527	3.21027		0.766448	-0.22091	0.864527
-0.617997	0.844179	1.01904	0.0188	1.73141		0.442233	1.17075	1.0575	0.485154	1.65261		-0.128741	1.46614	1.80657	0.125677	2.59481		0.0188	0.485154	0.125677
0.350545	1.78586	1.21885	0.198737	1.65008		-0.415235	-0.051778	1.2563	-0.868737	0.386792		0.202862	1.64503	2.11871	0.637201	2.88732		0.198737	-0.868737	0.637201
-1.53137	0.955777	0.702925	-0.763997	2.35757		1.08193	2.70908	1.48942	1.33754	2.93834		0.838279	2.45543	1.89286	1.31874	3.164		-0.763997	1.33754	1.31874
0.54193	1.73115	1.2934	0.984471	1.52027		0.234818	1.07441	2.15465	0.964724	2.59048		1.39559	1.69891	2.88227	-3.04618	3.85834		0.984471	0.964724	-3.04618
0.594254	2.2769	1.70151	0.718554	2.32343		0.339223	0.597928	1.47964	0.093194	2.3185		0.239808	0.595511	0.46601	0.533838	1.11138		0.718554	0.093194	0.533838
0.40061	1.8806	0.909743	0.502594	1.76646		1.28858	3.20214	5.15511	-0.089755	3.77702		0.195931	0.226574	1.11126	-0.441419	2.17527		0.502594	-0.089755	-0.441419
1.15122	1.96258	1.45018	1.14712	2.10066		-0.100928	0.618253	-0.886455	-0.259128	0.864526		0.342732	0.774687	0.31663	-0.05763	1.49795		1.14712	-0.259128	-0.05763
0.610081	2.07463	1.17506	0.791214	2.20998		0.322588	1.10312	1.15818	-0.096092	1.88786		-0.01175	1.51129	0.66728	0.048738	2.39138		0.791214	-0.096092	0.048738
0.497223	1.97718	1.37326	0.826206	2.19298		0.711414	1.74868	3.11273	0.865576	3.57346		0.65304	1.79839	1.35577	0.412356	2.13711		0.826206	0.865576	0.412356
0.550433	2.07459	1.27409	0.547095	2.09266		0.271877	-1.26256	1.79321	2.42758	3.00699		0.667815	0.702638	1.00868	-0.885598	2.2181		0.547095	2.42758	-0.885598
0.451846	1.73821	1.0662	0.21854	2.22938		0.662545	-0.448265	2.81727	0.051166	3.26147		0.300721	1.30024	1.90151	0.338344	2.6533		0.21854	0.051166	0.338344
0.277053	1.85961	1.21365	0.937994	2.27717		0.470774	1.40096	1.87655	0.143058	2.26237		0.318766	1.34269	1.17405	-0.271183	2.0183		0.937994	0.143058	-0.271183
0.23869	1.94672	1.01325	0.479948	1.97932		0.694702	1.21632	1.62497	0.188163	2.24842		0.554367	2.04724	2.00619	-0.482314	2.50457		0.479948	0.188163	-0.482314
0.572121	1.80559	1.02108	0.552141	1.7134		0.858884	0.632275	0.922324	-0.061702	2.02312		1.48498	0.73527	0.486001	0.489476	1.52312		0.552141	-0.061702	0.489476
0.873899	1.92258	1.60573	0.572431	1.58498		0.415112	1.51198	1.46694	0.294048	2.36086		-0.387494	1.13926	1.53097	-0.226992	1.97294		0.572431	0.294048	-0.226992
-2.6933	-0.375543	-0.32868	-1.46418	0.021753		0.326449	1.58392	3.46095	0.218496	2.12301		-0.378374	0.569585	0.911439	-0.818485	1.91573		-1.46418	0.218496	-0.818485
0.6831	1.8182	1.20021	0.887784	2.24892		0.78542	1.81606	1.60672	0.979772	2.75348		0.491685	1.49189	0.84178	0.638293	1.91962		0.887784	0.979772	0.638293
0.607895	1.70966	1.07172	0.776222	1.94346		0.075694	-0.211479	-1.14074	-2.5572	3.60939		3.07923	3.86301	2.42639	1.76226	3.10867		0.776222	-2.5572	1.76226
0.400782	1.40632	0.541657	0.695131	1.6116		-0.671766	0.050218	0.662862	-1.1705	1.64949		0.612614	0.954591	0.807847	0.081901	1.45736		0.695131	-1.1705	0.081901
0.749251	0.17484	2.2336	0.901051	3.33052		-0.512985	0.910336	2.21037	-0.870392	2.08558		-1.30505	0.062953	0.322495	-1.39237	0.929667		0.901051	-0.870392	-1.39237
-0.812253	1.84667	3.30228	0.423671	2.62137		-0.094823	1.32243	1.40297	-0.249933	1.60865		0.569035	2.02595	0.739452	1.24872	1.83238		0.423671	-0.249933	1.24872
0.306407	1.70777	1.445	0.62941	2.10267		-1.30613	-0.500861	1.04201	0.372319	1.37275		1.17103	1.55273	1.69963	-0.060856	2.96506		0.62941	0.372319	-0.060856
1.37413	1.60366	5.4621	0.891319	4.52256		0.261364	0.262436	1.47209	-0.974201	1.50587		0.562585	0.965174	2.49682	0.077239	0.603539		0.891319	-0.974201	0.077239
1.02794	2.12794	2.21059	0.572136	1.81741		0.705114	1.0172	2.04795	0.032694	2.43731		-0.00223	0.627584	0.297584	-0.557178	1.65878		0.572136	0.032694	-0.557178
0.6831	1.8182	1.20021	0.887784	2.24892		0.578369	1.71689	2.07815	-0.132964	2.40106		0.654495	1.3132	1.28235	0.092966	2.60057		0.887784	-0.132964	0.092966
0.604781	1.76686	1.20939	0.590855	2.10184		-0.535175	0.208146	2.03843	0.531448	0.843687		0.498129	1.64739	1.23066	0.355688	2.26891		0.590855	0.531448	0.355688
0.60172	1.60656	1.04773	0.759692	1.84893		0.083589	1.36645	1.87149	-0.217941	-1.17579		-0.667316	2.53422	2.89398	-2.14051	-0.523999		0.759692	-0.217941	-2.14051
0.896004	2.37598	1.30512	0.452884	1.19969		0.260173	2.34402	1.05321	0.01041	3.20402		-0.364159	-0.453437	-0.500753	-0.81288	-0.814157		0.452884	0.01041	-0.81288
0.303687	1.77872	0.843258	0.122186	1.70413		-0.514414	1.45103	0.44852	-0.450425	-0.004275		1.53735	1.07707	1.84223	-0.66184	2.6215		0.122186	-0.450425	-0.66184
0.779992	1.9851	0.834058	0.799002	2.26601		0.185579	-1.02342	-0.367586	-1.43848	2.11657		2.02229	2.50444	2.47091	1.76056	3.8028		0.799002	-1.43848	1.76056
0.465323	1.67848	1.13845	0.911284	1.92409		0.164847	0.814525	0.945022	-0.470689	1.40844		0.641595	1.0226	0.880239	0.259846	1.06066		0.911284	-0.470689	0.259846
0.385206	1.78516	0.808699	0.478698	1.76668		0.399583	2.2197	3.0566	0.546362	2.67011		0.269675	1.67729	1.12164	0.402841	1.40193		0.478698	0.546362	0.402841
0.595814	1.38948	1.87044	1.32214	3.74313		0.40865	0.935719	1.57297	-0.605025	1.55409		0.623042	0.004501	2.48869	0.58409	1.62528		1.32214	-0.605025	0.58409
0.60944	1.26101	1.33887	-1.1038	2.35679		0.235933	0.340058	1.47692	-0.031563	0.859157		0.309024	1.37576	1.21736	0.822975	1.51153		-1.1038	-0.031563	0.822975
0.409721	0.774473	2.11607	-0.024295	2.05168		0.399897	0.57708	1.57703	-0.23704	1.946		-0.789704	-0.522607	0.366937	-1.86964	0.111539		-0.024295	-0.23704	-1.86964
0.175781	1.691	1.14986	0.474458	2.00716		0.92755	1.66672	0.81324	0.069573	4.06147		0.297468	0.053573	0.973749	-0.358359	0.525378		0.474458	0.069573	-0.358359
0.619992	1.88413	1.15273	0.562285	1.89742		0.019284	0.755544	0.77453	0.034099	1.81893		0.502719	0.495178	-0.201681	-1.69627	0.992705		0.562285	0.034099	-1.69627
0.622981	1.82706	1.2281	0.689931	1.98771		1.75219	3.00957	1.31915	1.11268	3.01215		0.512016	2.01312	1.33692	0.255328	2.19272		0.689931	1.11268	0.255328
0.160345	1.17775	2.26531	0.102056	1.84969		3.86302	2.48142	3.08866	1.73063	4.10763		-0.546626	0.518959	0.243831	-1.26627	1.2948		0.102056	1.73063	-1.26627
0.533279	1.68334	0.915514	0.638605	1.7598		2.10508	3.3969	2.55546	1.38907	4.78183		0.791028	2.22223	1.12187	0.377232	1.41207		0.638605	1.38907	0.377232
0.564432	1.93551	1.18864	0.678842	2.08017		0.030533	0.489444	1.36925	-0.279322	1.61506		-0.599049	-1.00424	-0.413576	-1.58014	1.512		0.678842	-0.279322	-1.58014
2.09085	1.29508	2.84725	-1.57589	2.50415		-0.009202	1.12853	1.68574	-0.282913	1.06191		0.550889	-2.03723	-0.297623	-5.82918	2.4349		-1.57589	-0.282913	-5.82918
0.701354	1.97771	1.67214	0.932651	2.48787		0.827418	1.25165	1.69545	0.21025	2.81178		-0.151688	-0.282449	1.31243	-1.04234	0.506008		0.932651	0.21025	-1.04234
0.782934	1.96472	1.02883	0.932646	1.99108		0.717696	0.706946	1.61921	0.290727	2.32504		-0.322239	0.639999	1.19626	-0.642899	1.40366		0.932646	0.290727	-0.642899
1.53728	1.86391	1.6859	1.77125	4.25014		1.71153	3.47247	2.47706	1.1181	1.63327		0.04395	1.39135	2.44139	0.329744	2.57328		1.77125	1.1181	0.329744
0.511425	1.7895	0.940028	0.432097	1.85931		-0.6428	1.31536	3.23138	-0.25045	1.78913		-0.344162	1.26777	1.61111	0.722024	2.14848		0.432097	-0.25045	0.722024
0.30701	1.84043	1.0917	0.729763	1.0286		-0.376709	0.398796	-0.23989	-0.595826	1.42884		1.35476	0.483872	0.915473	-0.095395	2.54332		0.729763	-0.595826	-0.095395
0.678025	2.25516	1.52784	0.174266	1.88026		1.05476	1.47183	2.19364	0.922653	3.07703		-0.375175	1.22652	2.11524	-1.03593	1.36668		0.174266	0.922653	-1.03593
0.496318	1.98506	0.933129	0.874169	2.10542		0.723188	1.77055	1.76909	-0.173857	2.16687		-0.025742	1.70472	-0.171537	-0.223805	2.3991		0.874169	-0.173857	-0.223805
0.455179	2.09172	1.66	0.69412	2.5854		0.337967	1.13777	1.22134	0.166049	2.00448		0.429056	0.710312	1.34922	-0.472727	0.504548		0.69412	0.166049	-0.472727
0.103594	1.55792	1.86757	-0.103022	1.35467		0.027095	0.49677	-0.305405	-2.7759	1.8376		-0.289779	1.01864	1.14031	-0.304266	1.81485		-0.103022	-2.7759	-0.304266
-0.599621	0.068992	1.38845	-3.98122	0.821808		0.402028	1.68619	1.14621	0.585615	2.01971		-0.560445	1.2834	-1.00314	0.25265	2.76835		-3.98122	0.585615	0.25265
0.630051	1.63923	1.05031	0.608808	1.80146		1.52548	2.8462	4.51278	0.95816	2.79627		0.012374	1.4317	0.494838	0.132527	2.05866		0.608808	0.95816	0.132527
0.476158	1.80835	1.23461	0.449937	1.86821		-0.226839	1.11108	0.888742	0.1246	1.69726		0.639361	2.20801	1.58326	1.15351	2.61484		0.449937	0.1246	1.15351
0.422638	1.79748	0.840931	0.449659	1.96154		0.057138	0.860587	0.839806	-0.185154	1.19253		-0.175102	1.47767	1.10165	0.514703	2.25492		0.449659	-0.185154	0.514703
-0.574658	0.108051	0.404755	0.402168	1.44905		-0.686894	-0.259149	3.44675	-0.173967	2.46888		0.080907	0.112146	0.871466	-0.442913	2.95918		0.402168	-0.173967	-0.442913
0.164703	1.91695	0.830083	0.197503	1.72252		1.33104	0.830812	-0.25279	1.52041	4.73789		0.795722	1.92008	1.41685	0.032788	2.90699		0.197503	1.52041	0.032788
0.368978	1.16059	1.97948	0.637895	2.69179		0.24016	1.51525	0.886411	0.192819	2.41894		-2.02601	-0.429838	0.435665	-1.69855	0.552477		0.637895	0.192819	-1.69855
0.595919	1.85522	1.21561	0.574209	2.3868		0.348197	1.94664	-0.631065	0.368138	1.78286		0.541437	0.656009	1.05131	-1.72622	1.1013		0.574209	0.368138	-1.72622
0.55787	1.97106	0.992726	0.636453	2.10703		-0.19367	0.288507	0.830127	-0.119526	2.00894		-1.4273	0.312888	-2.56944	0.421544	2.20035		0.636453	-0.119526	0.421544
0.18615	1.68042	0.830271	0.314422	2.26463		0.819225	1.57368	1.40496	-0.16542	2.51531		1.04872	1.57076	2.56634	0.223873	4.59104		0.314422	-0.16542	0.223873
0.507942	1.94993	0.977517	0.710469	2.23959		-0.358635	1.41072	-0.580197	-0.211704	-0.7352		-0.38152	1.18099	0.766356	-0.396637	1.28329		0.710469	-0.211704	-0.396637
1.12005	1.99569	3.98601	1.71548	1.2065		-0.394083	1.09629	0.911713	-0.105496	1.1809		-0.179273	1.13637	0.818421	0.258682	2.16578		1.71548	-0.105496	0.258682
1.44566	2.21004	4.27584	-1.16409	4.36843		0.452819	0.833402	0.546272	0.300181	3.00921		-0.292044	-0.599704	1.80971	-0.615675	1.00166		-1.16409	0.300181	-0.615675
0.846083	2.14222	1.83206	0.902803	3.36712		-0.112516	0.795455	1.35316	0.073443	2.16419		2.4607	2.76968	3.56584	1.76902	1.66169		0.902803	0.073443	1.76902
0.661636	1.87206	1.63099	0.738713	2.68915		0.961426	1.72417	1.97665	0.136873	2.85389		1.96446	1.54815	0.810357	-3.3894	1.65034		0.738713	0.136873	-3.3894
0.36369	1.45907	1.17741	-0.249381	1.75235		-0.790686	2.55354	0.608799	3.06991	3.63829		-1.17032	-0.679078	0.629556	-0.326923	-0.337244		-0.249381	3.06991	-0.326923
0.358365	2.22781	1.58039	0.673067	2.21908		-0.594903	-0.148335	0.45598	-0.802731	0.803999		-0.794046	-0.453594	-1.05134	0.484132	1.24089		0.673067	-0.802731	0.484132
0.38082	1.49662	1.08946	0.745434	1.85729		0.43905	1.24342	2.46013	-0.046552	2.20204		0.683211	1.30481	1.87409	0.830575	3.07234		0.745434	-0.046552	0.830575
0.694245	1.75957	0.918884	0.61971	1.19258		1.71221	2.08301	0.359417	-0.531549	0.487128		1.29345	2.23695	3.02632	1.20977	1.52914		0.61971	-0.531549	1.20977
-0.316172	0.824962	-0.090414	-1.41244	2.45062		0.622154	1.37568	1.75929	0.311926	2.73252		0.99262	1.63951	2.54746	0.451637	2.44916		-1.41244	0.311926	0.451637
0.728158	2.01869	1.1343	0.635344	1.94236		1.13767	1.92882	1.78957	0.17204	3.63871		0.024211	1.06145	1.61777	-1.16347	1.43674		0.635344	0.17204	-1.16347
0.520799	1.69795	1.90713	0.039121	1.97941		-0.467785	0.422963	1.09635	0.589476	2.46252		0.778482	0.714112	0.955466	0.339446	2.65561		0.039121	0.589476	0.339446
1.07066	0.913079	-0.398246	0.733869	0.0361		0.733309	2.02824	1.36773	0.69435	2.62819		0.383575	1.22121	1.51192	-0.064038	1.8804		0.733869	0.69435	-0.064038
-0.109773	1.12735	0.413637	0.17404	3.87096		-0.075024	1.00759	1.27698	1.01031	2.02217		-1.18203	0.770707	2.85968	1.00232	3.01151		0.17404	1.01031	1.00232
0.546608	1.73714	1.02915	0.608904	1.72256		0.436594	0.883089	1.85282	0.162886	2.48344		0.265998	1.97423	0.777532	-0.991234	2.65279		0.608904	0.162886	-0.991234
-0.056039	2.21486	2.14118	0.609131	3.23352		0.793978	1.97144	1.48352	0.127971	1.32715		0.494356	1.39281	0.812079	0.526157	2.10275		0.609131	0.127971	0.526157
0.571274	1.73815	1.1078	-0.092084	1.28255		0.118128	1.09762	0.945702	0.206698	1.66736		1.0726	0.953515	2.47719	-0.281211	3.38636		-0.092084	0.206698	-0.281211
-2.45065	-0.814302	1.19271	-0.421639	1.46722		0.251594	0.234753	0.815051	-0.668445	1.62435		-0.725123	-0.110539	-1.13862	-4.23982	2.43466		-0.421639	-0.668445	-4.23982
0.827809	2.23644	1.39479	0.793182	1.73589		1.81716	1.84672	4.73735	1.34499	3.976		0.734268	1.5377	2.87724	0.679492	1.97323		0.793182	1.34499	0.679492
0.283013	1.58958	0.809657	0.399514	1.71562		0.381218	1.2839	2.04679	-0.306637	2.01643		3.42242	0.701533	3.75431	2.54582	5.75398		0.399514	-0.306637	2.54582
0.708441	1.83419	1.19959	0.69363	1.86818		0.0666	0.394456	0.612068	-0.52492	1.32306		0.709344	0.885134	2.05964	0.286208	1.628		0.69363	-0.52492	0.286208
0.763528	1.94645	1.07281	0.811919	1.93694		0.606729	3.149	-0.241376	-0.504875	2.32597		0.375254	1.68476	2.1023	0.293927	2.57179		0.811919	-0.504875	0.293927
0.653622	1.8023	1.07271	0.8419	2.09094		0.103269	1.18472	0.801781	-0.295966	2.05041		-2.13708	-0.745323	0.103817	-1.15214	0.307704		0.8419	-0.295966	-1.15214
0.950823	1.34639	2.07804	-0.871669	3.69729		3.06281	3.63734	3.50367	0.883044	2.61053		-0.362321	0.393733	-0.292923	-1.49989	1.61154		-0.871669	0.883044	-1.49989
0.500115	1.35002	1.83041	-0.146361	1.95478		-1.10041	2.49813	-1.8242	-0.352703	2.63072		-0.369704	2.27841	3.13783	2.2059	6.70018		-0.146361	-0.352703	2.2059
-1.6082	1.12236	1.19122	1.62465	-3.25172		-0.399092	0.896405	1.11052	-0.24095	2.2315		0.82755	0.896812	1.42062	0.636165	1.96277		1.62465	-0.24095	0.636165
0.177167	0.356482	2.40929	-0.173187	0.480392		0.927819	2.21512	0.888703	0.447664	1.88737		0.192941	1.58542	1.6067	0.441591	2.59485		-0.173187	0.447664	0.441591
0.577465	1.4674	1.01968	0.962522	1.89705		4.39325	7.67994	6.27459	4.36938	9.39919		1.45775	1.20934	2.92849	0.679949	0.399521		0.962522	4.36938	0.679949
0.577465	1.4674	1.01968	0.962522	1.89705		-0.046825	1.2959	2.64928	0.848151	1.94375		0.779186	1.30794	0.180328	-0.105809	3.26187		0.962522	0.848151	-0.105809
0.570604	1.80958	2.46029	0.664976	3.17319		-0.075528	1.65442	0.246932	0.31468	1.80478		0.909857	1.86408	1.36576	0.650003	2.09906		0.664976	0.31468	0.650003
1.07508	2.52825	2.34212	0.063264	1.82792		0.936761	1.33979	1.46557	0.751848	1.93986		0.819968	0.329937	1.87727	-0.363004	1.76425		0.063264	0.751848	-0.363004
0.238725	2.05761	-1.32632	0.597591	2.60277		0.031289	0.846942	1.67129	-0.462813	1.96617		0.643103	1.80562	0.407711	0.152682	2.10011		0.597591	-0.462813	0.152682
0.752456	1.62355	0.859863	-0.663532	0.907812		0.489013	1.89247	0.827773	0.319744	0.785607		0.812609	0.994806	3.07032	-1.05899	2.19797		-0.663532	0.319744	-1.05899
0.626799	1.53149	1.33636	0.608594	2.27502		0.84325	0.773197	2.46941	0.135577	4.67979		0.990475	1.3276	0.965751	0.081875	2.7137		0.608594	0.135577	0.081875
-0.100577	-1.05366	2.6566	-1.9006	1.37829		0.358222	0.539826	1.09345	-0.209748	1.8406		0.268712	-0.771102	1.91925	-0.43308	0.339183		-1.9006	-0.209748	-0.43308
0.530347	1.90245	1.13785	0.402499	1.93909		1.08556	1.33645	-0.158985	-0.493772	-0.816126		-0.021106	1.45016	1.99894	-0.583205	2.10027		0.402499	-0.493772	-0.583205
0.661753	2.04297	1.72765	0.503217	2.37821		0.637403	1.37231	1.7904	-0.095795	2.28967		-0.668075	-2.25985	-0.511333	-3.10862	-0.249175		0.503217	-0.095795	-3.10862
0.465842	2.02047	1.05494	0.851547	2.0507		-0.015226	0.810592	3.16148	-0.345136	2.40125		0.416119	1.69722	1.54834	0.620405	2.02965		0.851547	-0.345136	0.620405
0.391622	1.5776	0.931342	0.542558	2.39454		0.659541	0.317637	1.914	-0.83212	1.5099		1.96797	2.62339	1.72873	1.45029	3.01335		0.542558	-0.83212	1.45029
0.412829	1.80264	0.695275	0.439088	1.28986		0.615582	1.59473	1.20478	0.289124	1.70957		0.333271	0.76092	3.07789	-0.779014	0.958908		0.439088	0.289124	-0.779014
0.53841	1.88526	0.824275	0.483487	1.95923		0.56454	1.28304	2.1458	0.837187	2.40991		0.092222	1.80771	1.35092	0.57464	2.36031		0.483487	0.837187	0.57464
0.44017	1.91348	1.43059	0.672225	2.38343		-0.872116	-0.189076	2.69033	-1.98567	3.17408		0.497318	0.995625	1.80814	-0.293253	2.69803		0.672225	-1.98567	-0.293253
-2.09904	-0.597298	0.1603	-0.690965	1.87329		0.762809	1.69312	0.427488	0.530219	2.26823		0.315313	1.28185	1.15702	-1.47486	1.3904		-0.690965	0.530219	-1.47486
0.53841	1.88526	0.824275	0.483487	1.95923		0.341325	1.53355	1.25797	-0.095047	2.21179		0.646612	0.608734	0.948308	0.304135	2.91248		0.483487	-0.095047	0.304135
-0.858039	0.556051	0.927835	0.138554	1.81865		0.033059	1.03734	1.39587	-0.182156	1.83307		2.49312	2.31746	3.21981	1.83783	2.55864		0.138554	-0.182156	1.83783
0.80407	2.04138	1.61949	0.913329	2.65144		0.257319	1.26302	1.24806	0.294502	1.97972		-0.300667	2.29842	3.73659	0.119049	2.48796		0.913329	0.294502	0.119049
-1.0367	-0.062981	1.68213	-0.289723	0.587025		1.66597	0.653953	-0.342439	1.36231	1.62406		-0.136746	1.8593	0.787416	-0.971493	3.47759		-0.289723	1.36231	-0.971493
0.308817	1.60962	0.526987	0.237879	1.74294		0.677125	1.47396	0.788394	0.230442	2.48462		0.292633	1.47317	1.23101	0.474105	2.41527		0.237879	0.230442	0.474105
0.382963	1.7094	1.69537	0.968074	1.764		0.220294	0.757211	1.70629	-0.040244	2.71536		0.530089	0.260797	0.54922	0.155108	0.83446		0.968074	-0.040244	0.155108
0.236133	1.49849	0.570144	0.194987	0.978268		0.316127	0.775239	1.28945	-0.02871	2.23507		0.421092	1.32693	1.53852	0.462008	3.12757		0.194987	-0.02871	0.462008
0.840228	2.06397	1.35128	0.790267	2.22355		0.606781	1.64826	1.16354	-0.383519	2.49082		1.12825	1.28965	4.71703	0.669335	2.93165		0.790267	-0.383519	0.669335
0.304253	1.14632	0.242412	-0.101276	2.59718		0.597008	1.74473	2.55714	0.197637	2.57621		0.188111	1.39669	0.30136	0.00915	1.99207		-0.101276	0.197637	0.00915
0.404187	2.10046	1.31429	0.828821	2.16733		2.10531	1.83269	3.61403	2.4026	3.88632		0.306311	0.985057	1.25854	0.204505	1.54641		0.828821	2.4026	0.204505
0.818452	1.70729	1.36922	0.603266	2.06921		1.97482	2.38493	4.87797	1.62162	4.36802		-0.301813	1.24795	1.03663	0.098408	2.2291		0.603266	1.62162	0.098408
0.726689	1.98377	1.31296	0.839591	2.15037		1.89318	2.41627	3.15316	0.992206	1.56871		0.296185	1.01756	0.661116	-0.058482	2.45017		0.839591	0.992206	-0.058482
0.439583	2.7246	2.41765	1.35188	3.27583		0.170915	0.848542	0.993703	0.611899	3.115		0.235167	1.4301	1.22307	0.241911	2.16939		1.35188	0.611899	0.241911
0.521249	1.30971	0.342139	-3.19582	1.27451		1.08398	2.35252	2.22	1.59139	1.64669		0.419913	1.16519	0.91238	0.404411	2.06732		-3.19582	1.59139	0.404411
0.660154	1.81636	1.41	0.757611	1.73188		-0.06111	1.22219	0.205221	-0.052624	2.10806		0.276403	0.552396	1.1508	0.171695	2.13731		0.757611	-0.052624	0.171695
0.283074	1.90198	1.50281	-0.436655	3.17074		0.171136	0.917332	0.949631	-0.546509	1.80912		-0.636834	0.77967	0.18053	-1.07508	1.10975		-0.436655	-0.546509	-1.07508
0.007142	-0.239209	0.06436	-0.137235	0.615232		0.667494	0.705788	1.05082	-0.036552	1.10816		0.130111	1.40333	1.07303	0.176595	2.23845		-0.137235	-0.036552	0.176595
0.535046	1.91061	1.08316	0.807924	2.16628		-0.632869	0.386221	0.227805	-0.464034	1.34707		1.80298	2.82071	4.025	2.41935	4.97289		0.807924	-0.464034	2.41935
0.904429	2.45644	1.58107	1.37876	2.82691		2.88269	0.697759	2.54424	-0.456989	-0.194721		-0.011959	1.13898	1.2152	-0.123363	1.53552		1.37876	-0.456989	-0.123363
-3.28831	-0.369821	1.13521	0.183632	0.016542		0.366993	1.11572	1.41619	-0.150849	2.38598		0.899901	1.82674	2.64807	1.02794	2.75636		0.183632	-0.150849	1.02794
0.502982	1.96495	1.30339	0.779035	2.18775		0.265265	0.708809	0.19023	-0.327553	1.61324		0.231487	1.07668	1.35628	-0.191541	2.08042		0.779035	-0.327553	-0.191541
0.830365	2.21895	1.37328	1.23159	2.14152		0.196173	1.08578	1.36064	-0.104346	1.6725		-0.344286	0.347879	-1.65702	-1.97247	1.42186		1.23159	-0.104346	-1.97247
-3.28831	-0.369821	1.13521	0.183632	0.016542		0.336841	1.68733	1.71145	-0.098853	2.69038		0.244847	1.52404	3.17452	0.577108	2.62765		0.183632	-0.098853	0.577108
1.18269	2.28876	0.583312	0.585245	1.54581		0.97621	2.38386	1.69034	0.73816	2.65429		0.655914	1.51058	2.33092	0.551921	2.72022		0.585245	0.73816	0.551921
-3.28831	-0.369821	1.13521	0.183632	0.016542		0.527746	1.2496	0.34657	0.035472	2.10522		-1.10307	0.624956	0.321755	-0.91908	2.80803		0.183632	0.035472	-0.91908
-3.28831	-0.369821	1.13521	0.183632	0.016542		-0.042423	1.00439	1.29482	-0.337191	2.07917		0.248421	0.70279	2.02225	-0.055705	1.90313		0.183632	-0.337191	-0.055705
0.044887	1.91738	1.092	0.250425	1.77842		0.787975	2.08405	1.26989	1.27212	2.6695		-0.902187	1.15119	0.409317	-0.484077	2.15917		0.250425	1.27212	-0.484077
0.582367	1.65621	1.29149	1.00079	2.09726		-0.46365	0.79685	-0.031103	-2.32901	1.09064		0.146261	1.50741	0.989597	0.342637	2.17227		1.00079	-2.32901	0.342637
0.680143	2.50387	1.44789	1.19597	2.98654		0.143045	1.57142	0.917878	0.370866	2.30095		0.568972	1.97038	1.4607	0.561476	2.44522		1.19597	0.370866	0.561476
0.792224	1.85559	1.23451	0.861799	1.96579		2.12305	-0.901423	-0.658466	0.853621	1.25949		-0.137613	-0.01189	-2.29183	-0.475397	-1.93101		0.861799	0.853621	-0.475397
-3.28831	-0.369821	1.13521	0.183632	0.016542		-0.61544	1.02909	-0.210877	-0.935148	2.52055		0.189768	0.694661	1.54655	0.181603	2.348		0.183632	-0.935148	0.181603
1.05223	2.12726	1.41958	0.78255	2.06491		0.332985	0.734204	1.05737	-0.631799	1.76102		3.36169	2.60584	4.14795	1.38624	3.55791		0.78255	-0.631799	1.38624
0.419911	1.74133	0.796788	0.306472	1.73029		0.856969	0.807195	1.23306	-0.145606	1.88277		0.504882	1.78336	1.17095	0.012878	1.03485		0.306472	-0.145606	0.012878
-3.28831	-0.369821	1.13521	0.183632	0.016542		0.513596	1.41819	2.1117	0.262908	2.55636		0.580827	1.90002	1.84827	0.635905	2.85441		0.183632	0.262908	0.635905
0.622979	1.88637	1.20366	0.637516	1.78548		0.288704	1.12581	0.581486	-0.56858	1.55017		1.57582	2.09134	1.61427	1.37007	3.4324		0.637516	-0.56858	1.37007
0.882618	1.80902	1.04971	0.608559	2.06998		0.70724	1.96573	1.73072	0.429021	2.45228		-2.21629	-0.129684	-1.49179	-0.652275	-0.923365		0.608559	0.429021	-0.652275
0.011325	1.78736	0.719174	0.329315	1.25786		0.791103	1.11069	1.92464	0.36	0.06089		0.169007	1.74879	1.02606	0.698461	2.07102		0.329315	0.36	0.698461
0.612988	2.08813	1.28147	0.737559	2.19101		0.730963	1.6413	1.50918	0.081769	2.19935		-1.32372	1.2403	0.851371	-0.994964	2.35751		0.737559	0.081769	-0.994964
-3.28831	-0.369821	1.13521	0.183632	0.016542		0.465838	1.67999	1.5731	0.601345	2.0148		1.71096	1.53656	2.12433	0.608712	2.88509		0.183632	0.601345	0.608712
0.529164	2.18118	1.63566	0.876575	2.2906		0.12331	0.670939	0.786823	-0.878934	-0.205818		-0.059893	0.631321	1.0494	-0.263884	1.34096		0.876575	-0.878934	-0.263884
0.36614	1.87532	1.31895	0.58486	2.30739		-0.257521	0.919958	0.901805	0.234916	1.55073		0.127517	0.836462	1.58832	0.166978	1.52916		0.58486	0.234916	0.166978
0.210195	1.64209	1.30614	0.652348	2.03344		-0.143073	-0.057639	0.608003	-0.300725	0.634423		0.588656	1.45935	0.265869	0.150391	2.02553		0.652348	-0.300725	0.150391
-3.28831	-0.369821	1.13521	0.183632	0.016542		0.48547	1.52276	0.270343	-0.093402	2.74588		0.143173	1.00503	0.235482	-0.70524	2.06771		0.183632	-0.093402	-0.70524
0.630543	2.23972	1.22595	0.492457	2.24343		0.465105	1.20374	1.54969	0.205612	2.35957		1.37273	-0.432274	1.53616	-0.547003	0.986208		0.492457	0.205612	-0.547003
0.12562	1.77038	1.4637	0.403709	1.9753		0.374069	1.59446	1.84524	0.541781	2.48414		1.08196	2.62182	2.15722	0.791148	2.80432		0.403709	0.541781	0.791148
-3.28831	-0.369821	1.13521	0.183632	0.016542		0.52094	1.16302	1.77623	0.355225	2.10175		-0.484039	0.491862	1.20399	-1.876	0.84617		0.183632	0.355225	-1.876
0.278301	1.63922	0.671255	0.63596	1.92692		0.300336	0.995994	1.01086	-0.03575	2.08035		-5.4395	1.02241	4.45496	0.387099	2.40365		0.63596	-0.03575	0.387099
0.76542	1.71679	1.23606	0.536419	1.27784		0.215028	1.62086	1.57193	0.410711	2.25426		0.02566	0.557785	0.616283	-0.688795	0.689507		0.536419	0.410711	-0.688795
0.471498	2.05534	1.57452	0.685511	1.74971		0.468144	1.66141	1.4905	0.33571	2.29642		-0.39854	0.707939	1.79769	-1.49741	1.25174		0.685511	0.33571	-1.49741
0.688242	1.98327	1.4164	0.589624	2.05213		1.1699	0.74448	1.7865	1.25868	3.17167		0.252929	0.074195	1.13171	-0.808933	1.25761		0.589624	1.25868	-0.808933
0.460458	1.97876	1.03611	0.643667	1.81736		0.371351	1.43022	1.2432	0.070525	2.16864		-0.188698	1.25845	1.35758	-0.147714	1.42322		0.643667	0.070525	-0.147714
0.508214	0.747076	1.10379	0.371822	1.84472		0.47221	1.74726	1.55241	0.131884	2.35378		0.513548	1.54763	1.24526	0.545719	3.2605		0.371822	0.131884	0.545719
0.804391	1.35163	1.48127	1.19394	2.65158		0.065816	1.50726	1.72536	1.14911	2.16566		-0.002233	0.871457	1.08033	-0.116609	1.37381		1.19394	1.14911	-0.116609
0.714072	1.91395	1.37334	0.772701	2.03378		0.61644	1.30144	1.54645	0.294601	2.59206		0.72567	1.65517	1.45266	0.633391	2.61779		0.772701	0.294601	0.633391
0.460295	1.56643	0.689825	0.400576	1.57183		0.140163	1.01125	1.0605	0.22469	2.09938		-0.132506	0.924114	1.91709	-1.03657	2.31566		0.400576	0.22469	-1.03657
0.376265	0.507933	-1.00547	-1.35473	2.60665		-0.012373	-0.509141	1.34763	-0.321948	1.01024		0.440351	1.58965	0.56357	0.424511	2.35731		-1.35473	-0.321948	0.424511
0.080076	1.41209	2.78791	-0.60365	2.60222		1.13265	1.76069	1.8249	0.864165	3.18305		0.312356	1.07228	0.894763	0.098462	1.88538		-0.60365	0.864165	0.098462
0.872606	1.28105	2.04761	0.311749	3.19024		-0.849413	0.638625	0.784581	-0.660464	2.49563		0.109142	1.52027	0.639604	-0.370572	2.05566		0.311749	-0.660464	-0.370572
0.490265	1.36461	1.67972	0.406994	1.93059		-0.31031	1.63742	0.771896	0.011737	2.26694		0.432637	1.70722	1.39266	0.371346	2.80061		0.406994	0.011737	0.371346
-0.405933	0.307358	2.25382	-0.577877	1.20174		0.383067	1.31964	2.31018	0.634313	2.91608		-4.98049	-0.546772	-0.608466	-1.54649	1.57197		-0.577877	0.634313	-1.54649
0.109597	1.8755	1.11892	0.200221	1.67852		-0.438047	0.624457	1.37684	-0.665825	1.45037		-0.44011	-0.637596	1.25038	-0.255687	0.322492		0.200221	-0.665825	-0.255687
1.04214	2.6368	2.30368	0.928385	3.43818		0.420076	1.85807	1.31354	0.042973	1.95189		0.763832	2.00325	1.16017	-1.23508	3.54915		0.928385	0.042973	-1.23508
0.53363	2.27971	0.66851	0.239121	1.40675		0.458276	0.673216	1.70858	-0.573347	2.09742		-0.234168	1.18471	0.981836	-1.6956	3.04364		0.239121	-0.573347	-1.6956
0.591006	1.96678	0.955226	0.511696	1.75888		0.476713	1.18331	0.996836	0.077852	2.45689		0.475069	0.756907	-0.875516	-0.458393	1.43006		0.511696	0.077852	-0.458393
0.883895	2.0973	1.53984	0.942367	2.23611		0.275944	0.661805	0.583711	-0.430401	2.76762		1.07625	0.165502	1.2499	1.96932	2.9309		0.942367	-0.430401	1.96932
0.342755	1.82054	1.00523	0.406909	1.54047		0.13662	1.19982	1.59472	0.10626	2.12377		0.361137	1.23437	1.72253	0.486334	1.54542		0.406909	0.10626	0.486334
0.175057	1.77635	1.19703	0.391174	1.75885		-0.248731	1.95786	2.53951	-0.720841	3.80666		0.816677	1.722	1.56204	0.159236	2.01625		0.391174	-0.720841	0.159236
-0.041333	0.231513	0.421562	-0.305957	0.999958		-1.33578	-2.83594	-2.38052	-2.23858	2.98001		0.48192	1.99623	2.81061	1.03819	3.29033		-0.305957	-2.23858	1.03819
0.735061	1.90322	1.32884	0.632296	2.01581		-0.799906	1.97703	1.01861	0.30496	3.75602		-0.160259	1.12184	1.77807	-0.727881	2.2101		0.632296	0.30496	-0.727881
0.813148	1.87611	1.22333	0.960159	2.0362		0.026493	1.2342	0.311948	-0.414621	2.54238		0.916213	1.19453	2.65264	0.014634	2.61781		0.960159	-0.414621	0.014634
0.907514	1.77864	1.02462	0.766112	1.99585		0.394173	1.50358	1.91116	-0.174765	2.30666		0.573124	1.27262	1.31375	0.4237	1.94199		0.766112	-0.174765	0.4237
0.563644	1.83332	1.15525	0.646919	1.7631		0.099667	1.22589	1.25269	-0.133049	2.41784		-0.14703	0.344688	1.50974	-0.426988	1.49257		0.646919	-0.133049	-0.426988
0.559601	1.73049	1.12365	0.762147	1.9816		1.05814	2.33006	0.428923	1.18253	2.14737		0.639201	1.71684	1.60195	0.29694	2.51826		0.762147	1.18253	0.29694
0.425259	1.68666	0.926564	0.557867	2.11854		0.609653	2.08721	-0.722913	-0.797053	2.44117		0.44471	1.4915	1.14126	-0.009228	2.1586		0.557867	-0.797053	-0.009228
0.515263	2.01173	1.07913	0.724706	1.81564		0.434405	1.41996	1.35417	0.230519	2.07209		0.305096	1.49913	1.50222	0.128903	2.38797		0.724706	0.230519	0.128903
0.580503	1.94219	0.559852	0.605729	2.01443		-0.256844	1.52008	2.34064	0.160731	1.01104		0.35436	1.26384	3.07133	0.24469	1.69836		0.605729	0.160731	0.24469
-0.902515	0.638743	-0.056413	-0.423703	3.98683		0.304005	1.22841	0.730878	-0.053099	2.01795		-0.058858	1.00679	0.969967	-0.065645	1.49764		-0.423703	-0.053099	-0.065645
0.560486	2.2054	1.31385	1.18927	2.5295		0.425708	1.76899	1.07577	0.735342	1.6559		0.165552	0.762973	1.44047	0.018269	2.24251		1.18927	0.735342	0.018269
0.394459	1.74372	1.18274	0.390702	2.00705		1.28615	1.2048	2.16734	1.07954	2.87012		0.943278	0.92385	2.61176	1.45389	4.46904		0.390702	1.07954	1.45389
0.106554	1.88647	0.925012	-0.20609	0.666913		-0.049724	1.19906	1.35163	0.705161	-0.017117		-0.010813	-0.57638	0.430936	-1.05513	2.25443		-0.20609	0.705161	-1.05513
2.26372	1.61012	0.554949	0.956429	-0.785357		-0.614167	0.50504	1.16702	0.689691	0.818879		1.2297	1.15926	1.71122	1.05979	2.61545		0.956429	0.689691	1.05979
-0.068113	1.62818	-0.922679	0.334979	1.28417		0.824257	2.24371	2.56368	-0.273412	2.89864		0.448822	-0.529786	0.37541	-1.06495	1.67394		0.334979	-0.273412	-1.06495
0.810093	2.1245	1.36894	0.884354	2.08613		-0.542912	0.649717	1.26911	0.403388	3.49242		-0.062926	1.18162	2.69009	-0.05214	1.89161		0.884354	0.403388	-0.05214
0.847193	2.30691	1.37596	1.06535	2.17018		0.443823	1.25076	1.56009	-0.503518	2.06977		0.405538	1.65537	1.69551	0.634059	2.57212		1.06535	-0.503518	0.634059
0.323504	1.92071	0.89407	0.122187	1.80566		0.390375	1.28364	1.38969	0.330147	1.92342		0.83277	1.02401	1.44738	0.12085	2.9179		0.122187	0.330147	0.12085
-0.341771	0.970221	0.956237	-0.175306	1.19689		1.07283	1.83994	3.66234	1.49308	1.11347		0.237611	-1.55211	-0.953307	-1.51579	1.05662		-0.175306	1.49308	-1.51579
0.737324	2.13825	1.32294	0.959826	2.31099		0.126557	0.593658	1.10889	-0.904998	0.964232		0.236035	1.44848	0.946581	0.121546	2.2755		0.959826	-0.904998	0.121546
0.493638	1.7197	0.936994	0.407656	1.82576		0.434149	1.42452	1.19613	0.14556	2.36987		0.370844	-0.293173	-0.303128	-2.07423	-1.19949		0.407656	0.14556	-2.07423
0.410601	1.99975	0.974868	0.592087	2.04611		-0.248508	0.964514	1.12531	0.180243	2.1918		1.09157	1.30793	1.05465	0.586009	3.19612		0.592087	0.180243	0.586009
0.444395	1.71432	0.941998	0.62551	1.65507		-0.173245	0.593384	0.392479	-0.539844	1.05308		0.186955	1.59414	1.14023	0.429777	1.62908		0.62551	-0.539844	0.429777
0.611027	1.913	1.01088	0.645398	1.93926		0.972595	1.74998	1.78145	0.266095	2.47856		0.921828	0.062351	-2.17607	-2.68825	0.906881		0.645398	0.266095	-2.68825
0.313895	-2.38784	2.68828	0.346634	1.48889		0.950662	0.818072	1.57329	-1.34322	2.36926		0.645792	0.267851	0.145525	-0.189771	1.63987		0.346634	-1.34322	-0.189771
-0.00607	1.43142	1.5983	0.746114	2.10594		0.204428	0.903364	1.32052	-0.133139	2.05187		-0.233293	0.790013	1.51827	-0.666016	1.71363		0.746114	-0.133139	-0.666016
0.762434	2.07997	0.98786	0.720709	2.09448		-1.17562	1.18745	2.56883	-1.26764	1.03744		0.076444	-0.074148	2.22284	0.740436	2.07556		0.720709	-1.26764	0.740436
0.861037	1.00373	1.03005	1.39963	2.27269		0.621921	1.55232	1.46618	0.189743	2.47756		-2.9798	-1.59318	-0.507369	-1.73902	1.22968		1.39963	0.189743	-1.73902
0.037308	-0.023909	2.47739	-0.180054	1.45659		0.372928	1.80055	0.854479	0.726258	3.15894		0.455771	1.83352	1.27192	0.576787	1.82561		-0.180054	0.726258	0.576787
0.68497	2.01252	1.45337	0.6935	2.08289		0.767773	1.00916	1.82802	-0.113107	1.7451		0.627131	1.70515	1.37089	0.308326	2.43406		0.6935	-0.113107	0.308326
0.599942	1.94632	1.39355	0.897868	2.40434		0.007776	1.1387	1.85484	-0.699284	2.3022		1.04487	0.906882	-1.22727	-0.148362	3.12793		0.897868	-0.699284	-0.148362
0.939622	1.99212	1.58464	1.04854	2.46196		0.05071	1.34808	1.11529	0.20682	2.15002		0.088327	1.19996	1.57803	-1.07994	1.50737		1.04854	0.20682	-1.07994
0.566726	1.70256	1.0912	0.686107	1.99504		0.660455	0.717418	1.08665	0.524035	3.08653		0.52478	1.8723	1.21416	0.312054	2.48552		0.686107	0.524035	0.312054
0.225484	1.99325	1.92062	0.796713	2.1761		0.239159	1.62909	1.65277	0.351114	2.64676		-0.490188	0.575054	2.71513	1.31505	2.55721		0.796713	0.351114	1.31505
0.625592	1.96763	1.2345	0.788064	2.27647		0.430934	2.16499	1.21813	-0.178248	1.98768		0.383013	1.15218	1.61775	-0.075169	2.09182		0.788064	-0.178248	-0.075169
0.990695	2.041	1.36903	-0.054488	3.63745		-0.624393	1.06753	0.711011	-0.056076	1.89732		1.1124	1.26898	3.18709	-0.583639	2.45572		-0.054488	-0.056076	-0.583639
0.097012	1.61761	0.981086	0.211327	1.82907		0.304002	1.28468	-2.14607	-0.992534	2.36885		-1.15053	-0.32623	2.18246	-0.583533	2.33227		0.211327	-0.992534	-0.583533
0.694936	1.87001	1.20673	0.496059	1.637		0.92437	0.848618	-0.125746	0.079517	1.89258		2.77675	3.5056	4.79245	0.464429	3.55177		0.496059	0.079517	0.464429
0.396792	1.91471	1.24648	0.666648	1.82239		0.121437	1.3668	0.748821	-0.330297	1.38387		2.68086	2.94136	4.07708	2.02976	2.97008		0.666648	-0.330297	2.02976
0.402677	1.29734	1.50725	-0.037211	0.847312		0.159097	1.84529	2.05823	0.463245	2.87457		0.059779	1.77673	0.903229	-0.07906	2.28147		-0.037211	0.463245	-0.07906
-0.115758	2.00384	2.64526	0.789898	1.71552		0.545461	1.36446	2.03531	0.259388	2.33559		-0.953923	0.822726	0.311183	-0.348779	1.52704		0.789898	0.259388	-0.348779
0.851444	2.77249	1.68567	0.024526	1.52145		-0.143287	0.570374	-0.467876	-0.035814	1.69441		-0.22676	1.47796	0.903001	0.285574	2.6168		0.024526	-0.035814	0.285574
-0.086368	1.56241	2.34265	0.251435	2.49463		0.445885	0.756579	1.45678	0.271768	2.0069		-0.269773	-0.044312	1.69947	-1.43848	1.28224		0.251435	0.271768	-1.43848
0.774254	2.19717	1.22175	0.771484	2.24934		-0.51195	1.07997	1.2241	0.17669	0.716762		-1.72527	-0.88756	-0.016695	0.15086	-0.03545		0.771484	0.17669	0.15086
0.707133	1.95019	0.861518	0.858656	2.1544		0.525604	-0.086116	3.51173	0.221065	2.14436		0.588619	-0.103826	1.49028	0.24619	2.05281		0.858656	0.221065	0.24619
1.14579	2.1915	1.31482	0.814875	1.95918		0.295404	1.55809	1.80689	0.354354	2.23072		0.248691	1.29589	1.29456	-0.347589	2.18841		0.814875	0.354354	-0.347589
0.530362	1.82627	0.990056	-0.137196	1.58482		0.37578	1.31736	1.54303	0.192483	2.02477		0.606043	-0.222758	1.34648	-0.281409	1.81245		-0.137196	0.192483	-0.281409
0.599868	1.77329	1.27486	0.645117	1.99701		0.903288	1.68691	2.66824	0.63642	2.2543		0.37085	1.38824	2.01349	0.602698	2.0198		0.645117	0.63642	0.602698
0.701854	2.05403	2.32223	0.902466	3.00093		1.53908	1.76228	3.01201	1.878	2.05652		0.81659	2.26602	1.93548	1.01775	2.4587		0.902466	1.878	1.01775
0.794024	2.41441	2.03264	1.10128	2.28116		0.685609	1.32424	0.91261	-0.083386	0.866553		0.847744	0.858761	0.781455	-0.371455	1.30615		1.10128	-0.083386	-0.371455
0.631059	1.79431	1.29176	0.56321	1.97679		1.65451	2.54157	2.09147	0.751449	1.30286		-0.17484	0.311735	-0.04231	-0.738791	2.29655		0.56321	0.751449	-0.738791
0.578244	2.01571	1.16925	1.09281	2.25165		0.250209	1.19261	1.0704	0.168317	1.78218		0.969487	1.03558	1.5295	0.874397	-5.4232		1.09281	0.168317	0.874397
0.729703	1.96086	1.06554	0.903634	2.07834		-0.322738	-0.468711	3.90626	1.05281	2.32989		0.382435	1.18745	1.31902	0.799512	2.58277		0.903634	1.05281	0.799512
0.292764	-1.46355	0.339913	0.409378	0.679349		0.417056	1.33194	1.53119	0.282444	2.32687		-1.05779	0.892651	1.98507	-0.037904	2.06952		0.409378	0.282444	-0.037904
0.533184	0.549391	-0.008115	-0.008345	3.05497		0.250773	1.4461	1.25039	-0.001022	3.33512		0.596169	1.16488	2.00899	-0.191264	1.52785		-0.008345	-0.001022	-0.191264
0.716132	1.96067	1.6984	0.635283	0.950482		0.164151	0.552064	1.695	0.157334	1.12854		-0.149712	0.903257	1.45468	-0.861192	1.87379		0.635283	0.157334	-0.861192
0.41854	1.68206	0.781256	0.488343	2.07294		1.09219	2.10527	3.18838	1.28184	3.11905		-0.3177	-0.091038	0.646558	-0.709455	1.6356		0.488343	1.28184	-0.709455
0.639756	1.83794	0.899164	0.556897	1.96457		0.344816	1.14005	1.12658	0.419167	2.59032		0.369775	1.04313	2.0839	0.306844	2.69357		0.556897	0.419167	0.306844
0.095133	0.315674	2.22544	0.076314	2.54663		0.215403	0.997258	1.46567	-0.013626	2.14405		-0.581494	0.964306	1.91916	0.398376	1.97487		0.076314	-0.013626	0.398376
0.787758	1.95034	1.32287	0.937375	2.05445		0.642688	1.45507	2.78284	0.877515	2.74767		0.370938	1.18349	1.84099	0.469933	1.18448		0.937375	0.877515	0.469933
0.35195	1.78888	0.277316	0.274598	1.62582		0.36932	0.477791	1.69658	-0.337224	1.34594		0.627414	1.65526	1.26302	0.500768	2.01781		0.274598	-0.337224	0.500768
0.485411	1.22404	1.12916	1.07135	1.25551		0.675595	-1.42161	2.90768	-0.224215	3.19531		0.48916	0.324829	-0.410872	-0.594256	2.82298		1.07135	-0.224215	-0.594256
0.479142	1.4092	0.157398	0.551393	1.60355		-1.00553	1.49569	3.02514	0.561365	2.54073		0.156095	1.72896	1.27459	0.666492	2.57542		0.551393	0.561365	0.666492
0.690085	-0.040524	1.17211	0.111838	1.16796		-0.621549	0.166198	2.73584	0.021516	1.89851		0.48916	0.324829	-0.410872	-0.594256	2.82298		0.111838	0.021516	-0.594256
0.317581	1.70655	1.0131	0.572163	1.78321		-0.113507	0.069568	0.109722	-2.29404	0.65334		0.274293	0.123642	0.821271	-0.528717	0.395406		0.572163	-2.29404	-0.528717
0.733827	1.95336	1.115	0.654866	2.07191		-0.075151	1.99141	1.18531	-0.402628	1.2801		1.25949	0.944786	0.763962	0.073462	0.840524		0.654866	-0.402628	0.073462
0.363513	1.60523	0.768217	0.422495	1.90945		-0.077222	0.289629	1.57546	-0.036933	1.4873		0.48916	0.324829	-0.410872	-0.594256	2.82298		0.422495	-0.036933	-0.594256
0.534344	1.70934	0.98832	0.401892	1.94559		0.269717	0.486826	1.48634	-0.034652	1.92211		0.48916	0.324829	-0.410872	-0.594256	2.82298		0.401892	-0.034652	-0.594256
0.469646	1.85304	1.2052	0.515387	1.66619		0.700866	0.362768	2.75376	0.046538	1.40554		-0.257629	0.95091	1.10091	-0.451744	1.86018		0.515387	0.046538	-0.451744
0.6593	1.82247	1.08943	0.717562	1.85481		0.192401	0.833894	1.18184	-1.91864	1.71447		0.473571	-0.158632	1.40474	-0.300046	1.66525		0.717562	-1.91864	-0.300046
-1.3724	0.874107	3.27659	0.144158	1.96645		-0.070144	1.46908	1.63458	-0.776452	2.12297		0.549719	-0.917737	1.24164	-0.68771	-0.539275		0.144158	-0.776452	-0.68771
0.68287	1.70158	0.821467	0.618821	1.85863		0.664984	1.93765	1.21662	0.615324	2.47858		0.497231	1.29813	0.96637	-0.419414	1.54263		0.618821	0.615324	-0.419414
0.372111	1.26652	0.692109	0.500658	1.8188		0.315322	0.856847	-0.3901	-0.300633	2.40365		0.48916	0.324829	-0.410872	-0.594256	2.82298		0.500658	-0.300633	-0.594256
0.38052	1.70156	0.807315	0.429602	1.69305		0.162702	1.2309	1.44731	0.151487	2.5949		0.002748	1.83483	1.30277	0.579348	2.40644		0.429602	0.151487	0.579348
0.670362	1.87478	1.28123	0.767641	1.90389		-0.110507	1.58006	1.41111	-0.971324	2.41058		0.435212	0.208487	1.27743	-0.413013	3.05177		0.767641	-0.971324	-0.413013
0.434922	2.03688	1.40118	0.71063	1.77066		0.591822	1.32418	1.39918	0.21881	2.70505		0.48916	0.324829	-0.410872	-0.594256	2.82298		0.71063	0.21881	-0.594256
0.629771	1.76455	1.90565	2.01051	4.99842		0.514075	1.46034	1.92542	0.496357	2.64509		0.282768	1.34071	1.09058	0.351403	2.22878		2.01051	0.496357	0.351403
0.68497	2.01252	1.45337	0.6935	2.08289		0.235452	1.2774	0.285895	0.337928	3.14408		-0.643149	0.541244	-0.213873	-0.500631	2.00485		0.6935	0.337928	-0.500631
-0.581497	1.51163	3.8152	-5.96362	1.68861		-0.029714	1.60929	2.76678	1.25906	1.87696		0.48916	0.324829	-0.410872	-0.594256	2.82298		-5.96362	1.25906	-0.594256
0.482917	1.98118	1.22127	0.748333	1.66742		0.49838	2.02784	0.880397	0.815553	2.07231		0.48916	0.324829	-0.410872	-0.594256	2.82298		0.748333	0.815553	-0.594256
0.515103	1.61193	1.02369	0.552854	1.92372		0.38962	0.911344	1.72063	-0.422414	2.94095		0.193839	1.22503	0.939943	-0.353683	2.31487		0.552854	-0.422414	-0.353683
0.8722	-1.10277	2.84065	-0.856151	2.45382		-0.143795	1.07373	1.85747	0.248453	1.63474		0.48916	0.324829	-0.410872	-0.594256	2.82298		-0.856151	0.248453	-0.594256
0.318345	1.90975	0.867603	0.528824	2.3572		0.058698	0.59561	0.682091	-0.026206	2.19682		0.979428	1.86363	2.42718	1.10913	2.48489		0.528824	-0.026206	1.10913
0.556703	1.69665	1.24787	0.687875	2.19395		0.732697	1.71932	1.36339	0.37615	2.63316		0.571214	1.75053	1.44983	0.23159	2.00579		0.687875	0.37615	0.23159
2.00652	2.47507	3.00494	1.05077	2.53941		0.270165	1.10451	1.69217	-0.137662	2.08039		1.01687	1.42371	1.25352	0.311453	2.08215		1.05077	-0.137662	0.311453
0.579853	2.02678	1.03192	0.74088	1.86437		-0.125896	0.369724	0.233905	-1.52298	2.56705		1.1472	1.28931	2.05893	-0.78595	1.78134		0.74088	-1.52298	-0.78595
-0.378108	0.35551	0.715712	-0.022487	1.02901		0.598498	1.92299	1.21139	0.971981	2.30029		0.598449	2.46139	-0.408713	2.0558	3.4542		-0.022487	0.971981	2.0558
0.424722	1.73206	1.06004	0.345253	1.56782		0.002307	1.51202	1.86944	0.20868	2.56611		0.250404	1.60766	2.40021	-0.146161	2.3548		0.345253	0.20868	-0.146161
0.387903	1.82091	1.1178	0.376628	1.66034		1.29148	1.97108	1.82047	1.81127	3.77448		0.784211	1.42184	1.50246	0.282151	2.31505		0.376628	1.81127	0.282151
-0.17831	1.50174	1.59468	-0.266255	1.1284		0.029776	0.435945	0.158367	-1.57201	2.77013		-0.592456	0.461956	0.856054	0.096859	0.965287		-0.266255	-1.57201	0.096859
0.936171	2.21397	1.90544	0.72029	1.8108		-1.24858	0.282857	-0.652954	-1.01272	-0.557402		-0.128056	1.30503	1.32882	0.522387	2.47575		0.72029	-1.01272	0.522387
0.644809	2.06182	1.24838	0.995242	1.83621		0.055597	0.378411	0.090407	-1.51192	2.82367		0.526228	1.5595	1.36213	0.131687	1.64029		0.995242	-1.51192	0.131687
0.214727	1.95774	0.91041	0.131937	1.58236		-0.097797	1.82267	2.18419	1.62352	1.68387		0.748447	1.48876	1.95852	-0.181172	2.04141		0.131937	1.62352	-0.181172
0.396208	1.46429	1.13985	0.707135	1.91309		0.055597	0.378411	0.090407	-1.51192	2.82367		3.75846	-0.571906	-1.45943	1.00733	-1.45943		0.707135	-1.51192	1.00733
0.459016	1.75467	0.960889	0.391584	1.80875		0.866666	1.41973	0.361157	0.046097	2.29822		0.686799	0.887363	0.793637	0.258289	2.41607		0.391584	0.046097	0.258289
0.509501	1.77752	0.748654	0.587326	1.90274		1.3087	2.71846	3.20589	0.83718	4.47559		0.863766	1.79673	1.16314	0.184852	3.089		0.587326	0.83718	0.184852
0.368826	1.40203	2.06433	-1.27264	2.17622		1.40247	1.84061	2.97338	1.04242	2.37202		0.054726	1.43068	1.14122	0.118844	2.18656		-1.27264	1.04242	0.118844
-0.231265	0.680899	-2.98592	-0.489067	0.338644		0.10048	0.677816	2.19714	0.24716	-0.161748		0.23645	0.254808	1.83522	-0.099871	1.7924		-0.489067	0.24716	-0.099871
0.709667	1.87472	1.11937	0.806875	2.09636		0.020653	-6.63699	-0.216149	0.444353	0.579827		0.880728	1.45998	1.88312	0.709419	2.22501		0.806875	0.444353	0.709419
0.408654	1.71107	1.41868	0.050605	2.02869		0.53283	1.48418	1.33556	-0.07277	2.72431		-0.232753	0.041314	-1.83757	-1.13968	0.493278		0.050605	-0.07277	-1.13968
1.29563	0.598613	3.09817	0.404616	0.133536		0.029109	0.162738	0.442648	-1.82123	2.62424		0.702133	0.348797	0.165649	0.287888	1.80522		0.404616	-1.82123	0.287888
0.522679	1.85652	0.863068	0.721726	1.88862		1.9324	1.51666	3.13834	1.48666	2.70273		0.240018	1.27526	1.61913	0.496542	2.66402		0.721726	1.48666	0.496542
0.51467	1.96386	1.03842	0.726136	1.85311		-0.100369	0.535055	1.89416	0.287459	2.23609		0.667516	1.48093	-0.856135	-0.450354	1.11097		0.726136	0.287459	-0.450354
0.723299	1.66289	1.29302	0.426639	2.00074		0.029109	0.162738	0.442648	-1.82123	2.62424		0.491429	1.42245	1.01572	0.548958	2.37822		0.426639	-1.82123	0.548958
0.310155	1.70761	1.2851	0.140199	1.61525		0.367308	1.47165	1.56655	-0.063291	2.17464		0.846074	1.32549	1.01447	0.556936	2.16404		0.140199	-0.063291	0.556936
-0.093274	1.28741	0.365975	0.169087	2.37614		0.540205	1.81869	0.863911	0.640532	1.79924		2.03123	1.0224	-0.377238	1.14937	2.39798		0.169087	0.640532	1.14937
0.631821	1.78787	1.12226	0.653292	2.08984		0.345482	1.83602	1.25558	0.67733	2.03953		0.590494	1.46057	1.23847	0.390567	1.82694		0.653292	0.67733	0.390567
0.677204	1.97249	1.16205	0.79165	2.16408		0.77498	1.64047	1.80702	-0.429452	2.43556		0.858166	1.68204	1.67799	0.523129	2.33126		0.79165	-0.429452	0.523129
0.305655	0.341693	1.89792	2.1841	2.79148		0.029109	0.162738	0.442648	-1.82123	2.62424		0.561034	1.9384	1.79606	0.334496	2.81913		2.1841	-1.82123	0.334496
0.267219	1.64367	0.696121	0.555511	1.85264		0.167688	2.11449	1.68191	-0.13235	-0.916966		0.993058	0.539896	1.20032	0.003678	2.99494		0.555511	-0.13235	0.003678
0.138967	1.95817	2.1214	0.567724	2.40575		0.595068	1.18897	1.24088	-0.097656	2.93838		1.14896	1.7169	0.668594	0.497748	2.21739		0.567724	-0.097656	0.497748
0.362918	1.71056	0.977301	0.403674	1.50791		0.067446	1.17175	1.19089	-0.177844	1.9651		-1.10537	1.09417	0.54878	1.23397	2.2322		0.403674	-0.177844	1.23397
0.605814	2.0562	1.21287	0.598123	2.08483		0.029109	0.162738	0.442648	-1.82123	2.62424		0.841559	0.669074	1.54846	0.023447	0.683552		0.598123	-1.82123	0.023447
0.643487	2.31295	1.0921	0.755805	2.28064		0.907065	2.13261	1.84697	0.193135	2.97533		0.257505	1.28441	1.11602	0.489808	1.85423		0.755805	0.193135	0.489808
0.014472	1.49937	1.76515	0.456096	2.48482		1.0737	1.91692	2.31482	0.033028	1.72223		0.038133	1.3764	1.42835	-1.09515	1.7507		0.456096	0.033028	-1.09515
1.09339	1.3304	1.25031	0.011395	4.21964		-0.113119	0.324825	0.566464	-0.218861	0.496316		0.268803	0.900567	0.787484	-0.169186	2.08113		0.011395	-0.218861	-0.169186
0.675167	1.85015	1.25939	0.698128	2.09259		0.162731	0.420777	0.735401	-1.91087	2.69338		0.285081	1.06728	2.43421	-0.346915	1.75537		0.698128	-1.91087	-0.346915
0.573051	1.7051	0.962795	0.773043	1.92603		0.397771	0.984102	1.08312	-0.121382	1.82148		1.19535	1.02114	1.70988	-0.037157	2.523		0.773043	-0.121382	-0.037157
0.434261	1.97062	0.391349	0.844122	1.87942		-0.056008	0.966228	-0.859868	-0.893814	1.98342		1.99598	0.535007	3.04666	1.27187	2.97676		0.844122	-0.893814	1.27187
0.041842	1.39728	1.37415	0.523736	2.01426		0.307086	0.356453	-1.4063	-0.19599	2.43151		-0.487568	-2.87363	1.21127	-2.10477	2.38302		0.523736	-0.19599	-2.10477
1.42124	2.26895	1.26612	1.65263	4.53798		0.12729	1.40352	1.55718	0.232981	1.57992		0.532409	1.32497	1.6204	-0.527246	1.99638		1.65263	0.232981	-0.527246
0.654747	1.71367	1.01343	0.57711	2.77909		0.913831	1.43504	1.83836	0.04179	2.63286		0.923998	1.14342	0.740444	-0.644513	0.292945		0.57711	0.04179	-0.644513
0.552805	1.87815	0.903583	0.407351	1.69559		0.215891	0.303122	3.28164	-1.20777	1.79679		0.420208	0.76117	0.711616	0.526445	1.69016		0.407351	-1.20777	0.526445
0.67809	1.85805	0.898505	0.491463	1.83654		0.782078	1.70353	1.21404	0.379748	2.71226		-0.158336	1.12067	0.826041	-0.653853	1.64235		0.491463	0.379748	-0.653853
0.60777	1.84864	1.28743	0.726233	1.93979		1.70671	1.36568	0.495414	-0.652885	1.91386		0.347513	-0.33042	-0.534557	-1.71755	-0.536249		0.726233	-0.652885	-1.71755
0.546246	1.62893	1.00327	0.619565	1.9925		0.889298	1.80329	2.39736	0.637396	3.39876		0.490072	1.42298	2.84057	0.144885	0.897452		0.619565	0.637396	0.144885
0.587377	1.96268	0.928162	0.596688	1.92825		-0.523483	1.09307	1.94685	0.163653	1.21426		0.704999	0.453845	0.98564	-0.558041	1.24999		0.596688	0.163653	-0.558041
0.794291	2.16995	1.2119	0.92033	2.05904		-0.403297	-0.389372	-0.801049	-0.847623	0.86389		-0.05163	0.53663	1.25796	-0.352925	1.18838		0.92033	-0.847623	-0.352925
0.63456	2.07266	1.57583	0.528705	1.82187		0.338518	0.722898	-0.080694	-0.519645	1.76481		1.15879	0.031307	0.709769	-0.11965	0.592935		0.528705	-0.519645	-0.11965
0.280222	1.36683	0.616859	0.268686	1.21288		1.51188	2.40365	3.23886	-0.174005	3.22098		1.71996	3.59714	1.51012	2.85489	5.92357		0.268686	-0.174005	2.85489
0.503418	1.78905	1.35458	0.725469	2.10237		0.428433	1.12374	1.27837	-0.202696	2.02081		-1.19993	-0.69553	-0.465707	-2.39754	1.99516		0.725469	-0.202696	-2.39754
4.20026	3.9285	2.78916	6.0405	8.12829		0.204057	0.748483	0.907065	0.271802	2.00971		0.368288	1.85945	1.23619	0.276443	1.85548		6.0405	0.271802	0.276443
0.372603	1.85965	1.28239	0.592831	2.01579		0.928856	1.42657	1.70872	0.510184	1.89342		-2.95271	-0.861165	-1.62455	-1.79514	1.2258		0.592831	0.510184	-1.79514
-0.726854	0.265797	2.21349	-0.055105	3.38499		1.42889	0.529443	1.97112	-0.341821	2.20002		0.794925	1.66648	1.62126	0.297371	2.17378		-0.055105	-0.341821	0.297371
0.63635	1.89672	0.924179	0.697418	1.94393		0.906054	0.986891	1.47092	0.270843	2.32451		-1.05527	0.175275	0.461042	-1.31123	0.801572		0.697418	0.270843	-1.31123
0.590661	1.90156	1.22789	1.00747	2.31346		0.261294	0.466847	1.24687	-0.216256	1.23167		0.163343	0.381939	2.7868	0.706903	2.29847		1.00747	-0.216256	0.706903
0.63635	1.89672	0.924179	0.697418	1.94393		0.67475	1.05422	1.69556	0.067801	1.72932		0.184183	1.13898	1.19048	-0.15772	2.01986		0.697418	0.067801	-0.15772
0.587125	1.9297	1.28065	0.660823	1.84819		0.507559	0.950603	1.16687	0.823271	2.79521		0.855405	1.33356	1.87431	-0.555532	2.62557		0.660823	0.823271	-0.555532
0.396495	1.62995	0.649344	0.581019	1.74973		0.494101	1.26821	0.982372	0.505314	2.66752		-0.126786	1.81096	2.21754	1.05442	4.35921		0.581019	0.505314	1.05442
0.103134	1.36045	1.44195	0.647653	1.63774		1.08455	2.23047	1.42547	0.621989	2.10974		0.594755	0.74722	0.870518	-0.131879	1.85606		0.647653	0.621989	-0.131879
0.5347	1.84076	0.613267	0.728887	1.86158		0.982931	1.7896	1.7648	1.15749	1.64196		0.748656	1.03716	1.24375	-0.339382	2.25675		0.728887	1.15749	-0.339382
0.373711	1.74772	0.550138	0.260115	1.27167		0.156507	0.06653	1.68915	-0.181992	0.1697		-0.449843	-0.202512	1.12265	-0.065081	1.52994		0.260115	-0.181992	-0.065081
0.366075	1.63384	0.929026	0.206812	1.71599		0.128846	1.98509	1.41459	0.610701	2.55716		0.962231	2.25375	2.03465	0.803463	2.90407		0.206812	0.610701	0.803463
0.510547	1.7604	0.899128	0.86019	1.908		-0.560009	0.260949	1.11465	-0.206983	1.85728		1.1363	1.90334	1.64795	0.980162	3.26209		0.86019	-0.206983	0.980162
0.510547	1.7604	0.899128	0.86019	1.908		0.538582	1.48655	0.959212	0.045797	1.57862		0.197939	1.12688	1.13046	0.089881	2.20797		0.86019	0.045797	0.089881
0.596127	1.52971	2.51452	0.445547	2.2337		0.969911	1.87571	2.91057	0.242349	3.00921		0.959435	1.66853	2.41327	0.427795	2.88495		0.445547	0.242349	0.427795
0.649667	1.82539	1.07654	0.533114	1.85099		0.931248	0.744584	2.94218	1.20334	4.357		1.55575	2.22592	0.034551	0.346137	3.64576		0.533114	1.20334	0.346137
0.634067	2.04809	1.09835	0.046033	1.4433		-0.075515	-0.020119	1.13489	-0.283401	1.3039		-0.471266	0.397042	0.727339	0.413875	1.38399		0.046033	-0.283401	0.413875
0.82186	2.20863	1.37597	0.884155	2.32875		0.605182	1.39339	0.881498	0.344303	2.39701		0.311481	1.17056	1.27225	0.083119	2.29435		0.884155	0.344303	0.083119
0.107946	1.36016	2.3231	-0.370788	-1.35502		0.46784	1.68297	0.469205	0.942658	2.60826		0.461418	1.67254	1.21377	-0.169398	1.5817		-0.370788	0.942658	-0.169398
0.561644	2.22837	1.30814	0.733229	2.15895		0.292098	0.798225	1.17989	-0.142345	1.71873		0.422774	0.849962	1.40498	0.474697	-2.77555		0.733229	-0.142345	0.474697
0.639889	2.18083	1.08004	0.690618	2.1796		0.534158	1.42857	2.20137	0.508796	2.76354		0.651705	1.04134	2.01623	0.012174	2.60503		0.690618	0.508796	0.012174
0.688242	1.98327	1.4164	0.589624	2.05213		0.862318	1.61389	3.40782	0.670196	2.42091		0.496374	1.41613	1.17057	0.206729	2.29807		0.589624	0.670196	0.206729
0.73291	1.74568	1.28027	0.673647	1.96876		2.03567	2.22239	1.32183	1.96432	2.22763		0.180845	0.211839	1.87984	0.045374	3.02112		0.673647	1.96432	0.045374
0.707598	1.87293	1.38453	0.761231	2.00128		-0.150137	1.05993	0.83787	-0.038357	1.1235		0.498863	1.55016	1.49992	0.42845	2.62516		0.761231	-0.038357	0.42845
0.241569	2.15864	1.83294	0.736855	2.63461		0.505619	0.914717	2.18145	0.575167	1.54753		0.3631	1.98453	-0.035475	0.373408	3.31654		0.736855	0.575167	0.373408
0.415581	1.83881	1.5035	0.879141	2.10008		-0.060067	1.78947	0.682326	0.922468	3.68546		-0.59285	0.058598	1.19966	-1.38801	1.82125		0.879141	0.922468	-1.38801
1.88034	2.28357	2.37271	1.57158	3.21754		0.688187	1.63277	0.966458	0.620337	1.8727		0.031728	1.2473	1.21631	0.323059	1.46301		1.57158	0.620337	0.323059
0.478465	1.78219	1.08503	0.477941	1.49463		-0.495473	0.795219	0.619737	0.514334	3.22655		2.12554	0.80824	-0.465484	1.07634	1.72489		0.477941	0.514334	1.07634
0.635259	-3.6127	1.60954	-1.19338	3.63278		1.22325	1.6168	1.06521	0.281157	2.12346		0.035264	0.252596	1.43357	-0.013052	2.18164		-1.19338	0.281157	-0.013052
0.413371	2.91362	2.41292	0.805001	2.11359		-0.24209	0.594887	1.63052	0.058757	1.9838		2.51063	2.59064	3.52594	1.89515	4.60185		0.805001	0.058757	1.89515
1.65717	0.277882	4.60016	0.104265	2.23684		-0.548257	-0.144258	-2.87753	-1.43607	-7.61622		-0.238741	1.2739	1.67165	-0.169018	1.8959		0.104265	-1.43607	-0.169018
0.492778	1.76432	0.990704	0.672355	2.12046		-1.79593	-0.920781	1.97337	-0.875481	2.56364		-0.085032	-0.350936	-0.285391	0.167174	-1.84995		0.672355	-0.875481	0.167174
-0.798259	-1.49611	0.609792	-1.34457	-3.96945		-0.098928	1.78354	2.00904	-0.631791	2.03108		0.146718	1.20339	1.46165	0.001167	2.92817		-1.34457	-0.631791	0.001167
0.69907	1.88237	1.67408	0.353526	2.44911		1.56029	2.39943	2.48562	0.681703	3.38817		0.312378	-0.214428	1.49006	-0.19545	1.24846		0.353526	0.681703	-0.19545
0.355338	1.8108	1.04184	0.222462	1.8374		0.750398	-2.00213	1.08907	-1.02864	-0.749269		0.296959	0.945966	0.6161	-0.615201	2.0958		0.222462	-1.02864	-0.615201
0.69907	1.88237	1.67408	0.353526	2.44911		0.101027	1.22571	1.13678	-0.08585	1.68514		0.656927	1.84817	1.47209	0.600589	2.88934		0.353526	-0.08585	0.600589
0.541466	1.92094	1.276	0.972225	2.23226		0.321839	0.532748	1.20425	-0.117732	2.11735		1.38578	0.815864	0.772304	0.836258	3.27333		0.972225	-0.117732	0.836258
0.165105	1.841	0.80278	0.672978	2.24226		0.968898	1.16593	1.35251	0.25371	2.81477		0.13699	0.862623	0.819224	-0.62646	2.56542		0.672978	0.25371	-0.62646
0.774909	2.13688	1.31395	0.87492	2.4092		1.0053	1.21401	0.968607	-1.50297	2.73113		0.688518	1.4437	1.60977	0.459429	2.49478		0.87492	-1.50297	0.459429
0.370818	1.85687	1.62897	0.533458	2.3312		0.649944	1.30544	2.50432	0.253593	2.27817		0.168397	0.839176	0.387097	-0.218633	0.899365		0.533458	0.253593	-0.218633
0.559174	1.97439	1.14919	0.658402	2.20429		1.01294	1.79821	2.34884	0.820183	2.40541		0.111164	1.96935	1.58518	-0.056387	1.79191		0.658402	0.820183	-0.056387
-0.868499	0.870617	-1.08862	-0.802099	0.182996		0.477295	1.98335	3.36144	-0.639475	3.32679		0.976196	0.011112	2.0123	0.2558	4.18692		-0.802099	-0.639475	0.2558
0.356115	1.81633	1.3685	0.745418	1.96222		0.251808	0.79085	0.980561	0.371036	2.08711		-0.249752	0.551018	0.893096	0.08013	1.44141		0.745418	0.371036	0.08013
-3.46513	0.762674	3.68213	1.00863	-3.03838		0.281971	1.01373	1.26836	0.089523	1.98427		-0.081993	-0.676171	1.08304	-0.794198	3.12886		1.00863	0.089523	-0.794198
0.303341	1.8568	1.05197	0.482725	1.92932		0.048995	1.60688	0.815511	0.668095	2.06502		-0.08321	1.19445	1.33994	-1.57924	2.65681		0.482725	0.668095	-1.57924
0.555518	1.90198	1.0186	0.586871	1.94894		0.634077	0.676045	-1.81974	-2.32365	1.56041		-0.439423	0.593321	2.79261	-0.311881	1.9132		0.586871	-2.32365	-0.311881
0.698839	1.83493	0.127016	0.256866	1.23083		0.924234	1.66306	1.58518	0.710587	2.08773		-0.244408	0.760718	1.22098	0.475022	2.73264		0.256866	0.710587	0.475022
0.427194	2.09802	1.63343	0.788073	2.47139		1.88901	2.04316	2.0135	1.11464	3.51204		0.712558	1.39853	2.25529	1.0056	3.35275		0.788073	1.11464	1.0056
0.544728	-1.98756	1.30677	1.57394	2.97431		0.571366	1.90343	1.04723	0.629803	2.41136		0.63292	1.97479	0.664902	0.682117	2.8275		1.57394	0.629803	0.682117
0.695436	1.82353	0.930451	0.700082	1.92718		0.361678	0.931286	0.408025	0.140154	2.1755		0.263924	1.80834	0.186173	0.285996	3.00002		0.700082	0.140154	0.285996
0.435961	2.1169	1.24755	0.741086	2.04037		0.598679	1.50161	1.52942	0.23299	2.19781		-0.271857	2.14972	2.16562	0.1759	1.73859		0.741086	0.23299	0.1759
0.912047	1.99757	1.08514	0.786741	1.95413		-0.138319	0.220879	-0.757726	-0.932586	-3.11931		0.622237	1.33863	0.497235	-0.159731	2.6021		0.786741	-0.932586	-0.159731
0.372464	1.75043	1.14526	0.480591	1.34947		-0.753997	0.501146	0.073856	-1.19448	1.15278		0.549619	1.69239	1.57874	0.84626	3.16961		0.480591	-1.19448	0.84626
0.482513	1.72945	1.1115	0.613927	2.06283		0.301842	2.03316	1.58919	-0.070697	2.77072		-0.082173	0.24983	0.923379	-0.701496	0.92943		0.613927	-0.070697	-0.701496
0.556295	1.83145	1.41531	0.650714	2.21293		-0.431611	0.390711	1.61824	0.015408	0.953779		1.72856	1.4159	1.58066	1.76056	3.24614		0.650714	0.015408	1.76056
0.665344	1.92975	1.02369	0.581444	1.64855		0.123856	1.45867	1.43498	0.32929	1.84488		0.17656	1.13667	1.69423	-0.044698	1.83725		0.581444	0.32929	-0.044698
0.723884	1.9573	1.32424	0.708681	1.99906		0.308984	0.678606	0.970183	-0.083356	1.33577		0.740685	1.62857	1.93334	-0.490715	4.03509		0.708681	-0.083356	-0.490715
0.667814	1.71702	1.02106	0.597356	1.91501		0.580452	1.70802	0.946267	0.646258	1.89992		0.309143	1.27738	2.3016	0.773489	3.24731		0.597356	0.646258	0.773489
0.640043	1.79904	1.1928	0.721312	1.95734		0.932955	2.51537	2.69359	2.11458	2.36093		0.591588	1.36753	1.08556	0.379067	2.31579		0.721312	2.11458	0.379067
0.374505	1.83226	1.63275	0.353178	1.76883		-0.393482	0.371535	2.72934	0.443368	1.93348		1.3861	0.832984	1.13465	1.204	1.91379		0.353178	0.443368	1.204
0.500527	1.66249	0.996342	0.476491	1.67588		0.113238	1.42211	0.401458	0.465497	2.18142		0.47181	1.7064	1.73174	0.434509	2.39792		0.476491	0.465497	0.434509
0.567043	1.75073	0.931187	0.378405	1.67333		1.73073	2.09925	3.38801	0.816753	4.26183		0.402033	0.471876	2.00679	-1.82524	1.61453		0.378405	0.816753	-1.82524
0.316696	1.72385	1.40824	0.656496	2.25208		1.58333	2.09012	2.55877	1.07451	1.89361		0.904235	0.831747	2.04191	-0.141871	1.53015		0.656496	1.07451	-0.141871
0.282308	1.7167	0.909899	0.577775	1.93524		-0.236773	0.8272	1.77997	0.250854	1.99655		0.621712	1.36702	1.32104	0.504577	1.8884		0.577775	0.250854	0.504577
0.901048	2.18748	2.66357	0.258376	2.46086		0.257206	1.52809	2.14355	0.621333	2.23461		1.44338	1.03271	2.3388	1.21194	2.51958		0.258376	0.621333	1.21194
0.572943	1.73823	0.803465	0.516007	1.75619		1.37333	1.17379	1.45057	-0.928759	2.34599		0.406778	1.78485	1.12072	0.72092	1.70661		0.516007	-0.928759	0.72092
0.608366	1.92284	1.4951	0.753756	2.11789		-0.040749	1.16774	0.803169	-0.406685	1.63329		0.270933	1.41026	1.1368	-0.17311	2.35793		0.753756	-0.406685	-0.17311
0.546287	1.81795	1.04044	0.724059	1.98881		0.063804	1.47327	1.12952	0.192501	1.99445		0.384686	0.513865	1.14242	-0.175335	1.52567		0.724059	0.192501	-0.175335
3.05372	1.37372	0.186567	1.78416	2.16046		-0.161868	0.875617	1.19284	0.93291	2.03151		0.731911	1.46914	1.84634	0.202265	3.59134		1.78416	0.93291	0.202265
0.624392	1.73522	0.625406	0.82095	2.03624		-1.75841	0.317035	1.2713	-1.30304	2.40206		-0.725457	0.464576	-0.426372	0.673252	2.49498		0.82095	-1.30304	0.673252
0.762221	2.0242	1.24056	0.694778	2.33962		0.351379	0.830206	1.26684	-0.675906	1.67083		0.890751	1.50483	1.18611	-0.757154	2.98306		0.694778	-0.675906	-0.757154
0.648523	0.293775	-2.58524	-2.41034	2.31108		-0.241081	1.16268	0.851036	0.469129	1.01487		-0.024697	-0.225131	0.362479	-0.723915	1.03925		-2.41034	0.469129	-0.723915
0.763363	1.78133	1.05752	0.721839	1.99107		-0.887416	-0.579505	2.50995	-1.07458	1.70807		0.432627	1.55732	1.66418	0.693147	2.52805		0.721839	-1.07458	0.693147
0.690089	1.87357	1.05966	0.6248	1.86961		-0.402075	1.03424	1.73044	-0.010694	2.12277		0.186488	1.14487	0.721143	0.034595	2.07217		0.6248	-0.010694	0.034595
0.277786	1.73814	1.20438	0.554689	1.56448		0.426242	1.11449	0.85331	-0.760356	2.8684		0.212028	0.343825	2.43939	0.162441	2.21778		0.554689	-0.760356	0.162441
0.617954	1.77991	0.790693	0.80805	1.71949		0.019655	1.03703	1.77968	-0.440395	2.42156		1.07251	1.89324	1.09969	0.994088	1.91823		0.80805	-0.440395	0.994088
-0.962639	-2.78156	0.716714	-1.52568	1.4992		-1.21939	0.965393	0.329707	-1.46668	2.44204		0.410326	0.242395	0.731977	-0.253072	1.4702		-1.52568	-1.46668	-0.253072
0.303519	1.16397	1.65933	-1.34238	1.4026		-2.06188	0.216978	0.120802	-1.71139	0.308816		-0.655215	1.1638	0.75081	-0.254454	2.49339		-1.34238	-1.71139	-0.254454
0.63143	1.50126	1.79481	0.7407	1.3554		0.569414	1.46777	1.84809	-0.738284	2.38066		-0.368026	0.984041	1.05196	-0.805008	1.6086		0.7407	-0.738284	-0.805008
0.421038	1.20648	1.28539	0.556496	1.36517		0.347825	-0.040972	1.51532	0.067079	1.85283		-0.603146	0.086812	-0.197375	-0.657339	-1.97315		0.556496	0.067079	-0.657339
0.63143	1.50126	1.79481	0.7407	1.3554		-0.23783	1.2602	2.27558	-0.060388	2.44624		0.351867	1.78048	1.64519	0.577168	2.4629		0.7407	-0.060388	0.577168
0.63143	1.50126	1.79481	0.7407	1.3554		0.591363	0.810501	1.77475	-0.773562	1.09145		0.37014	1.53366	1.39838	0.759189	1.18862		0.7407	-0.773562	0.759189
0.890935	2.02799	1.46826	1.04412	2.40649		0.387061	0.897105	1.64244	0.612327	3.17259		0.750946	1.22431	0.796201	0.112691	2.02753		1.04412	0.612327	0.112691
0.63143	1.50126	1.79481	0.7407	1.3554		0.646639	0.238997	-0.169792	0.533013	1.94483		-0.290533	0.751823	0.824535	0.001633	2.16986		0.7407	0.533013	0.001633
0.63143	1.50126	1.79481	0.7407	1.3554		0.4288	1.79579	1.58864	0.457816	2.31307		0.234806	1.56517	1.50421	-0.270184	1.31896		0.7407	0.457816	-0.270184
0.14667	1.53791	1.57133	0.932615	2.87676		-1.0931	1.10602	0.489398	-0.061416	2.55516		1.51955	-1.23229	-0.276722	-0.393674	2.45897		0.932615	-0.061416	-0.393674
0.63143	1.50126	1.79481	0.7407	1.3554		-3.29609	-1.8937	-0.11204	-0.191409	1.37014		0.997354	1.48827	1.21652	0.53953	1.99722		0.7407	-0.191409	0.53953
0.472243	1.90283	0.930557	0.558878	1.55662		0.878534	0.786004	1.78742	0.422877	1.10446		1.05004	1.0475	1.28065	-0.247175	2.17893		0.558878	0.422877	-0.247175
1.78463	1.21482	2.41316	0.611132	2.04219		0.177881	1.31225	0.988297	0.180132	1.93746		-0.035971	0.978728	0.959075	-0.829386	1.66488		0.611132	0.180132	-0.829386
0.63143	1.50126	1.79481	0.7407	1.3554		-1.37976	-0.032461	0.387715	-0.631851	2.15858		0.582377	2.57705	0.037582	1.30622	5.03222		0.7407	-0.631851	1.30622
0.755694	1.87628	0.894125	0.406319	1.83726		1.42458	1.34507	-0.50422	0.414691	3.27703		0.285212	0.103177	1.84401	-0.163858	2.13354		0.406319	0.414691	-0.163858
0.032446	1.9812	1.64865	0.55834	1.10502		1.04772	1.96483	1.08007	0.858399	1.72306		0.620764	1.42166	2.06969	0.400548	2.6939		0.55834	0.858399	0.400548
0.540901	1.90885	1.12887	0.910193	2.25575		0.252129	0.728315	0.20907	-0.038437	1.83887		1.36238	1.7198	1.83885	0.231403	2.35164		0.910193	-0.038437	0.231403
0.699809	2.11654	1.06678	0.985937	1.58679		0.583775	1.35936	1.72512	0.29834	2.49895		1.28487	1.84814	1.30644	0.53891	3.82257		0.985937	0.29834	0.53891
0.743786	1.91561	1.40424	0.906314	2.21027		0.437325	1.22212	1.51792	0.305132	2.71707		0.905806	1.94104	1.15079	0.203121	2.25399		0.906314	0.305132	0.203121
0.032446	1.9812	1.64865	0.55834	1.10502		-0.107309	-0.627833	0.601253	-0.202478	2.58832		0.535348	0.492492	2.51292	0.237342	3.20911		0.55834	-0.202478	0.237342
0.513172	1.71666	1.09774	0.456229	1.89019		0.301754	1.34719	1.45088	-0.643608	2.89143		0.480381	1.71157	1.39073	0.356184	2.70484		0.456229	-0.643608	0.356184
0.121167	1.62368	1.0865	0.111469	1.67773		0.351032	1.18493	1.13759	0.262959	2.12473		-0.915879	0.837049	1.5536	0.235664	1.69407		0.111469	0.262959	0.235664
-0.19963	0.238247	-1.81515	0.175813	-1.55047		0.082654	1.1202	1.36314	-0.213916	2.47775		1.19704	-1.05756	3.05695	0.696564	-1.4608		0.175813	-0.213916	0.696564
0.84174	1.88513	1.3043	0.734221	2.24046		1.14712	-0.611492	-2.14584	-1.6304	0.547646		-1.64625	-2.1547	-2.75014	-0.887979	1.98187		0.734221	-1.6304	-0.887979
0.86646	1.53987	1.82458	0.193039	2.68298		0.097111	0.698708	0.893239	0.306591	2.01084		0.538699	0.680076	1.61996	-0.35001	1.72007		0.193039	0.306591	-0.35001
0.762346	1.73403	1.38313	0.50059	2.18372		1.26863	1.10104	1.31825	-0.322715	1.86799		-0.020705	0.840532	1.34924	-0.097636	1.62583		0.50059	-0.322715	-0.097636
0.422403	1.70527	0.932911	0.540941	1.91766		0.842003	1.50966	1.76151	0.41571	2.33625		3.60535	1.91825	4.83543	3.16261	2.31178		0.540941	0.41571	3.16261
0.486312	1.79787	0.965833	0.731067	1.84321		0.213188	1.59402	1.59771	-0.197114	2.62651		-0.486562	0.139033	0.372139	-0.10157	1.58974		0.731067	-0.197114	-0.10157
1.07103	1.13764	3.75702	0.566267	3.16976		0.010632	0.286526	1.14805	0.150785	1.62007		0.377414	1.19466	1.21516	-0.084216	2.15471		0.566267	0.150785	-0.084216
1.23034	2.11623	-0.453508	1.18136	1.44072		0.767062	2.45804	1.2888	1.04869	3.68348		1.67503	1.47708	0.936133	-0.178154	2.93387		1.18136	1.04869	-0.178154
0.899845	1.94814	1.14278	0.724557	2.08719		0.64014	1.49245	1.22926	0.408219	2.41859		0.082888	-0.547754	1.79513	0.459274	1.2243		0.724557	0.408219	0.459274
0.639355	1.98898	1.63436	0.566283	2.26698		0.567419	0.827479	1.27164	0.007339	2.25013		0.486314	0.388296	2.82107	-0.322186	1.8745		0.566283	0.007339	-0.322186
0.131958	1.50937	0.446179	0.939651	1.54977		0.2231	0.624933	1.19912	0.095738	1.97224		-0.393731	0.751563	0.229192	-0.198403	1.33727		0.939651	0.095738	-0.198403
1.23999	0.678853	0.555762	0.08127	1.54098		0.111131	0.815052	1.08406	-0.115885	2.1024		0.459042	-0.082137	0.785484	-2.46677	1.44427		0.08127	-0.115885	-2.46677
0.854749	2.02714	1.06119	0.711392	2.05667		0.478346	1.23411	1.39232	0.389145	2.57779		0.486484	1.48858	1.40557	0.002069	1.99332		0.711392	0.389145	0.002069
0.796868	1.65673	1.91758	0.748805	1.72104		-1.85299	-5.27599	-2.90224	-1.5448	-0.92255		-0.11738	-1.29286	0.609548	-1.53119	1.75026		0.748805	-1.5448	-1.53119
-0.061728	-1.17455	-0.966585	-1.30099	0.012107		0.290776	1.22995	0.787297	-0.070917	1.90251		0.15078	0.447122	1.73734	-1.13365	0.690157		-1.30099	-0.070917	-1.13365
0.281199	1.51554	1.33471	0.593161	1.8073		0.318733	1.30222	2.94065	1.29313	1.87408		-0.875555	0.361335	-0.736068	-0.893387	1.19331		0.593161	1.29313	-0.893387
0.216547	1.48357	0.969529	0.399574	2.06299		0.455748	1.81642	1.77694	0.519901	2.78914		0.108075	1.88363	2.52651	1.26527	2.706		0.399574	0.519901	1.26527
0.882805	1.93374	1.64577	0.744886	2.23721		0.390592	1.12386	1.33831	0.51066	1.83186		1.05179	-0.407851	0.234149	-1.04739	1.33572		0.744886	0.51066	-1.04739
0.467613	1.86761	0.880485	0.41295	1.88198		1.22578	2.29011	1.6999	1.25594	3.39663		0.602737	1.59823	0.718417	0.316941	1.68496		0.41295	1.25594	0.316941
0.674159	1.82483	0.930509	0.760108	2.16044		-0.314174	-0.211445	0.390098	-0.217764	2.17814		-0.029764	1.08333	0.765544	0.041221	2.12707		0.760108	-0.217764	0.041221
0.71814	1.85509	1.24176	0.573359	2.03712		0.395061	1.13553	1.43556	0.188844	1.79873		3.25025	3.98227	4.3813	2.64113	7.25682		0.573359	0.188844	2.64113
0.362982	1.68346	1.23005	0.446957	1.84456		0.555299	1.41137	1.34319	0.101433	1.9441		0.292178	1.46301	1.40888	0.183046	2.08512		0.446957	0.101433	0.183046
0.51381	2.1343	1.18929	0.799656	2.23323		0.301915	1.56105	1.01662	0.215475	1.98705		-0.061755	0.990766	1.83246	-0.08998	2.58745		0.799656	0.215475	-0.08998
0.48697	1.85168	0.970258	0.638873	1.96747		0.238307	1.58239	1.40805	0.425489	2.72667		0.735657	2.49808	2.65207	0.851643	3.29095		0.638873	0.425489	0.851643
0.443082	1.80692	2.03971	-0.097149	2.07701		-0.356277	0.747362	0.775634	-0.656852	0.59171		0.750207	1.15576	-0.29395	0.459499	1.97842		-0.097149	-0.656852	0.459499
1.66547	2.40697	1.80191	1.24386	3.48096		1.35532	1.23609	2.19803	0.068889	3.1263		1.67924	1.8203	2.73166	2.15598	2.54917		1.24386	0.068889	2.15598
0.612354	1.87142	1.12237	0.776333	1.87752		0.050865	1.20537	1.43108	0.144789	2.03798		0.017905	1.86756	0.312457	0.862378	2.47885		0.776333	0.144789	0.862378
0.672932	2.0352	0.954213	0.597075	2.12967		-0.40332	0.285797	1.51494	0.370345	1.69025		0.766102	0.430835	-1.14391	-0.696773	1.18639		0.597075	0.370345	-0.696773
0.785659	2.32902	1.999	1.01838	2.42542		-0.011689	2.1727	2.14119	-0.174147	-1.50913		1.10267	1.79143	3.46878	0.807893	4.17061		1.01838	-0.174147	0.807893
0.30463	1.87341	1.27386	0.664932	2.07022		0.462842	1.67576	1.20206	1.10463	2.29384		1.66327	1.51944	2.25537	0.871899	2.42745		0.664932	1.10463	0.871899
3.06187	3.22836	2.22868	2.51713	5.55602		0.912345	1.56525	1.65326	0.017508	3.46738		1.39115	0.777656	-0.17758	1.83225	2.33413		2.51713	0.017508	1.83225
0.431003	1.64078	0.727198	0.306797	1.61957		0.913066	0.756163	1.3088	-0.77203	1.77375		0.590312	1.80428	1.04952	0.090376	1.91322		0.306797	-0.77203	0.090376
0.226411	1.42143	0.811755	0.172765	1.44125		0.285733	1.32994	1.47318	0.266887	2.28354		0.271333	0.75998	0.901437	0.189865	1.77942		0.172765	0.266887	0.189865
0.247098	1.69867	1.20766	0.481757	2.1062		0.284125	0.43438	4.03137	0.894551	1.15002		0.159846	0.3481	0.883267	-0.051999	3.80295		0.481757	0.894551	-0.051999
0.569261	1.95322	1.26507	0.74232	1.9231		-0.068986	0.095519	0.864373	-0.616479	1.64835		0.452318	0.585999	4.41906	-1.65869	1.63759		0.74232	-0.616479	-1.65869
0.916264	1.86318	1.54274	0.28368	2.0771		-0.397618	0.660995	1.31205	-0.203556	2.1971		-0.16096	0.618912	0.371299	-1.02328	1.52048		0.28368	-0.203556	-1.02328
0.190173	-0.56964	3.18929	0.904653	4.13868		0.530135	1.31572	1.52936	0.632566	2.27482		-0.398007	-0.012364	1.05923	-0.706642	1.50486		0.904653	0.632566	-0.706642
1.31649	1.64438	1.26755	0.110683	1.86466		0.424191	-0.283793	-1.47294	0.147008	2.0321		0.126219	0.738377	0.851262	-1.74144	1.43369		0.110683	0.147008	-1.74144
1.03755	1.42284	0.67267	-0.011053	1.89005		0.299781	1.59501	1.62594	0.43201	2.4991		0.838467	0.342664	1.47033	0.165655	3.37956		-0.011053	0.43201	0.165655
0.784078	1.91302	1.05554	0.810634	2.09575		0.224636	1.30752	0.684549	0.116	3.20588		0.218834	1.2122	1.16207	-0.747272	1.43829		0.810634	0.116	-0.747272
-0.264169	2.40125	1.15671	0.649341	0.495255		0.324357	1.64753	1.63029	-1.10558	2.83586		0.512136	1.55829	2.03628	-3.30426	2.98233		0.649341	-1.10558	-3.30426
0.625492	1.71125	1.00591	0.810291	1.83531		0.52769	1.52062	0.899621	-0.009248	1.43149		-0.817356	0.874169	1.94233	-0.629408	1.50292		0.810291	-0.009248	-0.629408
0.693938	2.09335	1.68916	0.557938	1.88261		1.7729	2.86452	3.73876	2.55133	4.80703		0.863875	-0.743457	0.663686	0.229541	1.03061		0.557938	2.55133	0.229541
-1.32887	0.532736	1.19603	-1.23534	1.40058		0.561312	1.11878	1.99368	0.628744	1.9471		0.993036	1.43892	1.85029	0.123529	2.33518		-1.23534	0.628744	0.123529
0.470807	1.83482	1.41578	0.708062	1.94684		0.18957	1.06977	1.64234	0.052071	1.98886		0.448688	1.77267	1.89826	-0.110195	2.38081		0.708062	0.052071	-0.110195
0.515588	1.80584	1.1316	0.646195	2.10098		0.142336	1.30203	1.21542	0.360297	2.04157		2.44006	-3.07756	-1.06446	-0.047015	-1.17045		0.646195	0.360297	-0.047015
-0.988246	0.581823	0.177737	-1.09134	1.02009		0.336143	1.15256	1.36779	-0.000121	2.46128		-0.792065	0.576347	0.651756	-0.499461	1.51978		-1.09134	-0.000121	-0.499461
0.496172	1.42695	0.420224	0.718306	1.69228		0.417039	1.42976	1.3735	0.058701	2.32212		0.539983	1.68716	2.16484	0.194565	2.90195		0.718306	0.058701	0.194565
0.749906	2.00542	1.48104	0.799722	0.566828		-0.041867	0.270058	-0.098429	0.580538	1.94563		-0.64226	0.272891	0.178185	-1.03918	1.30635		0.799722	0.580538	-1.03918
-0.540765	0.779078	1.69985	-4.0128	3.30032		0.402134	0.704981	1.67589	0.096024	1.86799		0.289086	1.67881	1.19538	0.029283	2.15719		-4.0128	0.096024	0.029283
0.398116	2.25924	1.59335	0.890687	2.26783		0.630161	0.227321	-0.641858	1.54677	2.39567		0.515839	0.663449	-0.616822	0.189853	2.61607		0.890687	1.54677	0.189853
0.527772	1.99376	1.25234	0.608591	2.00964		0.277484	1.65045	1.1061	0.299343	2.15369		0.318423	-0.325709	-0.130282	-0.028416	-0.903991		0.608591	0.299343	-0.028416
-0.074828	-0.114137	0.758825	-0.444439	0.25095		3.23603	1.48489	3.57767	-4.56163	-4.56163		0.031412	1.6435	3.07931	-0.280809	2.32609		-0.444439	-4.56163	-0.280809
0.598391	1.87478	1.25352	0.606304	1.83275		0.537555	1.42464	1.9075	0.02288	2.30091		0.748626	1.11128	2.15902	0.867099	2.99325		0.606304	0.02288	0.867099
0.629563	2.00693	1.11095	0.80476	1.97312		-0.092814	0.919364	1.37176	-0.454696	1.26908		-1.12768	1.14669	0.440046	-0.038564	1.60241		0.80476	-0.454696	-0.038564
0.593948	1.81467	0.953568	0.796252	2.26353		0.119675	0.797121	1.47761	-0.342882	1.64165		-0.770183	-3.07385	0.108275	-0.563405	0.61488		0.796252	-0.342882	-0.563405
0.560947	2.03215	1.29905	0.736821	1.97731		1.32956	1.87641	0.764025	0.520081	1.83142		-0.615651	-0.11466	0.37716	-0.990802	1.82353		0.736821	0.520081	-0.990802
0.592565	1.77971	1.0079	0.650175	1.8344		-0.345556	2.50852	1.53875	-0.523266	1.88135		2.82306	3.13757	5.6265	-0.268612	3.51767		0.650175	-0.523266	-0.268612
0.779584	2.26355	1.25625	0.841607	2.47942		0.670677	1.87607	1.62579	-0.168271	2.35414		-0.017183	1.58014	1.90058	1.12468	2.38442		0.841607	-0.168271	1.12468
0.550427	1.91647	1.15993	0.664389	2.00497		0.035818	1.82736	1.65608	-0.558724	1.29158		-0.7932	1.825	1.01767	-0.333387	1.95124		0.664389	-0.558724	-0.333387
0.86826	1.71742	2.06535	0.509039	2.35761		0.206009	1.13186	1.31466	0.140131	2.08549		-0.196431	1.0344	1.86565	0.68313	3.93013		0.509039	0.140131	0.68313
0.703528	1.86112	1.17535	1.04576	2.21434		0.599225	1.39106	2.14609	0.783861	2.69319		0.320814	1.71958	1.36748	0.660674	1.60964		1.04576	0.783861	0.660674
-0.187423	0.223244	0.241192	-0.306288	2.02381		-0.119669	1.01201	0.865065	-0.286621	1.8025		-1.22648	-1.00434	2.77289	-1.4314	0.811449		-0.306288	-0.286621	-1.4314
-0.079009	1.20984	0.820521	-0.301203	1.1176		0.032766	0.411072	0.37191	-1.78428	2.60386		2.1997	2.74428	5.52922	1.70364	2.74676		-0.301203	-1.78428	1.70364
2.24716	1.72258	-3.16915	0.795946	3.93492		1.0579	0.907662	1.49291	0.56969	1.80277		5.09062	3.16556	4.7226	3.86827	4.01895		0.795946	0.56969	3.86827
0.468231	1.86275	1.05454	0.097398	1.45729		-0.345556	2.50852	1.53875	-0.523266	1.88135		0.144339	1.21757	1.61564	0.513478	1.49154		0.097398	-0.523266	0.513478
0.72626	1.8302	0.969307	0.599117	2.10239		0.191993	1.25906	1.78115	0.328328	2.66081		0.572172	0.647348	1.4925	0.306474	1.71993		0.599117	0.328328	0.306474
1.37724	2.55037	1.62797	1.58513	3.94018		-0.842914	1.46268	2.05069	-0.152863	1.97566		0.815153	-0.759451	1.31635	-0.71716	-2.64662		1.58513	-0.152863	-0.71716
0.887103	1.90941	1.42636	0.189319	2.01074		0.887771	-0.45944	-0.633434	-0.150291	1.72277		-0.240914	0.747247	2.93166	0.415303	2.30454		0.189319	-0.150291	0.415303
0.340914	2.05313	1.18465	0.348227	2.19709		0.660019	1.32238	1.36843	0.075284	2.20749		0.11088	0.733007	0.521893	-0.749874	2.01331		0.348227	0.075284	-0.749874
0.679972	1.87881	1.26076	0.64916	2.01295		0.014645	0.661504	0.559582	0.086732	2.10616		0.007272	0.739303	0.934159	-0.115241	1.40071		0.64916	0.086732	-0.115241
-1.17223	1.83782	3.36115	0.279333	0.974102		-0.448514	-0.994431	3.60483	-1.8065	2.33587		0.782502	1.21172	1.35716	0.780696	1.35485		0.279333	-1.8065	0.780696
0.530045	1.68114	0.815363	0.695605	1.92307		0.66111	1.89631	1.68618	0.293122	2.61782		0.285876	1.05585	2.28212	0.164629	2.56241		0.695605	0.293122	0.164629
0.65277	1.90794	1.10409	0.857635	2.16668		0.292709	1.96315	0.74701	0.599516	1.66521		-0.194025	1.03336	0.930572	-0.816456	1.77919		0.857635	0.599516	-0.816456
0.457115	1.60231	1.6698	0.337288	1.57629		0.298336	-0.862366	2.99672	-2.37007	1.2851		-0.195779	1.72503	2.62045	1.54742	2.83795		0.337288	-2.37007	1.54742
0.775482	1.78545	0.499607	0.57275	1.72667		1.28858	1.51076	2.1102	0.345852	1.6907		0.609971	1.99713	2.85058	-0.699863	2.24086		0.57275	0.345852	-0.699863
0.667166	1.72418	1.17333	0.638627	1.99244		-1.48326	1.42998	1.87024	0.015887	1.75529		0.676035	-0.392141	2.85459	0.028021	1.70346		0.638627	0.015887	0.028021
0.378311	1.68544	1.14967	0.32024	1.48128		1.49324	1.52956	1.97701	0.219714	2.84326		0.627199	1.74506	1.38258	0.325988	2.42273		0.32024	0.219714	0.325988
0.546929	1.79708	1.03599	0.892537	2.10936		0.803459	1.74643	1.4933	0.876539	2.54622		1.31684	1.7754	1.78792	0.647077	2.26328		0.892537	0.876539	0.647077
0.229389	1.77746	0.929369	0.392587	1.64444		1.12587	2.3569	1.67128	0.034839	3.17		0.191826	0.169409	1.9293	-0.860739	1.41906		0.392587	0.034839	-0.860739
0.500707	2.38607	1.91655	1.06141	2.53809		0.360001	1.70785	1.76833	0.392398	2.37289		0.704723	1.09194	2.25091	0.693017	3.82911		1.06141	0.392398	0.693017
0.553972	1.74879	1.03835	0.543359	1.84496		0.390231	1.82519	1.40329	0.643668	2.19218		0.468515	1.37229	1.15097	0.299729	1.95134		0.543359	0.643668	0.299729
0.786173	1.78269	1.2381	0.879945	2.11141		0.015598	0.105473	0.92825	-0.506301	1.52115		0.333038	1.43358	1.89647	0.104113	2.1859		0.879945	-0.506301	0.104113
0.837424	1.95273	2.08445	1.00368	2.61266		-0.104948	0.117324	1.61754	0.163768	1.15299		0.631381	0.316076	0.769363	0.523142	2.72535		1.00368	0.163768	0.523142
0.507355	1.84535	1.06631	0.585163	2.03869		-0.59037	-0.277031	-0.694238	0.256473	1.82608		0.916215	1.41728	1.28178	0.011152	1.73004		0.585163	0.256473	0.011152
0.594382	2.11214	1.76005	0.157795	1.34772		0.359678	1.52561	1.80127	-0.015314	2.54533		-0.558051	0.28816	1.20443	-0.381549	1.21866		0.157795	-0.015314	-0.381549
0.907981	1.99975	0.951391	0.650412	2.19523		0.078362	0.431333	2.26369	0.56524	1.69528		-1.3236	0.149849	0.157676	-0.446033	-0.00335		0.650412	0.56524	-0.446033
1.06468	2.35926	1.56301	0.962099	2.28522		0.058252	-0.20413	1.20731	0.57911	3.74417		-0.356305	-1.26857	1.00207	-1.00073	1.00793		0.962099	0.57911	-1.00073
0.749903	1.85832	1.07105	0.748457	2.01856		3.37419	2.82806	4.40045	3.2336	4.24822		-0.884898	0.136329	0.180521	-0.820361	1.50325		0.748457	3.2336	-0.820361
0.537905	2.1588	1.32998	0.662589	1.8637		0.51146	0.629303	1.49138	-0.930729	1.8594		0.230923	1.33033	0.78392	0.47273	2.34756		0.662589	-0.930729	0.47273
0.594382	2.11214	1.76005	0.157795	1.34772		-0.327923	0.124511	0.255984	-1.25706	1.45812		0.618197	1.85994	1.32983	0.856901	2.18024		0.157795	-1.25706	0.856901
-2.05955	0.716859	0.893251	-1.76521	0.544076		0.081435	1.45756	-0.10287	-0.506572	2.0011		0.500993	1.64859	1.12833	-0.036473	1.89825		-1.76521	-0.506572	-0.036473
0.544698	1.93374	1.41504	0.685029	2.20075		0.152737	1.19557	1.23384	-0.078454	1.92056		0.772011	1.58665	1.44748	0.557456	3.0917		0.685029	-0.078454	0.557456
0.018508	1.44457	0.212973	1.03234	2.08605		0.767119	0.086792	1.38638	-1.49098	1.85492		-0.467583	0.280455	0.696933	0.808584	1.95337		1.03234	-1.49098	0.808584
1.12833	2.39847	1.32275	0.704404	1.89812		-0.410423	-0.188968	0.290332	-0.369752	-0.812923		1.85539	3.39638	3.15913	1.05918	3.28235		0.704404	-0.369752	1.05918
1.73552	1.70583	1.73889	1.55014	2.98257		1.7151	1.95782	0.555565	-0.521981	2.41023		-0.116314	0.790555	-0.24156	0.468255	2.42605		1.55014	-0.521981	0.468255
0.74796	1.74417	1.15255	0.553468	1.65938		0.298685	0.402532	2.07762	-0.242072	2.52631		-0.102802	1.87668	1.07334	-0.212201	2.07823		0.553468	-0.242072	-0.212201
-1.16439	1.25335	1.30282	-1.83906	-0.368457		0.713717	1.33697	1.1116	0.564903	3.31273		1.10011	0.403266	-1.63217	-1.76847	1.2256		-1.83906	0.564903	-1.76847
0.522653	2.06198	1.28445	0.670291	2.02265		0.33262	1.14905	1.75599	1.80961	2.02213		-0.836873	0.562521	0.650849	-0.529652	1.46267		0.670291	1.80961	-0.529652
0.660827	1.91578	1.14874	0.697663	2.11743		0.61048	1.64439	1.03538	1.0318	3.07716		0.532436	0.131025	0.776157	-1.78023	0.07395		0.697663	1.0318	-1.78023
0.330191	1.94233	1.01247	0.576818	2.03156		0.777062	1.54681	1.69375	-0.308117	3.24169		0.616878	1.52329	1.77829	0.220533	1.81309		0.576818	-0.308117	0.220533
0.529722	1.88819	0.849818	0.798294	1.56851		-0.802835	1.89516	4.46165	1.03668	3.10393		-0.010452	1.59201	2.87299	0.715545	3.25245		0.798294	1.03668	0.715545
0.491528	1.8798	1.33487	0.77192	1.99675		1.96131	1.65443	0.838663	1.11918	4.05394		-1.94763	0.622329	3.52004	0.199865	3.11824		0.77192	1.11918	0.199865
-0.508181	0.697485	0.947665	0.628493	0.071853		0.504909	1.64753	1.50714	0.235622	2.18446		0.497751	1.61769	0.79773	0.407575	2.20608		0.628493	0.235622	0.407575
-0.148702	1.57868	0.615542	-0.094396	4.07203		-0.106218	1.01338	2.31656	1.41316	1.82796		0.884406	1.02632	-1.01251	-1.35128	2.6691		-0.094396	1.41316	-1.35128
1.1887	3.1956	2.8138	-0.235784	3.64897		0.51564	1.50516	2.27675	0.525046	2.7828		1.58561	-1.87924	0.356334	0.792096	3.62983		-0.235784	0.525046	0.792096
0.680833	1.78888	1.00803	0.546065	1.99596		0.530559	1.62661	2.92952	0.429319	4.37924		0.278328	1.45388	1.61175	0.491512	1.9264		0.546065	0.429319	0.491512
0.816235	0.95064	-0.042483	0.485963	3.95637		-0.066977	0.806075	0.894351	0.086877	2.09179		-0.545415	-0.410265	-2.10012	-2.2691	0.130156		0.485963	0.086877	-2.2691
0.555489	1.45979	1.17077	0.002807	1.69489		1.24964	1.73062	0.73044	-0.056548	2.59648		0.549278	1.49747	2.23272	0.084441	2.4748		0.002807	-0.056548	0.084441
0.598729	1.80289	1.10321	0.59866	2.01493		0.387159	0.72546	1.06841	-6.78567	0.425714		0.604815	1.14356	1.32972	0.197478	2.14878		0.59866	-6.78567	0.197478
0.535712	0.894988	0.3995	-0.271625	1.97666		0.041568	1.55072	1.49419	0.155449	2.33082		-0.432119	-0.174577	0.529074	-0.696179	1.317		-0.271625	0.155449	-0.696179
0.633798	1.76739	1.07636	0.930076	2.04731		0.463957	1.04777	1.90252	-0.353488	1.94524		1.57336	1.67972	3.18301	1.65395	3.8856		0.930076	-0.353488	1.65395
0.807652	1.50208	1.78366	-0.423911	2.0481		0.947399	2.09976	1.59475	0.566954	3.12275		0.309514	0.729426	0.64538	-0.483222	1.60878		-0.423911	0.566954	-0.483222
-0.013468	1.01747	1.761	0.194412	1.19066		0.423464	1.53984	0.931891	0.370839	1.91193		0.305662	1.60944	1.61594	0.479853	2.18372		0.194412	0.370839	0.479853
0.40566	1.77055	2.25383	0.651873	2.61421		0.718028	-1.43417	0.412603	0.592065	1.93978		0.655336	1.89944	1.22094	1.25875	2.23619		0.651873	0.592065	1.25875
0.658778	1.74337	0.896817	0.562708	2.05983		0.850349	1.7998	1.9669	0.309077	2.98011		0.203809	1.6496	0.350207	0.296878	2.2158		0.562708	0.309077	0.296878
0.681437	1.79072	0.97648	0.596092	1.99464		0.751645	1.27003	0.677889	0.435004	1.93414		0.729979	1.55796	1.25852	-0.107836	2.03489		0.596092	0.435004	-0.107836
0.591314	1.89712	1.20109	0.833242	1.91778		-0.110308	0.423357	1.36601	-0.770852	2.27075		0.384454	1.05338	1.56088	-0.216114	2.19668		0.833242	-0.770852	-0.216114
0.929265	2.4596	0.887307	0.999187	2.32426		0.335419	1.41892	1.51676	-0.020552	2.25355		0.720774	1.76566	1.54891	0.444028	2.22556		0.999187	-0.020552	0.444028
0.268407	2.43899	2.33501	0.914547	3.47461		0.262936	1.72281	1.94994	0.541752	2.59247		1.13552	1.75066	1.95483	0.239686	2.73371		0.914547	0.541752	0.239686
0.542926	1.84251	1.04412	0.688724	1.9544		0.151082	1.61473	1.71451	0.111001	2.51227		0.657536	2.00308	0.782079	0.095306	2.52675		0.688724	0.111001	0.095306
2.45862	1.34264	2.29147	0.542934	1.66829		0.428638	1.43622	1.38601	0.154817	2.17394		0.320923	0.32388	0.863373	-0.841172	2.20071		0.542934	0.154817	-0.841172
0.355359	2.06017	1.1128	0.463375	1.54578		0.223444	0.947801	1.32513	0.320378	1.86547		0.356512	0.907981	0.744354	0.405497	1.5482		0.463375	0.320378	0.405497
0.553031	1.88921	1.0784	0.701505	1.95693		0.023996	0.863273	0.752062	-0.717357	2.25937		0.678331	0.926131	1.51857	0.107433	2.40583		0.701505	-0.717357	0.107433
0.500292	1.07248	-0.025036	-0.618041	1.9101		0.430267	1.67955	1.70714	-0.549878	2.05656		0.581944	1.03493	1.32175	0.040143	1.96026		-0.618041	-0.549878	0.040143
0.263079	1.53212	1.48935	0.111703	0.257265		-0.251861	0.846588	0.936659	-0.277599	2.02967		1.34087	2.55325	1.92087	0.359558	4.25099		0.111703	-0.277599	0.359558
0.26659	0.512494	1.86476	-1.2976	1.52149		1.74813	1.69638	4.91441	0.95076	3.50847		0.072556	1.30338	1.62181	0.381449	2.09476		-1.2976	0.95076	0.381449
1.78482	0.934762	-0.414243	-0.922714	2.73237		1.17641	2.11271	1.16199	1.05843	1.99499		2.27571	2.25724	4.03427	0.692717	4.16592		-0.922714	1.05843	0.692717
0.634023	1.9828	1.30609	-0.044335	1.686		0.099686	0.719038	0.983958	-0.459366	1.70772		-0.056451	0.949519	2.3368	-0.672569	1.03205		-0.044335	-0.459366	-0.672569
0.440656	1.83979	1.04946	0.504311	2.06517		0.18232	1.23883	1.41209	0.093756	1.55097		0.088294	1.0918	1.75446	0.279554	2.14777		0.504311	0.093756	0.279554
1.39579	2.48522	2.21741	1.12503	2.85802		2.09996	1.81327	0.173051	0.383421	0.967938		-0.071649	0.116546	1.7896	-0.796534	2.37818		1.12503	0.383421	-0.796534
0.470071	2.13846	0.895501	0.880985	1.68173		-0.06072	0.873825	0.386948	-0.34318	1.90468		0.46612	1.11296	1.80737	0.333857	2.47465		0.880985	-0.34318	0.333857
-0.207964	1.78335	1.73073	0.687214	2.57025		1.29903	0.790917	2.70704	0.917442	2.11368		0.677744	1.3294	0.531768	0.614899	2.30024		0.687214	0.917442	0.614899
0.514814	1.72439	0.76996	0.365628	1.91857		0.042626	0.078789	2.42084	0.652392	2.73054		-1.01048	-0.208846	0.224321	-4.4349	0.256678		0.365628	0.652392	-4.4349
0.500209	1.62739	0.984021	0.611773	2.14755		0.666947	2.36029	1.60587	0.587312	2.80501		0.139465	0.586837	1.32129	-0.472325	1.29013		0.611773	0.587312	-0.472325
0.556242	1.90443	1.22445	0.897509	2.21186		0.419706	1.3053	0.948522	0.312985	2.44807		-0.360378	0.755521	-0.015594	-0.658635	1.33817		0.897509	0.312985	-0.658635
0.588381	1.91858	1.25017	0.702642	2.03812		-0.307318	1.36607	0.411396	-0.233692	2.47168		1.28265	2.22585	2.37748	1.34521	3.28188		0.702642	-0.233692	1.34521
0.646231	1.9183	1.30476	0.749194	2.13403		0.569387	1.69672	1.22338	-1.10695	2.60327		-0.057511	0.98173	0.103303	-0.491793	2.85489		0.749194	-1.10695	-0.491793
0.63143	1.50126	1.79481	0.7407	1.3554		0.413358	1.27564	1.5338	0.404196	1.75998		0.007233	1.59319	1.23829	-0.430119	2.16314		0.7407	0.404196	-0.430119
0.591967	1.9513	1.10021	0.801114	2.28673		0.654344	1.85862	1.11945	0.187893	2.00985		2.35459	0.479416	2.53188	0.857259	2.61871		0.801114	0.187893	0.857259
0.737561	2.00572	0.922023	0.802001	2.11464		0.461628	1.21152	1.82323	0.238065	2.37792		0.856139	2.49266	2.3447	0.311829	3.05006		0.802001	0.238065	0.311829
0.33172	2.16958	1.23803	0.855457	2.27786		0.510731	0.927073	0.582095	0.058249	1.77209		0.935456	1.22191	1.24318	0.329795	2.69595		0.855457	0.058249	0.329795
0.63143	1.50126	1.79481	0.7407	1.3554		0.551951	1.18206	0.979296	-0.227611	2.07066		-0.649815	-0.024639	-0.526174	0.807709	-2.35002		0.7407	-0.227611	0.807709
0.52899	1.80684	1.1009	0.666359	2.23076		0.841838	1.16092	1.6287	1.21986	4.05821		0.335071	1.19004	1.98535	0.818244	2.015		0.666359	1.21986	0.818244
0.285666	1.72017	0.586065	0.377407	1.61761		2.22173	1.42825	-2.5009	-0.288993	0.688442		0.622849	1.46295	1.41505	-0.107305	2.01485		0.377407	-0.288993	-0.107305
0.525451	1.92254	1.10995	0.675797	1.88838		0.264265	0.954858	0.701921	-0.567915	2.02381		0.442398	1.52212	1.2593	0.468842	2.1503		0.675797	-0.567915	0.468842
0.544127	1.74391	1.40508	0.330671	1.50506		-0.34431	-1.08314	-0.350241	-1.67977	-0.163251		0.88148	0.120226	1.02218	-0.558166	1.62848		0.330671	-1.67977	-0.558166
1.14784	1.88268	1.32845	0.539516	2.08118		0.610002	-0.439997	1.17433	0.268637	2.6456		0.986049	2.10685	1.50042	0.660411	3.13113		0.539516	0.268637	0.660411
-0.54836	-0.259758	1.31696	-0.500562	-2.43963		0.264265	0.954858	0.701921	-0.567915	2.02381		0.881131	2.36456	1.1155	0.296645	2.65327		-0.500562	-0.567915	0.296645
2.27741	2.66283	3.78899	1.78347	1.22867		0.197993	1.14216	1.21982	0.167686	2.06883		1.29112	1.76974	3.36209	0.78139	1.65455		1.78347	0.167686	0.78139
0.63143	1.50126	1.79481	0.7407	1.3554		0.264265	0.954858	0.701921	-0.567915	2.02381		-1.29165	0.0849	1.97958	-0.31055	1.47979		0.7407	-0.567915	-0.31055
-1.5757	1.00933	2.23092	-0.07742	1.50476		0.264265	0.954858	0.701921	-0.567915	2.02381		-2.09624	1.38717	2.57383	-1.97364	1.74479		-0.07742	-0.567915	-1.97364
0.708973	1.89935	1.19381	0.764432	2.01384		0.531161	1.41193	1.53255	-0.092378	2.18189		0.561364	0.734317	3.05741	0.057668	2.57638		0.764432	-0.092378	0.057668
1.30976	1.85987	1.59782	0.879207	2.1748		0.283905	1.01275	1.11652	-0.005667	2.02339		1.83207	-0.783029	-1.01435	-3.14419	3.57501		0.879207	-0.005667	-3.14419
0.549684	1.98741	1.31209	0.708561	2.21351		0.251476	0.995574	0.534855	-0.43405	2.14892		0.432933	0.98649	1.50004	-0.280119	2.43544		0.708561	-0.43405	-0.280119
0.032446	1.9812	1.64865	0.55834	1.10502		0.888046	1.858	1.50388	0.917588	2.35658		-0.126268	2.00324	-0.190392	-1.06668	1.34216		0.55834	0.917588	-1.06668
-1.02031	2.74989	-0.303613	1.68389	2.02385		0.290617	1.56516	1.66891	0.443308	2.41695		0.378857	1.66126	1.54958	0.848583	1.64972		1.68389	0.443308	0.848583
-0.026887	1.95864	0.655876	1.18188	2.87444		0.251476	0.995574	0.534855	-0.43405	2.14892		-0.072265	0.134436	0.685733	-0.243095	-0.187214		1.18188	-0.43405	-0.243095
0.032446	1.9812	1.64865	0.55834	1.10502		0.507409	1.61946	0.964239	0.238307	1.59251		-0.880078	0.210431	0.33523	-0.180347	1.89341		0.55834	0.238307	-0.180347
0.636271	1.9458	0.850595	0.602188	1.92545		0.481648	0.362502	1.33121	-0.689766	1.8436		0.297615	0.047647	1.37621	0.174132	1.96717		0.602188	-0.689766	0.174132
0.347389	1.85735	0.997387	0.519098	1.8184		0.251476	0.995574	0.534855	-0.43405	2.14892		0.369712	1.46703	0.393576	0.435049	2.4937		0.519098	-0.43405	0.435049
0.032446	1.9812	1.64865	0.55834	1.10502		0.234984	1.80266	1.30201	-0.531176	2.476		0.020082	0.236924	0.508058	0.016361	1.91155		0.55834	-0.531176	0.016361
0.782169	2.03228	0.905791	0.816725	1.90168		0.551784	1.63841	1.07869	0.713023	2.23236		-0.016885	1.20611	2.89871	0.503218	3.63669		0.816725	0.713023	0.503218
0.687303	2.19901	1.57251	0.981187	1.98121		0.283925	1.02304	0.307305	-0.467853	2.17623		0.102125	0.760762	0.597146	0.839884	2.72144		0.981187	-0.467853	0.839884
0.247844	1.8373	1.37658	0.066514	2.1034		0.019609	1.79855	0.99269	0.21324	2.30688		0.6343	1.06264	1.01954	0.760856	2.62263		0.066514	0.21324	0.760856
0.334221	1.8801	2.01436	1.15292	2.04407		-0.001246	0.439203	2.0271	-0.011151	2.61114		0.726997	1.89717	2.14771	0.564277	2.78918		1.15292	-0.011151	0.564277
0.032446	1.9812	1.64865	0.55834	1.10502		0.87622	1.75647	1.08572	0.941216	2.14545		0.401736	1.0984	0.99752	-0.283629	2.2677		0.55834	0.941216	-0.283629
-0.390716	1.58737	1.50713	0.098076	2.82454		0.36515	0.414585	-0.385079	0.27079	1.5955		-0.710899	0.160063	0.507062	0.993387	2.87214		0.098076	0.27079	0.993387
0.459016	1.75467	0.960889	0.391584	1.80875		0.542693	0.326927	1.77701	-0.409751	1.99548		0.349635	1.44519	1.61126	-0.117202	2.76538		0.391584	-0.409751	-0.117202
0.643487	2.39108	1.35248	0.908514	3.18665		-0.112209	1.55679	1.86815	-0.195448	1.73456		-0.07087	-0.436547	0.180896	-1.40023	2.45428		0.908514	-0.195448	-1.40023
0.620669	1.30567	0.810695	0.701235	1.41872		1.01321	2.28015	2.91217	1.21405	2.57332		0.253639	1.55343	1.38711	0.508368	1.95683		0.701235	1.21405	0.508368
0.110403	1.59312	1.90392	0.13332	0.258227		0.525747	1.46155	1.17235	0.472398	3.07523		0.640468	1.34536	2.383	-0.460663	-0.428003		0.13332	0.472398	-0.460663
0.459016	1.75467	0.960889	0.391584	1.80875		-0.31747	0.831161	2.04466	0.32276	2.39468		0.282312	0.551431	1.79642	0.175618	2.08887		0.391584	0.32276	0.175618
0.551208	1.70096	0.969551	0.668011	1.66343		0.745592	0.654058	-0.815727	-0.55193	2.53677		2.85086	0.06367	2.42856	0.831808	2.73967		0.668011	-0.55193	0.831808
0.695122	1.84782	1.19678	0.726313	1.97359		0.021586	-0.332502	-1.10061	-0.615186	4.0034		0.575947	1.58933	1.37947	0.0789	1.78039		0.726313	-0.615186	0.0789
0.244533	1.65235	0.936932	0.346319	1.78978		1.16284	2.21585	1.23212	0.93508	3.78373		3.02114	4.47741	4.95399	3.4617	4.87236		0.346319	0.93508	3.4617
-0.176804	0.21871	0.646677	-0.379122	0.395086		0.842738	0.480885	1.29648	-1.6838	1.95338		-1.58819	-1.25635	-0.237937	-1.19014	-0.121127		-0.379122	-1.6838	-1.19014
0.244533	1.65235	0.936932	0.346319	1.78978		0.542771	1.78385	2.3632	0.093379	2.23144		2.13482	0.184285	-0.64912	-0.137464	0.171919		0.346319	0.093379	-0.137464
0.796897	2.02345	0.993531	0.957805	1.2823		-0.192061	0.419633	-0.369827	0.257793	0.604842		1.41413	1.74499	3.51706	0.337976	1.35163		0.957805	0.257793	0.337976
0.400144	2.02511	1.2375	0.738893	2.0094		0.552872	1.13273	1.09793	0.602742	2.56781		-0.928106	-2.97309	1.12125	-0.997801	1.05928		0.738893	0.602742	-0.997801
1.73152	2.68359	2.16458	1.24946	3.89595		-0.14843	0.949304	1.30187	0.005157	1.27958		0.771877	-0.284028	-0.208829	-0.169247	2.51884		1.24946	0.005157	-0.169247
0.757649	2.29529	0.975834	0.369442	2.59345		0.523771	1.21909	1.21529	0.043114	2.6216		-0.062534	0.151871	1.15336	-0.703167	2.07763		0.369442	0.043114	-0.703167
0.210196	0.338572	1.65697	-0.819478	5.04397		0.331211	1.07717	1.26524	0.052976	2.11788		0.941741	1.6251	1.8176	0.600115	2.32203		-0.819478	0.052976	0.600115
0.154558	1.56197	0.823831	0.179121	1.75001		-0.294953	0.191801	1.25355	-0.377562	1.03449		0.223185	0.468836	-0.612967	-0.744616	0.598919		0.179121	-0.377562	-0.744616
0.703863	1.97881	1.52258	0.824663	2.00256		0.284797	0.31363	0.890576	-1.04959	0.667558		1.47747	1.08785	2.64097	1.05658	2.33978		0.824663	-1.04959	1.05658
0.643539	1.88549	1.07255	0.769279	1.91453		0.65997	1.47259	1.50208	0.439875	2.37671		0.689756	1.25086	0.382947	0.577181	3.35741		0.769279	0.439875	0.577181
0.621765	1.8599	1.10879	0.74688	2.10555		1.06492	0.829002	1.19776	0.648178	2.01528		-0.9881	0.653863	0.940525	-3.47573	-3.47573		0.74688	0.648178	-3.47573
0.620066	2.00853	1.33789	0.767033	2.33089		-0.023616	0.820284	0.819322	-0.083638	2.00197		-0.015598	0.846671	0.951263	0.058481	2.00059		0.767033	-0.083638	0.058481
0.526322	1.9369	1.30798	0.629969	1.73428		0.412088	0.26667	1.95945	0.069295	1.89773		0.237268	0.925348	2.98944	-1.07771	2.87442		0.629969	0.069295	-1.07771
0.586453	1.88278	1.35151	0.498048	1.79688		2.16812	0.856513	2.95397	1.44586	2.86778		0.612043	1.65061	1.57413	0.476021	2.38385		0.498048	1.44586	0.476021
0.669758	1.96065	1.44155	0.774223	1.9461		0.658052	1.47581	1.43904	0.463936	2.36019		-0.49879	-0.374748	0.508898	-0.896749	0.228717		0.774223	0.463936	-0.896749
0.266897	1.96373	1.10795	0.143349	1.79695		-0.233714	-0.00732	0.270868	-0.211479	1.55292		-0.520267	-0.134084	0.817324	-0.323053	1.03093		0.143349	-0.211479	-0.323053
0.456387	1.82295	0.954296	-0.013425	1.64269		-0.674914	1.18575	2.0574	0.22727	2.33924		-1.95521	-7.52545	-1.77795	-2.06937	-1.49644		-0.013425	0.22727	-2.06937
0.752774	1.87868	0.902859	0.414721	1.83831		0.021627	1.43442	1.1883	-0.949905	2.22738		0.618829	1.7092	1.57085	0.553794	2.13487		0.414721	-0.949905	0.553794
0.494447	2.04545	1.07902	0.386812	2.24698		0.65286	1.53555	1.9074	1.06916	1.81379		-0.101408	1.41921	1.19796	-0.728369	2.1828		0.386812	1.06916	-0.728369
0.475309	1.7249	1.08344	0.606559	2.0178		0.308108	1.61135	1.87304	0.571107	2.7184		0.381073	1.50314	1.31244	0.246035	2.53861		0.606559	0.571107	0.246035
-0.477178	1.31763	-0.148955	-2.93472	2.00971		0.302839	1.73809	1.60902	1.15024	2.68504		0.658692	1.96399	1.22243	0.663937	2.00661		-2.93472	1.15024	0.663937
0.656606	1.87307	1.12427	0.737431	2.03545		0.172139	1.28837	1.0771	0.244757	2.34138		0.780941	0.971425	0.778475	0.10275	2.60699		0.737431	0.244757	0.10275
0.718338	2.01576	1.44723	0.751383	2.1988		1.31833	1.66	1.69786	0.024756	3.06879		0.729367	0.401785	-1.00926	0.099013	1.42228		0.751383	0.024756	0.099013
0.511535	2.18559	1.65	0.96436	2.47589		-0.109699	1.49752	3.05159	-0.288807	2.50435		2.53067	1.98856	1.6694	0.747189	2.40572		0.96436	-0.288807	0.747189
0.738817	1.60233	1.11747	0.341553	1.85179		-0.626773	-1.51365	0.075724	-0.395112	-0.313355		0.151219	1.38507	0.694677	-0.38175	2.67222		0.341553	-0.395112	-0.38175
0.680472	2.03628	1.6997	0.975162	2.37963		0.378267	1.34897	3.48871	-2.27381	2.00925		1.02231	2.27032	2.01645	0.692027	2.57659		0.975162	-2.27381	0.692027
0.662534	1.83825	1.57769	0.71314	1.85144		0.35067	1.30517	1.21338	0.206004	1.94807		0.258958	1.15597	1.10837	0.500313	2.67319		0.71314	0.206004	0.500313
0.788419	2.02595	0.854864	0.702296	2.00088		1.2765	2.31598	3.16316	1.89248	2.94589		1.24927	1.65367	1.06885	0.102193	2.83504		0.702296	1.89248	0.102193
-0.238191	1.62295	1.14997	0.3305	2.11078		0.070153	1.1725	1.00605	-0.147677	1.80709		1.38004	2.0793	3.04813	1.54062	1.63973		0.3305	-0.147677	1.54062
2.19207	3.02857	1.5358	2.33043	4.17412		-0.948178	0.476868	-1.42091	-0.666181	-0.026076		1.10924	1.73802	2.58752	0.327468	2.65971		2.33043	-0.666181	0.327468
0.971299	2.02976	1.25999	0.615666	2.18521		0.216359	0.1313	0.973081	-1.50415	-0.00115		0.167322	0.727568	1.01506	0.165932	2.19756		0.615666	-1.50415	0.165932
0.496387	1.24586	1.07208	0.365146	1.91082		0.442002	1.74211	-0.207479	-0.476091	1.25978		-1.51581	0.107911	1.41075	0.116342	1.73993		0.365146	-0.476091	0.116342
0.438242	1.43311	0.834891	0.623252	1.64826		1.70602	1.37619	1.96233	2.34507	1.73134		0.735064	2.2689	1.67342	1.4935	3.31928		0.623252	2.34507	1.4935
0.585724	1.77238	1.19918	0.690638	1.98628		0.867772	1.83797	0.857476	1.81601	4.98381		0.413016	1.42597	2.7673	-0.224114	2.55196		0.690638	1.81601	-0.224114
0.459631	1.51987	-0.753446	0.170974	3.48871		0.548633	1.55305	0.81414	0.906808	2.23914		0.443725	1.76567	1.0091	0.652519	2.49564		0.170974	0.906808	0.652519
0.006411	0.068717	0.951862	-0.096111	2.33844		0.11632	1.55296	0.830046	0.550615	1.57533		0.514129	1.01871	0.880836	-1.21325	1.38529		-0.096111	0.550615	-1.21325
0.545182	1.98901	1.23152	0.304253	2.01284		0.263569	1.88442	0.627812	0.619398	-0.075815		-0.391335	0.230385	0.493645	1.04893	1.36896		0.304253	0.619398	1.04893
0.378402	1.60397	1.1518	0.376115	1.70019		0.720139	2.41657	1.76306	1.27862	3.40279		4.35318	3.24545	4.97875	2.68199	3.35052		0.376115	1.27862	2.68199
0.717851	1.57731	1.69111	0.635738	2.34151		0.257456	0.520732	1.22953	-1.20106	0.965922		0.619091	1.381	2.44911	-0.721354	2.35604		0.635738	-1.20106	-0.721354
0.463463	1.55454	0.534283	-0.064013	1.63089		0.439929	1.05358	1.33323	-0.057358	1.56722		0.68285	1.51157	1.5372	-0.234459	2.32889		-0.064013	-0.057358	-0.234459
0.924132	2.35933	1.61233	0.643738	2.12743		1.24637	1.73132	1.87568	-0.337875	2.76274		2.20825	2.60545	3.68644	2.24185	4.82311		0.643738	-0.337875	2.24185
0.567149	1.08232	1.09879	0.940236	1.88043		-1.28129	0.282235	0.778648	-0.296895	1.59049		0.974733	0.36736	1.19091	-0.017189	1.84211		0.940236	-0.296895	-0.017189
0.924132	2.35933	1.61233	0.643738	2.12743		0.104286	-0.493303	-1.20564	-0.281651	1.44266		-0.414147	0.412177	-4.22904	-2.114	1.93855		0.643738	-0.281651	-2.114
-0.278592	1.40479	-1.65793	0.624307	2.39801		-0.39956	0.564541	-1.16758	-1.46869	0.763888		0.62526	-0.482808	2.12481	0.026388	2.18506		0.624307	-1.46869	0.026388
0.456071	1.67149	0.832908	0.489586	1.66026		0.028608	0.002291	1.75788	-1.34751	0.405696		-0.869003	0.384385	1.24308	-0.057935	1.71234		0.489586	-1.34751	-0.057935
0.528058	1.95352	1.20274	0.65774	2.04606		-0.216209	1.32771	1.33841	-0.573997	1.49441		0.211398	-0.743981	0.485322	-0.034849	3.06446		0.65774	-0.573997	-0.034849
0.60505	1.8081	1.07038	0.791492	1.82419		-1.95288	0.812119	1.87753	-0.12685	4.29048		-0.063689	1.23717	0.571614	-0.261416	2.41134		0.791492	-0.12685	-0.261416
0.959837	3.53465	2.2821	2.08599	1.99448		0.643124	1.27926	1.57875	0.095662	2.70986		0.95648	1.32367	2.231	-0.16622	1.88748		2.08599	0.095662	-0.16622
-0.094176	0.630091	0.517238	-0.275725	0.226363		0.390749	1.45279	2.04297	0.323205	3.31379		-0.293255	1.42268	1.27731	0.12991	-0.743896		-0.275725	0.323205	0.12991
1.85244	-0.328058	4.52803	0.078793	3.23616		0.440517	1.60721	1.27209	0.580238	2.03859		0.508278	1.60898	1.16755	0.663745	1.70384		0.078793	0.580238	0.663745
0.447962	1.96024	1.07359	0.602511	1.72351		0.542781	2.21979	1.56529	0.992031	2.51734		-1.19119	0.78865	0.117	-1.04779	1.53665		0.602511	0.992031	-1.04779
0.61146	1.6671	1.14572	0.577379	1.81217		0.083758	-0.063242	1.10359	-0.333179	3.36521		-0.046117	1.14751	1.49519	0.104092	2.13069		0.577379	-0.333179	0.104092
1.18213	3.0099	2.04986	1.61333	3.16325		1.02684	0.849516	2.34587	-0.024812	2.86974		0.074315	0.583913	0.748552	-0.812541	1.12368		1.61333	-0.024812	-0.812541
0.805862	2.04195	1.44121	0.718362	1.24467		0.218948	0.910265	0.953948	-0.113022	2.21183		0.879913	1.70748	3.21853	-0.175623	-0.383137		0.718362	-0.113022	-0.175623
0.684729	1.79275	1.03706	0.658216	2.06898		0.522838	0.4991	1.3007	0.76255	3.17638		0.151335	1.39368	1.17779	-0.15832	2.47092		0.658216	0.76255	-0.15832
0.48397	1.56619	0.918013	0.609719	1.81331		-1.55096	-1.92942	0.670032	-2.23055	-0.798277		0.633947	0.67497	0.013525	-0.59242	2.11694		0.609719	-2.23055	-0.59242
0.563358	1.73642	0.672297	0.902606	1.93734		0.761086	0.520413	1.46192	-0.259674	1.48453		0.065912	1.75478	2.01436	-0.521103	2.60381		0.902606	-0.259674	-0.521103
0.193875	1.50785	0.548849	0.442329	1.29333		0.233607	2.32173	1.88206	1.02941	2.80959		2.51042	1.68708	-0.700407	-5.02337	3.7168		0.442329	1.02941	-5.02337
0.684729	1.79275	1.03706	0.658216	2.06898		0.794324	1.88049	1.04969	-0.007625	2.16788		0.450071	1.52015	1.12353	0.253502	2.55762		0.658216	-0.007625	0.253502
0.633412	1.93355	1.16147	0.743674	2.10589		0.466841	0.173969	1.45967	-0.858461	2.18465		0.052678	1.73115	2.90663	-0.452834	2.86176		0.743674	-0.858461	-0.452834
0.347311	2.0186	1.17854	0.245522	1.95458		0.20167	1.05715	1.44807	0.012674	1.81474		0.631535	-0.302088	0.469051	-0.53874	0.573685		0.245522	0.012674	-0.53874
0.583357	1.86332	1.12631	0.703767	2.08978		0.291732	2.67125	2.44682	0.810146	4.25234		0.470105	1.7759	2.49996	1.22027	-0.69993		0.703767	0.810146	1.22027
0.575725	1.90393	1.10711	0.586279	1.96745		0.22479	1.9987	-0.044374	-1.34348	2.68772		0.824438	1.6785	1.2828	0.643717	2.31838		0.586279	-1.34348	0.643717
0.724206	2.06993	1.29396	0.172517	1.92233		0.91467	1.41353	3.20516	0.004471	2.83033		1.18526	0.297529	2.23683	0.107693	1.94457		0.172517	0.004471	0.107693
0.159453	2.19019	-0.663502	0.327529	2.47417		1.22104	1.72631	1.37755	-0.025669	1.99479		0.464792	1.40313	0.719923	0.505459	1.24043		0.327529	-0.025669	0.505459
0.345304	1.95653	1.07739	0.324586	2.08569		0.522828	1.56883	1.71779	0.479128	2.41117		-1.524	1.19284	0.059883	0.173371	2.67775		0.324586	0.479128	0.173371
0.676304	1.72026	1.06707	0.637428	1.85195		0.683866	0.843209	2.93195	0.431836	3.43644		-1.24282	1.50758	-3.0855	-2.84012	-4.27491		0.637428	0.431836	-2.84012
0.164308	1.78867	0.341008	0.368511	2.26799		-0.689414	1.79573	2.44464	0.34308	2.54408		-2.1463	-1.60606	-0.609128	-3.15805	-0.554314		0.368511	0.34308	-3.15805
0.496025	1.652	1.44952	0.454703	2.43213		0.026145	0.363141	1.09963	-1.34618	1.69897		0.333303	0.949045	1.7722	-0.141819	1.90422		0.454703	-1.34618	-0.141819
-0.058871	1.50045	0.911195	-0.056215	0.794344		0.265945	1.29502	0.92475	0.172029	2.58677		0.593498	1.58417	1.24065	0.235275	2.3535		-0.056215	0.172029	0.235275
0.525765	1.2899	0.75955	0.618899	2.08602		0.67352	1.10717	1.19409	0.500073	1.89451		0.288005	1.09049	1.61061	-0.557414	0.991762		0.618899	0.500073	-0.557414
0.860925	2.28141	1.33903	1.23189	1.85904		1.26443	1.74896	1.25439	0.611361	3.2093		0.11309	0.312855	1.40685	-0.669772	0.357155		1.23189	0.611361	-0.669772
0.557735	1.653	0.987158	0.675737	2.34025		0.302745	0.170332	0.931342	-0.55319	1.51279		0.216238	0.974976	2.68752	0.484377	2.04966		0.675737	-0.55319	0.484377
0.560916	1.9944	0.021584	0.690326	2.23394		-0.51042	-0.347954	1.04883	-2.75378	1.51618		0.604033	1.75462	1.89618	-0.689954	2.51186		0.690326	-2.75378	-0.689954
0.459019	2.14534	1.14522	0.484921	1.48667		0.665228	1.3972	2.15366	0.530413	2.58692		1.26573	1.36725	1.14747	0.439281	2.29869		0.484921	0.530413	0.439281
0.625505	1.96522	0.532578	0.401822	1.65337		0.958927	1.4185	1.8088	-0.195961	1.70328		-0.73955	0.853414	-0.0417	-2.28151	1.08201		0.401822	-0.195961	-2.28151
0.175781	1.68759	1.13007	0.142237	1.32706		-0.056104	1.49865	0.83078	-2.26712	0.763189		1.09845	1.19704	0.16403	0.407668	1.19605		0.142237	-2.26712	0.407668
0.599995	1.86755	1.27255	0.884288	2.53062		1.18931	-3.21513	2.99552	1.77302	3.64675		-0.031426	0.246639	1.17524	-1.92132	1.35694		0.884288	1.77302	-1.92132
0.534843	1.89634	0.990466	0.842455	2.08601		0.16537	1.31781	1.15871	0.138071	2.20243		1.41467	2.38622	2.47105	1.22644	2.63949		0.842455	0.138071	1.22644
0.847889	0.219198	1.41359	-2.39866	-1.99071		0.352861	1.88277	2.12276	0.662217	2.75315		1.89625	1.03665	2.3829	0.510564	1.5693		-2.39866	0.662217	0.510564
0.573046	1.45153	0.895178	0.631176	1.55516		0.758538	0.537859	1.02982	-0.148728	0.868252		0.453734	1.49629	1.02865	0.206658	2.31536		0.631176	-0.148728	0.206658
0.232338	1.71179	0.852579	0.116792	2.00709		0.124618	2.00189	1.54638	1.13384	2.26813		0.052421	0.996253	1.04581	-0.276019	1.98343		0.116792	1.13384	-0.276019
0.567126	1.68356	1.42234	0.628109	2.61492		0.44754	1.31473	2.42665	0.040859	2.33833		-0.36176	0.522405	1.45229	-0.28339	-1.88931		0.628109	0.040859	-0.28339
0.514894	1.72713	1.4509	0.659694	2.80319		0.845816	0.996979	1.41648	0.47836	2.58424		0.398554	1.97208	1.84433	0.478844	2.36022		0.659694	0.47836	0.478844
0.597767	1.67766	1.19807	0.592244	1.70353		1.12037	2.28574	4.30131	-1.12035	2.87152		3.99447	4.44761	-2.10703	1.84883	4.40465		0.592244	-1.12035	1.84883
0.395126	1.66167	1.2786	0.146245	1.42393		1.52663	0.749189	2.33805	-0.000227	2.79906		0.369915	2.01761	0.443478	0.662017	1.93958		0.146245	-0.000227	0.662017
0.51264	1.82739	0.617531	0.184234	1.59251		0.442859	1.21972	2.74415	-0.731638	3.22924		0.282655	1.34727	1.55148	0.291539	2.15028		0.184234	-0.731638	0.291539
0.363164	1.72009	1.20796	0.550243	1.60118		0.001893	1.49138	0.94882	-0.183086	2.82816		0.130672	0.641131	0.31434	-1.185	0.450791		0.550243	-0.183086	-1.185
0.473816	1.69047	1.72773	1.06932	3.87277		-0.009462	1.5848	0.664656	-0.305944	1.99182		0.40591	1.0198	1.11991	-0.066962	1.51832		1.06932	-0.305944	-0.066962
0.909064	1.87993	0.878189	-0.108238	2.16752		0.111179	1.3884	0.613651	0.299623	2.05872		0.988746	1.31717	1.54019	-0.842101	1.82574		-0.108238	0.299623	-0.842101
0.484123	2.04681	1.42746	0.637713	2.04023		-0.119905	-1.11563	2.0946	-1.64389	2.83713		1.28708	2.1646	1.74878	0.776083	2.27861		0.637713	-1.64389	0.776083
0.536856	2.02621	1.3121	1.0066	2.27265		0.185486	0.847654	1.23141	0.262097	2.25695		-0.495295	-1.7276	1.20088	-1.35526	0.719143		1.0066	0.262097	-1.35526
0.002308	0.813323	-0.103056	-1.18131	0.466233		0.449677	0.85362	0.413982	-0.071018	2.05575		1.78699	1.9796	2.1303	0.940692	2.73768		-1.18131	-0.071018	0.940692
0.45203	1.15295	0.719755	-0.479877	2.13708		0.841672	1.84284	1.87838	0.457203	1.89954		1.16569	1.16861	1.52472	0.290899	2.38959		-0.479877	0.457203	0.290899
0.621006	1.96009	0.974669	0.630241	1.81584		0.521585	1.58134	0.400109	1.13782	1.33304		-0.462013	0.292419	1.53706	-0.953965	2.15598		0.630241	1.13782	-0.953965
-0.068569	1.9043	1.03428	0.01239	1.6752		0.034144	0.781846	1.48242	-0.347426	2.55586		0.8189	2.14038	2.70301	-0.046739	3.15049		0.01239	-0.347426	-0.046739
0.716741	1.79004	1.15173	0.850816	2.09436		0.732637	1.01984	1.28652	0.93674	2.16372		1.04557	0.56878	2.25606	0.177319	2.52535		0.850816	0.93674	0.177319
0.685809	1.83926	0.995523	0.670573	2.02232		0.308272	1.08537	3.17893	-0.320764	2.05001		0.683203	0.017097	0.144458	-0.630941	1.19806		0.670573	-0.320764	-0.630941
-0.332755	0.543247	1.57051	-0.016027	1.4382		0.468402	1.47487	2.16653	0.242932	2.65819		1.67559	0.304258	1.94726	1.00444	-0.123775		-0.016027	0.242932	1.00444
-0.637824	1.56468	0.197574	-0.137406	1.41119		0.377163	1.45809	2.40084	0.324988	3.36765		1.14531	1.45255	1.64012	0.413067	2.4729		-0.137406	0.324988	0.413067
0.355244	1.91604	0.590145	0.610038	1.64875		-0.060909	1.31121	0.845013	0.053498	2.61436		0.148531	1.32568	1.38015	-0.316457	1.6331		0.610038	0.053498	-0.316457
0.599162	1.61816	1.55046	1.04231	1.71029		1.80476	2.73075	3.23815	0.461379	3.53516		-0.097452	1.41001	0.996248	-0.322167	2.29263		1.04231	0.461379	-0.322167
0.933791	1.76468	1.28859	0.449671	1.87833		0.214564	1.5738	1.11883	-0.197302	2.7158		-0.259411	0.496349	-0.3762	-0.188845	0.779344		0.449671	-0.197302	-0.188845
0.725153	1.94129	1.14459	0.958015	2.26778		0.718626	2.60051	2.03031	0.388071	2.08026		0.466463	1.37081	1.32531	-0.19573	2.00839		0.958015	0.388071	-0.19573
2.32908	3.63645	3.88551	2.30935	1.89338		-1.10641	-0.179383	0.733045	-0.708154	1.59882		-0.730655	0.708523	1.97327	0.786363	3.32225		2.30935	-0.708154	0.786363
0.416437	1.7446	1.26834	0.414416	1.47213		0.460569	1.88329	1.78162	1.83147	0.93384		-0.056983	-1.6498	-1.41148	-0.661125	1.77528		0.414416	1.83147	-0.661125
0.685809	1.83926	0.995523	0.670573	2.02232		0.263853	1.18095	1.06987	0.146491	2.19134		0.374043	0.827219	2.73758	-0.147269	2.23355		0.670573	0.146491	-0.147269
0.577303	1.69821	1.00725	0.524666	1.88224		-1.15742	1.46027	1.20143	0.158686	2.85089		0.889205	1.80093	2.69303	0.48524	1.53958		0.524666	0.158686	0.48524
-0.120028	1.70236	1.18145	0.330303	1.61291		0.173449	1.04532	0.638233	0.649944	2.1743		0.111882	1.29954	1.08742	0.113474	1.00983		0.330303	0.649944	0.113474
0.0905	1.55788	1.14419	0.122538	1.57572		0.545715	1.81292	1.39865	0.575512	2.88835		-0.012492	0.605392	1.63986	-0.037884	1.95674		0.122538	0.575512	-0.037884
0.655946	1.75304	1.14543	0.922303	2.0703		1.40826	2.00169	1.20067	0.704193	3.02067		1.55111	-1.67728	0.808127	-0.773113	1.94727		0.922303	0.704193	-0.773113
0.539978	1.90879	1.37	0.478967	1.8425		-1.75374	1.98529	2.72014	0.158299	3.19448		-0.312807	0.130195	1.04606	-2.03359	0.217004		0.478967	0.158299	-2.03359
0.70213	2.27652	1.71806	0.650384	2.20628		0.946583	-0.136118	0.361412	-0.845756	2.20997		0.506412	0.296698	1.10348	-1.48719	0.573812		0.650384	-0.845756	-1.48719
1.50366	1.5738	2.6661	1.78029	3.16726		0.341854	1.98786	1.71497	-0.047385	2.35187		1.38301	0.898529	2.92719	0.404332	3.76573		1.78029	-0.047385	0.404332
0.612023	2.06909	1.46193	0.727591	2.45191		0.483332	0.157185	0.545347	-0.528675	2.20626		-0.273358	1.25568	0.214916	-0.046633	1.84216		0.727591	-0.528675	-0.046633
-0.301213	0.839921	0.925835	0.366743	1.03956		0.1727	0.358051	0.722255	-0.872466	2.50305		0.180074	1.10165	1.15068	0.075435	1.51366		0.366743	-0.872466	0.075435
0.029437	1.791	0.622135	0.41717	1.7103		0.324969	1.12989	1.26754	0.238915	2.40413		-0.360589	0.691335	1.1557	-0.957841	2.11248		0.41717	0.238915	-0.957841
0.514134	2.0275	1.9302	0.308291	2.72504		-0.524246	1.65244	0.706478	-0.308297	3.30167		-2.01539	0.690242	0.810109	-0.929172	0.995059		0.308291	-0.308297	-0.929172
0.342498	2.23238	1.55635	0.656681	1.61448		-0.625743	1.83776	2.33457	-0.809397	0.555331		-0.033809	1.54673	0.786924	0.26602	1.80084		0.656681	-0.809397	0.26602
0.84331	2.23813	1.57528	1.01982	2.36702		1.27741	-0.056595	0.434016	0.751243	1.49507		0.277602	1.4955	1.12276	0.168028	2.47774		1.01982	0.751243	0.168028
0.676708	2.06098	1.11269	0.784987	2.03952		-0.234484	-1.15892	0.988651	0.552588	1.42441		0.965428	1.13215	-0.127955	-0.755306	2.56108		0.784987	0.552588	-0.755306
0.619144	2.29514	1.65496	0.958759	2.24756		-1.92865	-0.460482	2.90351	-0.174203	1.33119		-0.218872	1.61272	0.453388	0.001565	1.10581		0.958759	-0.174203	0.001565
1.05336	2.12151	2.15039	0.46454	2.79236		0.12452	1.33187	1.03314	-0.54563	1.91422		1.601	2.64947	1.35362	1.43783	3.0343		0.46454	-0.54563	1.43783
0.756582	1.62413	0.978907	0.177376	1.6199		-1.00539	-0.235629	-0.18913	1.31476	1.8947		0.032071	0.22953	1.36361	-0.741366	1.65663		0.177376	1.31476	-0.741366
0.519299	1.70687	1.07168	0.442573	1.61689		-0.19112	-1.18188	1.89514	-2.65259	3.1699		-0.255563	0.284453	0.181	0.0134	2.23707		0.442573	-2.65259	0.0134
1.26973	3.16247	2.00241	1.5407	3.41119		0.49843	1.28735	1.37505	-0.216553	2.17641		-1.34632	-0.295721	-0.00149	-3.01601	1.05486		1.5407	-0.216553	-3.01601
0.629938	1.90181	1.17716	0.747694	2.07261		-0.233498	2.41562	2.48777	0.908863	2.74726		0.613668	1.55842	1.69931	0.549854	1.9614		0.747694	0.908863	0.549854
0.38564	1.97149	1.30872	0.749365	2.13453		0.419879	2.39976	0.293508	0.686483	1.5775		1.66119	1.34878	0.264152	-1.19517	2.94231		0.749365	0.686483	-1.19517
0.374515	1.97174	1.26077	0.572471	2.34935		0.857379	0.501743	0.697805	-0.024206	2.46506		-1.08009	0.225061	1.10391	-0.959076	1.43561		0.572471	-0.024206	-0.959076
0.396666	1.81425	1.11245	0.670281	1.82201		0.224366	1.26507	0.132196	-0.505958	2.64198		0.843842	1.65067	2.73182	2.03703	2.81425		0.670281	-0.505958	2.03703
0.579856	1.82294	1.36976	0.697285	2.13902		0.270239	1.70927	1.47895	0.27147	2.11306		-0.639773	0.380081	0.733716	0.183501	0.756173		0.697285	0.27147	0.183501
0.567581	2.1224	0.801488	0.402069	1.33503		-0.496952	0.983598	1.45858	-0.99395	1.26153		0.52786	1.70118	0.83578	0.962541	2.73278		0.402069	-0.99395	0.962541
0.418158	1.82621	1.20498	0.601046	1.99031		0.125936	0.737532	0.866654	-0.158908	1.88706		-0.882064	0.296864	2.19847	-0.239709	-0.351755		0.601046	-0.158908	-0.239709
0.814078	2.20379	1.17441	0.834319	2.02043		0.11591	1.40438	1.83222	0.215235	1.85034		0.810973	1.77485	2.08727	-0.037756	3.35808		0.834319	0.215235	-0.037756
-1.01428	1.73176	1.12459	0.756221	2.98528		0.467025	1.46215	1.71099	0.138891	2.32356		-0.161832	1.4347	1.38756	0.33451	1.86312		0.756221	0.138891	0.33451
0.732964	1.76537	0.816579	0.56552	1.81995		0.352572	1.65939	2.03587	0.300453	2.71021		0.350467	1.3726	1.17611	-0.027624	2.14642		0.56552	0.300453	-0.027624
0.562012	1.77239	0.813372	0.58317	1.91088		1.18825	1.39408	0.970723	-0.609449	2.78575		0.497251	1.09147	1.63488	-0.438887	2.73458		0.58317	-0.609449	-0.438887
0.537075	1.91198	0.818544	0.634025	2.17609		-0.888984	1.80016	1.44428	0.296848	1.38461		0.483604	0.985276	0.878028	0.120278	1.78468		0.634025	0.296848	0.120278
-0.419264	1.59143	1.53804	0.0745	0.345137		-0.207511	1.22501	0.802715	0.014002	2.17141		0.550004	1.34158	1.40166	0.363075	2.17429		0.0745	0.014002	0.363075
0.410196	1.09564	1.09723	0.258695	1.85079		-0.325906	0.566281	0.54903	-1.18853	0.497372		0.454188	0.75569	0.362176	0.119325	1.63014		0.258695	-1.18853	0.119325
1.02058	0.287062	0.024709	-0.82474	-1.27942		-1.68435	-0.85872	0.146075	-0.681127	2.87135		1.26727	-0.98753	-3.20115	-0.503469	2.87309		-0.82474	-0.681127	-0.503469
1.05158	2.22439	1.18066	0.932414	2.36671		2.16184	3.19885	3.24728	-0.478472	1.96234		0.701796	1.1205	1.90215	0.315761	2.4993		0.932414	-0.478472	0.315761
0.663094	1.99774	1.2041	0.820376	2.18485		1.64873	2.19669	1.52346	0.365672	3.30849		-0.307345	-0.113475	0.283202	-0.758751	1.92023		0.820376	0.365672	-0.758751
0.443117	1.87933	1.32679	0.556225	1.91931		0.303784	1.55344	1.15228	0.285767	1.83971		0.561739	0.864596	1.26802	0.241024	2.24886		0.556225	0.285767	0.241024
0.640393	1.91385	1.08823	0.635201	2.05746		0.173612	1.3133	0.708149	0.216386	2.23656		-0.236891	0.442458	1.00044	-1.20664	1.95347		0.635201	0.216386	-1.20664
0.304419	2.0379	-0.401522	0.203441	1.79726		0.147543	1.86657	1.47985	0.600326	2.38101		0.011985	0.491455	2.23274	0.034255	2.62077		0.203441	0.600326	0.034255
-0.400355	1.6355	-0.171885	0.128029	1.25118		0.0444	1.27648	1.35492	-0.116926	2.09291		0.685816	1.26613	2.26822	0.088627	2.74854		0.128029	-0.116926	0.088627
0.40759	1.77364	1.02025	0.354326	1.99845		0.1278	1.75969	1.67577	-0.275907	1.27327		-0.283875	0.970341	0.816765	-0.102819	1.8181		0.354326	-0.275907	-0.102819
-0.007298	1.64449	1.0729	0.252078	1.2818		2.11942	1.81367	2.59835	1.39352	3.00725		1.48477	2.33065	2.69902	0.717308	3.22851		0.252078	1.39352	0.717308
0.646277	1.86336	1.20911	0.690344	1.984		0.920317	1.42185	0.407735	-0.110363	3.23068		0.607655	1.62024	1.9335	-0.220337	1.58499		0.690344	-0.110363	-0.220337
0.634913	1.89297	1.08674	0.852933	1.97715		1.11754	0.979031	2.38181	0.708861	2.36088		0.782053	-0.175562	2.04009	0.69592	2.1761		0.852933	0.708861	0.69592
0.48313	1.88951	0.921157	0.764115	1.97926		-0.101143	-1.91416	-0.638112	0.108419	1.63786		0.90359	-0.015807	-0.77686	-0.353619	2.2647		0.764115	0.108419	-0.353619
0.589628	1.21854	1.08505	0.422261	1.32063		-0.03862	-0.068333	1.5554	-0.799822	0.456067		0.710144	0.427507	-1.73331	-0.719393	0.753909		0.422261	-0.799822	-0.719393
0.663315	1.85584	1.07268	0.731632	2.19855		0.49023	1.39421	1.37823	0.28646	2.65112		0.591891	1.46129	1.66883	-0.740763	2.37325		0.731632	0.28646	-0.740763
0.616473	1.90301	1.12966	0.731344	2.06809		0.465613	1.36825	1.10892	0.39358	1.75551		1.25378	1.5585	2.01462	0.940878	3.56002		0.731344	0.39358	0.940878
0.695443	1.98992	1.14446	0.461239	1.82496		0.487434	1.94455	1.61308	0.422276	3.35935		-0.697785	0.425716	1.43673	-0.78502	1.91009		0.461239	0.422276	-0.78502
0.545109	1.52376	0.61492	0.363234	1.2048		1.01641	0.593573	1.36615	-4.82814	1.88749		0.539992	1.62951	1.82279	-0.123056	1.53732		0.363234	-4.82814	-0.123056
0.564541	1.76515	1.10939	0.745404	2.08284		-0.013911	1.79784	2.01766	-1.06202	3.23102		0.803689	1.72198	1.74004	0.593154	3.4628		0.745404	-1.06202	0.593154
0.652129	2.01443	1.15178	0.808693	2.21953		0.264265	0.954858	0.701921	-0.567915	2.02381		1.43551	0.951307	2.14997	0.446338	2.09922		0.808693	-0.567915	0.446338
0.284947	1.4311	2.09314	-0.061185	1.90132		0.513787	0.99691	0.774246	0.144903	3.556		0.457294	0.920948	-2.15833	-0.738331	2.50854		-0.061185	0.144903	-0.738331
0.381355	1.79169	1.09791	0.313616	1.82688		1.38626	-2.72891	1.39116	0.418793	1.81833		0.053029	0.835354	1.61737	0.043182	2.55319		0.313616	0.418793	0.043182
0.508647	1.70168	1.26622	0.514963	1.87275		2.30857	3.70848	3.08908	2.39563	4.83605		0.939985	1.62536	1.38279	0.026085	2.54321		0.514963	2.39563	0.026085
0.675899	1.76037	1.12222	0.620688	1.86946		0.054436	1.33394	0.921798	-0.142524	1.53497		1.83087	3.10953	3.48102	0.762642	4.31497		0.620688	-0.142524	0.762642
0.541206	1.80554	0.877869	0.64654	1.96239		0.593741	1.7045	1.58867	0.37205	2.30042		1.07473	-2.34266	-0.265516	-1.15581	2.27806		0.64654	0.37205	-1.15581
-0.169008	0.725931	1.4917	-2.53786	1.37879		0.264265	0.954858	0.701921	-0.567915	2.02381		0.39413	1.7632	0.877326	0.464453	2.41475		-2.53786	-0.567915	0.464453
0.767076	2.79332	1.77602	1.3564	2.7145		0.34695	1.40376	1.2795	0.161609	1.63924		1.47289	1.09196	2.12151	-0.655362	2.92642		1.3564	0.161609	-0.655362
0.22496	1.76259	0.906464	0.362131	1.52141		0.006659	0.999071	0.987644	-0.362874	1.8267		0.271668	1.368	1.4115	0.264807	2.19125		0.362131	-0.362874	0.264807
0.458843	1.74874	0.697146	0.737645	1.5356		-0.104187	0.973891	0.561086	-0.178184	1.84346		0.097844	1.35955	2.28383	-1.12651	2.30991		0.737645	-0.178184	-1.12651
0.619425	1.72711	0.877679	0.474703	1.92496		1.09587	1.92132	-0.00295	0.688667	3.42795		1.00413	2.16222	2.3274	0.624463	3.24222		0.474703	0.688667	0.624463
0.657007	1.83947	1.35121	0.536117	1.97315		0.682428	1.7984	1.57194	0.241053	2.56508		0.151551	1.27381	2.02233	0.726033	0.855025		0.536117	0.241053	0.726033
0.275418	2.27209	1.7719	1.78335	1.80789		1.27881	0.388455	2.7453	0.380176	-0.476693		0.815816	1.5367	2.54221	0.334659	3.20636		1.78335	0.380176	0.334659
0.452644	1.91117	1.10029	0.750639	2.01896		-1.30598	1.04054	0.674558	-0.326355	0.95798		1.02864	1.82903	1.63546	1.08	2.45899		0.750639	-0.326355	1.08
0.601078	1.81729	0.898663	0.506432	1.88896		-0.185668	0.778833	0.483251	-0.101113	1.71921		1.01931	0.731655	0.635518	0.058031	1.74547		0.506432	-0.101113	0.058031
0.555145	1.96449	1.26466	0.70355	2.09551		0.251476	0.995574	0.534855	-0.43405	2.14892		0.661949	2.48239	2.39889	-0.01227	2.53639		0.70355	-0.43405	-0.01227
0.549787	1.97304	1.12134	0.647293	2.03237		0.267893	1.46944	1.16836	0.345731	2.01122		0.418957	1.32695	1.09645	0.144953	2.35105		0.647293	0.345731	0.144953
0.528058	1.95352	1.20274	0.65774	2.04606		0.251476	0.995574	0.534855	-0.43405	2.14892		-0.240881	1.5026	0.754151	0.521902	2.93572		0.65774	-0.43405	0.521902
0.866151	0.896536	1.98603	-2.9039	3.76366		0.240074	0.74105	1.32801	-0.351118	1.00301		0.073179	1.05013	1.19934	-0.315451	1.97126		-2.9039	-0.351118	-0.315451
0.24257	1.64908	0.881112	0.518372	1.44742		0.502297	0.830709	1.54238	0.240611	2.03012		0.449275	2.13993	0.86724	0.804092	2.0848		0.518372	0.240611	0.804092
0.489613	1.58717	0.863953	0.354736	1.79994		0.283925	1.02304	0.307305	-0.467853	2.17623		1.0097	1.7494	2.24532	1.01598	1.16564		0.354736	-0.467853	1.01598
0.514035	1.85236	0.806291	0.72204	1.88965		-0.635751	0.031301	0.934477	-1.04158	2.0244		0.699298	1.42004	1.58329	0.427787	2.41108		0.72204	-1.04158	0.427787
0.449696	2.19434	1.04077	0.641563	2.24996		0.242456	1.05961	1.58363	0.039694	2.4886		-0.090383	0.976223	1.5389	0.225037	1.33555		0.641563	0.039694	0.225037
1.30035	2.10314	1.52734	1.15496	2.21045		0.419514	1.00602	1.13043	-0.368875	1.98431		0.872379	2.77671	0.909605	1.40669	3.477		1.15496	-0.368875	1.40669
0.522541	1.90627	1.60617	0.309887	1.97281		0.987301	2.09056	1.89677	0.630726	2.91981		0.140084	0.781299	1.29131	0.053079	1.61493		0.309887	0.630726	0.053079
0.461109	1.76314	1.27038	0.720912	1.73904		0.334126	1.00256	0.326383	-0.496078	2.10077		-1.62829	0.87049	1.43552	0.186552	1.58948		0.720912	-0.496078	0.186552
0.110403	1.59312	1.90392	0.13332	0.258227		0.562839	1.28527	1.27471	0.115254	2.03839		0.680925	1.12301	1.36513	0.148635	1.74899		0.13332	0.115254	0.148635
0.54204	1.70257	1.08783	0.681166	1.89881		0.495097	1.04586	1.5454	0.268603	3.15326		0.857286	1.90697	2.49198	0.941927	3.18313		0.681166	0.268603	0.941927
0.344043	1.63989	0.5389	-0.062616	2.23266		0.341643	1.26713	1.2527	0.03985	2.02406		1.04406	1.17251	1.4871	-0.005439	1.91008		-0.062616	0.03985	-0.005439
0.617909	1.99221	1.38728	0.681228	2.06007		0.964577	1.66779	2.05909	-0.315219	2.76077		0.772304	0.843573	1.66175	0.224862	3.54639		0.681228	-0.315219	0.224862
0.720605	2.0402	1.03645	0.867437	1.95813		0.375563	1.02403	0.448785	-0.595659	1.97826		-0.47392	0.457041	-1.30086	-0.484435	-0.290535		0.867437	-0.595659	-0.484435
0.483612	1.38432	0.347029	-0.137697	1.78927		-0.204475	1.80499	1.13656	0.61656	2.43565		0.133519	1.60533	1.08225	-0.43177	3.12352		-0.137697	0.61656	-0.43177
0.533388	1.72189	0.943582	0.617541	1.88196		0.639047	1.74618	1.43421	0.575639	2.08287		0.657605	0.823236	1.58788	0.826303	2.15174		0.617541	0.575639	0.826303
0.251347	1.71511	0.762224	0.503163	1.95419		0.862861	1.26905	1.321	-0.00178	1.99502		3.48973	2.29482	0.763751	1.10062	3.06668		0.503163	-0.00178	1.10062
0.62648	1.84782	1.04506	0.767959	1.89149		0.73332	0.402891	-0.051827	-0.673978	1.83712		0.254955	1.01959	1.25088	-0.182755	2.03165		0.767959	-0.673978	-0.182755
0.731804	2.1802	1.89743	1.00891	2.38225		0.456551	0.497397	0.46348	-1.56165	2.48384		-0.633819	-0.380069	0.630227	0.647021	1.06031		1.00891	-1.56165	0.647021
1.00304	-0.137711	3.95194	0.491794	1.78287		0.443841	1.47911	1.53327	0.160943	1.50663		0.734333	0.282378	2.07783	-1.45146	2.74306		0.491794	0.160943	-1.45146
0.106554	1.88647	0.925012	-0.20609	0.666913		0.223805	0.599238	1.9268	0.334685	0.58792		0.238151	1.06011	1.08049	0.16121	2.11476		-0.20609	0.334685	0.16121
-0.404237	-1.90549	-1.3288	0.290639	1.13423		0.284284	1.89196	1.34419	0.516416	2.41461		0.247897	0.490095	0.577852	-0.68039	1.13117		0.290639	0.516416	-0.68039
0.94321	2.26807	1.39913	0.995991	2.45641		0.215094	1.67397	1.58925	-0.404748	2.05996		-1.03494	0.140098	0.394025	-3.89791	0.853601		0.995991	-0.404748	-3.89791
0.517616	2.42089	1.93325	1.04757	3.10404		0.887101	0.93666	2.71109	-0.040713	1.8465		0.522717	1.21928	1.41566	0.039747	2.01652		1.04757	-0.040713	0.039747
0.569986	1.84563	0.88267	0.581874	1.94002		0.708988	1.85447	2.02718	0.367774	3.08732		0.587344	1.16378	1.07168	0.093198	2.19643		0.581874	0.367774	0.093198
1.0021	2.85209	1.44242	1.23529	2.38075		0.144324	0.434763	1.88958	-0.117344	3.12062		0.521124	1.52422	1.32764	0.13548	1.81899		1.23529	-0.117344	0.13548
0.418369	2.45126	1.04232	0.602314	2.45629		-0.137897	0.638799	0.985966	-0.057588	1.46329		-0.221074	1.11155	1.37119	0.365947	1.9671		0.602314	-0.057588	0.365947
0.707566	1.88476	1.02954	0.680888	2.11488		0.076362	1.38498	1.56335	-0.356191	1.86366		-0.594501	0.224479	2.80032	-3.5077	0.958716		0.680888	-0.356191	-3.5077
0.525475	1.9214	0.996863	0.662856	2.2058		-1.4959	0.147618	-0.00073	0.122823	-0.49445		-0.176509	1.75842	3.28174	-0.967032	2.39717		0.662856	0.122823	-0.967032
0.420678	1.80956	1.21122	0.54564	2.17538		-0.25979	0.748835	0.996776	-0.455101	2.76626		0.555851	1.68431	3.03939	0.54698	2.08942		0.54564	-0.455101	0.54698
0.536523	1.72071	1.74795	0.863475	2.13612		0.617505	1.1439	1.31592	-0.267494	2.07178		-0.827264	-0.115262	2.08791	-3.60005	1.67958		0.863475	-0.267494	-3.60005
4.24833	1.14056	2.58061	2.51074	5.77721		0.526222	1.81225	1.48718	0.304814	2.44284		0.839587	2.29096	2.00977	1.07326	2.8033		2.51074	0.304814	1.07326
0.346906	1.76991	1.05042	0.53601	1.89578		-0.624951	-0.119194	1.05317	-0.125075	1.9672		-0.227731	0.596079	0.618355	-0.815524	1.0182		0.53601	-0.125075	-0.815524
0.659141	1.76098	0.929946	0.651739	1.82298		0.725045	1.79501	2.6389	1.00425	2.52533		-1.74105	-0.32531	-2.00573	-1.28868	1.45565		0.651739	1.00425	-1.28868
2.26475	5.09455	6.85523	3.52356	6.95983		0.463511	1.47544	1.38782	0.361468	2.31322		0.349556	2.30606	2.13398	0.375476	2.14247		3.52356	0.361468	0.375476
0.32802	1.59314	1.02589	0.30995	1.82175		0.752363	2.18111	0.8329	0.311961	1.89407		-1.3172	-0.86104	0.671484	-0.396813	2.48627		0.30995	0.311961	-0.396813
0.8017	1.9025	0.674544	0.631863	1.97415		0.235472	1.06413	1.72142	-0.093608	2.25112		0.558223	1.47525	0.737298	0.228709	1.96405		0.631863	-0.093608	0.228709
0.694779	2.03769	1.22276	0.573504	1.72442		-0.51849	0.328715	0.604269	-0.583049	1.81128		0.67194	1.73361	1.3758	0.575035	2.12741		0.573504	-0.583049	0.575035
0.712908	1.58426	1.29211	0.650582	2.09394		0.207585	0.825864	0.281963	-0.200412	0.688277		0.718611	0.956979	2.63758	0.980414	2.20537		0.650582	-0.200412	0.980414
0.765354	0.923994	0.426595	-1.62832	0.871975		0.185275	1.90964	0.843517	0.263022	1.46345		0.417261	0.779311	0.500043	1.19811	0.932812		-1.62832	0.263022	1.19811
0.599939	1.50888	0.849404	0.579407	1.5703		0.465223	1.63396	1.29251	0.462303	2.02764		0.426327	1.97018	2.13428	0.795342	3.47467		0.579407	0.462303	0.795342
0.890816	0.286635	0.840616	1.12852	3.01081		-0.441423	1.18439	1.47062	0.563555	2.18003		0.911503	0.494251	3.0748	1.17945	3.02779		1.12852	0.563555	1.17945
0.561973	1.97168	1.14455	0.813933	1.7216		1.10527	2.29124	2.1748	0.693864	2.62004		-0.558773	-0.315199	-0.986743	0.047311	3.00919		0.813933	0.693864	0.047311
0.24338	1.87196	0.883243	0.608193	1.65544		1.18075	2.29492	1.21676	-0.224944	2.88347		-0.22464	1.64119	0.7828	0.550736	2.46116		0.608193	-0.224944	0.550736
0.585093	2.13231	0.202041	0.272643	1.37861		0.375597	1.29981	1.98559	0.360405	3.07693		0.085741	0.763211	2.11505	-0.117417	2.3815		0.272643	0.360405	-0.117417
0.023415	0.460281	1.0789	-0.128897	1.64571		0.137956	0.984183	1.37048	-0.088625	1.59503		0.699311	1.21498	0.364336	-0.262847	3.13154		-0.128897	-0.088625	-0.262847
0.473918	1.9089	1.26586	0.626133	1.93053		0.83896	1.56043	1.94839	0.774698	2.92021		0.264853	1.28838	0.941617	0.222523	1.48906		0.626133	0.774698	0.222523
1.30409	0.230505	1.43071	-0.084784	1.28993		-0.936196	0.254683	-0.278407	-0.323352	0.508006		0.750484	1.26306	1.89572	0.165087	1.59574		-0.084784	-0.323352	0.165087
0.527743	2.09406	0.996005	0.543772	1.8511		0.710594	1.16515	2.06406	0.530501	2.69681		0.99872	1.71485	2.29688	0.744434	4.45501		0.543772	0.530501	0.744434
0.536419	1.91524	1.07404	0.684854	2.06086		1.26658	1.65021	1.66617	0.137585	2.41112		0.285506	0.355972	1.28603	-0.950063	1.09532		0.684854	0.137585	-0.950063
1.62672	2.26191	-0.860545	-1.48587	2.36071		0.659601	1.19783	2.13157	0.192199	2.45091		-0.451823	0.810624	0.997157	0.297227	2.75572		-1.48587	0.192199	0.297227
0.414652	1.74985	1.00248	0.487273	1.66544		-0.445765	0.733131	1.37222	-1.44023	0.527709		-0.879274	0.336229	0.193389	0.579268	1.76185		0.487273	-1.44023	0.579268
-0.806994	-0.83719	-0.143236	-0.278204	1.63864		0.224827	1.27941	1.12	0.317277	1.97553		0.328943	2.49526	-0.231485	1.58911	-0.770865		-0.278204	0.317277	1.58911
0.16879	1.30434	0.765386	0.175193	1.67385		-0.723253	1.66161	1.53453	0.198723	3.00341		0.448745	0.93967	0.536282	-0.14646	1.75012		0.175193	0.198723	-0.14646
0.476948	1.78028	0.755722	0.782344	1.69943		0.297582	1.19135	1.41739	0.089356	2.1691		0.11254	1.356	1.47896	-0.048365	2.10958		0.782344	0.089356	-0.048365
0.685852	1.90044	1.47148	0.761974	1.91412		-0.474321	1.13943	0.459718	-0.821364	1.12744		-0.046606	1.86393	0.631571	0.554968	2.27555		0.761974	-0.821364	0.554968
0.634786	1.75198	1.41985	0.541957	1.84906		0.439494	1.47679	1.69995	-0.190003	3.21434		0.070465	0.615401	-2.81458	-1.61808	0.386072		0.541957	-0.190003	-1.61808
0.698228	1.39898	0.648959	0.405865	1.28798		-0.00645	0.969355	0.207614	-0.20562	1.08976		0.201894	1.46459	2.39354	0.301229	1.78316		0.405865	-0.20562	0.301229
1.58295	0.9307	0.079529	0.280748	2.80262		0.250418	1.3169	1.35991	-0.311832	2.31381		0.139292	0.930689	1.62838	0.039557	2.15224		0.280748	-0.311832	0.039557
0.176081	1.57024	0.780197	0.448516	1.93324		0.177242	1.58587	0.919729	0.655433	2.48205		1.55256	0.533934	1.94353	-0.462143	3.00838		0.448516	0.655433	-0.462143
0.824003	1.79628	1.24037	0.895816	2.07268		0.505258	1.54193	1.44061	-0.112091	1.5076		-0.186656	0.487172	1.22401	-0.36195	4.05191		0.895816	-0.112091	-0.36195
0.456791	2.17347	1.23607	0.922191	2.21257		0.500574	1.23923	1.26222	-0.101189	1.99966		-0.204812	-1.90054	0.63836	-1.30434	2.44032		0.922191	-0.101189	-1.30434
0.865188	2.334	1.52433	0.801751	2.21787		-0.123179	2.09174	2.95741	1.07406	1.41125		1.9164	1.86966	2.02853	1.03451	2.69684		0.801751	1.07406	1.03451
0.660666	1.90681	1.01387	0.678448	2.00504		0.031605	1.55292	0.842385	-1.40712	1.2938		0.585542	1.30645	0.184262	0.672803	2.05809		0.678448	-1.40712	0.672803
0.564943	1.73215	1.04886	0.630873	1.76672		1.20794	1.8268	1.99607	-0.471622	2.3215		-0.158058	1.12976	1.20779	-0.008474	2.07992		0.630873	-0.471622	-0.008474
0.584369	1.88941	1.1063	0.599598	2.13792		0.326451	1.12496	1.37339	-0.032937	2.06788		0.506564	1.42416	2.45021	0.621775	2.33618		0.599598	-0.032937	0.621775
0.311841	1.95263	1.26591	0.522661	1.96507		0.218588	1.95744	0.545564	-0.43656	1.70812		0.526761	1.64932	1.68551	0.17558	1.84285		0.522661	-0.43656	0.17558
0.761094	1.23776	0.386846	0.787449	1.84099		0.157607	0.685794	-1.23828	-0.3903	-1.48689		1.22141	2.04567	2.54839	-0.08555	3.12177		0.787449	-0.3903	-0.08555
0.442589	1.83405	1.01037	0.54049	1.88995		-0.028761	1.43041	1.46198	0.656847	1.91165		0.087701	0.834205	1.15498	-0.387587	2.47305		0.54049	0.656847	-0.387587
-0.172303	1.64705	2.91452	0.345156	2.867		0.045618	0.102967	1.03317	-0.605137	1.40947		0.465478	1.60048	1.3642	0.303457	2.10533		0.345156	-0.605137	0.303457
0.52857	2.12997	1.0611	0.731216	1.88433		0.314345	1.02065	1.50919	-0.0139	1.91554		0.2781	0.995697	1.56127	-0.164872	2.14274		0.731216	-0.0139	-0.164872
0.739027	1.97419	1.12616	0.904753	1.75672		0.062608	0.492638	0.941637	-0.982405	1.83435		-0.387913	-0.048318	0.504536	-0.19168	-1.94042		0.904753	-0.982405	-0.19168
0.552563	1.82416	1.37179	0.589753	1.9171		0.679818	1.72791	4.21514	-0.231039	2.06699		0.214344	1.23788	1.51174	-0.297692	2.45629		0.589753	-0.231039	-0.297692
0.670246	2.00936	1.21849	0.683208	1.77686		0.529495	1.44184	1.35066	0.441425	2.13054		-0.428342	-0.689065	1.97632	-0.978948	1.09882		0.683208	0.441425	-0.978948
0.520804	1.85907	1.37167	0.582725	1.81669		0.86815	0.82686	1.92817	-0.993448	1.59233		0.116845	1.14843	0.839968	-0.15488	1.40184		0.582725	-0.993448	-0.15488
0.411053	1.9679	1.00237	0.462419	1.66173		0.363719	1.14159	1.64205	0.142842	1.98182		0.651388	0.280434	0.929194	-0.713133	1.60057		0.462419	0.142842	-0.713133
0.385435	1.88548	1.28318	0.682962	1.94105		0.40543	1.50929	0.724673	0.477408	2.19729		0.322743	1.85149	2.36086	1.01256	3.87996		0.682962	0.477408	1.01256
0.377854	1.8372	1.06197	0.17253	1.53456		0.282278	0.406464	0.108238	-3.05524	0.57763		-0.246736	-0.347783	3.49841	-2.49324	1.73782		0.17253	-3.05524	-2.49324
1.24919	1.75249	3.32517	1.7951	2.55865		0.761542	1.60403	2.55832	1.32585	2.06044		-0.48738	1.1597	0.025586	-0.367837	1.04205		1.7951	1.32585	-0.367837
0.766517	1.55739	1.80461	-2.04825	-0.696		-0.421693	1.50253	0.865669	1.1733	2.20116		1.83751	1.53682	2.63851	1.26619	0.741604		-2.04825	1.1733	1.26619
0.524867	2.01198	1.28617	0.617895	2.07831		0.590273	1.47478	1.79811	0.172088	2.70309		0.964762	0.390822	1.34228	-0.239934	1.27204		0.617895	0.172088	-0.239934
0.599145	0.46129	2.07211	0.242908	2.69138		0.569543	1.63313	1.78246	-0.917291	2.52982		0.898702	1.58164	3.64106	-1.10455	2.42898		0.242908	-0.917291	-1.10455
0.479533	1.60656	0.446004	0.503955	1.76163		0.264051	1.11548	1.33457	0.09864	1.43101		0.437154	1.6784	1.28625	0.334294	2.31468		0.503955	0.09864	0.334294
-0.795882	-4.50375	-3.24415	-4.50375	2.58834		0.265933	0.911592	1.17967	-0.173713	2.03258		1.29083	1.09261	1.30873	0.055233	1.73191		-4.50375	-0.173713	0.055233
0.741587	2.13359	1.63813	0.718383	2.33432		0.80359	1.7055	2.74974	0.346006	2.11582		0.992168	2.39064	2.50866	-0.385737	3.91936		0.718383	0.346006	-0.385737
1.00454	1.59235	1.1519	0.457364	1.28228		1.75417	0.339366	1.27238	0.752397	2.50747		0.651564	0.852538	0.134543	-0.793737	-0.29863		0.457364	0.752397	-0.793737
0.006733	1.49988	0.340263	-0.260271	1.8578		0.836503	1.65908	1.71326	-0.254381	3.15663		0.339582	1.68463	1.87709	-0.210809	2.15727		-0.260271	-0.254381	-0.210809
0.668841	1.45457	1.48649	0.535945	2.34664		0.467633	1.08725	3.4101	1.186	3.17873		0.588912	1.78476	1.50243	0.63818	2.35253		0.535945	1.186	0.63818
0.481907	1.72805	1.08467	0.384081	1.57595		0.365868	1.17116	1.03147	-0.020702	2.06214		0.918743	1.84278	1.93127	0.689449	2.80987		0.384081	-0.020702	0.689449
0.486191	1.87704	1.1492	0.625228	2.13915		0.189186	0.880669	0.487525	-0.618449	1.4709		-0.062452	-0.891896	0.827872	-1.56364	1.15331		0.625228	-0.618449	-1.56364
0.777737	2.08846	1.02861	0.448106	1.98913		0.406019	-0.02108	0.496175	-0.886306	0.838993		0.424408	1.35585	2.40199	0.328967	2.68838		0.448106	-0.886306	0.328967
0.359343	1.81512	0.957144	0.547892	1.95222		-0.199889	0.516656	0.060852	-0.87893	1.16282		-0.106929	0.622598	2.28747	-0.76134	1.28919		0.547892	-0.87893	-0.76134
0.732368	1.72434	1.80908	1.28036	1.88989		0.339033	0.819007	1.79215	0.376397	1.95785		1.12433	0.08572	2.155	0.603547	3.18827		1.28036	0.376397	0.603547
0.653137	2.0627	1.63986	0.59164	2.23211		0.16882	0.729849	1.69886	0.182365	1.79715		0.334697	1.17587	0.200543	-0.30495	1.34773		0.59164	0.182365	-0.30495
0.378956	1.79478	1.05005	0.631589	1.8041		0.570262	2.01926	0.905234	1.15516	2.2845		0.306031	1.50376	1.58118	0.281403	2.29881		0.631589	1.15516	0.281403
0.410197	2.01542	1.15147	0.618238	2.64217		0.601951	1.64979	-0.154508	0.343832	1.81672		0.221869	0.955482	1.20245	0.108785	2.47109		0.618238	0.343832	0.108785
0.616118	2.04029	1.22001	0.663138	2.31794		0.786687	1.32471	0.790324	0.855359	3.36443		-0.057678	1.73325	1.28226	0.041284	3.11323		0.663138	0.855359	0.041284
0.78788	1.55727	0.877015	-0.065967	2.56509		0.156699	0.951686	1.05911	0.10446	2.15625		-0.770299	0.936138	2.41407	0.363863	2.44579		-0.065967	0.10446	0.363863
0.778754	2.05104	1.18745	0.541903	1.68674		0.638726	1.05536	2.74625	-0.672003	1.78573		1.77012	2.38338	1.97852	1.47999	3.86905		0.541903	-0.672003	1.47999
0.060962	1.64506	0.843111	-0.567058	1.58759		-0.094296	0.486405	0.901153	0.073468	1.68994		0.429786	3.57041	3.23416	2.75943	4.23649		-0.567058	0.073468	2.75943
0.545116	1.84171	1.16365	0.675785	2.10697		0.848862	1.13642	2.16251	0.493665	2.32657		0.259021	-0.773739	0.279107	-1.06269	2.40527		0.675785	0.493665	-1.06269
0.778754	2.05104	1.18745	0.541903	1.68674		0.637542	2.3105	2.21392	1.30003	1.52784		0.536998	1.38109	1.45405	0.030124	2.27935		0.541903	1.30003	0.030124
0.629804	2.00913	1.34573	0.782283	2.26139		-0.606397	-0.09073	0.468921	-0.49388	1.55076		0.379584	1.50063	1.09678	0.308748	2.02182		0.782283	-0.49388	0.308748
0.664722	1.95699	1.04588	0.772338	2.04477		0.316928	2.14011	0.794294	0.580551	2.32225		-0.937538	0.357078	0.538587	-2.79402	0.04152		0.772338	0.580551	-2.79402
0.570382	1.77593	1.06886	0.405335	1.84381		0.453527	2.05206	1.15367	0.566332	2.34752		-0.116519	0.442944	1.20985	-0.411248	1.03409		0.405335	0.566332	-0.411248
0.469845	1.44627	0.88071	0.472236	1.55596		0.172096	1.15449	1.02688	0.269779	1.77832		0.539242	1.34251	1.9276	0.977191	0.866741		0.472236	0.269779	0.977191
0.470782	1.09353	2.00601	0.493286	2.10899		0.400184	0.054981	-0.525519	-0.4647	2.36303		0.931434	0.100785	-0.530008	-0.576182	1.57047		0.493286	-0.4647	-0.576182
0.623176	2.00069	1.2325	0.816302	2.29182		1.07018	1.66541	1.3444	0.122056	1.88668		0.489728	1.79434	1.85821	0.083551	2.16986		0.816302	0.122056	0.083551
0.481545	1.79582	1.13415	0.474306	1.88652		0.884641	1.08621	1.88661	0.830139	2.22992		0.163464	2.12724	2.31245	-1.71115	2.96039		0.474306	0.830139	-1.71115
0.60473	1.95847	1.12466	0.57044	2.16149		0.320174	1.38245	1.1243	0.261606	2.08018		-0.516994	0.842623	1.2933	-0.434667	1.30024		0.57044	0.261606	-0.434667
0.022397	0.786046	1.9116	0.325949	1.29161		-0.067695	1.08446	0.656505	-2.74749	1.80217		0.182236	1.49547	0.844185	0.346729	2.00982		0.325949	-2.74749	0.346729
0.548952	2.02402	1.33715	1.01077	2.05542		0.155961	0.428043	2.10121	-0.1485	2.52615		0.899214	1.94316	4.96679	0.375165	1.43999		1.01077	-0.1485	0.375165
0.164433	1.33539	1.13292	-2.41006	1.23469		0.398289	1.66713	0.840902	0.301628	2.79265		0.890073	1.23766	1.68852	-0.015122	2.53855		-2.41006	0.301628	-0.015122
0.763144	2.16242	1.37463	0.676756	2.16716		-1.19095	0.12066	1.24649	-1.10638	-0.28893		-0.209817	0.805079	0.979037	-0.342242	1.71686		0.676756	-1.10638	-0.342242
0.421127	2.5556	1.80124	0.901382	2.5813		0.586054	1.47064	1.44506	0.196913	2.03534		0.265923	1.62248	1.20468	0.743765	2.06435		0.901382	0.196913	0.743765
0.622171	2.01318	1.19308	0.766368	2.18426		0.653932	1.36429	4.14008	-0.949467	3.25245		0.241041	0.577854	0.674431	-0.706011	2.03757		0.766368	-0.949467	-0.706011
0.354405	-0.295023	4.43528	-0.265298	1.90969		0.247904	2.00541	1.58214	0.211491	1.80263		-1.48968	0.218454	-1.92994	-1.23233	1.30135		-0.265298	0.211491	-1.23233
-0.091798	3.40476	3.36137	3.1707	0.548202		1.79357	1.83274	0.035346	-0.240323	2.1677		0.250556	1.11573	1.66518	0.084829	1.86559		3.1707	-0.240323	0.084829
0.651039	1.95482	1.1048	0.7229	2.14073		-0.020819	1.03928	0.387638	-0.163838	3.34601		-4.64313	-1.06788	-4.20281	-0.973935	-2.29442		0.7229	-0.163838	-0.973935
0.519448	2.05559	1.19242	0.867419	2.10401		-1.60225	1.24369	1.80278	0.635915	0.971537		0.111878	1.22647	1.91448	0.173261	2.30271		0.867419	0.635915	0.173261
0.707326	1.87515	1.10956	0.429758	1.91846		0.31045	2.09828	1.61814	0.378414	3.28643		0.444207	1.34999	2.1041	-0.533308	2.43727		0.429758	0.378414	-0.533308
0.457106	1.99571	1.92159	0.642207	2.15176		0.444775	1.06324	1.55638	0.068154	2.07415		0.643213	1.58475	1.8387	-0.317727	2.09554		0.642207	0.068154	-0.317727
-0.595492	1.20883	-1.08107	0.014543	2.06654		0.211189	1.39829	0.185125	-0.531362	2.21087		0.339595	0.733555	-0.471643	-0.97571	3.02858		0.014543	-0.531362	-0.97571
0.444334	1.70836	1.04047	0.571197	1.83709		0.13629	0.450769	2.02424	-0.010319	1.00016		0.012086	1.22961	1.38987	0.020917	1.9003		0.571197	-0.010319	0.020917
0.64488	1.84083	1.26633	0.767291	1.99819		-0.041346	1.56821	1.28029	0.206583	1.3691		0.420014	1.14862	1.33235	-0.09667	2.58186		0.767291	0.206583	-0.09667
[truncated: 17,585 more rows]
