# Supplementary material for: Persistent epigenetic memory of SARS-CoV-2 mRNA vaccination in monocyte-derived macrophages
Source: Mol Syst Biol. 2025 Mar 25;21(4):2. doi: 10.1038/s44320-025-00093-6 (PMC11965535; doi:10.1038/s44320-025-00093-6)
Supplement: Supplementary file 11 — Source data Fig. 4 [file 44320_2025_93_MOESM11_ESM.zip › Fig. 4 DEFG/MSB-2023-11820R_SourceDataForFigure_4.xlsx]

## Sheet: Figure 4
Figure 4D				Figure 4E				Figure 4F				Figure 4G
Promoter	Gene body	Distal			t1/t0	t4/t0			t1/t0	t4/t0			t1/t0	t4/t0
8417	3606	2433		AC016831.4	0.532827	0.937489		HSP90AB1	0.499731	0.15209		CASP16P	0.432947	0.766328
				HSP90AB1	0.539726	0.683131		AC016831.6	0.451213	0.171794		NEAT1	-0.081237	-0.115142
				AVL9	0.536647	0.702412		CAPN8	0.616072	-0.127629		AP006545.3	0.123925	0.257755
				CHKB-DT	0.603589	0.760726		CASP16P	0.400759	0.501165		ZNF557	0.377273	0.191572
				AC083973.1	0.525275	0.746338		LTBP3	0.42455	0.253351		AP005270.1	0.262357	0.280291
				Z93930.2	0.554007	0.661591		ZNF552	0.468342	0.877704		HYI-AS1	0.676312	0.097248
				LTBP2	0.457932	0.251995		AC093899.2	0.272849	0.013192		AC117465.1	0.514988	0.365353
				ZNF551	0.56228	0.845462		AC117465.1	0.665288	0.990524		CCND1	0.178571	0.076537
				PLEKHA8P1	0.656285	0.997071		KIAA0100	0.151463	0.376341		PODN	0.983216	0.18923
				ZNF552	0.63045	0.751426		HDAC1	0.524524	0.569714		UBE2V1	0.199579	0.359611
				NEAT1	0.600651	0.663604		SLC25A35	0.384846	0.678454		HDAC9	0.440859	0.08521
				OCEL1	0.682163	0.874853		HDAC4	0.345541	0.118043		SMIM35	0.625991	0.423639
				AC087385.1	0.646142	0.715879		CCND3	0.549071	0.164704		SMIM36	0.763411	0.251587
				AC087241.2	0.466772	0.690611		UBE2V1	0.398042	0.158652		MSI2	0.172581	0.257352
				ZNF557	0.530131	0.367621		TMEM70	0.685506	0.166862		MFSD1	0.395774	0.322846
				ZNF558	0.570238	0.817126		SLC25A37	0.254244	0.783571		AL139801.1	0.717916	0.357761
				AC127029.3	0.911127	0.879617		HDAC6	0.695651	0.444842		MFSD5	0.588057	-0.089807
				ZNF559	0.688196	0.902497		HDAC7	0.134919	0.617998		MAP2K3	0.495383	0.601196
				SLC25A30	0.700349	0.622127		UBE2V2	1.16856	0.634777		NPM1P52	0.701101	0.676459
				AC016394.2	0.318381	0.648817		TBC1D15	-0.370955	0.758841		AGKP2	0.559085	0.309676
				SLC25A32	0.714033	0.90761		HDAC9	0.384734	0.078972		AC002091.2	0.366945	-0.111852
				LFNG	0.607481	0.613532		AC008035.1	0.627884	0.171543		AL357552.1	-0.073045	0.423721
				HDAC1	0.406572	0.778151		SMIM35	0.647154	0.266437		AMZ2P1	0.511581	0.978313
				CCND1	0.79643	0.897153		SMIM36	-0.065628	0.442076		AL357552.2	0.279826	0.05736
				HDAC3	0.558136	0.521807		TMEM78	0.879238	1.1942		PADI2	0.656154	0.351572
				SLC25A35	0.531151	0.787898		MFSD1	0.42815	0.649515		DCP1A	0.687527	0.312515
				SCAF11	0.556761	0.729078		AC025627.1	0.266175	0.406814		SPATC1	0.364288	0.70396
				CCND2	0.323153	0.2494		AL031595.1	0.623774	0.651113		TMCC3	0.72352	0.26689
				AL035588.1	0.772779	0.706812		AL139801.1	0.767024	0.930172		CD247	0.378244	0.450099
				HDAC4	0.58197	0.841675		SAG	1.01028	1.04418		AP000436.1	0.637984	0.749025
				HDAC5	0.330292	0.474055		KDM3A	0.745081	0.11682		S100Z	0.350999	0.405736
				CCND3	0.558211	0.634316		MAP2K1	0.416074	0.147264		HMGN2P19	0.346775	0.522163
				UBE2V1	0.540354	0.536821		AL137230.2	0.251814	0.178036		SLC25A47	0.823324	0.456604
				TBC1D12	0.407434	0.530792		AC018511.2	0.517261	0.338914		ECE2	1.39938	-0.301581
				TMEM70	0.596178	0.534484		LIMS1	0.449533	0.510609		SMIM42	0.572216	-0.044087
				SLC25A37	0.660356	0.638898		AGTPBP1	0.477988	0.32642		SMIM43	1.87864	0.673777
				TBC1D13	0.624503	0.723012		LIMS2	0.180879	0.110971		MYOCOS	0.511473	0.509311
				SMIM30	0.460204	0.639336		AMZ2P1	0.568055	0.586009		XCL2	0.695493	0.402213
				SLC25A39	0.682499	0.777866		DOCK10	0.372457	0.060245		APLP2	0.866067	0.825289
				TBC1D15	0.520614	0.540249		DOCK11	0.592649	-0.181685		KDM4B	-0.087047	0.441226
				TBC1D17	0.517244	0.787356		SPATC1	0.406297	0.319742		LINC01890	0.077014	0.400313
				ZWINT	0.766125	0.703403		TMCC1	0.597964	0.414935		LAT2	0.675942	0.468943
				AL603756.1	0.385296	0.588174		CD244	0.502952	0.427263		LINC01897	0.696216	-0.185392
				AP002770.1	0.729665	0.741355		PPTC7	0.246919	0.395945		AC012493.1	0.479481	0.569301
				TMEM79	0.52538	0.806836		TMCC3	0.31592	0.091019		AC011891.3	0.480523	0.162363
				MFSD1	0.361368	0.600088		AC024588.1	0.70163	-0.133477		LATS2	0.230377	0.170895
				SKA2	0.646236	0.640975		CD247	0.324346	-0.23639		GNG5	0.674049	0.142952
				AC137723.1	0.557639	0.503498		GSAP	0.444231	0.281327		BTF3P11	0.265551	0.572822
				AL139801.1	0.707908	0.474508		GPC5-AS2	0.425838	0.81211		WEE1	0.530002	0.247026
				SKA3	0.524362	0.567036		COG3	0.38481	0.357547		GNG8	0.856485	0.035382
				MFSD3	0.576407	0.747585		TCP10L2	0.536242	0.558379		AF127936.1	1.19214	0.310508
				CLOCK	0.536683	0.594867		CABIN1	0.417286	0.034773		UNC80	0.48382	0.695439
				MFSD5	0.352496	0.478507		AC002310.2	0.430265	-0.164947		TBKBP1	0.492056	1.00552
				KDM3B	0.692338	0.582443		SLC25A40	-0.104919	0.259371		HOMEZ	0.83537	0.453918
				GSTM3	-0.181326	0.697857		SLC25A41	0.661599	0.990555		TMEM97	0.42101	0.075194
				MAP2K3	0.617094	0.794306		KCMF1	0.374596	0.232962		CBX3P2	0.875799	0.597694
				LCMT1-AS1	0.435586	0.545271		ULK2	0.36375	0.23088		DDX17	0.896368	0.51266
				GSTM5	-0.181326	0.697857		SLC25A45	0.530664	0.700995		POLG2	0.191691	0.476153
				MAP2K4	0.413626	0.595776		IMPA1P1	0.578512	-0.300118		AC000067.1	0.623354	-0.100049
				MFSD8	0.578988	0.482926		AC087280.2	0.305542	0.361586		AL512598.2	0.876769	0.512361
				MAP2K5	0.50483	0.59924		AC024610.2	0.479846	0.36466		COL9A3	0.612864	0.243348
				AL137230.2	0.527307	0.543811		SLC25A3	0.069462	0.227692		AC107959.2	0.744102	0.634113
				MAP2K6	0.492015	0.379814		TBC1D23	0.132765	0.422056		AC107959.5	0.726186	0.09815
				MAP2K7	0.314205	0.449725		AC010285.3	0.143027	0.431024		AL122125.1	0.964399	0.493731
				PEMT	0.38223	0.433444		AC005264.1	0.297669	0.569291		AC092809.2	0.716476	0.747408
				CFAP97P1	0.429998	0.323486		PTGES3	0.329945	0.694437		SNX5	0.509935	0.76696
				LIMS1	0.504711	0.590961		APLP2	0.614806	0.412168		AC016888.1	0.630816	0.527868
				LINC01888	0.570262	0.692639		TBC1D2B	0.676635	0.299219		AC109329.1	0.707187	-0.073996
				AC002091.1	0.552485	0.77173		LAT2	0.536929	0.664076		UBALD2	0.677035	0.210122
				AGTPBP1	0.602363	0.751992		LINC01891	0.557075	0.147664		AC009078.2	0.70431	0.975577
				ZNF826P	0.97184	0.742663		LINC01895	0.48478	0.594807		SHISA5	1.18013	0.301428
				AC002091.2	0.552485	0.77173		NCEH1	0.50463	0.394564		ZNF586	0.638929	1.09238
				AF111167.1	0.641911	0.916346		MAN1C1	0.562328	0.013945		ALX3	0.013841	0.406933
				MAN1B1	0.540297	0.695826		AC011944.1	0.399042	0.554388		ZNF589	0.744489	0.152382
				AF111167.2	0.58266	0.850525		PUS10	0.273709	0.37394		AP000331.1	0.663399	0.506104
				AMZ2P1	0.771796	0.885334		LINC00578	0.401077	0.022801		AC007036.3	0.452721	0.298401
				CTBS	0.753535	0.809254		AL513327.1	0.754586	0.835508		CCNG2	0.734688	0.172366
				PADI2	0.386424	0.93938		GNG2	0.438905	0.302668		SUSD1	0.52326	0.855671
				POLE2	0.517939	0.701708		GNG5	0.126968	0.310506		COX6CP2	0.455891	0.50209
				DCP1A	0.588637	0.544079		ZNF575	0.297291	0.543264		AC003043.1	0.496559	0.498483
				TBC1D10A	0.599355	0.5317		IGF2BP2	0.439298	0.079452		SUSD6	0.475466	0.172481
				DCP1B	0.725968	0.704803		ZNF577	-0.081239	0.261495		COX6CP7	-0.357999	0.350182
				AL356309.2	0.570174	0.592721		ZNF578	1.53824	1.3395		AC010997.2	0.855478	0.072173
				POLE3	0.881796	0.732478		AC010761.1	0.73878	0.956902		GSTP1	0.453193	-0.101047
				DOCK10	0.387176	0.152118		EXOSC9	1.31198	0.470781		TUBAL3	0.563142	0.350381
				NF1	0.52213	0.825101		AC010761.2	0.046235	-0.197966		DDX27	0.381684	-0.116304
				TBC1D10B	0.297726	0.320065		AF127936.1	0.269486	0.093098		AL449212.1	0.130718	1.05589
				AL356309.3	0.570174	0.592721		AC010761.3	0.491837	1.11502		DLEU2	0.212016	0.495648
				POLE4	0.24959	0.4971		MLXIP	0.014402	0.070728		EPS8	0.462657	0.3202
				AP001619.1	0.626986	1.07305		NSMCE1-DT	0.829417	0.856495		TFCP2	0.58318	0.051884
				NF2	0.370815	0.716841		TBC1D32	0.608968	-0.107585		AC074344.1	0.358616	0.238284
				TBC1D10C	0.45679	0.51229		TMEM91	0.392804	-0.000865		AL022329.1	0.620407	0.268053
				SPATC1	0.624679	0.883019		CEP295NL	0.54936	0.859165		AC110741.1	0.881613	0.483058
				PPTC7	0.605108	0.756416		AC009152.3	0.602623	0.542216		AL357518.1	0.314396	0.297614
				PAXIP1	0.683436	0.467666		HOMEZ	0.21686	0.047595		AHSA2P	0.365317	0.155428
				AC093484.2	0.641387	0.695362		ALDH1A1	0.287409	0.008956		AC015871.1	0.540331	-0.211694
				CD248	0.555816	0.578373		ALDH1A2	0.519385	0.270237		AC015871.5	0.704197	0.016372
				GSAP	0.608135	0.794921		CBX3P2	0.637186	0.687622		AC112255.1	0.497694	0.44386
				AC118469.2	0.483499	0.596536		NCKAP5L	0.187955	0.315302		LINC00598	0.767374	0.263007
				AC093484.4	0.697292	0.769565		TMPPE	0.336023	0.606015		IMPDH1P10	-0.10424	0.159826
				OGG1	0.353739	0.383856		GSTO1	0.603317	0.53338		AC021660.1	0.338021	0.715772
				COG2	0.650343	0.781359		AL139819.1	0.406429	0.624087		AC004938.2	1.10947	0.120135
				COG3	0.550564	0.948771		TMEM9B	0.084901	0.663527		AL590002.1	0.186482	0.075923
				COG4	0.76387	0.931295		AL008730.1	0.944862	1.50736		APOBEC4	0.712491	0.67083
				AL365436.2	0.89721	0.993304		AL109945.1	0.700918	0.063447		S100A8	0.665188	0.956545
				AC011468.2	0.791217	0.932439		TPD52L1	0.348218	0.247835		S100A9	0.659082	0.411464
				CDC42EP1	0.212264	0.638329		DDX18	0.219385	0.506541		AC009720.1	0.937365	0.028009
				COG7	0.139702	0.896975		CNN3-DT	1.32099	1.11391		AP005131.1	0.550573	0.408829
				AC011468.5	0.573527	0.555008		C19orf25	0.151115	0.15099		AP005131.3	0.666613	0.383859
				COG8	0.427069	0.830641		LYSMD3	0.94387	0.908735		AP005131.4	0.361069	0.494715
				LINC00563	0.529136	0.667739		AC107068.2	0.481175	0.305966		MSMB	1.31218	0.19479
				AC099541.1	0.455239	0.674654		AL512598.2	0.871251	0.36944		CLEC10A	0.124724	0.509373
				CDC42EP4	0.511042	0.376463		MITF	0.383531	0.087707		SC5D	0.649812	0.299532
				AC021106.2	0.851335	1.07533		HSD52	0.399652	0.498591		TENT5B	0.582685	0.451206
				ZNF561	0.547249	0.94586		SNX9	0.414155	0.042512		CDC42P5	0.303581	0.013153
				TTC9C	0.494886	0.675169		AP002373.1	0.317669	0.401418		AC080080.1	0.645263	0.497574
				ZNF563	0.479278	0.978755		ZNF586	0.434369	0.948341		AL080313.2	0.642899	0.399148
				ZNF564	0.472177	0.707652		APPBP2	0.353711	0.206877		AL023882.1	0.318787	-0.061079
				ZNF565	0.827224	0.890073		ALX4	-0.356965	1.26465		HSBP1	0.414094	0.375806
				AC027307.3	0.798337	0.748101		SCAND1	0.553381	0.401142		AL139390.1	0.352341	0.293735
				ZNF566	0.593067	0.652594		AP000331.1	0.057064	0.140983		EIF2S2P5	0.177347	0.41144
				HIGD1A	0.791476	0.884241		AC007036.3	0.820818	0.826168		DSP	0.418075	0.446334
				ZNF567	0.422764	1.05328		THADA	0.396338	0.408411		CLEC3B	0.547505	0.442956
				AC009113.1	0.629839	0.917875		CCNG2	0.405353	-0.034167		LAX1	0.379904	0.640214
				AC002310.1	0.486895	0.648932		CPNE5	0.837795	0.863571		SNAI1	0.369814	0.269445
				AC002310.2	0.282259	0.692297		SYCP2	0.574149	0.119226		AK3P4	0.619698	0.367653
				HEXA-AS1	0.492356	0.601449		CPNE9	0.626121	-0.163562		TMEM184C	0.605721	0.53789
				AP000436.1	0.947768	0.534002		AC003043.1	0.565195	0.552116		AL513497.1	0.361147	0.486646
				PTK2B	0.643284	0.673122		SUSD6	0.334877	0.567414		FNTAP1	0.518147	0.330846
				AC002310.4	0.591241	0.613425		MSL2	0.530323	0.557513		DNASE2B	0.549621	0.312967
				SLC25A40	0.663557	0.528906		POGZ	0.31897	0.365956		DDIAS	0.729268	0.784281
				AC002310.5	0.695588	0.577917		NCOA1	0.241181	0.43809		AC110615.1	0.744223	0.266409
				KCMF1	0.606587	0.590277		CLEC1A	0.708248	0.643681		AL121820.3	0.248704	0.215038
				S100Z	0.489912	0.629209		NCOA2	0.250451	0.188542		AL445931.1	0.758943	0.362474
				SLC25A44	0.383541	0.65244		KDM6B	0.452939	0.645766		NUBP1	0.551918	0.760641
				TBC1D20	0.224712	0.417878		NCOA7	0.280034	0.376423		AC099328.1	0.3692	0.262157
				ULK2	0.226583	0.565022		TUBAL3	0.513444	1.12835		AL646090.2	1.71425	0.227127
				SLC25A45	0.482422	0.755161		AC009244.1	-0.068978	0.909064		AL359547.1	0.629085	0.351219
				SLC25A1	0.412571	0.392952		AC113385.1	0.690745	0.680242		LINC02311	0.573855	0.679798
				ULK3	0.149705	0.723435		AC123023.1	0.304132	0.535956		COLQ	1.13548	0.6788
				SLC25A46	0.603165	0.647074		SDS	0.384663	0.914273		CYCSP38	0.529239	0.2394
				AC009951.1	0.630823	0.850077		SLC12A6	0.305719	0.076441		AC112242.2	1.67241	0.159442
				TMEM80	0.576116	0.794031		DLEU1	0.513772	0.348522		ITPA	0.810637	0.55552
				POT1-AS1	0.553377	0.729035		C19orf38	0.583981	0.474807		CYCSP8	0.565659	1.16706
				AC008799.2	0.179124	1.06449		SLC12A8	0.133766	0.093709		TMEM185B	0.65304	0.412356
				ULK4	0.590968	0.708805		TFCP2	0.641328	0.94979		YIPF4	0.654495	0.092966
				AC009951.2	0.630823	0.850077		AL022329.1	-0.014721	0.197416		AL590133.1	0.498129	0.355688
				SLC25A3	0.568951	0.663814		AC110741.1	0.598037	0.662994		SELENOWP1	0.512016	0.255328
				TBC1D23	0.677153	0.622756		TENT4A	0.035761	0.216076		AP002505.1	-0.344162	0.722024
				AC009951.3	0.630823	0.850077		TENT4B	-0.128306	0.147477		IPP	0.639361	1.15351
				AC009951.4	0.177592	0.744263		MAEA	0.164978	0.692278		AP002505.3	-0.175102	0.514703
				AL359232.1	0.479855	0.55655		EHD4-AS1	0.523868	0.432793		AC074257.1	0.494356	0.526157
				SLC25A5	0.792713	0.136119		AC016526.4	0.960957	1.41843		AC097015.1	0.375254	0.293927
				AC009951.5	0.411914	0.652004		AL391832.4	0.456522	0.55445		AL136310.1	0.192941	0.441591
				AC005264.1	0.824741	1.03663		AC112255.1	0.333292	0.442298		AC093821.1	0.909857	0.650003
				AC009951.6	0.630823	0.850077		SFI1	0.372789	0.188515		AC091849.2	0.643103	0.152682
				TMEM88	0.779584	0.841607		CIITA	0.467195	0.513025		GNL3	0.990475	0.081875
				PTGES2	0.544156	0.843805		CES2	0.545385	0.098951		PLAAT2	0.416119	0.620405
				PTGES3	0.675683	0.863224		ZNF592	0.389067	0.393558		SUPT4H1P1	0.092222	0.57464
				AC139019.1	0.779262	0.819184		NIN	0.188267	0.240232		AL355336.1	0.292633	0.474105
				EZH1	0.273401	0.546691		TDP2	0.386458	0.314368		AC006076.1	0.235167	0.241911
				KDM4A	0.542947	0.525268		A2ML1-AS1	0.843375	0.673281		SLC5A4P1	0.419913	0.404411
				ZNF252P-AS1	0.812761	0.917551		AC009720.1	-0.273512	0.401683		AL451065.1	0.568972	0.561476
				AC026124.2	0.335238	0.504411		AC008568.1	0.158554	0.226236		AC018450.1	0.169007	0.698461
				SWSAP1	0.772911	0.820762		CLEC2B	0.169677	0.587669		IFITM3P2	0.72567	0.633391
				TBC1D2B	0.731334	0.687732		KDM7A	0.074247	0.344223		ITGAL	0.440351	0.424511
				AL133163.2	0.662948	0.824322		UBAC2	0.290148	0.126545		ITGAM	0.432637	0.371346
				AC073611.1	0.676951	0.823992		STAP1	0.224	0.382667		SHE	0.816677	0.159236
				KDM4D	0.36532	0.429267		AP005131.5	0.514167	0.716727		AC127496.3	0.573124	0.4237
				LINC01890	0.570262	0.692639		GSEC	-0.208589	0.645802		AC098818.1	0.639201	0.29694
				LINC01891	0.301026	0.399852		EHD1	0.403438	0.391723		AL133373.1	0.405538	0.634059
				TMEM8B	0.487405	0.378235		SC5D	0.682167	0.862684		ITGAX	0.455771	0.576787
				AC008074.2	0.743	0.826482		EHD4	0.278395	0.231455		AP002907.1	0.627131	0.308326
				CASKIN2	0.332823	0.326248		MXI1	0.696378	0.36474		GNLY	0.52478	0.312054
				STAM2	0.695122	0.726313		AC082651.1	0.833953	0.029371		MTCO1P39	0.382435	0.799512
				AC008747.1	0.577515	0.781339		AC082651.4	0.749382	0.593061		AL356414.1	0.627414	0.500768
				SLC25A30-AS1	0.700349	0.622127		PLCB2	0.370871	0.506371		THEMIS2	0.156095	0.666492
				CASP4LP	0.556105	0.289357		PLCB3	0.296303	0.298616		SEC22B	0.002748	0.579348
				TNK2-AS1	0.688242	0.589624		HMGCL	0.505908	0.349765		PPIAP6	0.571214	0.23159
				C19orf12	0.393786	0.453015		MAFG	0.545969	0.772765		AC078983.1	1.01687	0.311453
				UBTF	0.451773	0.676832		AC005343.1	0.592145	0.69531		AC007207.1	0.784211	0.282151
				AL138762.1	0.437762	0.456917		HSBP1	1.11499	0.719313		PPIAP7	0.748447	-0.181172
				LATS1	0.521455	0.617728		SF1	0.582539	0.802113		PPIAP8	0.686799	0.258289
				LATS2	0.41814	0.708181		SCN2B	0.609718	0.516523		BACE2	0.491429	0.548958
				FAM204A	0.341872	0.492718		DSE	0.451965	0.429018		EMC2	0.846074	0.556936
				SAFB2	0.649322	0.776587		AC022210.1	0.433625	0.144715		SLC17A5	0.858166	0.523129
				UGP2	0.712223	0.877753		PHLPP1	0.308558	-0.161186		C5orf66	0.368288	0.276443
				LINC00571	0.291031	0.496846		NUFIP2	0.616015	0.333153		C5orf67	0.794925	0.297371
				PUS10	0.48503	0.692356		BCL11A	0.492779	0.300164		CYCSP53	0.496374	0.206729
				KNOP1	0.434468	1.10644		LINC02309	0.432824	0.854896		AL162427.1	0.498863	0.42845
				SNW1	0.747552	0.962626		WWOX	0.348602	0.240119		POLQ	0.146718	0.001167
				AL513327.1	0.534843	0.842455		DSP	-0.085579	-0.009993		DCAF1	0.656927	0.600589
				KLHDC8B	0.271719	0.332035		TAPT1-AS1	0.716958	0.334783		LAP3P2	0.688518	0.459429
				GNG3	0.595463	0.65321		DST	0.395197	0.122636		ATP6V1C1	0.111164	-0.056387
				ZXDC	0.271534	0.612595		AC025164.1	0.454604	-0.108855		AC108482.2	0.622237	-0.159731
				MYADM	0.620926	0.542262		AL160035.1	0.646309	0.986078		CLEC6A	0.591588	0.379067
				AC021092.1	0.818987	0.783753		DDX60L	0.414029	0.303969		FO393415.2	0.47181	0.434509
				EXOSC1	0.443586	0.594681		SFN	0.574121	0.749914		TOP2B	0.621712	0.504577
				CCSAP	0.503605	0.706406		SNAI3	0.647034	0.483333		TBC1D9B	0.406778	0.72092
				GNG5	0.654638	0.694732		PTEN	0.45688	0.351064		SLC31A1P1	0.432627	0.693147
				EXOSC2	0.576181	0.893515		AC009812.4	0.179435	1.05595		KIF13B	0.997354	0.53953
				GNG7	0.676386	0.790278		AC007861.1	0.977698	0.67719		AP005717.1	0.620764	0.400548
				U47924.1	0.57255	0.62465		AC069288.1	0.501889	0.070163		GAB1	1.36238	0.231403
				WEE1	0.509682	0.541384		B4GAT1	0.404166	0.586607		GAB3	0.905806	0.203121
				MEPCE	0.647428	0.834161		DDIAS	0.478185	0.114342		AL627313.1	0.480381	0.356184
				ZNF575	0.612817	0.63168		AP003469.2	0.234485	0.46143		MAGT1	0.590312	0.090376
				AC006486.1	0.657311	0.725407		FSTL3	0.354378	0.654979		AL136131.1	0.448688	-0.110195
				U47924.2	0.57255	0.62465		PAX8-AS1	0.59689	0.389282		CLLU1-AS1	0.289086	0.029283
				EXOSC4	0.827653	0.824821		AL359547.1	0.445118	0.868935		AP003041.2	0.320814	0.660674
				IGF2BP2	0.24626	0.369721		C5orf46	0.523454	0.259341		DEF6	0.627199	0.325988
				ZNF576	0.598556	0.786165		AC104411.1	0.280803	0.667231		AC108120.1	1.31684	0.647077
				AC006486.2	0.816791	0.926234		AC124066.1	0.585943	-0.373492		TP53TG1	0.916215	0.011152
				EXOSC5	0.652076	0.812664		AL133334.1	0.23123	0.217299		LIX1-AS1	0.618197	0.856901
				HIGD2A	0.61025	0.693977		ABCC13	0.653173	-0.22091		AP001981.1	0.772011	0.557456
				HMGN2P20	0.726521	0.860572		DYNLL2	0.442233	0.485154		ECM1	0.497751	0.407575
				AC006486.3	0.545649	0.665438		TNIK	0.322588	-0.096092		LINC02346	0.278328	0.491512
				EXOSC6	0.34357	0.971563		AC078778.1	0.415112	0.294048		AL078582.2	0.604815	0.197478
				HIGD2B	0.46786	0.649585		AC105105.1	0.78542	0.979772		ZBTB2P1	0.305662	0.479853
				AC011416.3	0.859183	0.623519		DDX58	0.337967	0.166049		AC084026.2	0.203809	0.296878
				UNC45A	0.580574	0.764822		NCOA7-AS1	0.402028	0.585615		CLEC7A	0.720774	0.444028
				AL353704.1	0.457797	0.590249		DDX59	0.24016	0.192819		S100A10	0.657536	0.095306
				EXOSC7	0.573264	0.743591		C19orf67	0.733309	0.69435		S100A11	0.678331	0.107433
				ZNF579	0.233393	0.368414		CNIH3-AS1	0.927819	0.447664		AC138304.1	0.072556	0.381449
				EXOSC8	0.551416	0.678858		SLC4A5	0.615582	0.289124		AL157392.5	0.677744	0.614899
				EXOSC9	0.316531	0.399355		PLCD1	0.762809	0.530219		LINC01011	0.442398	0.468842
				SLC25A51	0.728206	0.977514		SLC4A7	0.341325	-0.095047		LMNB1	0.378857	0.848583
				TMEM231P1	1.12643	1.33748		SLC4A8	0.257319	0.294502		LINC01016	0.369712	0.435049
				MLXIP	0.594015	0.574932		AC005020.2	0.677125	0.230442		LINC02801	0.253639	0.508368
				AC010761.6	0.596529	0.578015		AP005262.1	0.316127	-0.02871		PKMP5	0.941741	0.600115
				TBC1D30	0.575422	0.647874		PLCD4	0.170915	0.611899		AC018634.1	0.612043	0.476021
				NSMCE1-DT	0.570314	0.732525		UAP1L1	0.787975	1.27212		AC134508.1	0.618829	0.553794
				TBC1D31	0.508582	1.13616		AC020661.2	0.143045	0.370866		HMGN2P7	0.381073	0.246035
				AC005740.3	0.550209	0.718714		ITGA6	0.730963	0.081769		LINC02809	0.658692	0.663937
				TBC1D32	0.561803	0.673446		AL022316.1	0.465838	0.601345		AC104581.2	0.258958	0.500313
				TMEM91	0.640747	0.673188		INPP5D	0.371351	0.070525		CYGB	0.443725	0.652519
				TBKBP1	0.749276	0.973024		AC114760.2	0.47221	0.131884		CD300A	0.508278	0.663745
				AC026691.1	0.613174	0.671863		AL031587.2	0.420076	0.042973		CD300E	0.450071	0.253502
				P3H1	0.499939	0.567958		NFXL1	0.13662	0.10626		AC055811.1	0.824438	0.643717
				AC009152.3	0.367191	0.336731		AC007569.1	1.05814	1.18253		TMIGD1	0.593498	0.235275
				HOMEZ	0.757551	0.785605		PLPP3	0.434405	0.230519		AC005077.3	1.26573	0.439281
				ALDH1A2	0.828139	0.98129		KIAA1958	0.390375	0.330147		NAA20	0.453734	0.206658
				AC002546.1	0.785948	0.782841		PLPP7	0.434149	0.14556		AP003080.1	0.398554	0.478844
				TMEM97	0.316294	0.545498		ATP6V1B2	0.621921	0.189743		SCN7A	1.16569	0.290899
				AC009152.6	0.11725	0.584307		DEDD	0.372928	0.726258		ATP6V1E2	0.613668	0.549854
				ALMS1	0.403002	0.601587		SHB	0.05071	0.20682		SYT15	0.52786	0.962541
				CBX3P2	0.655563	0.613134		LCA5	0.660455	0.524035		AC024060.2	0.550004	0.363075
				NCKAP5L	0.854665	0.822624		TSPAN18-AS1	0.430934	-0.178248		AC079790.2	0.561739	0.241024
				AL512288.1	-0.018096	0.255996		CLEC5A	0.445885	0.271768		SAT1	0.39413	0.464453
				CBX3P4	0.52182	0.50435		PDE11A	0.37578	0.192483		LINC02810	0.271668	0.264807
				SCD	0.877394	0.833833		AL355864.2	0.664984	0.615324		LINC02815	0.699298	0.427787
				IL5	0.495794	0.822093		AC009052.1	0.49838	0.815553		AC022254.1	0.522717	0.039747
				FAM8A1	0.561415	0.481187		ANKHD1-EIF4EBP3	0.732697	0.37615		AC105275.1	0.349556	0.375476
				GSTO1	0.460386	0.765337		THEMIS2	0.598498	0.971981		AC105275.2	0.558223	0.228709
				AL139819.1	0.877394	0.833833		NMB	0.540205	0.640532		AC004257.1	0.67194	0.575035
				IL7	0.659658	0.535611		AC007298.1	0.345482	0.67733		PEX6	0.585542	0.672803
				KDM5A	0.631947	0.583714		ITGB3	0.397771	-0.121382		NAA30	0.526761	0.17558
				GSTO2	0.460386	0.765337		ITGB4	0.782078	0.379748		AC013437.1	0.465478	0.303457
				KDM5B	0.561507	0.596575		AP000593.4	0.428433	-0.202696		LINC02362	0.437154	0.334294
				KDM5D	0.850175	0.624349		ITGB6	0.507559	0.823271		NPW	1.29083	0.055233
				TMEM9B	0.563929	0.651765		IDH3A	0.494101	0.505314		LINC02363	0.339582	-0.210809
				HMGA1	0.604179	0.753754		POLB	0.128846	0.610701		SLC9A8	0.588912	0.63818
				AC018529.2	0.686882	0.848022		EMC2	0.605182	0.344303		MOGAT1	0.306031	0.281403
				AC011726.2	0.59869	0.358499		NYAP1	0.46784	0.942658		PHYHD1	0.489728	0.083551
				DDX17	0.576197	0.801413		AC022795.1	0.688187	0.620337		GABPB1-AS1	0.265923	0.743765
				TPD52L2	0.659597	0.759285		C5orf66	0.281971	0.089523		AL732406.1	0.643213	-0.317727
				AC018529.3	0.686882	0.848022		KCTD10	0.048995	0.668095		AC012254.2	0.900599	0.788468
				C19orf25	0.835531	1.05492		MPEG1	0.571366	0.629803		AL139125.1	0.463488	0.547001
				POLG2	0.218368	0.662493		KCTD13	0.123856	0.32929		SLC43A2	0.651847	0.768769
				VIPAS39	0.616061	0.701545		POLM	0.580452	0.646258		CLEC17A	0.558121	0.656312
				AL021997.2	0.222756	0.646571		AC026116.1	0.113238	0.465497		HIC1	0.534188	0.549843
				OVOL1	0.036473	0.758698		AL033380.1	0.063804	0.192501		LINC01038	0.714066	0.465829
				OVOL2	0.511781	0.78028		ATP6V1C1	0.4288	0.457816		PHF19	1.02821	0.184944
				AC107959.1	0.222178	0.479034		DCAF5	0.177881	0.180132		AF186190.1	0.400549	0.242759
				AC107959.2	0.476213	0.760146		AC012485.1	1.04772	0.858399		AC017015.2	0.381244	0.274835
				MITF	0.667227	0.62152		TOP2A	0.351032	0.262959		SMU1P1	0.386372	0.251922
				MADD	0.638607	0.682826		TOP2B	0.842003	0.41571		AL450468.1	1.84847	0.739642
				AC107959.3	0.444958	0.82595		AC008957.1	0.64014	0.408219		AL450468.2	0.682574	0.543035
				INHCAP	0.607039	0.530274		EMCN	0.567419	0.007339		AC090692.1	0.852636	0.029845
				LINC00582	0.705525	0.860807		AC116366.1	0.395061	0.188844		AC090692.2	0.658373	0.733217
				SNX1	0.550911	0.675248		STAT4	0.555299	0.101433		AC084375.1	0.535609	0.252406
				HSD52	0.625492	0.810291		LINC01004	0.301915	0.215475		COPG1	0.51467	0.203118
				AL353795.2	0.696902	0.614787		STAT6	0.238307	0.425489		AL583839.1	0.287561	0.459837
				SNX4	0.220002	0.599549		C19orf81	0.462842	1.10463		AC005592.1	0.814175	0.812483
				ZNF580	0.550231	0.721682		KIF13B	0.285733	0.266887		NAA40	0.029418	0.608861
				SNX5	0.511781	0.78028		CPSF6	0.142336	0.360297		UPF3B	0.603396	0.402091
				AL353795.4	0.692121	0.789218		CPSF7	0.336143	-0.000121		TMEM123	0.36013	0.244088
				ZNF581	0.550231	0.721682		STPG1	0.417039	0.058701		LINC02376	0.3046	0.560637
				DISP1	0.425035	0.791844		STPG4	0.277484	0.299343		HMGXB3	0.536782	0.561771
				AC016888.1	0.571658	0.502126		ABO	1.32956	0.520081		TMEM127	0.24102	0.418165
				UBALD1	0.69275	0.667004		TTLL11	0.206009	0.140131		GFAP	1.41664	1.14207
				AC068389.3	0.695498	0.784286		NFKB1	0.66111	0.293122		BTF3L4P1	0.42622	0.262497
				SNX8	0.745322	0.607421		HYLS1	0.292709	0.599516		SMS	0.45874	0.113586
				ZNF584	0.726222	0.939615		AL136131.2	0.803459	0.876539		UBE2V2P2	0.288867	-0.023467
				UBALD2	0.590137	0.624004		H3-3B	0.390231	0.643668		UBXN8	0.601379	0.012728
				SMUG1	1.24737	0.993114		AC073529.1	0.33262	1.80961		PIK3CD	0.857701	0.289616
				AP002373.1	0.371425	0.634062		AL391422.3	0.61048	1.0318		UBE2V2P4	0.308004	-0.004947
				SHISA5	0.130362	0.185609		FAM53B	0.504909	0.235622		PIK3CG	0.479508	0.44438
				APPBP2	0.515349	0.617746		DEF6	0.041568	0.155449		LINC02838	0.512417	0.729847
				AL390754.1	0.878211	0.447015		DEF8	0.423464	0.370839		AL096855.1	0.405277	0.281014
				ZNF589	0.623841	0.459559		KCTD21	0.751645	0.435004		AL096855.2	0.35261	0.281819
				C5orf15	0.293797	0.640217		NAA15	0.335419	-0.020552		FAM174B	0.749486	0.425956
				ADH5	0.68192	0.571441		NAA16	0.428638	0.154817		LINC01504	0.783673	0.301492
				SCAND1	0.716639	0.755728		LIX1-AS1	0.223444	0.320378		ANP32BP2	0.520332	0.234119
				AC007036.1	0.500611	0.536274		TP53TG5	1.17641	1.05843		LINC01509	0.55783	0.17341
				AC024575.1	0.772911	0.820762		ALG14	0.419706	0.312985		FNBP1L	0.714595	0.298267
				AP000331.1	0.616559	0.729086		ECM2	0.654344	0.187893		AC004825.2	0.691992	-0.179582
				AP005018.1	0.527055	0.736798		PCDHGA1	0.551951	-0.227611		AC079922.1	0.552883	0.476426
				NHS	0.471378	0.28654		AC084026.1	0.283905	-0.005667		SLC9C2	0.447452	0.420329
				THADA	0.48639	0.675928		AC092656.1	0.888046	0.917588		TMEM131	0.761182	0.280843
				CPNE1	0.677814	0.743193		AL135818.1	0.507409	0.238307		AC087277.2	0.357309	0.378691
				CENPBD1	0.272484	0.467832		CLEC7A	0.551784	0.713023		Z95118.2	1.40098	0.684956
				AC007036.5	0.366716	0.304172		S100A10	0.019609	0.21324		PTMA	0.483524	0.470203
				AC011455.1	0.822806	0.495813		AL157392.1	0.87622	0.941216		AC068481.1	0.215799	0.346724
				AC100793.2	0.769678	1.0944		HMOX1	0.525747	0.472398		LINC02844	0.675169	0.78641
				TMEM30A-DT	0.500915	0.641168		FAT2	0.552872	0.602742		MTIF3	0.211694	0.24012
				CPNE4	0.555675	0.754247		AC008014.1	0.331211	0.052976		EFCAB8	0.76536	-0.200461
				PHYKPL	0.493897	0.277548		LINC01010	0.65997	0.439875		AC097369.2	0.790138	0.695769
				ALDH1B1	0.244244	0.334722		AC019183.1	1.06492	0.648178		AC079031.2	0.633329	0.034576
				AC117378.1	0.989263	0.632501		STAU2	0.658052	0.463936		AC114752.1	0.331779	0.650486
				CPNE8	0.737723	0.83359		FOXL2NB	0.302839	1.15024		LINC01513	0.473264	0.105341
				SUSD3	0.589966	0.390715		AC024257.3	0.172139	0.244757		LINC02392	0.609842	0.082865
				MSL1	0.563959	0.719205		LMNB1	0.35067	0.206004		VWA5A	0.33461	0.152428
				MTHFSD	0.357165	0.610414		LINC02801	0.548633	0.906808		AC004917.1	0.427273	0.378688
				SUSD6	0.496354	0.652594		AC008852.1	0.11632	0.550615		AL391903.1	0.527555	0.422415
				MYSM1	0.897117	0.830237		AC006116.7	0.440517	0.580238		LINC02397	0.322809	0.253237
				AC010997.3	0.46614	1.00476		VTCN1	0.233607	1.02941		ZC3H13	0.183083	0.564523
				POGZ	0.826606	0.943041		NDUFA4L2	0.794324	-0.007625		ZC3H18	0.603775	0.714931
				NCOA1	0.539992	0.467063		CYGB	0.67352	0.500073		VEGFA	0.549401	0.081164
				AC010997.4	0.597941	0.961681		ODF3L1	1.26443	0.611361		AC034231.1	0.693739	0.27982
				GSTP1	0.479336	0.641884		PLCG2	0.16537	0.138071		SON	0.753612	0.363989
				AC010997.5	0.597941	0.961681		AC130462.2	0.352861	0.662217		AC005776.1	0.471444	0.344955
				KDM6B	0.650673	0.837873		EPYC	0.124618	1.13384		LINC01063	0.66198	0.625715
				NCOA4	0.832958	0.865293		AL360178.1	0.845816	0.47836		COQ10BP2	0.592306	0.156873
				AC108002.1	0.227196	0.373008		Z99289.2	0.001893	-0.183086		COX6CP11	0.641335	0.412966
				CFAP298-TCP10L	0.507648	0.414528		AC036103.1	0.111179	0.299623		COX6CP12	0.520282	0.403171
				NCOA5	0.815086	0.72954		AL596247.1	0.185486	0.262097		ASB13	0.76692	0.350075
				DDX20	0.625484	0.574536		AC055811.2	0.214564	-0.197302		PLCL2	0.645246	0.54278
				NCOA6	0.561917	0.671922		TMIGD1	0.263853	0.146491		AC117488.1	0.272227	0.779869
				DDX21	0.587965	0.621223		AC011303.1	0.173449	0.649944		MYADM-AS1	0.279339	0.327645
				NCOA7	0.355391	0.325822		COPA	0.545715	0.575512		CEBPG	1.11987	0.650156
				DDX23	0.572706	0.633042		TMIGD2	1.40826	0.704193		ANKH	1.16151	-0.267509
				HMGB1	0.963531	0.821126		GNG12	0.49843	-0.216553		SP9	0.380532	0.087689
				DDX27	0.742478	0.555094		PSMD10	0.419879	0.686483		AC053503.2	0.761296	0.459383
				DDX28	0.12699	0.691477		SUB1	0.270239	0.27147		SKP2	0.575946	0.996725
				SAC3D1	0.261308	0.492804		AL034550.2	0.303784	0.285767		FZD1	0.135689	0.509161
				SDS	0.502298	0.811093		METTL4	0.173612	0.216386		SPN	0.507091	0.41321
				N4BP2L1	0.760261	0.70226		TMEM101	0.147543	0.600326		SNHG11	0.524303	0.365281
				SLC12A2	0.529522	0.704004		ASB1	0.465613	0.39358		AP000223.1	0.275901	0.199053
				SLC12A4	0.233557	0.78499		SYT12	0.593741	0.37205		HMGN4	0.61827	0.716073
				SLC12A6	0.706	0.624515		METTL9	0.682428	0.241053		LINC01076	0.673303	0.809777
				DLEU1	0.418496	0.549635		ATP6V1E2	0.267893	0.345731		SNHG19	0.393787	0.764653
				AL109840.2	0.700313	0.185196		SYT14	0.502297	0.240611		SGPP2	0.675129	0.579928
				DLEU2	0.490281	0.638673		AC008581.2	0.562839	0.115254		LINC02869	1.62353	-0.007831
				EPS8	0.352337	0.66132		SYT17	0.341643	0.03985		FAM177B	0.683925	0.139181
				TFCP2	0.555784	0.852009		ASB9	-0.204475	0.61656		AC009974.1	0.517812	0.270585
				AC090587.1	0.597893	0.501012		AC067945.2	0.639047	0.575639		AC093106.2	1.03722	0.321687
				CD274	0.456654	0.511473		AC067945.3	0.443841	0.160943		AL442663.2	0.517	-0.232269
				MAP3K2-DT	0.555542	0.539857		AP000777.2	0.284284	0.516416		AC099398.1	1.0748	0.438853
				AC110741.1	0.543947	0.606852		COL6A4P1	0.617505	-0.267494		AC003101.1	0.524022	0.651612
				TENT4B	0.454523	0.682474		FAM126B	0.463511	0.361468		AC003101.2	0.37753	0.423945
				CD276	0.553694	0.53613		CYTH2	0.752363	0.311961		AC016583.1	0.650351	0.469584
				KTI12	0.768781	0.861835		GIT1	0.185275	0.263022		AC016583.2	0.996514	0.51943
				HSD11B1L	0.21843	0.735477		CYTH3	0.465223	0.462303		AC008171.1	0.817758	0.015669
				MAEA	0.493365	0.962864		AL162414.1	0.224827	0.317277		AC020911.2	0.280214	-0.029669
				AC016526.4	0.633432	0.810577		TAB2	0.297582	0.089356		CD28	0.36369	0.193812
				AHSA2P	0.505075	0.721554		LINC02815	0.177242	0.655433		AL355480.3	0.763121	0.997974
				AL391832.1	0.679605	1.00723		ITK	0.505258	-0.112091		AL161909.1	0.55512	0.160573
				AC015871.2	0.645739	0.671275		AP2B1	0.500574	-0.101189		AL079342.2	0.819439	0.760578
				AL391832.2	0.66199	0.969137		ADK	0.326451	-0.032937		AC008700.1	0.537011	0.600732
				AC015871.3	0.476898	0.478486		SPTLC2	0.529495	0.441425		AL079342.3	0.239157	0.044046
				AL391832.3	0.644376	0.931045		COQ2	0.40543	0.477408		DEGS2	0.421918	0.352033
				AC060766.2	0.614787	0.602633		TP53	-0.421693	1.1733		TM4SF4	0.388568	0.403046
				BYSL	0.849185	0.738468		AP000943.2	0.365868	-0.020702		CLNS1A	0.504511	0.27234
				AL391832.4	0.67552	0.952561		AP003059.1	0.570262	1.15516		ZNF219	0.450401	0.2005
				TSPOAP1-AS1	0.475498	0.669381		AC116353.5	0.316928	0.580551		CACNG6	1.02646	0.399527
				FAXDC2	0.528793	0.586165		AC116353.6	0.453527	0.566332		SNHG25	0.466108	0.215417
				SFI1	0.62384	0.79324		AL136987.1	0.172096	0.269779		AC092814.2	0.528521	0.603547
				AC015871.8	0.476898	0.478486		BACH1	0.320174	0.261606		INHBA-AS1	0.554545	0.45272
				AL365205.1	0.477067	0.49225		NFAM1	0.398289	0.301628		AL133405.1	0.287238	0.105572
				CIITA	0.610306	0.568965		BACH2	0.586054	0.196913		TACC1	0.859001	0.475235
				ZNF354A	0.452079	0.542285		CLEC12A-AS1	0.340463	0.86882		YTHDF3-AS1	0.254936	0.269834
				ZACN	0.669534	0.549978		LAPTM5	0.312977	0.375625		AC211433.2	0.539382	0.942239
				ZNF592	0.651781	0.823866		SLC9A9	0.298239	0.130242		AL136162.1	0.581297	0.616149
				AC034139.1	0.661603	0.775026		SLA	0.470775	0.056622		AC005090.1	0.416714	1.00874
				ZNF354C	0.835306	0.834755		DNMT3A	0.632241	0.24842		AC090282.1	0.61481	0.288188
				ZNF594	0.174094	0.494846		ECPAS	0.656168	0.365771		NVL	0.593591	0.557616
				ZNF597	0.607469	0.745698		ATG16L2	0.181035	-0.19293		EML6	0.498285	0.333475
				ADI1	0.786145	0.825039		AL163636.1	0.312453	0.575304		AL137127.1	0.594898	-0.030081
				AL031727.2	0.567486	0.758351		BEGAIN	-0.089323	0.852297		AC005379.1	0.306606	0.315392
				ZNF598	0.619144	0.958759		AC090579.1	0.24372	0.388541		AC092490.3	0.440577	0.383829
				PGPEP1	0.590183	0.829678		BAHD1	0.638033	0.550702		LINC00222	0.426134	0.052277
				C5orf24	0.635182	0.924378		PHF11	0.704649	0.413421		CAMK4	0.39482	0.287942
				CYP51A1	0.512926	0.634423		AC012254.2	0.463585	0.938723		AC069307.1	0.670434	0.422698
				HMGN2P46	0.769666	0.695933		PHF12	0.543442	0.514986		COBLP1	0.983825	0.474693
				AC021660.2	0.461321	0.274462		PHF14	0.319753	0.529472		UBAP2	0.324907	0.084379
				STYXL1	0.407679	0.803042		ZBTB20-AS2	0.736456	-0.541163		MAD2L2	0.612994	0.710293
				CTF1	0.474138	0.5949		CACNB4	0.172374	0.02543		CTSH	0.403416	0.348123
				TDP1	0.835568	0.786396		CEBPB-AS1	0.785754	0.893943		AC130454.1	0.439266	0.316617
				AC005614.2	0.245423	0.373127		SLC43A1	0.383335	0.677193		CTSK	0.407921	0.303172
				AC004938.2	0.6367	0.710688		SUCO	0.224525	0.268136		AC068870.4	0.490558	0.338302
				PSPC1	0.54938	0.582475		SLC43A3	0.22319	0.066296		LINC02880	0.374785	0.578447
				ECH1	0.679986	0.845787		LINC02821	0.304111	0.413148		CTSS	0.225868	-0.1428
				DNMBP	0.321755	0.50608		SGPL1	0.210751	0.206936		AC064856.1	0.738469	0.476114
				S100A1	0.762346	0.50059		TKTL1	0.190467	0.026821		ASIP	0.299107	0.179786
				S100A4	0.747842	0.62378		LINC02828	0.284188	0.21351		OAZ1P1	0.600445	0.307296
				S100A5	0.475322	0.333758		NBPF13P	0.70975	0.878346		SLC2A13	0.682751	0.61067
				TSC1	0.515692	0.835736		AEN	0.27041	0.530796		AL353093.1	0.943745	0.485253
				AC092123.1	0.48514	0.618012		AC068896.1	0.488309	0.193631		AL132986.1	0.532772	0.31509
				CLEC2B	0.614948	0.636502		MMP14	0.55903	0.363917		CA5AP1	0.188812	-0.103307
				DNAJC9-AS1	0.525308	0.754474		MYH15	0.635975	-0.011363		HBEGF	0.42358	0.26881
				UBAC1	0.664978	0.901917		MMP17	0.38399	0.229054		AC078962.1	0.311455	0.698386
				KDM7A	0.856527	1.00537		DACT3	0.023263	0.977933		AC078962.2	0.375447	0.12766
				DDX31	0.777072	0.839369		HVCN1	0.179872	0.203989		AC078962.3	0.452449	0.464188
				STAP1	0.530287	0.852253		PYGL	0.143155	0.261278		AC104137.1	2.07452	0.54749
				TMEM183A	0.866462	0.898902		CYTIP	0.445539	0.166089		NFAT5	0.629251	0.308021
				STAP2	0.553729	0.809669		CSNK1G2	0.606008	0.472512		C1QTNF1	0.67203	0.40791
				AP005131.3	0.68149	0.803999		LMNTD1	0.610769	0.196037		TFEC	0.666672	0.193035
				CYP2S1	0.901038	0.838374		LITAF	0.397236	0.333515		C1QTNF3	0.777166	0.924168
				AP005131.4	0.762841	0.882845		AC005592.1	0.614265	-0.091673		FAM86B3P	0.552151	0.348867
				SYNJ2BP-COX16	0.638626	0.553322		SCN9A	0.509869	0.332999		CD46	0.594581	0.469478
				FAM120A	0.585724	0.690638		SLC9B2	0.460065	0.359065		CD48	0.572154	0.413239
				AP005131.5	0.787624	0.70986		HMGXB3	0.54643	0.624354		Z98884.1	0.176954	0.042137
				FAM120C	0.268544	0.372337		AL137009.1	0.260809	0.113443		AC112715.1	0.728245	0.622412
				GIN1	0.548809	0.73386		SMIM2-AS1	0.513705	0.056002		DDX18P3	-0.22873	0.429683
				SET	0.709511	0.553621		AIM2	0.486304	0.129309		AC016405.3	0.264862	1.16455
				MAF1	0.608364	0.56607		UBXN1	0.557717	1.14227		AC018521.4	0.590051	0.799635
				NID1	0.549747	0.740778		AL137847.1	0.16699	0.495768		SLC30A10	0.965222	0.243163
				GSEC	0.38673	0.454158		ST3GAL1	0.610558	0.107257		BEND3P2	0.882109	0.305156
				C19orf44	0.972331	0.687403		ST3GAL5	0.415773	0.096598		AP000974.1	-0.241018	0.878237
				C19orf47	0.594945	0.801597		UBXN7	0.186018	0.344963		AC062015.1	0.60767	0.520448
				SC5D	0.547504	0.759322		PIK3CB	0.243235	0.014583		AL138825.1	-0.065521	0.021756
				C19orf48	0.919895	1.04283		ST3GAL6	0.383629	0.394869		LINC01563	0.317091	0.101176
				EHD4	0.592362	0.70621		SAMSN1	0.501952	0.401393		AL353622.2	0.261659	0.842777
				PAXBP1-AS1	0.785227	0.744625		TMCO1	0.201174	-0.012156		NAP1L1P3	0.730802	0.581278
				FAM207A	0.430595	0.61241		AL391863.2	0.223712	0.177025		MATK	0.480457	0.438796
				CSE1L-AS1	0.462276	0.810176		TMCO3	0.547492	-0.038737		MTND2P16	0.832477	0.552922
				MXI1	0.385674	0.414076		ZWILCH	-0.035027	0.342431		LINC01565	0.471849	0.268218
				TENT5A	0.467216	0.757682		MMP20	0.518402	0.271535		AC245452.1	0.519151	0.230187
				TENT5C	0.481892	0.063582		AL512380.2	0.522176	0.553823		GALM	0.571702	0.177895
				CYBA	0.384287	0.525449		AL096711.2	0.843017	-0.078116		TXNL1P1	1.03426	0.370596
				PSKH1	0.595935	0.697098		MANF	0.539207	0.549481		AL591518.1	0.336635	0.547328
				AC008734.2	0.570238	0.817126		MMP28	0.752135	0.953534		TFF2	0.717173	0.706542
				CAPS2	0.290741	0.525508		LINC01503	0.365344	0.146262		CSPG4BP	0.611953	0.397896
				PLCB2	0.354334	0.347365		SMG7-AS1	0.104202	0.121952		AL360013.2	0.697044	0.262388
				HMGCL	0.798155	1.12087		SPTBN1	0.218278	-0.079769		AC009743.1	0.200201	0.4632
				MAFF	0.643866	0.801232		AC008040.1	0.35775	0.412009		AL160237.2	0.535184	0.66795
				MAFG	0.53673	0.719016		CAVIN1	0.164838	0.102537		CD53	0.520146	0.08058
				AL591368.1	1.01506	0.704753		AL132671.2	0.524576	0.520247		FTH1P4	0.631708	0.466541
				AC073834.1	0.498435	0.664439		AC079922.2	0.457572	0.440426		AC091959.1	0.632561	0.535589
				HSBP1	0.524747	0.692077		MALT1	0.572819	0.515103		AC004672.1	0.515888	0.245808
				SF1	0.649414	0.781593		LINC02384	0.520761	0.223776		ALDH7A1P2	0.387254	0.342746
				DGLUCY	0.474197	0.737748		TMEM134	0.792359	0.376147		FTH1P9	0.531424	0.283074
				C5orf34	0.262004	0.435173		TADA2B	0.749011	0.522431		AL157371.2	0.165609	0.622633
				SUDS3	0.822072	0.792672		ALDH1L2	0.282268	0.088344		AC108479.1	0.273765	0.400559
				TPGS1	0.757787	0.95906		Z95118.2	0.107454	0.418522		PSTPIP2	0.171868	0.02647
				TPGS2	0.561241	0.347915		GATA4	0.759396	0.117097		CDK17	0.439781	-0.218133
				CDKN1A	0.696364	0.846637		AL589935.1	0.540852	0.446291		CDK18	0.626988	0.455431
				ZNF295-AS1	0.603434	0.584295		AC009005.1	0.718165	0.738531		CDK19	0.30409	0.25617
				CDKN1B	0.539185	0.656443		CELF1	0.166298	0.242837		AL844170.1	0.773732	0.649752
				AC022210.1	0.323623	0.246376		CELF2	0.291389	0.128646		AC021683.4	0.633686	0.105302
				ECI1	0.390599	0.320175		AC068481.1	0.968384	0.627022		AC084262.2	0.724813	0.10048
				NUFIP1	0.546997	0.672646		CELF6	0.425628	0.494547		AC103740.2	1.02568	0.798959
				PHLPP1	0.35764	0.465301		LY86-AS1	0.340974	0.088947		AC004817.5	0.359812	0.366689
				NUFIP2	0.66051	0.631492		PHOX2A	0.336434	0.615976		GDPD1	0.283829	0.34402
				ECI2	0.492974	0.866937		CLEC19A	0.224589	0.319756		MTND2P25	0.616314	0.913007
				AL359092.3	0.610785	0.629916		LINC02842	0.472941	0.314359		DCAF13P1	0.586718	0.080632
				AL117379.1	0.371138	0.567509		AC006452.1	0.551766	0.998149		PGAP2	0.778415	0.778178
				TAPT1-AS1	0.800108	0.777069		EFCAB6	0.589452	0.00713		AC087269.1	0.502576	0.519712
				CETN2	0.314837	0.518091		ANKS6	0.749935	0.514086		AC016134.1	1.03069	0.588043
				CETN3	0.622055	0.576162		SWAP70	0.309916	0.529045		NYX	0.524567	0.167245
				AC025164.1	0.474301	0.651183		LINC02846	1.00982	0.866054		MANBA	0.300554	-0.070015
				AP002360.1	0.862837	0.639197		EFCAB9	0.341825	0.880964		CD69	0.312523	0.348619
				DDX41	0.746282	0.840539		CHCHD6	0.277464	0.081607		LYPD2	0.676291	0.480967
				DDX42	0.547196	0.685782		AC058791.1	0.564324	0.679142		LYPD6	0.686664	0.19273
				AC009065.4	0.616673	0.521214		PVALEF	0.962633	0.957238		AL096794.1	0.33575	0.410509
				AC009118.2	0.748476	0.508776		IQCD	0.167368	0.446345		BX323046.2	-0.035577	0.398348
				VEZT	0.589993	0.725257		BDNF-AS	0.887232	-0.238607		AC144836.1	0.135152	0.53233
				AC009065.7	0.404176	0.54096		AC007220.1	0.280353	0.179214		AL355538.1	1.05994	-0.094267
				TMEM184C	0.330266	0.419251		SLC30A5	0.696172	0.426688		AC012451.1	0.519187	0.312178
				SNAI3	0.538036	0.639585		AC017002.2	0.515124	0.29463		AC019254.2	0.653044	0.587728
				AC009065.9	0.404653	0.538631		SLC30A7	0.374247	-0.113936		AL161935.1	0.388588	0.332117
				DDX49	0.660827	0.697663		AC017002.3	0.558959	0.386819		MAVS	0.476995	0.330238
				CYC1	0.627382	0.879307		AC112907.2	0.642219	0.691021		AC009088.1	0.476367	0.24864
				CLEC11A	0.518147	0.642307		LINC02391	0.575292	0.001055		LETMD1	0.205135	-0.102475
				PTEN	0.545903	0.591476		TMEM140	0.884192	0.887862		AP002383.2	0.194555	0.637633
				AC009812.1	0.418384	0.523889		LHFPL3-AS2	0.53111	0.135073		PEDS1-UBE2V1	0.199579	0.359611
				C19orf53	0.556295	0.650714		ZC3H10	0.581723	0.794228		AL031737.1	0.821041	0.535722
				C19orf54	0.658211	0.770758		AC004917.1	0.338858	0.277498		AC087164.2	-0.362901	0.309659
				WWP1	0.375245	0.57501		GIMD1	0.577126	-0.04013		INTS2	0.438905	0.239791
				WWP2	0.678665	0.789504		DYNLT1	0.471613	0.138453		AC069023.1	0.508091	0.570333
				AP003469.2	0.699992	0.583829		LINC02398	0.52341	0.723453		MTCYBP11	0.620645	-0.178423
				CYP4A22-AS1	0.686382	1.67415		HEXIM2	1.19119	0.98888		PLEC	0.507129	0.299995
				AL121820.1	0.510084	0.662738		TCF12	0.262856	0.310543		SLC22A5	0.269301	0.16972
				AL161785.1	0.707862	0.833895		CLDN10-AS1	0.839008	0.068389		DNMT1	0.546185	0.117872
				PAX8-AS1	0.730433	0.798269		AC034231.1	0.832994	0.549413		THAP12P5	0.660136	0.784947
				PA2G4	0.437954	0.557372		MAP2	0.294935	0.296691		AKAP10	0.888899	0.238426
				AC008608.2	0.778672	0.72166		AC144573.1	0.761979	0.649578		AC011247.1	0.266744	0.40259
				CSNK1A1	0.72117	0.8693		TAF3	0.41449	0.310497		AC011247.2	0.402557	0.114756
				NUBP2	0.590412	0.691609		SUFU	0.470371	0.335407		IP6K2	-0.023581	0.492052
				PES1	0.641724	0.69186		MAP7	0.557271	0.395859		CD80	0.719662	0.369836
				MIEN1	0.458783	0.876857		AL772161.1	0.271378	0.632917		CD83	0.542389	0.627594
				CYCS	0.395608	0.408473		AC109460.3	0.097817	-0.116807		CD84	0.29439	0.170412
				AC099328.1	0.707302	0.676048		PDXP-DT	-0.117358	-0.155606		ANAPC4	0.56166	0.325944
				INPP4A	0.723529	0.75868		PLCL1	0.318237	0.294429		CD8B	1.62434	0.545791
				GNB1L	0.611529	0.668583		PLCL2	0.437685	0.030314		DZANK1	0.83908	0.809257
				AL138767.1	0.320795	0.480835		AC022167.3	0.441592	0.221168		AC004585.1	0.539361	0.503632
				FLJ38576	0.580673	0.527104		ANK3	0.512419	0.021676		AC004585.2	0.53645	0.040601
				CDKN2A	0.45703	0.725313		C20orf204	0.503259	-0.079954		AC084756.1	0.605401	0.23239
				AL135905.1	0.638041	0.726081		MED13L	0.410385	0.261529		PSMA6	0.702999	0.629682
				AL135905.2	0.638041	0.726081		AC003991.1	0.365712	0.091736		AC084756.2	0.38724	0.37134
				COLQ	0.387332	0.549323		Z94721.2	0.543846	0.11793		AL137027.1	0.95054	-0.036501
				CDKN2D	0.456742	0.51907		THAP9	0.540553	0.234442		AL161756.1	0.219717	0.171293
				AC124066.1	0.68352	0.865985		AC113404.1	0.288565	0.691441		AC110769.2	0.545651	0.271551
				AC027682.6	0.540313	0.715672		CEBPZ	0.356205	0.103738		AC110769.3	0.498681	0.737234
				ABCC11	0.596349	0.753711		AC131182.1	0.011223	-0.212806		AC079298.3	0.436215	0.217176
				SUPV3L1	0.443571	0.910036		FZD3	0.816315	0.315029		AL133396.1	0.279408	0.540909
				DTL	0.562755	0.643972		FZD5	0.179975	0.290593		AP001437.2	0.511344	0.205423
				AC015911.1	0.789534	0.715678		U52112.1	-0.049228	0.331188		TCP11	0.245437	0.128233
				AC015911.2	0.622746	0.669093		AC025287.1	0.509773	-0.48914		COL6A1	1.70237	0.434015
				AL139317.5	0.602279	0.520791		CD1C	0.793118	0.014842		SLC35F2	0.420452	0.501994
				TNIK	0.548497	0.440097		G3BP2	0.567212	0.225905		GNAI2P1	0.678131	0.398454
				GSG1	0.602676	0.70195		SEL1L	0.435838	0.217409		ZNF287	0.8709	0.415977
				AC078778.1	0.489772	0.386131		SNHG16	0.902345	0.276177		ST20-AS1	0.601896	1.089
				AC105105.1	0.321275	0.88834		AC007622.2	0.429364	0.061818		BX539320.1	0.354096	0.246609
				CYCSP5	0.520411	0.652419		YY1AP1	0.040747	0.109266		AC107375.1	0.070605	0.582017
				BBS4	0.46786	0.649585		LINC02865	0.309298	0.050921		EEF2K	0.46392	0.233317
				DDX50	0.530045	0.695605		SGPP2	0.487991	0.405197		TP53I11	0.741735	1.06658
				CSGALNACT2-DT	0.621236	0.7306		AC092338.3	0.715737	0.369071		AC005808.1	0.197125	0.338703
				DDX51	0.014111	0.464673		AC106886.5	0.64005	0.567183		HIVEP1	0.917572	0.580604
				CLEC4E	0.659885	1.11403		SH3BP5-AS1	0.458342	0.383392		CDC14A	0.704831	0.247926
				BBS5	0.674664	0.785963		AL121890.4	0.737576	0.798802		AC132872.5	0.182608	0.178759
				AIG1	0.853594	0.992565		TNS1	0.691424	0.588802		AL121974.1	0.690011	0.325584
				BBS7	0.690111	0.651159		AC078923.1	0.269367	-0.003286		AL772337.4	0.277117	0.77473
				DDX54	0.556856	0.550249		TNS3	0.303474	0.267382		NAGK	0.076275	0.459126
				DDX55	0.54581	0.865038		AC003101.1	0.581874	0.029894		AL354796.1	0.296536	0.481114
				BBS9	0.546021	0.610414		AL035415.1	0.319168	1.11223		AC053481.3	0.805708	0.453882
				FAM122A	0.440839	0.400534		SLC26A11	0.499578	-0.346928		ATP5MGP1	0.201479	0.365691
				DDX56	0.638811	0.926322		AC016583.1	0.753599	0.866371		AC022146.2	0.604509	0.271909
				DDX58	0.65907	0.76441		ECT2	0.510029	0.887083		AL160408.6	0.998579	0.892606
				YIPF1	0.448287	0.438212		TOMM70	0.662341	0.371793		ATP5MGP6	0.287029	0.122093
				DDX59	0.699401	0.79505		TMEM163	0.364853	0.597359		SH2D1B	0.546539	0.373764
				YIPF2	0.645488	0.665568		TMEM164	0.301193	-0.116212		AC021491.4	0.95161	0.557824
				DTWD1	0.498747	0.768389		AC144831.1	-0.18593	0.3596		AL022326.1	0.330454	0.17207
				YIPF3	0.449102	0.60424		AL139243.1	0.115064	0.347648		PTX4	0.400749	0.833445
				DTWD2	0.796857	0.679124		TCP10L	0.23453	0.647767		DDIT3	0.334623	0.687106
				YIPF4	0.532383	0.658708		AC024270.1	0.190287	0.03587		DDIT4	0.557144	0.452431
				AL590133.1	0.559154	0.604183		LINC00216	1.08013	0.870965		AC078788.1	0.645696	0.118002
				YIPF5	0.631059	0.56321		CD28	0.279108	-0.122594		MTCYBP44	0.486579	0.155222
				YIPF7	0.430397	0.721484		AC024270.3	0.257106	0.5264		SYP	0.834873	0.335115
				ALDH6A1	0.321454	0.503772		AC024270.4	0.764437	0.661291		AL357078.1	0.205263	0.239062
				AL136982.7	0.369119	0.708395		ZNF211	0.208732	0.506671		AL049749.1	0.529027	0.061628
				DHX8	0.555394	0.886798		TM4SF1	1.5486	1.06874		AP003064.1	0.642536	0.000561
				GPAT3	0.398718	0.561625		DEGS1	1.02703	1.12275		EMSY	0.69939	0.01924
				DHX9	0.581617	0.636866		LINC01080	0.640002	0.569214		ACSL1	0.390836	0.914589
				GPAT4	0.417993	0.639245		CACNG2	0.703402	-0.028374		AL672291.1	0.880826	0.361126
				IPP	0.760796	1.00007		SNHG21	0.68055	0.025959		AC020558.3	0.67765	0.042449
				CNIH3-AS1	0.656929	0.553877		CACNG3	0.435808	0.31578		AC020558.4	0.351352	0.192641
				SLC4A2	0.662432	0.728398		VPS13A	0.168598	0.212099		PSMC6	0.640383	0.387367
				CNIH3-AS2	0.731768	0.710602		VPS13C	0.7099	0.095166		AC092120.2	0.106878	0.341177
				AC011481.1	0.394823	0.691153		LINC01085	0.567621	0.289452		CES4A	0.466127	0.369956
				AC011481.2	0.279067	1.10959		NOVA1	0.609114	0.387312		AC106865.1	0.560894	-0.157481
				AC011481.3	0.464888	0.51757		CSTF3	0.466286	-0.146566		MCAT	0.633247	0.271255
				FOXP4-AS1	0.519014	0.674181		VPS13D	0.349448	0.09462		AC016396.2	0.777729	0.706006
				GPALPP1	0.546997	0.672646		LINC01089	0.525294	0.562731		USP2-AS1	0.735416	1.20398
				SLC4A8	0.637741	0.69634		C1S	0.526781	0.174663		AC005921.2	1.2549	0.140402
				AC006460.2	0.710277	0.765426		SPATS2	0.498571	0.164849		AC100830.1	1.38773	0.483686
				PCBD1	0.22521	0.69616		SCAI	0.393842	0.168984		AC008875.2	0.437613	0.530822
				AC097015.1	0.586071	0.69004		TACC1	0.384678	0.156395		AC121161.2	0.995526	-0.04664
				ITGA1	0.211745	0.482957		AC211433.1	0.753164	-0.213274		COL15A1	0.504233	0.225148
				AC093821.1	0.640377	0.603971		SCAP	0.166456	-0.059582		AF111169.2	0.451509	0.335866
				NIFK	0.545132	0.860147		AAAS	0.471755	-0.269041		CYP27B1	1.30528	-0.412587
				AC090409.2	0.83629	1.50032		EML3	0.734676	0.295129		AL133383.2	0.450991	0.1289
				GNL2	0.342146	0.961369		EML4	0.502574	0.065129		AC112200.1	0.395425	0.33196
				COPB1	0.534453	0.784905		EML5	0.545827	-0.207891		ACSM3	0.488449	0.447425
				UAP1L1	0.582137	0.711618		EML6	0.262833	0.310412		PSMD3	0.717045	0.065457
				GNL3	0.567086	0.719352		CD33	0.619071	0.39231		GAS7	0.202659	0.46487
				ITGA4	0.420072	0.225031		CAMK4	0.564132	-0.08611		MTCO2P33	0.617646	0.089217
				ITGA5	0.583712	0.577309		CD36	0.3866	0.214848		AL392086.3	0.595584	0.446163
				MOV10	0.736644	0.584724		CD38	0.139001	0.164516		LINC02009	0.546762	0.375258
				AC073655.3	0.638451	0.688432		AK2	0.246527	-0.017202		ZNF764	0.095914	0.056183
				ITGA7	0.64744	0.766448		CTSB	0.439268	0.923412		AL590235.1	1.47212	0.830462
				NLK	0.54193	0.984471		PLAA	0.912813	0.860346		AL161669.4	0.821516	0.542757
				AL355336.1	1.15122	1.14712		MAD2L2	0.591935	0.493628		PSMA2P2	0.825684	0.937455
				INPP5B	0.610081	0.791214		NIBAN1	0.216159	-0.344337		KIAA0319	0.080873	0.07909
				NLN	0.497223	0.826206		SNHG30	0.74037	0.374508		AC093849.4	0.548371	0.644967
				INPP5D	0.550433	0.547095		CTSH	0.284079	0.401896		UBB	0.369864	0.94751
				INPP5E	0.277053	0.937994		NIBAN3	0.047245	0.046393		UBC	0.327888	0.691952
				AC114760.2	0.23869	0.479948		LINC01093	0.923746	1.09301		AL391650.2	0.870444	0.491001
				U62317.1	0.6831	0.887784		PDXDC2P-NPIPB14P	0.329772	0.076895		C1orf100	0.463763	0.363698
				AC006076.1	0.607895	0.776222		CD3E	0.930628	0.173343		GM2A	0.545075	1.32642
				AL031587.1	0.306407	0.62941		LINC01094	0.300627	0.248981		AC008967.1	1.89475	0.886429
				U62317.3	0.6831	0.887784		LTA4H	0.326157	0.341744		AL137800.1	0.276375	0.557353
				AC022031.2	0.604781	0.590855		AC015908.7	0.04386	0.378505		FAM187B2P	0.351477	0.031611
				LINC02320	0.60172	0.759692		LINC02880	0.593979	0.430829		AC090095.1	1.01412	0.418129
				PLPP1	0.896004	0.452884		AC011242.1	0.533513	0.970285		ALG10B	0.657796	0.332556
				INPP5K	0.779992	0.799002		CBLB	0.363312	0.160684		BCL2L10	0.230446	0.63083
				LINC02321	0.465323	0.911284		AC010619.1	-0.139377	0.273092		IFIT1P1	0.563242	0.267831
				AC007569.1	0.619992	0.562285		ASIP	0.205923	0.096371		AL359762.2	0.52299	0.1807
				AL451065.1	0.622981	0.689931		AC010619.2	-0.015566	0.407201		BCL2L14	0.692985	0.523954
				ITGAE	0.564432	0.678842		APOC1P1	0.805344	0.076483		LINC02019	0.423862	0.446505
				AC018450.1	0.701354	0.932651		EPAS1	0.574425	0.382224		AL132708.1	0.683354	0.41705
				AP5S1	0.782934	0.932646		PLAU	0.034312	0.679519		ZNF415P1	0.532481	0.48578
				COMT	0.496318	0.874169		TSPO	0.219876	0.532146		ZNF770	0.664199	0.514561
				ATP6V1B2	0.630051	0.608808		IBTK	0.562379	-0.100669		PGF	0.499611	0.810869
				AC018647.2	0.476158	0.449937		ACIN1	0.634385	0.460652		AC007619.2	0.095613	0.282187
				DEDD	0.422638	0.449659		AP003072.5	0.399091	1.07957		AC106739.1	0.480015	0.206375
				AC233300.1	0.164703	0.197503		TMEM63A	0.296175	0.003022		AL136141.1	0.476731	0.373958
				SHB	0.55787	0.636453		AL357833.1	0.844421	1.07386		FUT2	0.381839	0.80364
				ITGAM	0.507942	0.710469		NUDT13	-0.326504	-0.23336		AL139095.4	0.54032	0.689692
				SAAL1	0.358365	0.673067		NUDT16	0.342849	0.20877		AL139095.5	0.442383	0.499404
				CLEC5A	0.38082	0.745434		AC118553.2	0.05931	0.288177		C7orf65	0.339403	0.661542
				NUDT16L2P	0.694245	0.61971		AC078962.2	0.192012	0.139979		SMC6	0.635396	0.415212
				DUT	0.728158	0.635344		PAAF1	0.096486	0.828143		AC007950.1	0.599392	0.588121
				CTIF	0.827809	0.793182		EPHA1-AS1	0.398995	0.064985		UCN	-0.263909	0.875221
				TIMMDC1	0.708441	0.69363		SETD2	0.362911	0.284687		AC116158.2	0.605537	0.31239
				AC138627.1	0.763528	0.811919		SETD5	0.316314	0.045135		BCKDK	0.576263	0.024495
				ITGAX	0.653622	0.8419		CD40	0.728932	0.206484		AL022313.2	0.579067	0.285025
				AL669831.3	0.577465	0.962522		AP001122.1	0.555554	0.292778		AC027514.2	0.376462	0.229182
				AL669831.4	0.577465	0.962522		AP001266.2	1.09548	0.91066		CLMN	0.28661	0.289963
				NALT1	0.530347	0.402499		TFEC	0.226801	0.140504		LINC02022	0.242069	0.610673
				LBX2-AS1	0.465842	0.851547		CD44	0.123028	0.041129		AP2S1	0.365997	0.373455
				AL355864.1	0.391622	0.542558		TMEM187	0.481619	0.280396		ABCA5	0.264946	0.942911
				AL353748.2	0.53841	0.483487		SLC35A1	0.626744	0.137367		AC107982.1	0.170818	0.565592
				AL353748.3	0.53841	0.483487		MS4A7	0.436321	0.629618		MTND2P8	0.357789	-0.028147
				AL049634.2	0.80407	0.913329		CD48	1.0712	0.613645		CCM2L	0.333844	0.637445
				TSFM	0.840228	0.790267		LINC00237	0.379573	0.273688		AL590729.1	0.598669	0.497899
				CENATAC-DT	0.404187	0.828821		SLC35A4	0.283775	0.774752		AC079325.1	0.352899	0.201043
				AC005837.1	0.818452	0.603266		SLC35A5	0.983563	0.455445		ZNF786	0.380716	0.499465
				AC005837.2	0.726689	0.839591		Z98884.1	0.650773	0.768006		AL031056.1	0.240983	0.487523
				AL590369.1	0.660154	0.757611		UNC119	0.164534	0.366178		COPS8P3	0.927854	0.063927
				ANKHD1-EIF4EBP3	0.535046	0.807924		ZNF232	0.43569	0.766896		ZW10	0.679266	0.197205
				THEMIS2	0.502982	0.779035		PUDPP2	0.722316	0.150785		IL1F10	0.665396	0.615042
				TPTEP2-CSNK1E	0.830365	1.23159		KLF3-AS1	0.2881	-0.1522		LGALS9DP	0.679968	0.184966
				AC037193.1	0.582367	1.00079		COL23A1	0.259401	0.256447		GALNT15	1.29439	0.677683
				KBTBD2	0.792224	0.861799		KCP	0.530281	0.284794		AC022535.2	1.04101	-0.058248
				SEC22B	1.05223	0.78255		CAMLG	0.29222	0.628695		SPECC1L	0.505885	0.396504
				SEC22C	0.622979	0.637516		AC018521.4	0.666216	-0.21126		SF3B1	0.640404	1.04534
				APOBEC3C	0.882618	0.608559		WIPF1	0.555635	0.427625		AC026785.2	0.899388	0.507854
				KBTBD4	0.612988	0.737559		SLC30A10	0.339977	0.333002		KCTD2	0.456574	0.193951
				APOBEC3D	0.529164	0.876575		NAB2	0.050417	0.647919		AC007151.1	0.421831	0.383178
				ITGB1	0.210195	0.652348		AL033504.1	0.18484	0.069173		AC022098.2	0.775868	0.632188
				ITGB2	0.630543	0.492457		AC096741.1	0.625935	0.247468		AL157931.1	0.870861	0.904505
				KBTBD6	0.12562	0.403709		AL731577.2	1.16296	1.09603		SAMM50	0.546961	0.772523
				ITGB3	0.278301	0.63596		TNKS2	0.412225	0.219943		AC139099.3	0.864839	0.779475
				KBTBD7	0.76542	0.536419		AC007679.1	0.417055	-0.152097		IKZF1	0.332032	0.770109
				EIF4E1B	0.471498	0.685511		COL1A1	0.696508	0.920658		AL391834.2	0.661186	0.780484
				TNK2	0.688242	0.589624		GALE	-0.074274	0.887587		FBLIM1	-0.308272	0.633316
				ZNF271P	0.460458	0.643667		LINC01562	0.768703	0.191074		AC079945.1	0.337615	0.30737
				GFI1B	0.804391	1.19394		ANO6	0.312063	0.342169		CGGBP1	0.698592	0.440796
				AL356776.2	0.714072	0.772701		LINC01564	0.793126	0.721536		AC008810.1	0.469253	0.559589
				IDH3A	0.53363	0.239121		ANO9	-0.277991	1.19014		AC105285.1	0.610894	-0.026563
				ITGB7	0.591006	0.511696		GALM	0.85068	0.796639		AL031729.1	0.908959	0.533807
				BACE1	0.883895	0.942367		AL591518.1	0.306725	0.125674		AC011933.2	0.601084	0.569917
				NMI	0.735061	0.632296		LPXN	0.66665	0.560011		OSTCP1	0.353174	0.460485
				EMC1	0.813148	0.960159		CSPG4BP	0.01992	0.387559		AIFM2	0.336844	0.468334
				IDH3B	0.907514	0.766112		AC020658.3	0.623753	1.09512		AC089984.1	0.253874	0.354969
				EMC2	0.563644	0.646919		PIP4K2A	0.517327	-0.01704		GCNAP1	0.698763	0.368622
				ITGB8	0.559601	0.762147		AC138811.2	0.376374	0.94087		AC010894.1	0.34446	0.203708
				SLC17A5	0.425259	0.557867		AC011591.1	0.573316	0.777533		TFPI	0.307016	0.474664
				STUB1	0.515263	0.724706		CD53	0.182479	0.450483		GKN1	0.482618	-0.201574
				EMC3	0.580503	0.605729		CD55	0.592873	0.291414		COX6A1P2	0.572591	0.337727
				SLC17A9	0.810093	0.884354		CD58	0.474429	0.34738		AC025437.5	0.072953	0.766656
				EMC6	0.847193	1.06535		SLC35B4	0.568757	0.393377		SPZ1	1.69318	-0.071593
				POLG	0.323504	0.122187		USP3-AS1	0.260436	0.120752		SSU72P7	0.564793	0.403994
				EMC7	0.737324	0.959826		SLC4A1AP	0.435896	0.203307		INPPL1	0.649029	0.272151
				POLH	0.410601	0.592087		SEC62-AS1	0.452156	0.538473		LMO2	0.424898	0.48616
				EMC8	0.611027	0.645398		PSTPIP1	0.456291	0.338859		AC120036.1	0.378081	0.251981
				KCTD10	0.762434	0.720709		LINC00702	0.549984	0.449634		CLECL1	0.79017	0.874975
				C5orf67	0.861037	1.39963		CDK14	0.448413	0.13527		AC073111.1	0.730349	0.945048
				KCTD11	0.68497	0.6935		PBLD	0.307844	0.073178		AC073255.1	1.52563	0.476365
				MPEG1	0.599942	0.897868		CDK17	0.455685	0.332995		DTNBP1	0.413787	0.331717
				POLK	0.939622	1.04854		CDK18	1.08841	0.517052		DSTYK	0.596453	0.506752
				KCTD12	0.566726	0.686107		TXN2	0.613925	0.326005		SDHAP3	0.552219	1.10332
				CCNL1	0.625592	0.788064		LINC00707	0.686207	0.305957		AC011444.1	0.295258	0.397284
				POLM	0.694936	0.496059		AL844170.1	0.495547	0.690075		AC011444.2	0.681381	0.010621
				CCNL2	0.396792	0.666648		ZNF701	0.168433	-0.048945		CLPB	0.554339	0.337621
				ABHD14A-ACY1	0.774254	0.771484		CCDC88A	0.313521	0.147994		AC011444.3	0.633937	0.214003
				COX6B1	0.707133	0.858656		CCDC88C	0.285217	0.104119		NFKBIZ	-0.207588	0.405688
				KCTD15	1.14579	0.814875		AL133318.1	0.379209	0.053467		BIN1	0.803326	0.786081
				AC138356.1	0.599868	0.645117		NACA	-0.113157	0.075676		AC131568.1	0.336099	0.578468
				KCTD16	0.631059	0.56321		ZNF706	0.63854	0.238435		LINC02053	-0.2147	0.276236
				KCTD17	0.578244	1.09281		AC009690.1	0.574415	0.324413		NIP7P1	0.645418	0.504031
				AC004707.1	0.729703	0.903634		AC009690.2	0.633973	0.509031		IFIT5	1.27166	0.358758
				POLQ	0.41854	0.488343		AC110275.1	0.419456	0.536282		PKM	0.703022	0.543907
				AC096649.1	0.639756	0.556897		AC009690.3	0.368663	0.368128		COPZ2	0.9121	0.70497
				DCAF1	0.787758	0.937375		GFI1	1.08272	1.19825		AC091925.1	0.634261	0.249861
				VAV3-AS1	0.317581	0.572163		AC087269.1	0.801805	0.604409		AC091925.2	0.310189	0.164802
				ATP6V1C1	0.733827	0.654866		TSHZ1	0.473839	0.554393		AC026100.1	0.601088	0.180693
				AL161772.1	0.534344	0.401892		CACNA1C	0.401355	0.074027		AC127459.2	1.09813	0.5821
				DCAF5	0.469646	0.515387		ODF2	0.593427	0.566256		AL162411.1	-0.358638	0.539826
				AC026954.1	0.6593	0.717562		CD69	0.670821	0.385091		AC079238.1	0.595476	0.107393
				DYNC2LI1	0.68287	0.618821		AL096794.1	0.060168	0.188857		AC073875.1	0.403322	0.379352
				DCAF7	0.670362	0.767641		COL4A2-AS1	0.231907	0.333704		NANS	0.386139	0.408586
				AC026954.2	0.434922	0.71063		AL109955.1	-0.177802	0.788603		LINC02517	1.22627	0.615227
				AC026954.3	0.68497	0.6935		UNC13B	0.354048	-0.003804		METTL15P1	0.530619	0.470838
				AC012485.3	0.482917	0.748333		AL158065.1	0.753558	0.270676		AP002982.1	0.548317	0.640045
				DCAF8	0.515103	0.552854		ANG	0.312453	0.575304		IDI1	0.569351	0.342073
				TOP2A	0.318345	0.528824		AL358876.2	-0.087299	0.469335		CYP19A1	0.406481	0.395928
				CLEC6A	0.556703	0.687875		AC144836.1	0.604037	0.367023		AC026410.1	0.287835	0.242734
				TOP2B	0.579853	0.74088		AC114744.2	-0.011452	0.243888		AC242988.2	0.695352	0.741873
				TNKS	0.387903	0.376628		AC013726.1	0.572767	1.06091		AC087379.1	-0.362378	0.555971
				AC008957.1	0.644809	0.995242		ZNF710	0.414767	0.544009		LINC02062	0.504552	0.301229
				AP000812.1	0.396208	0.707135		AC105036.3	0.190272	0.373565		SLC6A6	0.571629	0.78121
				STAT2	0.509501	0.587326		CLIP1-AS1	0.545301	0.796713		AC003071.1	0.356542	0.332587
				STAT3	0.709667	0.806875		GANC	0.254666	-0.226528		LINC02068	0.305385	0.766015
				LINC01003	0.522679	0.721726		PAH	0.099471	0.876859		SNCA-AS1	0.802004	0.51407
				AC116366.1	0.51467	0.726136		ZBED5-AS1	0.339531	-0.214885		HESX1	1.11837	0.493036
				AC016591.1	0.723299	0.426639		AL451070.1	0.37854	0.027158		AP001324.1	0.569982	0.356082
				LINC01004	0.631821	0.653292		LINC01585	0.52226	0.946219		AP001324.2	0.243068	0.518594
				STAT6	0.677204	0.79165		LINC01588	0.487527	0.251105		AC011008.2	1.1208	1.02369
				LINC01006	0.267219	0.555511		NADK	0.691963	0.797925		AL451067.1	0.654856	0.260711
				JKAMP	0.605814	0.598123		LINC01589	0.740311	1.09714		AC188616.1	1.335	0.521863
				CPSF1	0.643487	0.755805		BTBD16	0.313157	0.340708		AP000866.5	1.50168	0.875607
				AC114271.1	0.675167	0.698128		EMP1	0.311441	0.751953		LINC02528	0.385256	0.225898
				CPSF2	0.573051	0.773043		AC008124.1	0.269783	1.21476		AC087763.1	0.958912	0.320535
				AP005717.1	0.434261	0.844122		PEDS1-UBE2V1	0.193336	0.212149		AC124016.1	0.565666	0.33171
				GAB1	0.041842	0.523736		AMY2B	0.503643	0.633044		TSC22D1	0.911121	-0.212304
				CPSF3	0.552805	0.407351		AL138812.1	0.558909	0.729994		C1orf162	0.713076	0.392778
				CPSF4	0.60777	0.726233		AL133523.1	0.555859	0.389307		TSC22D3	0.623858	0.622735
				TMCC1-AS1	0.546246	0.619565		PLEC	0.514209	0.341744		CMTM4	0.650021	0.061184
				CPSF6	0.587377	0.596688		AC008434.1	0.807169	0.810139		AL021392.1	0.486676	0.510992
				CPSF7	0.794291	0.92033		CDC42BPB	0.635148	-0.002971		AC119396.1	0.312354	0.23326
				STPG1	0.63456	0.528705		AL121987.1	1.01767	0.368901		SNHG5	0.45189	0.316861
				AL513122.2	0.503418	0.725469		WIPI2	-0.007405	0.615661		CYP1B1	0.507732	0.361005
				STPG4	0.372603	0.592831		SLC22A4	0.47659	0.755227		TPK1	0.953276	0.216265
				AC024475.1	0.63635	0.697418		SLC16A10	0.166842	0.224744		NPC1	0.399407	0.395368
				TTC28-AS1	0.590661	1.00747		AC063949.2	0.303802	0.214261		UBE2E2-AS1	0.522509	0.420057
				AC024475.2	0.63635	0.697418		DEDD2	0.394177	0.618926		AL162376.1	0.818774	0.827309
				SKIL	0.587125	0.660823		LINC01594	0.496561	1.13657		AC020611.1	0.570618	-0.046574
				TTLL11	0.5347	0.728887		AC007448.5	0.380773	0.590823		LINC02535	0.444331	0.393493
				AC123595.1	0.510547	0.86019		AKAP10	0.177893	0.161073		AC125238.1	0.567852	0.461219
				AC123595.2	0.510547	0.86019		MME-AS1	0.047195	0.597528		AC006026.1	0.766954	0.366828
				FAM172BP	0.634067	0.046033		EEA1	0.593541	0.020369		AC093334.1	0.134203	0.27965
				NFKB2	0.82186	0.884155		AKAP14	0.462097	0.24355		AC017104.1	0.505645	0.476007
				FASN	0.561644	0.733229		DOCK4	0.306327	0.391429		AL138756.1	0.557288	0.481935
				AL136131.1	0.639889	0.690618		TAPT1	0.677157	-0.233179		CDC6	0.763634	0.358975
				AC124944.3	0.688242	0.589624		SIDT1	0.280133	0.170007		DNAJB1	0.252514	0.538788
				H3-3A	0.73291	0.673647		IP6K1	0.549095	0.169574		DNAJB6	0.707168	0.150082
				H3-3B	0.707598	0.761231		IP6K2	0.687132	0.286906		AL590009.1	0.74755	0.570589
				AL136131.3	0.415581	0.879141		DOCK7	0.212092	0.016069		AL034347.1	1.70866	0.350755
				AL391422.4	0.541466	0.972225		SUN2	0.562872	0.623914		WBP2	0.050091	0.304426
				SAP30BP	0.165105	0.672978		SUN3	0.153958	0.038443		AL133467.1	0.765817	0.757298
				H2AC10P	0.774909	0.87492		AL359736.1	0.27585	0.13258		NDUFC1	1.3368	0.295559
				FAM53B	0.559174	0.658402		C1QTNF7-AS1	0.324804	0.140884		LINC02085	0.487269	0.01576
				FAM53C	0.356115	0.745418		CD81	0.314578	0.453825		AC244035.1	0.780845	0.663776
				HSPA13	0.303341	0.482725		LCP1	0.59008	0.283443		AC093788.1	0.37629	0.217424
				HSPA14	0.555518	0.586871		CD82	0.718263	0.249762		Z93020.1	0.640657	0.198294
				OTULINL	0.435961	0.741086		CD86	0.501091	0.381834		AL359920.1	0.436883	0.254847
				DEF8	0.912047	0.786741		SLC35E3	0.410887	0.326697		AC013565.2	0.727304	0.286078
				TP53TG1	0.372464	0.480591		SLC35E4	0.352922	0.539983		AL160281.1	0.454299	0.239625
				KCTD20	0.482513	0.613927		LINC00278	-0.323795	0.574026		LINC02541	0.654396	0.527027
				AC008686.1	0.556295	0.650714		WNT2B	0.125272	0.213431		AL135841.1	0.585286	0.595679
				KCTD21	0.665344	0.581444		AIMP1P1	0.599038	0.677409		AL355490.1	0.759697	0.775263
				POMK	0.723884	0.708681		ANAPC1	0.568454	0.493513		AC114802.1	0.410456	0.026777
				SPEN	0.640043	0.721312		ZNF273	1.21644	0.668665		DNAJC6	0.660116	0.611417
				ALG12	0.608366	0.753756		AL136115.2	0.611022	0.327453		DNAJC8	0.555588	0.337116
				TP53TG5	0.546287	0.724059		AL136115.3	0.025178	-0.072258		AL354941.1	0.806527	0.52251
				AP001981.2	0.624392	0.82095		EEF1G	-0.189536	0.329436		C16orf54	1.16999	0.433837
				MITD1	0.762221	0.694778		C10orf105	0.325996	-0.168163		AC092824.1	0.625941	0.401324
				POMP	0.763363	0.721839		ANAPC7	0.750662	0.584144		CCS	0.096013	0.32883
				GFOD1-AS1	0.690089	0.6248		C9orf106	0.086052	0.233094		AC008273.1	0.250713	0.602751
				ALG14	0.277786	0.554689		APC	0.241027	0.126599		TMBIM4	0.476926	0.279839
				AL136441.1	0.890935	1.04412		TIFAB	1.21202	1.01157		AC025918.2	0.308323	0.30603
				TOP3A	0.540901	0.910193		PSMA1	0.39583	0.064097		PTCD2	0.445685	0.343653
				AL135818.2	0.699809	0.985937		PSMA3	0.305351	0.15623		ABHD4	0.081615	0.036977
				CLEC7A	0.743786	0.906314		PSMA7	0.774518	1.30742		AC012020.1	0.380981	0.494287
				S100A11	0.84174	0.734221		PSMA8	0.748205	1.09569		ABHD6	0.223516	0.527069
				S100A13	0.762346	0.50059		APP	0.199826	0.153349		AL121992.2	0.690527	0.934922
				AC138304.1	0.486312	0.731067		AC008691.1	0.399429	-0.074172		CD4	0.194864	0.725372
				S100A14	1.23034	1.18136		ZNF736	0.511007	0.599806		CD6	0.761027	-0.156692
				AF001550.2	0.899845	0.724557		TMEM151B	0.852459	0.960478		AC104365.2	0.958389	0.691478
				STAU1	0.854749	0.711392		COL28A1	0.627738	0.479019		AC133637.2	0.348656	0.523583
				LINC01010	0.281199	0.593161		TANK	0.261633	0.167954		C1orf194	0.946102	0.385459
				BLMH	0.216547	0.399574		AC016575.2	0.981921	-0.134009		LINC01227	0.429853	0.318387
				AC024257.1	0.882805	0.744886		AC131009.2	0.379006	0.472979		AC008055.2	0.840271	0.222055
				STAU2	0.467613	0.41295		CYP2F2P	0.954687	0.777408		PDCL3P7	0.99957	0.204877
				LINC01011	0.674159	0.760108		AC008163.1	0.318355	0.102321		AP001350.2	1.55619	0.804404
				ADNP	0.71814	0.573359		AC022364.1	0.209715	0.6		AL031668.1	0.202196	0.052074
				AP001453.1	0.362982	0.446957		CD96	0.360067	-0.170269		GOLGA2P4	0.431664	0.602924
				AL590627.2	0.51381	0.799656		HSF2	-0.024762	-0.093783		AC005699.1	0.592029	0.227314
				AC024257.3	0.48697	0.638873		ZNF281	0.493107	0.132035		TOM1L2	0.378943	0.920299
				AP001453.3	0.612354	0.776333		HSF5	0.282606	-0.041373		CDC16	1.39373	-0.220282
				LMNB1	0.672932	0.597075		KHK	0.359457	0.877753		AL132996.1	0.605024	-0.024459
				LCMT1	0.30463	0.664932		EEF2K	0.339168	0.198751		AL592295.4	0.723849	0.735073
				ACD	0.569261	0.74232		Z92544.1	0.4256	0.400887		APH1B	0.452435	0.317467
				AC006116.5	0.784078	0.810634		AL157813.2	0.37748	0.227938		NT5DC1	0.214109	0.020119
				AC093424.1	0.625492	0.810291		AC011452.1	0.003787	-0.028533		GTPBP1	-0.136317	0.365163
				MICOS10-NBL1	0.693938	0.557938		PIDD1	0.526722	0.627098		MCM2	0.475721	0.73561
				AP2A1	0.470807	0.708062		AC005808.1	1.04638	0.769042		MCM3	0.31156	-0.082768
				NDUFA4L2	0.398116	0.890687		HIVEP1	0.650497	0.195515		ENSAP1	1.30454	0.768615
				AC002070.1	0.527772	0.608591		HIVEP2	0.562596	0.119819		C16orf70	0.455954	0.623778
				AC016683.1	0.598391	0.606304		HIVEP3	0.41368	0.087906		C16orf72	0.776718	0.185422
				AC104581.2	0.629563	0.80476		AL162253.2	0.337306	0.140645		AL450326.1	0.804328	0.378346
				AC104581.3	0.593948	0.796252		CDC14A	0.474723	-0.03853		AL078624.2	0.698993	0.347747
				NOLC1	0.560947	0.736821		METTL16	0.754267	0.516797		ASTN2	0.036109	1.04804
				AC104581.4	0.779584	0.841607		AC132872.5	0.896551	1.13774		CIB3	0.483254	-0.015855
				UBFD1	0.550427	0.664389		AL772337.4	0.776087	0.434276		AC020978.4	1.13804	0.60654
				CYGB	0.703528	1.04576		AL160408.4	0.474047	0.623107		AC068898.2	0.40845	0.390469
				AC130462.1	0.72626	0.599117		UBAC2-AS1	0.736043	0.471529		ZBTB6	0.615116	0.310653
				AC130462.2	0.679972	0.64916		MAP3K5-AS1	0.224557	-0.055145		NAT9	0.524374	-0.386776
				AL359844.1	0.530045	0.695605		AC027601.5	0.787807	0.954953		SIPA1	0.364836	0.531994
				YME1L1	0.65277	0.857635		AP002990.1	-0.083445	0.350643		FAM193A	0.719621	-0.273216
				AL360178.1	0.457115	0.337288		LINC00298	0.30979	0.036781		CDC26	0.383997	0.398003
				CD300A	0.667166	0.638627		LINC00299	0.27077	0.081138		AC096751.2	0.310153	0.1444
				AC036103.1	0.378311	0.32024		ZNF292	0.377337	0.196657		OVCH1-AS1	0.068569	0.458688
				SEC24A	0.546929	0.892537		SYK	0.566003	0.550527		AC092117.1	0.147285	0.298977
				SEC24B	0.229389	0.392587		PMF1-BGLAP	0.588074	0.449591		INF2	1.46306	0.704922
				SEC24C	0.553972	0.543359		USP6NL	0.426404	0.223441		AL021397.1	0.541548	0.093893
				DDX19A	0.786173	0.879945		SYP	0.495689	0.399664		AP002498.1	0.344731	0.667695
				AC055811.2	0.907981	0.650412		ASPH	0.828992	0.365399		LINC02574	0.470626	0.617871
				CD300H	1.06468	0.962099		AP003064.2	0.370252	0.095945		LEF1	0.240225	-0.094985
				AC055811.3	0.749903	0.748457		HIP1	0.348891	0.292098		LINC02577	0.676493	0.627949
				NOG	0.537905	0.662589		ITGA11	0.49562	-0.089723		AL450998.1	0.578756	1.10666
				COPA	0.544698	0.685029		ACSL4	0.247054	0.245477		PPP1CA	0.348929	-0.174007
				EFCAB15P	1.12833	0.704404		AL672291.1	0.870798	1.00881		TNFSF15	0.393078	0.45036
				EME1	0.74796	0.553468		AC005899.4	0.44617	-0.115751		ATG13	-0.117722	0.329853
				EME2	0.522653	0.670291		SCIN	0.41347	0.024143		AC100827.3	0.291845	0.127538
				COPE	0.660827	0.697663		AC092120.3	0.313102	0.516619		UBE2F	0.586449	0.602061
				ATXN1L	0.330191	0.576818		PGM1	0.032762	0.092383		BTBD6P1	0.601677	0.679556
				NAA20	0.491528	0.77192		METTL24	0.732047	0.294373		UBE2K	0.992696	0.818992
				AC007919.1	0.680833	0.546065		AC106865.1	0.135798	0.255674		AC096677.1	0.419488	0.528372
				FPGT	0.598729	0.59866		AP006621.1	1.04211	0.45441		AC007274.2	0.666865	0.601438
				PSMD11	0.633798	0.930076		AC005921.3	0.243582	0.599409		OSBPL7	1.11823	0.517889
				PSMD12	0.658778	0.562708		CEP192	0.594082	0.77934		PAPLN	0.732288	0.916646
				NAA25	0.681437	0.596092		AL158817.1	0.625269	0.351867		AC099343.2	0.398718	0.340289
				SNAI3-AS1	0.591314	0.833242		CLK1	-0.092063	0.337336		AC069304.2	0.423344	0.531763
				PSMD14	0.542926	0.688724		MAP4K3	0.476745	0.395417		MANBAL	0.409845	0.410986
				AL034550.1	0.355359	0.463375		AC008875.3	0.294921	-0.059436		ING5	0.647785	0.497588
				METTL3	0.553031	0.701505		MAP4K4	0.184014	0.271346		PPFIA2	0.45722	0.429849
				METTL5	0.470071	0.880985		TP53BP2	0.495952	0.330823		IFNW1	0.819196	0.528264
				METTL6	0.500209	0.611773		WNT5B	0.521	0.138031		AC090061.1	-0.007348	0.489411
				TMEM104	0.556242	0.897509		ATP10A	0.613346	0.516434		AC091607.2	0.243638	0.276944
				PSMC3IP	0.588381	0.702642		AC025048.4	0.43067	0.561232		LINC01251	0.289382	-0.179645
				LINC02356	0.646231	0.749194		ATP10D	0.121304	0.47573		MPTX1	0.708994	0.491519
				SYT11	0.591967	0.801114		ACSM3	0.803693	0.223409		FMOD	0.845975	0.379596
				ATP6V1E1	0.737561	0.802001		PSMD1	0.058118	0.161145		PSMD8P1	0.627359	0.62328
				TMEM105	0.33172	0.855457		AL392086.1	0.686207	0.305957		AC026620.2	0.704652	0.558296
				LINC02357	0.52899	0.666359		AL392086.3	0.328791	0.116292		MASP2	0.243129	0.420975
				METTL8	0.525451	0.675797		AC034228.3	0.386015	0.016595		CUEDC2	0.777664	-0.026395
				CD79A	0.544127	0.330671		LINC02006	0.332677	0.242539		ST18	0.71455	0.055484
				ATP6V1E2	0.708973	0.764432		AC087190.3	0.546157	0.765282		H3P28	0.404061	0.452277
				CD79B	1.30976	0.879207		ZNF763	-0.037598	0.656289		STT3B	0.622421	0.354711
				TMEM107	0.549684	0.708561		ITGA2B	0.034889	0.110506		CDC42	0.477235	0.311337
				ASB7	0.636271	0.602188		ZNF765	0.398094	1.29607		DENND6A-DT	0.201263	0.135981
				TMEM109	0.347389	0.519098		AC002456.1	0.473932	0.84495		ITIH1	-0.0131	0.605296
				AC008581.2	0.782169	0.816725		AFF1	0.354083	0.436628		EEF1E1P1	0.573813	0.670086
				AL121990.1	0.687303	0.981187		AFF3	0.424579	0.019867		ISCU	1.21627	0.158583
				NSA2	0.551208	0.668011		AC083870.1	0.543669	0.115341		AL158167.1	0.855634	0.972506
				AC079790.2	0.695122	0.726313		DUSP10	0.702703	0.481362		AC022916.1	0.579482	0.055235
				AP000777.2	0.244533	0.346319		AL020995.1	0.355638	0.119508		BIVM	0.726685	0.640913
				AP000777.3	0.244533	0.346319		HAAO	0.696348	0.985997		AL359510.1	0.595806	0.206411
				AL109976.1	0.796897	0.957805		AC145285.3	0.381185	1.33387		LINC02595	1.21575	-0.070179
				TOLLIP-AS1	0.400144	0.738893		DUSP16	0.178234	-0.103149		AC008134.1	0.751804	0.496607
				SLC30A6-DT	0.703863	0.824663		VOPP1	0.590497	0.4831		SAMHD1	0.466201	0.799906
				COL6A4P1	0.643539	0.769279		UBC	0.450767	0.734281		LINC02598	0.400093	0.31446
				CYTH1	0.621765	0.74688		SCAMP1-AS1	0.69977	0.2265		AC026402.2	0.536763	0.371067
				LINC01023	0.620066	0.767033		GM2A	0.322542	0.205441		AC024451.2	0.418609	0.474649
				FAM126B	0.526322	0.629969		AC022133.2	0.662261	0.130815		AC024451.3	0.480591	0.258475
				CYTH2	0.586453	0.498048		FAM20B	0.580761	1.00729		EFNA5	0.674011	0.505473
				BLNK	0.669758	0.774223		FAM20C	0.697737	0.437828		AC068213.1	0.111037	0.203193
				GIT1	0.266897	0.143349		ATP11B	0.794989	0.200881		TCF3	1.22757	0.240409
				CYTH3	0.494447	0.386812		CYP27C1	0.489276	0.217088		AC108022.1	0.554427	0.21567
				ATXN1-AS1	0.475309	0.606559		AAK1	0.540005	0.171922		TBC1D1	0.232928	0.428135
				CYTH4	0.656606	0.737431		FAM187B2P	-0.023936	0.45919		MICOS10P2	0.481935	-0.307485
				ADA	0.718338	0.751383		MZF1	0.618913	0.342787		EYA3	0.499579	0.690762
				GIT2	0.511535	0.96436		AC087645.2	0.310393	0.495233		LINC01721	1.00597	-0.034627
				SAT1	0.738817	0.341553		TMED3	0.431669	0.257905		LINC01728	1.12114	0.645127
				SAT2	0.680472	0.975162		TMED6	0.15298	-0.081746		AL691403.2	0.796203	0.687571
				AC073878.1	0.971299	0.615666		BCL2L11	-0.363867	0.711883		AP003306.2	0.264883	-0.067793
				FAM120AOS	0.585724	0.690638		BCL2L13	0.311468	0.243141		CA5B	0.634715	0.33074
				ITK	0.545182	0.304253		BCL2L14	0.139339	0.435528		AL844892.2	0.232777	0.161134
				AP2B1	0.378402	0.376115		AP002336.2	1.1564	0.638357		CDH19	0.769563	0.087226
				ADK	0.567149	0.940236		DCBLD2	0.309516	0.439032		AL445528.2	0.607728	0.069472
				AL590666.5	0.528058	0.65774		ZNF771	0.124117	0.475805		LINC01271	0.41581	0.39773
				ADM	0.60505	0.791492		AC009879.2	0.59521	0.402623		LINC01275	0.889724	0.472358
				SPTLC2	0.447962	0.602511		AC009879.3	0.754358	0.629869		AC092287.1	0.382886	0.668928
				ADO	0.61146	0.577379		AC009879.4	0.480873	0.530008		AC093583.1	0.410803	0.314602
				AC006299.1	0.805862	0.718362		AC078828.1	0.399595	0.756576		AC090192.2	0.611758	0.152492
				AL031666.1	0.684729	0.658216		ZNF774	0.792758	0.746719		AC004233.3	0.666423	1.48669
				COQ2	0.48397	0.609719		FUT4	-0.111947	0.18189		LIN54	0.452848	0.886688
				AL031666.2	0.563358	0.902606		AL591623.1	0.372574	0.690005		AC108114.1	0.768217	0.780044
				AL031666.3	0.684729	0.658216		LHPP	0.33767	0.61435		LINC01731	0.354014	0.816531
				TP53	0.633412	0.743674		ALDH3A2	0.693726	0.434692		TULP3P1	0.707085	0.327391
				COQ4	0.347311	0.245522		AC003988.1	-0.027839	0.478221		LY86	0.088682	0.386448
				SPG7	0.583357	0.703767		SLC1A1	1.49192	1.01361		AC079601.1	0.127245	0.975591
				COQ5	0.575725	0.586279		DIAPH1	0.293569	0.088657		PDHX	0.781906	0.127361
				COQ7	0.676304	0.637428		SLC1A2	0.285087	0.048296		NAXD	0.552272	0.826611
				AP000943.1	0.164308	0.368511		DIAPH3	0.421587	-0.040393		CLIC4	0.377879	0.266901
				COQ9	0.860925	1.23189		SLC1A3	0.475032	0.139704		Z82244.2	0.314571	0.208722
				AP000943.3	0.557735	0.675737		AP000695.1	0.381579	0.52789		APLF	0.494023	0.044935
				AC005697.1	0.459019	0.484921		SMC6	0.54308	0.173578		AC090699.1	0.75037	0.432814
				AC116353.2	0.599995	0.884288		SLC1A7	0.346303	0.858714		KANK4	0.668245	0.699888
				PHC2-AS1	0.534843	0.842455		AC007950.1	0.5528	0.047681		AL163974.1	0.923801	0.371367
				AC005606.2	0.232338	0.116792		SPSB1	0.624114	0.190515		FABP5	0.55065	0.490733
				AL136987.1	0.597767	0.592244		KLB	0.080826	0.236206		AL161932.2	0.596044	0.431269
				PEX2	0.363164	0.550243		C1orf116	1.10404	0.941712		LINC01283	0.322364	0.46847
				PEX3	0.484123	0.637713		VAMP3	0.643707	0.76395		PMFBP1	0.580478	0.258005
				NFAM1	0.536856	1.0066		AL022313.2	0.707942	0.270775		CNBP	0.263305	0.505209
				PEX5	0.621006	0.630241		AC020908.2	0.855114	1.01461		ZGLP1	0.68045	0.39347
				ATXN2L	0.716741	0.850816		ASTE1	0.455894	0.178087		COMMD9	0.506737	0.133693
				AL162724.1	0.685809	0.670573		CLMN	0.18218	-0.139849		AC007663.1	2.17007	-0.119687
				NPL	0.725153	0.958015		CLMP	0.249237	-0.007538		AC093675.1	0.505794	0.430127
				NAA30	0.416437	0.414416		AUH	0.483817	0.520628		CDC73	0.204257	0.330083
				AL162724.2	0.685809	0.670573		AP2S1	0.6864	1.0862		LINC01744	0.224292	0.845271
				PEX7	0.577303	0.524666		ABCA6	1.0314	0.054469		UPB1	0.368788	0.338904
				SDCBP2	0.655946	0.922303		AC107982.2	0.56762	0.602148		AC104938.1	0.28945	1.0527
				NAA35	0.539978	0.478967		CYP1B1-AS1	0.395813	0.367757		AL645924.1	0.422532	0.274825
				SLC9A6	0.342498	0.656681		MPP1	0.097389	0.033801		CD101	0.442039	0.125128
				LINC02362	0.84331	1.01982		MAP11	0.550931	0.390117		GZMM	1.05103	0.932929
				AL109614.1	0.676708	0.784987		APAF1	0.250828	0.459558		CCDC62	0.736907	0.255609
				NPW	0.619144	0.958759		SH3TC1	0.701325	0.575336		CCDC66	0.735856	0.346078
				LAPTM5	0.629938	0.747694		AC105940.2	0.836673	0.914737		AL451046.2	0.537572	0.344861
				PTK6	0.38564	0.749365		ZNF785	0.430265	-0.164947		PLEKHD1	0.122685	0.708708
				MOGAT1	0.396666	0.670281		ZNF787	-0.076415	0.376848		EDDM3DP	0.36905	1.21143
				TOMM20	0.579856	0.697285		AC022535.2	0.71105	0.538215		LINC01290	1.16719	0.82649
				LINC02366	0.567581	0.402069		AL049775.2	0.275631	0.095121		AC013286.1	0.515414	-0.156166
				TOMM22	0.418158	0.601046		SPECC1L	0.376287	-0.007415		AC114977.1	0.651874	0.808875
				TMEM115	0.814078	0.834319		AC068413.1	0.579081	0.484895		HTATIP2	0.786063	0.163029
				DYM	-1.01428	0.756221		NIPSNAP3B	0.531	0.695449		TMEM120A	0.573373	0.314718
				GASAL1	0.562012	0.58317		AC016912.1	0.686304	0.604882		MBP	0.707934	0.495101
				CGAS	0.537075	0.634025		AC016912.2	0.626572	0.528422		BCAS2P1	0.211012	0.65861
				B3GAT3	0.663094	0.820376		FCN3	-0.061479	0.376873		PIF1	1.01936	0.256998
				FSD1L	0.443117	0.556225		AC009102.4	0.273501	0.320934		LINC01754	0.390965	0.268652
				SLA	0.640393	0.635201		KCTD1	0.369298	0.03981		UXS1	0.857762	0.696822
				GABPB1-AS1	0.646277	0.690344		PEG10	0.52228	1.05644		AC122136.1	0.522408	0.447454
				TINF2	0.634913	0.852933		C1orf127	0.356834	0.710552		NCAN	0.730667	0.663426
				ECPAS	0.48313	0.764115		KCTD7	0.945815	0.956715		LIN7B	0.133651	0.225845
				ATG16L2	0.663315	0.731632		PSMG2	0.203705	0.162503		SH3D21	0.393515	0.454163
				AL163636.1	0.616473	0.731344		PLLP	0.870903	0.050975		AL049872.1	0.401033	0.297411
				AC090579.1	0.695443	0.461239		ABCB5	0.356254	0.026124		LACTB2-AS1	0.319906	0.023387
				HTATSF1P2	0.564541	0.745404		LINC02035	0.302785	-0.339197		THEG	0.702739	0.302597
				SFPQ	0.652129	0.808693		IKZF2	0.627354	-0.406144		AC015660.4	0.648693	0.005359
				PANK1	0.381355	0.313616		IKZF3	0.419119	0.20668		AC008667.3	1.47766	0.758787
				AC009275.1	0.508647	0.514963		LINC02038	0.256045	1.13725		GUCA1B	0.770023	0.40066
				AC002472.2	0.675899	0.620688		KYAT3	0.403546	-0.20009		UST	0.359057	-0.024884
				PANK2	0.541206	0.64654		AL139353.1	0.436237	0.231637		IDUA	0.684972	0.811803
				SLK	0.22496	0.362131		CGGBP1	0.363157	0.095968		AL139232.1	0.500398	0.378002
				AL356017.1	0.619425	0.474703		AC064874.1	0.721742	0.737406		B4GALT5	0.545319	0.332997
				AC003965.1	0.657007	0.536117		AAMP	0.716764	0.881282		AC096887.1	0.494495	0.130193
				PHF10	0.452644	0.750639		AC013394.1	0.554457	0.726905		CLU	0.315287	0.901622
				AL121917.1	0.601078	0.506432		SCN11A	0.381397	0.495626		GPX2	0.463926	0.491724
				CACNB1	0.555145	0.70355		MCTP1	0.538518	0.34966		GPX4	0.50812	0.780141
				PHF11	0.549787	0.647293		MCTP2	0.565075	-0.088561		AL360015.1	0.559918	0.234774
				HDGF	0.528058	0.65774		AC011405.1	0.618221	0.113171		FTLP3	0.716861	0.504958
				AL139125.1	0.514035	0.72204		LMNA	0.694927	0.303946		APOD	0.83533	0.231027
				CACNB3	0.449696	0.641563		AC010894.2	0.480864	0.262797		PIGF	0.422246	-0.013523
				PHF13	0.522541	0.309887		AC010894.3	0.412081	0.011282		XYLB	0.599374	0.299818
				PHF14	0.461109	0.720912		FKBP15	0.704081	0.664438		ZC3H11A	0.187019	0.752568
				CEBPB-AS1	0.54204	0.681166		CBX1	0.298674	0.069453		PIGV	0.700618	0.501962
				AC012307.1	0.617909	0.681228		CBX5	0.343699	-0.287416		PLEKHF1	0.888333	0.164427
				PCOTH	0.720605	0.867437		CBX7	-0.057551	0.046285		TPT1P4	0.135975	0.397634
				SUCO	0.533388	0.617541		CBX8	0.556555	0.801004		AL157373.1	0.36209	0.561566
				KIF16B	0.251347	0.503163		FKBP1A	0.484252	0.903177		GUCA2A	0.751485	0.678214
				SLC43A3	0.62648	0.767959		AC025437.3	0.744006	0.823675		AP001381.1	0.485789	0.582509
				HIC1	0.731804	1.00891		ABCC1	0.722498	1.30121		ZNF259P1	0.450405	0.3704
				PXMP4	0.94321	0.995991		AL035420.1	1.02751	0.904054		IFNA22P	0.675837	0.809747
				AC017015.2	0.569986	0.581874		LSM12	0.337361	0.21558		AL929091.1	0.285715	0.020307
				WTAP	0.707566	0.680888		CTTNBP2	0.217029	0.058214		PLXND1	0.849143	0.134328
				CBFB	0.525475	0.662856		AKNAD1	0.244332	0.152713		AP000251.1	0.660472	0.775015
				AL110114.1	0.346906	0.53601		EPHB2	0.358747	0.253613		TSEN15P2	0.341452	0.712331
				LINC02828	0.659141	0.651739		TIAM1	0.297165	0.140782		TSEN15P3	0.273087	0.243139
				SGO1-AS1	0.32802	0.30995		TIAM2	0.436385	0.240822		ZNF815P	0.385216	-0.03255
				AL450468.1	0.8017	0.631863		NCBP1	0.514949	0.431501		AC011375.1	0.602438	1.11186
				AEN	0.694779	0.573504		NCBP3	0.264371	-0.052595		ME1	0.546856	0.136464
				AL450468.2	0.712908	0.650582		AL031768.2	0.978194	0.710923		DPPA2P2	0.527708	-0.017667
				FAM177A1	0.561973	0.813933		SEC14L2	0.215497	0.646135		ME2	0.536244	0.618774
				POP4	0.473918	0.626133		SEC14L3	0.708562	0.913383		AC073352.1	0.553401	0.560429
				POP5	0.527743	0.543772		SEC14L5	0.85391	-0.260766		AL117334.1	0.765644	0.772975
				AC068896.1	0.536419	0.684854		AC120036.4	0.585693	1.11024		AF178030.1	0.534614	0.549769
				AL672142.1	0.685852	0.761974		AC073111.3	0.469299	0.600159		CHMP4B	0.412387	0.388797
				MYH15	0.634786	0.541957		AC027117.2	1.01301	0.599258		KATNB1	0.495833	0.162336
				DACT3	0.176081	0.448516		DTNBP1	0.394291	0.404449		ENOX2	0.009915	0.134494
				MMP19	0.824003	0.895816		NFIA	0.336222	0.007972		AL033379.1	1.49274	0.395109
				CNPY2	0.456791	0.922191		AC016877.3	0.180311	0.373947		KYNU	0.269608	0.379987
				PIK3CD-AS1	0.865188	0.801751		XPNPEP2	0.395478	0.342472		SMU1	0.414603	0.234683
				CSNK1G1	0.660666	0.678448		XPNPEP3	0.736725	0.436501		CCDC9B	0.915732	0.315081
				CNPY3	0.584369	0.599598		AL133410.1	0.632576	-0.000455		PLEKHG3	0.271391	0.061423
				PIK3CD-AS2	0.311841	0.522661		DSTYK	0.393191	0.073526		AC100858.2	0.475806	0.4334
				CNPY4	0.52857	0.731216		C1orf147	0.492165	0.65033		MYO5A	0.489219	0.410943
				COPG1	0.739027	0.904753		DTNA	0.481876	-0.373751		KLC3	0.842671	0.592362
				COPG2	0.552563	0.589753		SEC24B-AS1	0.889721	0.17493		VPS37B	0.706097	0.185353
				CSNK1G3	0.670246	0.683208		AC011444.2	0.146186	0.319638		TIMM13	0.19708	0.356242
				AC007687.1	0.520804	0.582725		DTNB	0.42655	0.17983		EGLN1	0.650014	-0.015839
				MFF-DT	0.411053	0.462419		SNUPN	-0.291544	0.591985		EGLN3	0.371115	0.882207
				EMG1	0.385435	0.682962		SPIN1	0.16921	0.079984		DCANP1	0.562709	0.712794
				PAIP2	0.524867	0.617895		SIAH1	0.292212	0.530831		UNQ6494	0.303581	0.407188
				CAPZB	0.741587	0.718383		DCAF10	0.138675	0.219705		LINC00462	0.557171	0.392012
				AC010522.1	1.00454	0.457364		SIAH2	0.739292	0.48649		CEP55	0.68703	0.500211
				CCNDBP1	0.486191	0.625228		FAM228B	0.548552	0.392066		SUMF1	0.441686	0.44813
				NAA40	0.359343	0.547892		SH3BP5L	0.303773	0.028214		PPIL4	0.724443	1.07805
				SFSWAP	0.653137	0.59164		ABCD3	0.643369	0.214776		CSTF3-DT	0.659755	0.538297
				AC073389.1	0.378956	0.631589		LINC02056	0.60206	0.192588		TUT4	0.49781	0.064076
				TTC41P	0.616118	0.663138		FHL3	0.40777	0.547737		TUT7	0.375931	0.908335
				SLC9B1	0.778754	0.541903		AC013652.1	0.365376	0.14763		MTHFD2P5	0.666452	0.395521
				AL391335.1	0.545116	0.675785		CWC27	0.392653	0.269085		AP000797.1	0.61339	0.170368
				SLC9B2	0.778754	0.541903		PGS1	0.557316	0.133748		SLC24A4	0.267416	0.169529
				PSENEN	0.629804	0.782283		AC018557.3	0.351996	1.04622		HK1	0.182572	0.337634
				UPF3A	0.664722	0.772338		PKM	0.236893	0.184597		THAP10	0.371652	-0.266031
				NCBP2-AS1	0.623176	0.816302		AL606468.1	0.294472	0.448357		AL050338.1	0.521615	0.215366
				ILF2	0.481545	0.474306		MAPKAP1	0.26925	0.30224		AL162578.1	0.385142	0.220943
				ILF3	0.60473	0.57044		TCAF1	0.535645	-0.170804		AL050338.2	0.709866	0.334254
				FAU	0.548952	1.01077		NANS	0.526266	0.169695		TMEM170B	0.670427	0.522633
				CTBP1-DT	0.763144	0.676756		AC006296.2	0.205775	1.30958		AC008964.1	0.429093	0.133638
				EHBP1L1	0.622171	0.766368		AP000919.2	0.312723	0.494692		AC010503.3	0.924514	0.62108
				ATP6V1G1	0.651039	0.7229		SMG5	0.823396	0.385283		VNN2	0.774362	0.48867
				HMGXB3	0.519448	0.867419		ABHD15-AS1	0.19491	0.296414		AL121574.1	0.649804	0.691114
				HMGXB4	0.707326	0.429758		SMG7	0.365356	0.334555		CEP68	0.586395	0.510396
				TMEM127	0.64488	0.767291		FTX	0.529826	-0.193115		AC005189.1	0.59246	0.323842
				C11orf1	0.518792	0.53767		MED14OS	0.349837	1.41828		AC022440.1	0.657105	0.261679
				TMEM129	0.583088	0.67508		ANGPT4	0.179169	0.243112		AL589863.2	1.01045	0.287571
				OXCT1	0.902774	0.522336		PITPNC1	0.257027	0.105982		TAGLN2P1	0.264148	0.206731
				AL137009.1	0.676286	0.533186		AC242988.2	0.424738	0.74912		AC104785.1	1.02296	0.404129
				PMPCA	0.665609	0.834925		PDGFD	0.487802	0.291005		C11orf86	0.504597	0.578017
				H2BC19P	0.90947	0.792587		ABCE1	0.334376	-0.078307		AL023584.1	0.216433	0.260455
				C14orf28	0.585147	0.643449		SLC6A6	0.099746	0.566032		NCF4	0.682491	0.332022
				PHF23	0.605232	0.639774		AL353151.2	-0.243523	1.27159		CPM	0.558723	0.316756
				UBXN1	0.575145	0.339816		NSUN7	0.61815	0.509048		AC026887.1	1.8861	0.80718
				AL137847.1	0.642924	0.730209		TSTD2	0.293621	0.323806		COX6B1P3	0.340511	0.326758
				AP003120.1	0.641565	0.525577		JADE2	1.04116	0.228325		CPP	0.295728	0.260126
				ST3GAL1	0.625174	0.55743		AP003419.1	0.262742	0.239502		TUBB2A	0.835872	0.461327
				IVD	0.233245	0.58565		AC084879.1	0.489072	0.767422		AC107067.1	0.532657	-0.003296
				SAV1	0.555707	0.378878		PHKA2	0.71087	0.499718		MBNL1	0.559266	0.177215
				Z93241.1	0.675056	0.675191		AC001226.2	0.315067	0.236066		MBNL2	0.245926	1.00419
				UBXN4	0.665311	0.678657		SLC40A1	0.349111	0.007317		SH3BP5	0.591734	0.734602
				ST3GAL4	0.38673	0.454158		LINC02521	1.49673	0.722501		PDS5B	1.07452	0.608939
				PIK3CA	0.323843	0.517962		AC005476.2	0.219746	0.8056		KLF2	0.623522	0.301613
				ST3GAL5	0.603409	0.825019		CDC42-AS1	0.391045	0.357622		MMP9	0.621218	0.785506
				CTNS	0.536547	0.624779		TBPL1	0.16811	-0.149443		KLF3	0.575798	0.319823
				AC090527.2	0.694815	0.900025		CA1	0.604488	-0.187495		FAM241A	-0.23804	1.02131
				ACTL10	0.095743	0.64668		TBCCD1	0.978414	0.104534		COPS5P2	0.263062	0.444528
				AC090527.3	0.694815	0.900025		DNAJA1	0.677151	0.800047		HSPA5	0.494814	0.490298
				TMCO3	0.531799	0.788178		DNAJA2	0.660878	-0.053816		AC010996.1	1.05208	0.714386
				SPI1	0.669234	0.756358		TSC22D2	0.346576	0.159351		GTF2I	0.547699	0.591872
				ANKMY1	0.726689	0.382975		TSC22D3	0.926051	0.72499		AL355112.1	0.520187	0.072634
				CYBC1	0.651699	0.794323		AC009779.3	0.422011	0.280784		SLC11A1	0.451614	0.667793
				TMED2-DT	0.496694	0.581599		AC009779.4	0.675119	0.380401		KLHL3	0.932723	0.394344
				ANKMY2	0.724339	0.442193		CMTM1	-0.270116	0.262654		AC005229.4	0.220923	1.09095
				ZWILCH	0.540816	0.664851		CMTM3	0.232232	0.175368		AC024937.1	0.597913	0.513834
				H2AJ	0.382532	0.484951		CMTM4	0.604077	0.154635		KLHL9	0.869924	0.294872
				MMP24	0.496744	0.573356		AC016026.1	0.429694	0.128374		EEPD1	0.615789	0.798193
				MANF	0.750975	0.657732		HOOK2	0.601571	0.291925		AC026254.2	0.432033	0.063242
				FAM174A	0.455866	0.515516		CMTM7	0.503858	0.523356		CINP	0.487364	0.251616
				FAM174B	0.502009	0.761572		HOOK3	0.481521	0.288383		AC084125.4	0.825865	0.726034
				SMG7-AS1	0.827878	0.864953		NDUFB2	0.390793	0.097793		AC130304.1	0.401559	0.610839
				FAM174C	0.612387	0.814995		AC097637.2	0.613281	0.190355		UMLILO	0.480356	0.397781
				LINC01504	0.581874	0.586184		AL021392.1	0.796862	1.18919		PSD4	0.320615	0.360395
				PCLAF	0.506173	0.777363		FDFT1	0.058626	0.332604		HSPB6	0.957174	0.460567
				SPIB	0.501025	0.761468		LINC02074	0.425707	0.449477		GNPTAB	0.095226	-0.127271
				H2AW	0.569999	0.886506		GSDMA	0.22291	0.339062		EPB41L2	0.46398	0.119855
				SPTBN4	0.581844	0.714501		AC009107.1	-0.075668	0.214398		FLT1P1	0.415206	0.327829
				H2AX	0.495409	0.532307		AC009107.2	0.4788	0.214429		ATP5MC2P3	0.35001	0.09539
				CKMT2-AS1	0.54659	0.695496		CYP1B1	0.608299	0.830833		NALCN-AS1	0.866075	0.225869
				FNBP1L	0.386681	0.745783		SNHG6	0.388397	0.024311		AC006525.1	2.10081	0.519829
				GATAD2A	0.660104	0.709537		NPC1	0.204614	0.361912		AC092484.1	0.849718	0.462751
				AC008040.1	0.29258	0.783077		SNHG8	0.041319	1.34259		DEPDC5	0.239244	0.382214
				GATAD2B	0.672664	0.868896		AC008649.2	0.091271	-0.081014		CD180	0.305267	0.263746
				NAA50	0.697517	0.796261		ZBED3-AS1	0.264838	0.351095		AC082650.1	0.577441	0.490995
				FBL	0.602128	0.531452		CAMTA1	0.372646	0.05837		AC005486.1	0.363085	0.263948
				CAVIN3	0.216731	0.207532		AP000648.4	-0.042694	0.241104		AL589684.1	0.401032	0.004029
				KF459542.1	0.612988	0.737559		AC020611.2	0.482362	-0.166954		CEP97	0.251913	0.16687
				AC079922.2	0.627976	0.695805		AL391839.1	0.284555	-0.165302		ATP8A2P3	0.302965	0.766382
				MALT1	0.777493	0.408098		SAMD8	0.282893	-0.116516		CHAF1B	0.826019	0.653854
				TMEM131	0.699687	0.646341		AL391839.3	0.610972	0.540979		NPTN	0.705706	0.199843
				LINC02385	0.62273	0.797748		LINC02539	0.683706	0.458415		AC092794.2	0.557948	0.274521
				DDX59-AS1	0.699401	0.79505		SFTA3	1.39732	0.730765		AC004884.1	0.497489	0.342258
				TMEM134	0.297254	0.60203		ZNF767P	0.365768	0.013417		JMJD1C	0.79221	0.783578
				ALDH1L2	0.484555	0.745046		OTUD3	1.10848	0.463128		AC004884.2	0.347005	0.443218
				TMEM135	0.47106	0.464857		PTPN1	0.197462	0.298338		AC026202.2	0.518525	0.603087
				PCGF1	0.465842	0.851547		PTPN2	0.43105	0.230374		AP000295.1	0.598859	0.447724
				CYSTM1	0.78774	0.739441		AL354993.1	0.060159	0.880364		LINC02205	0.634986	0.219364
				TMEM138	0.811395	1.04669		LINC01204	0.640923	-0.091701		AC006927.1	0.397853	0.530242
				AL589935.1	0.659416	0.728982		C1orf174	0.329429	0.048071		AC104078.1	0.762038	0.470651
				NSD1	0.44227	0.907002		MMAA	0.436173	-0.017239		AC092960.3	0.066238	0.494052
				GSTZ1	0.687648	0.786321		KHDC4	0.474904	0.772051		MUC17	0.635159	0.560668
				AL589935.2	0.659416	0.728982		AC073862.1	0.499107	0.644493		DNAJC21	0.767453	0.579444
				MIPEPP3	0.238067	0.897536		DNAJB9	0.767931	1.37549		TMSB10	0.442595	0.365702
				NSD3	0.588007	0.617371		AC073862.5	0.499107	0.644493		KIAA0513	0.718775	0.898536
				PTMA	0.638153	0.678381		CBL	0.578546	0.327334		SLC29A1	0.555991	0.849522
				AC009005.1	0.64159	0.49647		CPB2-AS1	0.599161	0.124169		CDK2AP1	-0.189637	0.395248
				CELF1	0.656654	0.633834		GPN1	0.355834	0.740821		AC005071.1	0.492008	0.759997
				SNN	0.383068	0.397464		Z93020.1	0.477066	0.230806		CDK2AP2	0.22982	0.456806
				CELF6	0.643894	0.881248		AC099792.1	0.253421	0.210631		AL020997.4	0.444233	-0.218628
				SEC61A1	0.504663	0.672608		AC009093.8	0.124114	0.306644		CHCHD4P2	0.515536	0.440179
				SUZ12	0.393386	0.427934		PNN	0.660849	0.992761		CHCHD4P4	0.424227	0.347451
				SEC61A2	0.43981	0.416103		SPECC1	0.272428	0.076686		GNA13	0.334765	0.547061
				DCAKD	0.491981	0.715812		AL157831.3	0.430948	0.603378		CXorf58	0.363392	0.16235
				LY86-AS1	0.691298	0.673131		LINC02542	0.386301	0.355431		GNA15	0.767892	0.664863
				AC008403.1	0.586453	0.498048		BICC1	0.414693	0.300743		AC019209.2	0.81612	0.776108
				WFDC21P	0.689341	0.44138		LINC02547	0.813954	0.187267		AC022973.3	0.439649	0.175746
				AC008403.2	0.586453	0.498048		LMAN2L	0.942921	0.235658		AC022973.4	0.543295	0.40283
				KIF18A	0.493596	0.361572		AL591178.1	0.348142	-0.025732		AC098869.1	0.235813	0.368658
				AGA	0.476215	0.623851		IL12A-AS1	0.146471	0.139644		AL035653.1	0.494405	0.358082
				EFCAB2	0.590284	0.670175		ASZ1	-0.038367	0.496664		AL358944.1	0.390814	0.377249
				KEAP1	0.530977	0.720125		AP001599.1	0.313577	1.27811		LINC02213	1.2225	0.490063
				LINC01058	0.434353	0.513412		DNAJC1	0.377164	0.02748		AC004832.2	0.432974	0.009763
				MUTYH	0.719872	0.865333		AL355490.2	0.688399	0.578991		ABCB10	0.440409	0.583424
				EFCAB5	0.677371	0.419201		USO1	0.512346	0.332203		ATP6V0A1	0.264592	-0.03824
				CHCHD1	0.792467	0.945725		LINC01217	1.30257	0.364634		LINC02217	0.437136	0.341746
				EFCAB6	0.702306	1.07176		DNAJC6	0.765059	-0.242657		LINC02219	0.613331	0.410153
				CHCHD2	0.503298	0.653789		GCC1	0.013637	0.336051		LCN1P2	0.393385	0.434628
				MTIF2	0.546234	0.788131		DOT1L	0.784639	-0.016744		AC078777.1	0.742721	0.254273
				SWAP70	0.692321	0.814789		AC022217.2	0.770159	0.840267		AC022392.1	0.873216	0.248336
				CHCHD3	0.241563	0.554249		AC022217.3	0.683358	0.217957		AC137932.3	-0.026341	0.750485
				AL031963.2	0.506645	0.639262		AC021086.1	0.469929	0.600874		CDCA4	0.317561	0.256206
				EFCAB7	0.408715	0.47691		AC022382.2	0.503651	-0.294068		PIK3AP1	0.581384	0.445806
				LINC02846	0.683486	0.442716		SOAT1	0.210965	0.37351		AL353708.3	0.444824	0.484471
				CHCHD4	0.39298	0.580001		GAPLINC	-0.058556	0.173166		CKAP4	0.292381	-0.051913
				CHCHD7	0.659239	0.525318		GZF1	0.531236	0.714881		EPHX2	1.42833	0.192999
				AGK	0.971299	0.615666		CCS	0.577136	0.351604		TOMM22P1	0.487551	0.341602
				AGL	0.518134	0.457898		SKAP1-AS1	0.392433	0.043788		AC007114.1	0.406722	0.66744
				PJVK	0.525936	0.632861		AC068880.2	0.427948	0.551514		KPNA2P1	0.336846	0.174012
				AL135791.1	0.780171	0.962103		TMBIM1	0.310855	0.024377		PSMC1P11	1.279	0.76665
				AL135844.1	0.278092	0.6236		TMBIM4	0.518935	0.215469		ADAMTS10	0.533606	0.03829
				IQCC	0.665663	0.820875		LHX9	0.277309	-0.069201		AL355916.3	0.451446	0.374362
				MYCBP2-AS1	0.479096	0.552936		PLXDC2	0.185004	0.112272		CNOT1	0.790994	0.908826
				IQCD	0.738122	0.744143		AC025918.2	0.677804	0.532517		AF127577.6	0.6143	0.586785
				CKS1B	0.585534	0.680904		NUDT7	1.26953	0.817023		MED4	0.361323	0.427883
				MAP3K7CL	0.496016	0.496316		FAM111A-DT	0.85349	1.27658		AL023755.1	0.326017	0.341488
				IQCG	0.578878	0.830641		PTCD2	0.402507	-0.016664		FUBP3	0.582209	0.360791
				IQCH	0.251516	0.545941		PTCD3	0.068099	0.12373		AP002761.3	0.262499	0.178867
				AP001458.2	0.419403	0.808431		NSMAF	0.428607	0.324306		AC012301.1	0.339817	0.529358
				AL161725.1	0.897773	0.749921		AC098588.2	0.351044	-0.093765		AP002761.4	0.432324	-0.02865
				BDNF-AS	0.621918	0.557304		ABHD2	0.246608	0.174437		AC011005.1	0.773258	0.442536
				SLC30A1	0.451809	0.631028		ABHD3	0.297739	0.505537		AC012301.2	0.480692	0.495528
				IQCK	0.369598	0.831578		ABHD5	0.343649	-0.071309		AC011005.2	0.469934	0.347058
				SLC30A4	0.844517	0.491841		AC012020.1	0.551839	0.936935		OC90	0.780714	0.380045
				IQCN	0.664859	1.09488		ABHD6	0.604292	0.311957		BX640514.2	0.72205	0.320063
				SLC30A5	0.624949	0.62718		ABHD8	0.1973	0.12729		Z83847.1	0.22421	0.145578
				AC010487.1	0.460803	0.524849		KDM2B-DT	0.67647	-0.206829		MAGEA4-AS1	2.26582	0.18316
				FUT10	0.482292	0.265342		CD4	0.296751	0.147979		NDUFV2	0.355088	0.239308
				SLC30A6	0.703863	0.824663		AC005192.1	0.821122	0.597489		LINC00989	-0.073441	0.449939
				FUT11	0.689657	0.722125		CD6	0.431077	0.123374		SP140	0.634546	0.762646
				SLC30A7	0.602211	0.478494		AP001931.1	0.29993	0.531736		AC026477.1	0.788517	0.56676
				AP006219.2	-0.001641	0.520976		AC035140.1	0.838404	1.24965		AC026333.3	0.632177	-0.009759
				AC017002.3	0.622716	0.574522		AC093155.3	0.502885	0.086567		TMEM176B	0.43532	0.55333
				NAIF1	0.60368	0.701644		AP001931.2	0.32305	0.231207		SWT1	0.456504	-0.05927
				AC112907.1	0.479375	0.554775		TMEM30A	0.662421	0.506789		Z82188.1	0.430745	0.099951
				NAA60	0.66995	0.763931		TPMT	0.615621	0.346564		CTDSP2	0.348576	0.4529
				KATNBL1	0.654961	0.737733		PYHIN1	0.253462	0.26575		AC113192.3	1.26033	0.718905
				AC080112.4	0.489793	0.491306		LINC01221	0.288375	0.326859		PLEKHO2	0.414509	0.516183
				AC112907.3	0.417723	0.623921		FCHO1	0.632596	0.450655		BPGM	0.389295	0.167124
				MSTO2P	0.858004	1.14894		AC104365.1	0.572819	0.515103		ETS1	0.507496	0.294246
				AL353648.1	0.710017	0.647128		TMOD2	0.316355	-0.085075		SLC16A4	0.474478	0.24806
				BAMBI	0.584024	0.519635		TMOD3	0.213799	0.170308		AC005255.1	0.769278	0.63408
				AC073140.1	0.404918	0.550342		USP2	0.492702	0.548467		SLC16A6	0.212006	0.289946
				SOD2-OT1	0.256903	0.814395		MTSS1	0.415208	0.034294		AL354877.1	0.541005	0.016379
				LINC02391	0.337765	0.324668		USP3	0.260336	0.206581		INVS	0.073575	0.603303
				AC073140.2	0.404918	0.550342		TMEM9	0.347699	0.678676		TAMALIN	0.512278	0.345037
				TMEM140	0.674316	0.814872		AC024901.1	0.479842	-0.015337		LINC00996	1.08078	0.360252
				TMEM141	0.491638	0.552461		AATK	0.663795	0.166186		HMGB1P27	0.941165	0.099592
				VWA5A	0.627773	0.742287		TWSG1	0.039765	0.326472		PPP6C	0.572742	0.02764
				AC073957.1	0.587271	0.703458		AC023024.1	0.895524	0.838184		KCNAB1	0.81712	-0.000781
				TMEM143	0.590987	0.857207		C2orf42	0.459295	0.066007		AL683813.2	0.582	0.524053
				ZC3H10	0.5714	0.620197		AC106045.1	0.12464	0.804563		INTS13	0.58784	0.13297
				TMEM144	0.544246	0.4487		AC013460.1	0.38839	0.166873		AC010442.1	0.248903	0.470753
				AC109347.1	0.794686	0.770948		AL132996.1	0.236245	0.095823		AC010442.2	0.7987	0.653689
				TMEM145	0.480379	0.666609		CEBPZOS	0.632998	0.886547		AC018685.2	0.632636	0.102502
				LINC02397	0.656709	0.838709		IDH2-DT	0.080431	0.366447		AC022960.1	0.645115	0.581711
				HEXIM1	0.456829	0.709267		AL159166.1	0.517766	0.598964		DAGLB	0.531467	0.745879
				ZC3H13	0.618241	0.703722		PCID2	0.162379	0.336493		AC104685.1	1.16451	0.34365
				TMEM147	0.595837	1.02595		CHN2-AS1	0.258372	0.00413		NCLN	0.765752	0.560735
				HEXIM2	0.941287	1.01903		FYN	0.439947	0.110331		AL360085.1	1.22696	0.142978
				ZC3H14	0.505716	0.567975		SHPK	0.032966	0.17171		AP001029.1	0.549101	0.260491
				LINC02399	0.453009	0.67064		PIP5K1B	0.429264	0.33716		PTP4A2P1	0.460434	0.505249
				DYNLT3	0.617224	0.319958		APH1B	0.392296	0.110857		DNAJC5B	0.623588	0.170873
				AC079341.1	0.612232	0.724274		AC007182.1	-0.124194	0.209603		AC011498.5	1.00031	0.370863
				ZC3H15	0.460039	0.653122		SIKE1	1.36414	0.757773		AC090229.1	0.641722	0.470638
				Z97055.2	0.702306	1.07176		AC012309.1	0.417394	-0.143157		AC003086.1	0.708137	0.389694
				ZC3H18	0.551929	0.813296		AC019080.1	0.500455	-0.057182		GAPDHP1	0.482368	0.293269
				HSPE1P4	0.618933	0.703586		NT5DC3	1.01866	0.744527		AC135584.1	0.573014	0.099633
				TCF12	0.532088	0.597432		SLC45A4	0.214335	0.20051		AC008738.1	0.531034	0.002748
				VEGFA	0.415581	0.879141		NT5DC4	0.446039	0.698347		AC008738.6	0.627953	0.292625
				VEGFB	0.392625	0.549845		MCM5	-0.100471	0.280867		AC069366.2	0.373879	0.472132
				HSPE1P9	0.301026	0.399852		MCM6	0.083478	0.266645		AC009506.1	0.719441	0.398991
				TMEM14B	0.292071	0.422845		MCM9	0.398179	-0.053342		AL138701.2	0.961529	-0.033219
				TMEM14C	0.564396	0.678799		GTPBP8	0.313893	0.188018		AC064824.1	0.477693	0.098278
				AC034231.1	0.492735	0.302295		C16orf72	0.446008	0.805089		AL158212.4	0.343854	0.309446
				SON	0.598273	0.681148		AC092645.2	0.543445	0.806418		AP002364.1	-0.142767	0.921104
				AC092919.1	0.548497	0.440097		C16orf74	1.11439	0.303096		C4orf46	0.781458	0.499947
				LINC01063	0.668923	0.72409		ZBTB1	0.377861	0.59504		NME1	0.430269	0.535392
				AC092919.2	0.548497	0.440097		TSPAN3	0.098223	-0.076567		MEG3	1.10868	0.373963
				AC131235.1	0.70031	0.93323		AC020978.2	0.539801	0.211333		ACO1	0.051947	0.75858
				AC131235.2	0.733075	0.752861		SCAF8	-0.021983	0.228838		NME8	0.459268	0.1607
				USP12-AS1	0.610386	0.717875		AC015813.2	0.814878	1.02505		NME9	0.661604	0.349557
				USP12-AS2	0.730117	0.84343		TNFSF13B	0.116305	0.199992		CALD1	0.006119	0.625629
				LINC02851	0.687656	0.648855		CDC23	0.186498	0.152525		AL591848.1	0.21232	0.654295
				EIF5A2	0.401672	0.752117		AP000146.1	0.939983	1.1963		AL590408.1	0.308238	-0.004594
				TAF2	0.247705	0.446591		AC026362.2	0.391111	1.0444		HMGB1P48	0.425279	0.470703
				MAP4	0.790151	0.738002		FAM193B	0.068111	0.05184		AC026992.2	0.393534	0.770932
				SUFU	0.604888	0.721099		AC096751.1	0.600642	0.491449		EEF1B2P4	0.49668	0.854708
				MAP6	1.09887	1.39345		AC096751.2	0.600642	0.491449		AL022341.1	0.852371	0.38452
				AC109460.1	0.483969	0.73109		SHQ1	0.504153	0.46266		ZC3HAV1L	1.08951	1.07717
				TAF5	0.565856	0.67816		OVCH1-AS1	-0.010639	0.114302		AC004837.4	0.415351	0.326769
				AL391684.1	0.581058	0.912179		AFTPH	-0.006878	0.101442		AL356234.2	0.232723	0.266975
				MAP7	1.25594	1.16283		AC245100.1	0.877775	0.973538		HGFAC	0.148521	0.643199
				TAF6	0.793873	0.961898		AC034102.6	0.581723	0.794228		AC093462.1	0.500076	0.330593
				NADK2	0.39573	0.631442		CCDC12	0.681726	0.796334		AL365361.1	0.234241	0.454978
				AC109460.3	0.696478	0.820462		INF2	0.395687	-0.14328		AP000942.1	0.545995	0.081445
				TAF7	0.610551	0.684778		TMEM26-AS1	0.305086	0.07444		FAM162B	0.781596	0.24597
				PDXP-DT	0.656081	0.681436		LEF1	0.517435	-0.109013		TPPP3	0.478203	0.395699
				TAF8	0.611582	0.528254		LINC02576	0.380594	1.30633		AC073370.1	0.386164	0.830264
				PXN-AS1	0.459221	0.596145		LINC02577	0.243598	-0.020056		ETV3	0.02832	0.411868
				MPC1	0.353686	0.547152		LINC02579	0.213269	0.639292		JDP2	0.512717	0.512624
				CIAO1	0.64488	0.767291		AC078846.1	0.295196	0.504251		ETV6	0.479361	0.362097
				AC080038.1	0.646297	0.485159		TNFSF10	0.305484	0.230798		MPO	0.557421	0.545193
				CYLD	0.607134	0.640897		TNFSF12	0.956494	1.13635		AC007066.3	0.424256	0.281297
				CIAO3	0.6184	-0.010722		IDO1	0.518557	0.523094		AL049712.1	-0.288257	0.112658
				AC080038.2	0.646297	0.485159		ATG10	0.77976	0.323835		AC084064.1	0.662835	0.510139
				ASB13	0.583979	1.0968		IDO2	0.432836	0.339004		HPS3	0.510578	0.691525
				AC100812.1	0.305859	0.490196		PPP1CB	0.192558	0.272337		HPS6	0.505856	0.443634
				CEBPA	0.667243	0.698989		ATG14	0.460574	-0.356439		AP005432.1	0.999017	0.37476
				CEBPB	0.54204	0.681166		SYTL3	0.573659	0.472224		AL603865.2	0.613222	0.395514
				SPESP1	0.646523	0.648288		EOGT	0.678206	0.78774		GEMIN8P1	0.627941	0.290547
				AL137781.1	0.630399	0.589738		DBN1	0.511147	0.770167		AC008982.2	0.460753	0.014327
				LINC01521	0.475529	0.603863		AL139022.1	0.906239	1.04668		DDI2	0.648381	0.840033
				AC022167.3	0.377887	0.538379		AC096533.1	0.403791	0.600776		AC097713.2	0.473992	0.394317
				AL354726.1	0.609244	0.602021		PCF11	0.581135	0.709574		FAM135A-AS1	0.353492	0.350954
				C20orf203	0.490342	0.664943		OSBPL2	0.020715	0.310865		AL355981.1	0.761086	0.464555
				AC022167.4	0.682642	0.7622		UBE2W	0.590861	-0.128425		FAM118A	1.19772	-0.04361
				CEBPD	0.649866	0.73787		AL355312.4	1.17369	1.18618		LINC02732	0.48655	0.351672
				CEBPE	0.467889	0.383907		AL355312.5	0.063042	0.02018		CPT1A	0.621537	0.650128
				AC004593.1	0.458429	0.546514		OSBPL8	0.298447	0.089641		LINC02736	0.693396	0.936748
				MED13L	0.527212	0.999792		OSBPL9	0.362185	0.227039		UBE2V1P4	0.510439	0.210819
				CEBPG	0.721946	0.722798		ZSCAN16-AS1	0.263844	0.346682		AC007271.1	0.557891	0.309376
				CHPT1	0.542765	0.417051		AC016598.1	0.464701	0.305652		AP000763.4	0.364152	0.324042
				THAP1	0.670906	0.590671		CDC37	0.282127	0.235974		TTYH3	0.588098	0.048923
				THAP2	0.663641	0.708464		H1-8	0.1222	0.789082		AL590652.1	0.608028	0.029047
				THAP4	0.785518	0.786541		YWHAB	0.096639	0.202278		AC098935.1	0.321133	0.089482
				THAP6	0.705374	0.818041		AC026310.1	1.29925	1.57547		AC094104.2	0.999703	-0.110776
				THAP7	0.675899	0.620688		YWHAH	1.05266	0.75872		AC136628.3	0.504746	0.500764
				Z94721.1	0.408954	0.578549		ING3	0.306252	0.20044		KIF1B	0.879983	-0.06911
				AC003991.1	0.600641	0.598827		HAMP	0.507867	0.94861		HSD11B1	0.416669	0.265551
				Z94721.3	0.408954	0.578549		FMO2	0.972676	0.03984		DEPDC1B	0.99421	1.14899
				THAP9	0.63489	0.855279		STMP1	-0.055072	0.217535		CABP4	0.838679	0.636643
				AP002793.1	0.511497	0.617775		CXXC5	0.724415	0.386881		AF064858.1	0.385677	0.275187
				BAIAP2-DT	0.573754	0.667211		YWHAQ	0.436616	0.4101		LGALSL-DT	0.739547	0.630463
				SP2	0.52275	0.725843		PCIF1	0.974061	0.932446		AC233290.1	0.62113	0.261008
				SEC24AP1	0.422304	0.56561		AL353671.1	0.337967	0.166049		NDUFA3P2	0.541617	0.278518
				SP3	0.69604	0.783561		DIPK1A	0.412678	-0.149147		AC091167.6	0.151337	0.262137
				SP4	0.712373	0.608201		HBZ	0.334293	0.153661		NDUFA3P4	0.68959	0.307695
				SHKBP1	0.573581	0.592435		PPFIA4	0.102671	-0.058073		CAHM	0.439393	0.354387
				AC008752.1	0.397559	0.801643		YWHAZ	0.497655	0.264313		AL590434.1	0.516569	0.134833
				AC008752.2	0.475291	0.695169		MYB-AS1	0.638568	0.988129		AC068769.1	0.5867	0.681247
				ATPAF2	0.782227	0.895861		AC091607.2	0.313453	0.016345		AC002511.1	0.585958	0.25273
				AC053503.1	0.656286	0.765304		MTPAP	0.750194	-0.091719		TMEM202-AS1	0.457887	0.094046
				CEBPZ	0.80119	0.558966		CDH5	0.343666	0.758632		AC092079.1	0.259508	0.224323
				AC011731.1	0.457957	0.586481		UBE3C	0.530575	-0.317826		G6PD	0.519174	-0.133843
				AC053503.4	0.580175	0.714889		DGUOK-AS1	0.142562	0.339436		AC011979.2	0.400135	0.108756
				AC053503.6	0.580175	0.714889		LINC01255	0.612358	1.49957		MOBP	0.921341	0.440965
				LINC00205	0.474284	0.636625		ZNF341-AS1	0.372545	1.09189		AL445433.2	0.883119	-0.078882
				TMEM159	0.213009	0.612394		CUEDC1	0.246156	0.229306		POU5F1P2	0.380449	0.368199
				SKP1	0.543563	0.721766		AKNA	0.395012	0.308232		PDYN-AS1	0.104807	0.317977
				SKP2	0.574742	0.80123		TEN1-CDK3	0.763406	0.326398		LINC02299	0.397842	0.479212
				CEP57L1	0.5557	0.850511		STT3B	0.276661	0.256147		AC079340.2	0.422249	0.602706
				AL596094.1	0.737711	0.639233		GPATCH8	0.126217	0.428249		AC007673.1	0.904701	0.211783
				FZD1	0.496829	0.604177		OIT3	1.26435	0.810441		AC023825.2	0.642656	0.501943
				FZD2	0.230111	0.697595		PLEK2	0.371867	-0.27378		FAM32CP	0.586676	0.430534
				AC004812.2	0.778978	0.779088		CDC42	0.116676	-0.013953		AC027237.2	0.386885	0.171823
				ZNF202	0.432489	0.512144		ITIH1	0.631422	0.921483		ANGEL1	0.380783	0.241979
				AL390026.1	0.450203	0.859887		LINC01716	0.695764	0.66817		AC073593.2	0.514428	0.624016
				TCF25	0.731418	0.920523		AC010201.3	0.325112	0.500648		LINC02757	0.461468	0.751871
				AL133313.1	0.571231	0.575145		HCK	0.617197	0.17805		AC137579.1	0.24309	0.668521
				AL590640.1	0.249063	0.529755		ISCU	0.293636	0.960718		ELOVL1	0.523564	0.749708
				HMGN1	0.602142	0.665667		C2orf76	0.146726	0.306971		TMEM50B	0.416114	0.346784
				SPN	0.592017	0.625819		PIK3IP1-DT	0.663126	-0.096539		LINC01423	0.111865	0.325361
				SNHG10	0.65032	0.636253		SGMS1	0.221121	0.23271		FAM166B	0.452265	0.744563
				HMGN2	0.522137	0.67826		CCDC39	0.571873	0.23758		AC093904.2	1.2304	0.512299
				ZNF207	0.755195	0.610745		AC011257.1	0.527344	0.536752		FBXO22	0.897361	0.923023
				HMGN3	0.520978	0.581105		DGKI	0.497038	0.071204		FP325332.1	0.545521	0.699977
				CD1C	0.828874	0.817773		AL139424.3	0.121781	0.606769		SNTA1	0.127668	1.05167
				AC025287.2	0.640813	0.707917		PLEKHA5	0.381531	0.13756		AC112198.3	0.915458	-0.062486
				AC068831.5	0.371564	0.380669		GALK1	0.66432	0.445774		AC080129.1	1.54146	0.758073
				FZD8	0.52171	0.783553		GALK2	0.389749	0.085188		AC080129.2	0.774788	0.310521
				HMGN4	0.599347	0.639052		AC131237.1	0.485196	-0.500695		SCAMP4	0.337082	0.020187
				G3BP1	0.632206	0.700212		ST20	0.151006	0.501082		NCS1	0.231221	-0.04732
				AC068831.6	0.371564	0.380669		THUMPD3-AS1	0.280376	0.326891		AC093270.2	2.04961	0.365426
				AC055855.2	0.439709	0.528982		DGKZ	0.569168	0.246734		MTCL1	1.90979	0.548985
				IGBP1	0.711164	0.443791		AL133480.1	0.69416	0.174999		AL365366.1	0.401507	0.335149
				G3BP2	0.478859	0.71882		TCF4	0.318558	0.149674		KIF3C	0.110142	-0.057134
				SEL1L	0.480387	0.692867		AP001189.4	0.621816	0.662742		OAZ1	0.369539	-0.039104
				SNHG15	0.558676	0.689018		TBC1D1	0.369243	0.079542		AL513475.1	0.297639	0.18906
				SNHG16	0.655644	0.58449		PPIEL	0.032324	0.099106		LINC02765	0.289474	0.057541
				LINC01077	0.496585	0.688764		TBC1D5	0.246033	0.002494		LINC02766	0.350488	0.09582
				SNHG17	0.682256	0.861007		TBC1D8	0.341375	0.430962		AC008533.1	0.421818	0.481964
				SNHG19	0.404653	0.538631		TBC1D9	0.404812	0.496912		AP001972.2	0.289875	-0.08355
				LINC02863	0.533545	0.63018		SPAG6	0.71592	-0.000683		SLC22A23	0.974326	0.314883
				LINC02865	0.344745	0.6134		BAG1	0.330751	0.933071		FBXO36	0.435835	0.175364
				LINC02867	0.515263	0.724706		EYA3	0.280662	0.127156		AL158038.1	2.19882	0.056968
				AC092338.2	0.513842	0.792388		LY75	0.475573	0.367435		EGOT	0.641521	0.403023
				AC010889.2	0.850175	0.624349		TPST1	0.3859	0.058085		SNAP29	0.922357	0.707788
				AC010745.2	0.337776	1.25463		TPST2	0.781972	0.567154		LINC00112	0.551581	0.086325
				PHF5A	0.743372	0.925646		LINC01725	0.540658	0.160805		LINC00114	0.484583	0.360961
				AC099782.1	0.620324	0.420378		LINC01727	1.03835	0.74537		AL161908.1	0.462004	-0.18117
				AL136961.1	0.561978	0.851402		AL691403.1	0.463716	0.341765		THEM4	0.232612	0.134679
				AIP	0.709045	0.893796		CA5A	0.916778	0.21131		AC092066.1	0.355703	0.550333
				POT1	0.553377	0.729035		SMOC2	0.973562	0.476959		AC007547.1	1.45579	0.246842
				SBNO1	0.663654	0.752096		ELAVL1	0.815734	0.888854		CABS1	0.37062	0.66471
				SBNO2	0.619386	0.671835		CCDC40	0.636413	-0.070347		GJA8	0.550124	1.24741
				AC111182.2	0.65478	0.639599		PTS	0.955273	0.858175		LINC02771	0.145678	-0.115834
				SETD4-AS1	0.655958	0.858953		AP000753.1	0.639854	0.670503		LINC02773	0.440817	0.204132
				LINC01534	0.422764	1.05328		AL160400.1	0.162179	-0.399142		AL359979.1	0.947666	0.520094
				AC009974.1	0.59516	0.794929		HDX	0.615998	0.208059		AL359979.2	0.405876	0.532437
				AL121890.5	0.523492	0.631501		CDH17	0.574797	0.26356		ATF7IP	0.66797	0.849039
				AC009974.2	0.39178	0.558546		PLEKHB1	0.029838	0.632833		ZFYVE16	0.518376	0.527796
				LINC01537	0.640839	1.44113		UCKL1	0.611996	0.146856		FANCA	0.324102	0.322956
				AC078923.1	0.689488	0.355947		DMBT1	0.803474	0.593865		ASIC1	0.424042	0.469678
				TNS3	0.469067	0.826893		DTX4	0.415685	0.465449		WNK1	0.246427	0.221091
				TMPOP2	0.443515	0.908447		ETF1	-0.002863	0.27761		TMEM52B	0.699056	0.501712
				KCNIP2-AS1	0.664176	0.665851		TMEM35B	0.312552	0.387457		BEST1	0.726738	0.332275
				NUDT16L1	0.489125	0.563685		AC009522.1	0.4652	0.214845		AC022878.1	0.251807	0.069772
				ZYG11B	0.557968	0.700566		ZNF407	0.237657	0.209218		FBXO48	0.084673	0.386771
				AL442663.3	0.754177	0.802141		LINC01275	0.617286	0.647743		AL161637.1	0.562523	0.297167
				CEP104	0.568324	0.460086		AL132857.1	0.432566	-0.282441		ENOSF1	0.626692	0.821885
				AC003101.2	0.469584	0.870732		LINC01277	0.338052	0.015144		IGBP1P1	0.512469	1.07504
				SLC26A11	0.577351	0.621502		AC012501.2	0.239745	0.311129		UCK1	0.58357	0.555964
				CCNT1	0.58783	0.756344		CIC	0.633279	0.557141		KIF5B	0.64087	0.351808
				CCNT2	0.54377	0.703764		AC023194.2	0.265059	0.10694		LINC01907	0.799097	0.646493
				TMEM160	0.436734	0.763933		AHCYL1	0.183712	0.245388		BLACE	0.627146	0.999704
				FES	0.565097	0.831917		AHCYL2	0.245758	-0.081361		MYEOV	0.539122	-0.294279
				ECT2	0.48062	0.501131		GTDC1	0.390321	0.188767		ST3GAL6-AS1	0.54081	0.480979
				TOMM70	0.639312	0.606371		NUP88	0.657276	0.206552		ZFYVE27	0.639753	0.163571
				CD22	0.757154	0.890932		MYL12A	0.150832	0.603825		ZMIZ2	0.436825	0.869287
				TMEM165	0.508092	0.645862		AC004233.2	0.567493	0.442869		AP001099.1	0.398808	-0.182198
				AL139243.1	0.576554	0.608275		AC005726.2	0.078525	0.729893		STXBP1	0.678395	0.295921
				GATD1	0.399291	0.393555		LIN52	0.416922	0.003505		AP003071.4	0.078431	0.111182
				AC020911.1	0.713771	0.918171		IDI2-AS1	1.09857	0.832991		AC092324.1	0.92473	0.030635
				AC020911.2	0.473065	0.50609		LY86	0.495333	0.431305		EIF4A1P3	0.483841	0.86954
				AC020911.3	0.351951	0.610522		AP001831.1	0.370927	0.289404		WFIKKN2	0.223199	0.233711
				CD2BP2	0.56087	0.623496		PDHX	0.351991	0.363756		CST3	0.436943	0.444239
				AC024270.4	0.861731	0.853637		NAXD	0.514794	-0.281979		EIF4A1P7	0.676583	0.541557
				PTPA	0.593554	0.722864		CLIC6	0.33764	0.295195		CST6	0.456021	0.690311
				ZNF212	0.467514	0.532221		CCDC148-AS1	0.327415	0.210267		FAM71F1	1.21101	0.891292
				ZNF213	0.304578	0.488918		COPS7B	0.999969	0.458404		ATP1B3P1	0.664578	0.018214
				TM4SF5	0.721802	0.888356		VILL	0.510596	0.540009		FAM98A	0.184335	0.21248
				AC034105.2	0.597979	0.789632		KANK4	0.497069	0.014122		AC017006.2	0.324382	0.178748
				ZNF217	0.631701	0.619581		CDH23	0.333662	0.15093		AC234063.1	0.743859	0.484848
				TOPBP1	0.607039	0.530274		CDH26	0.429329	0.018542		FAM98B	0.861048	0.662651
				SNHG22	0.586806	0.486591		FABP3	0.474773	0.541181		EI24P2	0.705101	-0.130571
				VPS13A	0.554683	0.619153		SH3YL1	0.432338	0.438107		AL080243.1	0.415711	0.325892
				ZNF219	0.323068	0.456834		AL138787.1	0.466273	-0.244484		AC073592.10	0.265285	0.936841
				VPS13B	0.548757	1.07386		MAG	0.039771	0.471525		LINC02793	0.642408	0.330553
				VPS13C	0.584546	0.744827		MYO1A	0.1159	0.354708		NT5C1B	1.50352	0.842924
				SNHG25	0.612076	0.814695		ZNF414	0.523794	0.47044		AC092053.1	0.824307	0.496631
				CSTF3	0.456368	0.858628		CHI3L2	0.508821	0.044771		AC023157.1	1.04307	0.092981
				VPS13D	0.302966	0.363111		AC011825.3	0.069752	-0.058977		AC023157.2	0.043359	-0.025091
				LINC01088	0.47615	0.730175		MYO1D	0.190347	0.27281		AC092053.5	0.243578	0.600533
				LINC01089	0.697167	0.815591		CDK6	0.214631	0.034715		EGILA	0.687182	0.79932
				SNHG28	-0.03055	0.724		MYO1E	0.465167	0.282833		AC090155.2	0.864567	0.405404
				SNHG29	0.621701	0.55698		AL512658.2	0.828277	0.399949		AC106707.2	0.369838	0.183259
				AL133352.1	0.710415	0.751621		AL358292.1	1.45173	0.78479		AC092944.1	0.64589	0.856325
				C1S	0.360512	0.660956		AL158207.2	0.575963	0.000506		B3GNTL1P2	0.510676	0.364505
				NIP7	0.266123	0.727487		AC004997.1	0.183423	0.043997		AC012101.1	0.322865	0.752664
				AL121672.1	0.49358	0.412392		COMMD1	0.303942	0.161066		AC012101.2	0.533801	0.089069
				AL121672.2	0.539329	0.754696		TCFL5	0.365215	0.780112		LOXL4	0.088363	0.429983
				AL121672.3	0.545065	0.459688		AL596188.1	0.597837	0.9852		CALM3	0.667311	-0.010587
				TONSL	0.56852	0.690042		SLC47A1P1	0.116686	0.150465		AL359385.1	0.559757	0.050276
				SPATS2	0.645311	0.639526		AC027808.1	0.859537	0.476075		AL592429.2	1.08816	0.425463
				SCAI	0.66912	0.74643		COMMD6	0.36579	0.048319		AC090518.1	0.204757	0.74371
				LIX1L-AS1	0.441364	0.608875		ZGLP1	0.766784	0.829753		AC109630.1	0.396098	0.806945
				YTHDF3-AS1	0.802838	0.85057		MCF2L2	0.367752	0.307914		AC006041.1	0.514554	0.352604
				TACC3	0.583088	0.67508		NUP98	0.198215	0.20082		AC004069.1	0.719344	0.892713
				AC096920.1	0.702733	0.334553		COMMD9	0.597849	0.838418		TPMTP2	0.685862	0.452504
				AC008481.3	0.347851	0.46062		AC107241.1	0.247677	0.415594		CLDN23	1.07886	0.388913
				AL136162.1	0.525741	0.721056		SESTD1	0.415512	0.302095		PALM	0.335045	0.482992
				CCDC85B	0.381055	0.541328		AP000317.1	0.267766	0.156553		NELFB	0.771272	0.870608
				HS1BP3	0.570153	0.51266		PITPNM2	0.278212	0.219461		AC073909.1	0.990762	-0.009765
				CCDC85C	0.389829	0.208973		AP000317.2	0.373106	0.348774		AC079384.1	0.600829	0.623152
				AL355987.2	0.273212	0.198188		DYNC1H1	0.405362	0.433167		AC079384.2	0.399055	0.509884
				AC093673.1	0.655242	0.667838		AL136164.2	0.580677	0.20858		ZNF609	0.463887	0.198987
				AL355987.4	0.273212	0.198188		AC093675.1	0.24738	0.632308		MYC	-0.017239	0.69864
				CC2D1A	0.294317	0.213403		AC011462.1	0.535044	0.285662		LINC01476	0.238899	0.053922
				AL355987.5	0.219543	0.163341		MGAT5	0.309738	0.110735		MED13	0.554113	0.399187
				AL355987.6	0.219543	0.163341		TCHH	0.118891	0.87379		MED16	1.46263	0.197209
				AL353801.1	0.712602	0.665813		AL049780.2	0.586957	0.832596		MED18	0.410158	0.475639
				AC021242.3	0.387903	0.376628		BEND7	-0.383271	0.502443		AL160275.2	0.725688	0.471828
				LINC01547	0.487188	0.4797		CCDC61	0.601758	-0.150559		AC234775.2	1.90686	0.76709
				MFN1	0.655695	0.686725		CD109	0.62566	0.375508		TPCN2	0.206195	0.202599
				AAAS	0.53711	0.691044		AL449363.2	0.412398	-0.004707		EIF4G2	0.317758	0.303412
				AL353801.3	0.613685	0.5912		POC1A	0.64706	0.298028		LINC00612	0.476831	0.123739
				MFN2	0.655125	0.805153		CEP19	1.07617	0.407151		GLYCTK-AS1	0.343572	0.12902
				AC084018.1	0.697167	0.815591		ADNP2	0.294915	0.204115		CKS1BP6	0.592503	-0.231717
				EML2	0.523894	0.467996		GIGYF2	0.243534	0.299138		AC011298.2	0.614413	0.60197
				AC084018.2	0.697167	0.815591		ATP1A2	0.596554	0.314431		AL078600.1	0.666738	0.574274
				AC084018.3	0.652316	0.626405		ZNF423	0.619036	0.122155		LINC01483	0.416947	0.280055
				PGAM1	0.527971	0.754207		AL035530.2	0.451525	-0.065518		FCHSD1	0.967551	0.927195
				EML3	0.677524	0.800328		AP001486.2	-0.081047	0.595614		FCHSD2	-0.327757	0.331903
				NVL	0.514011	0.60513		AC114977.1	0.327784	0.38131		LINC01485	0.49365	0.379894
				EML4	0.66256	0.481001		MBP	0.559314	0.728355		LINC01489	0.736915	0.484206
				AL162458.1	0.621949	0.664475		MAST1	0.3769	-0.078415		OAT	0.539515	0.118251
				EML5	0.431054	0.431443		MAST3	0.580357	0.915804		AC103975.1	0.724764	1.20974
				EML6	0.38385	0.146303		MAST4	0.374103	0.147958		MCOLN2	0.627491	0.197443
				AL355315.1	0.693707	0.745034		AL031681.2	0.221838	-0.008165		AC055807.1	0.521809	0.495806
				AC093001.2	0.288114	0.613606		AC104667.1	0.773819	0.429015		AC092184.2	0.580745	0.611378
				AP000769.1	0.448589	0.643625		DYNC1I1	0.39343	-0.055444		MED24	0.688141	0.557938
				AP000769.2	0.707436	0.919754		AL162718.1	0.658815	0.199299		AC093677.3	0.480558	0.441444
				AP000769.3	0.707436	0.919754		MASTL	0.428239	0.325073		PCBP1-AS1	0.956385	0.685219
				AC005379.1	0.617282	0.659917		UXS1	0.404112	0.173148		ZNF76	0.796054	0.385538
				AP000769.4	0.543445	0.571811		AP000356.5	0.693419	0.58026		LINC00165	-0.055108	1.04473
				AP000769.5	0.707436	0.919754		HGD	0.240374	0.117665		AL008718.1	0.419383	0.691285
				AC092490.3	0.352268	0.353206		GALNS	0.487815	0.682239		LINC00167	0.499028	0.32877
				MFNG	0.530317	0.760702		AC007611.1	0.435187	0.94737		ABTB1	0.26957	0.694426
				TMEM175	0.361911	0.764381		AC078820.2	0.213937	0.065881		AC027250.1	0.746836	0.290663
				AL358072.1	0.922891	0.862351		AL590101.1	0.464448	0.814875		LINC01949	0.618172	0.441025
				CD37	0.653943	0.749854		CCDC73	1.0809	0.695669		VAV2	0.522889	0.276643
				CD38	0.949306	1.10237		AC096577.1	0.314927	-0.081482		CD302	0.425594	0.289824
				AK2	0.104449	0.288673		FNBP1	0.3128	0.276247		PPA1	0.626558	0.520334
				AK3	0.36873	0.335457		AC015660.5	0.670037	0.510688		AC023310.4	0.520248	0.484648
				AC004777.1	0.618757	0.593102		TEX14	0.297091	0.127437		AC084082.1	0.823548	0.365075
				AK4	0.314212	0.43007		PDK1	0.374543	0.420983		CFL1	0.585083	0.683513
				CTSB	0.680071	0.9032		ZNF438	0.523736	0.280162		PLVAP	0.445091	0.57192
				ZNF221	0.602852	0.964895		TMEM121B	0.778873	0.628618		FOSB	0.420349	0.63551
				CTSD	0.47393	0.645199		ZNF439	0.673869	0.073059		SMPDL3B	0.48153	0.320299
				MAD2L1	0.684476	0.598524		GUSB	0.386586	0.843055		STN1	0.533844	0.070267
				ZNF223	0.331678	0.969224		UST	0.393474	-0.04353		FUNDC2P4	0.540439	-0.191727
				PLAA	0.48354	0.917694		AL356124.1	0.541203	-0.154762		MTF2	0.826611	0.473014
				AK9	0.562379	0.759058		B4GALT1	0.365579	0.10316		AC004803.1	0.442619	0.369648
				ZNF224	0.539224	0.240119		VPS35L	0.458059	-0.019612		WASHC3	0.573481	0.470141
				AL603766.1	0.057133	0.920588		B4GALT5	0.450718	0.352032		PTPN12	0.380063	0.206036
				ZNF225	0.818987	0.783753		AL442071.1	0.140624	0.36852		KANSL3	0.412098	0.525542
				CTSG	0.976237	0.868448		AL442071.2	-0.15662	0.413455		LINC01951	0.526866	0.108149
				NIBAN1	0.389714	0.64764		IGSF6	0.804418	0.516223		AC103923.1	0.345593	0.25063
				ZNF226	0.614973	0.768332		IGSF9	0.022265	0.19458		LINC01952	0.58698	0.041581
				SNHG30	0.789534	0.715678		GCLC	0.453715	0.085985		PTPN18	0.64283	0.762452
				NIBAN3	0.795547	1.05263		AL136038.4	1.07576	1.46869		AC104088.1	0.564508	0.190628
				LINC01093	0.465708	0.711481		LINC01762	0.761382	0.653602		AC006482.1	0.59405	0.35282
				AC068870.2	0.678536	0.74584		C21orf58	0.709653	0.230984		AP003168.2	0.307634	0.086932
				CTSL	0.504466	0.783221		AC092803.2	0.645722	0.241984		FAM210A	1.1851	0.574993
				AC068870.4	0.678536	0.74584		GCLM	0.365822	0.596009		AC022634.1	0.926898	0.414121
				PYM1	0.511816	0.6468		AC114488.1	0.832616	1.05911		FAM210B	0.396235	0.458929
				CEACAM22P	-0.265177	0.349748		GPX7	0.519782	1.38809		AC003982.1	1.62224	0.073411
				AC024559.1	0.493644	0.769328		AL360015.1	0.184487	0.411684		ADCY10P1	0.556717	0.076436
				AC024559.2	0.445814	0.759892		PIGA	0.318801	1.01775		C20orf181	0.549611	0.004098
				LYPLAL1-DT	0.504945	0.649971		AC025171.1	0.646218	0.342474		AC007923.2	0.095103	0.578156
				CTSS	0.824274	0.98169		AC025171.2	0.72219	0.670558		AC022106.2	0.678013	0.205178
				SPA17	1.35157	0.907698		APOH	0.542797	0.105805		AL354809.1	0.881801	0.863163
				CBLB	0.551568	0.685391		UFM1	0.353464	1.12102		ZNF638	0.879254	0.145059
				ZFHX4-AS1	0.602547	0.516999		PIGM	0.154111	-0.010414		COL27A1	0.239886	0.519053
				PLAU	0.519642	0.80526		AP005209.2	0.448658	0.589152		TMEM44-AS1	0.260752	0.226442
				AL512604.2	0.419766	0.539833		PIGU	0.348462	0.000773		PTPN21	1.50182	0.119156
				CTSZ	0.72874	0.831586		PIGX	0.688886	0.443756		YWHAQP1	0.660248	0.048017
				AL512604.3	0.598635	0.606229		AL162394.1	0.377235	0.144449		AC090907.1	0.78244	0.497886
				AC104521.1	0.553729	0.809669		TMEM39A	-0.129254	-0.071029		AC093664.1	0.334308	0.703007
				TSPO	0.698861	0.829428		ZNF444	0.400213	0.571964		AC005081.1	-0.161969	0.777843
				ACIN1	0.425678	0.414485		AKT1	0.148214	0.727232		AC009965.2	1.01417	0.424619
				HSD17B4	0.587315	0.59982		ALKBH3	0.639586	-0.281414		HCST	1.75258	0.026633
				AC004943.2	0.401147	0.631389		ATOH8	0.302172	0.171114		LINC00649	0.288538	0.383328
				AP002449.1	0.821411	1.02125		ALKBH5	0.093859	0.405297		MYOM1	0.595491	0.263882
				HSD17B6	0.374158	0.726898		SNAP25-AS1	0.402013	0.256132		PPM1E	0.529487	0.158179
				TMEM63A	0.626411	0.330231		ZP3	0.746252	0.709866		MYOM3	1.14438	0.30438
				TMEM63B	0.72383	0.450915		GOLPH3	0.202786	0.46248		AC007342.1	0.328222	0.022983
				MIGA2	0.489217	0.56414		SLX4IP	0.366065	0.239218		ATP5MFP2	0.521694	0.188897
				CC2D2B	0.184772	0.725401		AC048383.1	0.696942	1.30404		LGMN	0.49534	0.585659
				ACTL6A	0.71594	0.47953		LPP-AS2	0.816455	0.162996		AC005391.1	0.249157	0.068736
				SLC2A12	0.391063	0.989998		ZNF259P1	0.361981	0.86259		AC007342.6	1.08645	0.498126
				ZMYM1	0.574718	0.742436		HSPBAP1	0.275716	-0.040826		PHF20L1	0.695102	0.550589
				ZMYM2	0.515996	0.782325		GCM2	0.451791	0.877643		PP2672	0.60609	0.646915
				AL132986.1	0.369573	0.603617		GMDS	0.407488	0.263146		MACO1	-0.000606	0.788187
				NUDT13	0.902278	0.850996		AL442163.1	0.763785	-0.42407		BCL3	0.542953	0.84634
				ZMYM4	0.876954	0.846454		LINC01776	0.123258	1.21476		AMTN	0.557883	0.521652
				CA3-AS1	0.617992	0.561037		AL021918.3	0.480411	0.245235		BCL9	0.538603	0.181256
				HBEGF	0.614111	0.538513		SH3KBP1	0.376198	-0.204116		GSTM5P1	0.259456	0.249643
				ZMYM6	0.50915	0.489237		ELAC1	0.648875	0.365751		LINC01977	0.870257	-0.032975
				NUDT17	0.66398	0.946744		ECHS1	0.118697	1.18856		AC012673.1	0.991551	0.232326
				NUDT18	0.902081	0.845719		ME2	0.433915	0.353946		LYPLAL1-AS1	1.28397	0.74697
				SUGCT-AS1	0.652653	0.56908		ME3	0.513664	0.24953		CYP26A1	0.40493	0.25032
				AC078962.1	0.629882	0.857909		AC244197.3	0.440525	0.129453		AL117336.1	0.453695	0.229997
				AC046134.2	-0.090464	0.509804		ELOCP33	0.160308	0.768676		LINC00654	0.387154	0.34682
				PAAF1	0.650627	0.76966		PVT1	0.424244	0.053825		AL121899.4	0.723575	0.405071
				EPHA1-AS1	0.29538	0.373367		AL357075.4	0.285881	0.08		LINC00656	0.44033	0.432957
				AC078962.4	0.629882	0.857909		CCDC93	0.203786	0.10365		AL161629.1	0.486873	-0.054366
				STK32B	0.156574	0.896852		CHMP4B	0.396742	0.28966		AL161629.2	0.560131	0.60999
				STK32C	0.615763	0.665288		ENOX1	0.182075	0.214256		PCNPP2	0.736227	0.341671
				IPO13	0.477431	0.693788		ZC3H12D	0.074702	-0.095412		PCNPP5	0.367824	0.277391
				SETD2	0.613645	0.674897		HPGD	0.760984	0.525795		DNM3	0.827735	-0.203372
				SETD3	0.697772	0.678943		CEP43	0.414393	0.315701		KCNE1	0.198624	0.397105
				CEP126	0.529643	0.688923		CACNA2D4	0.450778	0.060775		AC024082.1	-0.284561	0.173333
				SETD4	0.677405	0.762336		FEM1B	0.136927	0.154574		AC068643.1	1.09672	0.353287
				AL049870.2	0.585147	0.643449		AGAP11	0.373118	0.128063		AC007381.1	0.517788	0.387623
				SETD5	0.601228	0.690662		SMU1	0.636345	0.712614		AP000873.1	1.5897	0.008246
				SETD6	0.682547	1.10726		FEM1C	0.106463	0.151404		BAIAP2L1	0.530581	0.815639
				AC073508.3	0.455095	0.542499		L3MBTL3	0.474343	0.154708		Z84480.1	0.818125	0.816666
				CD40	0.888324	0.682291		AC100858.2	0.380108	0.458175		AC090531.1	0.40825	-0.06229
				TFEB	0.772779	0.706812		MYO5A	0.293279	0.213078		AL645568.1	0.62672	0.544009
				AL162497.1	0.085361	0.419062		TMC8	0.597379	0.405816		LINC01989	0.534994	0.643863
				MS4A3	0.027892	0.530493		VPS37A	0.612499	0.266363		AL590068.4	0.706607	0.346121
				CD44	0.494551	0.583678		VPS37C	0.771794	1.12096		PKIB	0.573551	0.60237
				KIAA1109	0.639114	0.638362		NOSIP	0.088952	0.036732		AL731568.1	0.30686	0.355386
				C1QTNF6	0.693158	0.565905		AC099811.4	0.423315	0.743862		AC000050.1	0.400277	0.547074
				SMCO4	0.657292	0.594587		C11orf68	0.288533	0.741651		SYNE1	0.521605	0.565496
				TCTEX1D1	0.21023	0.839469		EGLN1	0.440486	0.50775		MAPKAPK2	0.705682	0.239845
				CD46	0.590289	0.56029		PKD2L1	0.385892	0.247098		AL513493.1	1.14286	0.404599
				AC007225.1	0.567942	0.692001		AL139106.1	0.008457	0.267223		LPIN1	0.588451	0.129921
				CD47	0.535585	0.264761		DCANP1	0.790501	0.627029		SLC26A8	1.34098	-0.128496
				DHTKD1	0.782839	0.743491		NOP58	0.472584	0.588033		KDM8	0.152132	0.381687
				MS4A7	0.623351	0.47447		AC022182.1	0.63402	-0.195921		BOLA3P1	0.964338	0.578541
				SLC35A2	0.595483	0.431223		AL161937.1	-0.081258	0.800137		AC091806.1	0.780113	0.371654
				TFB1M	0.645954	0.458509		WDCP	0.607388	1.03317		TSEN2P1	0.558121	0.368652
				CD48	0.790368	0.738235		COL12A1	0.996405	0.659546		LINC01993	0.655588	0.288924
				TCTEX1D4	0.663669	0.681158		ECT2L	0.852374	0.838227		LINC01995	0.937297	0.61296
				SLC35A4	0.550311	0.729859		TCEAL4	0.28897	0.717879		AC007308.1	0.922357	0.707788
				LINC00239	0.60172	0.759692		AJ003147.2	0.852459	-0.02218		CCL13	0.320071	-0.081789
				SLC35A5	0.501265	0.837899		SUMF1	0.356038	0.214818		AL451166.1	0.558367	0.411222
				ZNF230	0.42472	0.76621		IFFO1	0.387696	0.402753		AC008966.1	0.615774	0.754944
				UNC119	0.752414	0.860861		PPIL4	0.554996	0.608885		AC104333.2	0.435219	-0.009329
				ZNF232	0.334225	0.598073		IFFO2	0.562753	0.33817		AC087500.1	0.571244	0.803357
				DSCAML1	0.766571	1.02209		CLASP2	0.57173	-0.138843		SYN2	0.270917	0.190116
				ZNF234	0.839696	0.251744		PPIL6	0.50346	0.458253		GC	-0.110139	0.720558
				ZNF236	0.273342	0.83647		TUT4	0.248374	-0.005447		AC018695.7	0.354456	0.231867
				PUF60	0.785476	0.981616		TEX41	0.398265	0.120764		HMGB1P7	0.388994	0.152063
				KLF3-AS1	0.456268	0.557597		AP001037.1	1.23536	1.09923		CFAP36	0.1396	0.277252
				AC135782.3	0.826773	0.947162		ZNF462	0.430346	0.134244		GFPT1	0.478702	0.623648
				AC010422.1	0.472177	0.707652		BTBD1	0.257106	0.5264		PASK	0.892741	0.280531
				AC016405.2	0.472827	0.599566		AL121845.2	0.536809	1.08114		AC093577.1	0.490551	0.117292
				COL23A1	-0.009488	0.51681		SLC44A3-AS1	0.600249	0.272126		BX324167.2	0.153352	0.460242
				AC016405.3	0.472827	0.599566		AC007834.1	0.468489	0.389517		AC134682.1	0.368857	0.628275
				KCP	0.461062	0.747854		AZI2	0.56768	0.153528		AF213884.2	0.598537	-0.066514
				CAMLG	0.563338	0.728241		SLC24A4	0.233278	0.3777		DDX4	0.580019	0.812227
				AL359513.1	0.740654	0.520085		DLGAP4-AS1	0.376926	-0.276275		AC002350.2	0.318091	0.7114
				WIPF1	0.505711	0.723733		THAP12	0.467411	0.075538		AC008695.1	0.692952	0.607901
				AC010422.5	0.524186	0.884882		TMEM87A	0.533933	0.457641		AC010378.1	0.831778	0.222866
				AC018521.5	0.52275	0.725843		AL050338.1	0.611228	1.23266		AL022238.1	0.391568	0.413099
				WIPF2	0.780191	1.03088		ALMS1P1	0.436053	1.08808		AC133552.1	0.487797	0.155363
				AC010422.6	0.472177	0.707652		NECAB3	0.271742	0.406082		HMCES	2.0149	0.424865
				AC010422.7	0.524186	0.884882		LINC01794	0.657054	0.597539		KLHL25	0.664501	-0.177803
				NAB1	0.710277	0.765426		PIK3C2B	0.35179	0.431135		NANOGP3	0.631441	0.407284
				AC010422.8	0.614187	0.917662		PSAP	0.028523	0.689729		CAV3	0.740726	0.433422
				NAB2	0.632101	0.730998		AXIN1	0.76904	0.384768		CCL24	1.38357	0.747544
				NCBP2AS2	0.623176	0.816302		AC004080.6	0.406102	0.456551		USP10	0.665227	0.399589
				AP001432.1	0.374117	0.628735		BATF2	0.59829	1.16867		AP1S1	0.544566	0.047481
				ALK	0.493801	0.935504		VNN2	0.574476	0.417819		LINC00683	0.382787	0.295377
				GDAP2	0.671685	0.823818		VNN3	0.447012	0.562454		MTND1P5	1.29902	0.1338
				TNKS2	0.585019	0.459664		AC068205.2	0.494764	-0.101428		LINC00686	0.843285	0.485192
				GLT8D1	0.422803	0.7243		AL035701.1	0.244895	0.478408		AC068193.1	0.555673	0.114895
				GLT8D2	0.711312	0.74993		IPCEF1	0.281286	0.066667		TUBB1	-0.216299	0.462353
				AP000974.1	0.908427	0.91876		CEP68	0.697296	0.756928		MTND5P15	0.514922	0.381491
				AL512590.3	0.534664	1.0242		H2AZ2	0.372944	0.204176		F13A1	0.654935	0.356831
				GALE	0.665917	1.04448		AC092135.3	0.413611	0.862227		AL645608.5	0.731893	0.848076
				AC034236.2	0.349442	0.554017		ZNF473	1.057	0.851969		AC004921.2	0.432386	0.30706
				PCBP1	0.658507	0.717599		C9orf72	0.740811	0.799278		IQGAP1	0.379135	0.064265
				ATP5MC1	0.636357	0.772023		C11orf80	0.713951	0.383672		ATP6V1A	0.488952	0.3629
				PCBP2	0.833976	1.05708		MGP	0.836077	0.744329		KCNH4	0.664604	0.788614
				LINC01562	0.344851	0.553636		VIM-AS1	0.407017	0.58179		AC010998.3	0.939965	0.118769
				AL353622.2	0.696099	0.972592		NUMB	0.349908	0.049027		THBS4-AS1	0.570227	0.460419
				ANO6	0.669518	0.419265		TCN1	0.007805	0.43141		AL121978.1	0.394176	0.247198
				ATP5MC3	0.506725	0.522022		ANKS1A	0.250678	0.234462		PPIAP16	0.552752	0.526149
				NUDT21	0.630162	0.660214		LIPE-AS1	0.478933	0.17046		AC012368.2	0.848495	0.11016
				FAM198B-AS1	0.56168	0.603025		AC002401.1	0.451787	0.494977		KLHL35	0.666306	0.506572
				AL049796.1	0.475464	0.802385		TAX1BP1	0.542148	0.26819		AC110048.1	0.605639	0.802616
				ANO8	0.527437	0.638293		CPQ	0.333055	0.352636		USF1P1	0.422447	0.423781
				NUDT22	0.41438	0.642767		AC069209.2	0.186983	0.661423		TTLL5	0.648186	1.10551
				VCPIP1	0.416749	0.74833		ABI3BP	0.504042	0.078204		USP22	0.001826	0.119366
				DMTF1	0.601527	0.77025		PIWIL3	0.734429	0.752665		AL591806.1	0.461139	0.645605
				LINC01569	0.663677	0.599515		CNBD2	0.658312	-0.208653		AL591806.2	0.729767	0.16435
				LPXN	0.807628	0.784325		DIMT1	0.574737	-0.046063		NFE2L3	0.194717	0.39408
				AC009070.1	0.714823	0.699913		EMID1	0.360164	-0.105835		ZNF695	0.337589	-0.146347
				UBE2F-SCLY	0.706382	0.794128		AC079209.1	0.346009	0.522512		AC099508.1	0.634909	0.422213
				TNPO1	0.656958	0.72126		CD160	1.24627	1.04582		AL359198.2	0.293299	0.457977
				TNPO2	0.290126	0.61274		ASPHD1	0.389762	0.235765		TEP1	0.549234	0.519682
				AC040169.1	0.733421	0.695859		DAP3P1	0.632609	1.01015		AC044781.1	0.871318	0.66465
				SELENOOLP	0.570817	0.56422		CD164	0.082568	0.342754		AC079416.1	0.771748	0.716988
				CEP135	0.56774	0.752446		UIMC1	0.199989	0.318235		TTC1	0.32234	0.084244
				CTU1	0.706936	1.03408		MBNL1	0.42745	0.318042		PPIAP28	0.48403	0.664336
				AC040169.3	0.239624	0.687488		COL8A2	0.607942	0.646029		AC104010.1	0.553453	0.312689
				SPOP	0.778826	0.671344		CFAP251	0.277527	0.19958		DMXL2	0.322129	0.840611
				CTU2	0.755474	0.74106		SH3BP1	-0.117358	-0.155606		IL6ST	0.561928	0.235238
				AC108863.1	0.383156	0.58308		SH3BP4	0.282336	0.223902		EID3	0.544656	0.294716
				AC138811.1	0.319476	0.410177		PDS5A	0.318489	-0.097368		CXCL6	0.612083	0.684385
				PIP4K2C	0.642757	0.542965		SH3BP5	0.585819	0.351185		AL137018.1	0.439393	0.380612
				AC138811.2	0.672758	0.65244		TCEANC	0.587789	0.174166		DHX29	0.256315	0.461212
				TMEM192	0.258054	0.535769		PDP2	0.523586	0.61229		MEMO1P5	0.457906	0.605939
				AC009961.1	0.782186	0.830425		AHCY	0.782696	0.416209		AL512329.2	0.770268	0.154286
				AC009961.3	0.570865	0.77797		MMP8	0.740874	0.886303		AC027644.1	0.330754	0.887269
				CD53	0.643045	0.667746		CDC42SE2	0.484969	0.160792		AL133243.1	0.428478	0.175489
				CD55	0.638908	0.59303		KLF3	0.203707	0.13187		AL133387.2	0.311997	0.590379
				SLC35B1	0.625517	0.924615		KLF4	0.401312	0.162962		PPID	0.72068	0.508368
				TMEM199	0.569844	0.391858		KLF5	0.376116	0.379428		AL133243.2	0.79726	0.374207
				SLC35B2	0.698481	0.763955		KLF7	0.410737	0.328676		KCNJ1	0.218539	-0.022727
				TFB2M	0.571531	0.745235		KLF9	0.422423	0.353673		KCNJ2	0.565904	0.229912
				CD58	0.7449	0.867885		AP003721.4	0.541558	0.312269		LINC02402	0.621792	-0.070719
				FOXD2-AS1	-0.067634	0.325554		AC007179.2	0.516558	-0.014784		FBP1	0.446695	0.698042
				SLC35B3	0.568679	0.500324		SFTPD	0.851954	0.51994		AK4P3	0.442189	1.22759
				SLC35B4	0.329228	0.776048		C11orf95	0.507245	0.458888		AL355297.1	0.597291	0.371619
				C17orf107	0.287105	0.484861		CENPC	0.387505	-0.353196		TCEA1	0.255701	0.213385
				AL135744.1	0.597313	0.663385		LINC00945	0.177129	0.787008		PSMA6P2	0.514557	0.234045
				AC091959.1	0.551456	0.55264		G2E3-AS1	0.347391	-0.18534		DHX30	0.202925	0.247495
				USP3-AS1	0.235353	0.623268		AP003119.1	1.02182	0.677494		DHX34	0.69997	0.776555
				C14orf93	0.457437	0.581989		GTF2B	0.379669	0.515455		DHX37	0.42842	0.133048
				AL050349.1	0.606727	0.628195		ZZZ3	0.535725	-0.21157		AC004471.1	1.0269	0.281369
				ALDH7A1P4	0.656803	0.491051		CENPJ	0.663511	0.214307		AC027373.1	0.527431	0.475944
				SLC4A1AP	0.670946	0.806848		GTF2I	0.352399	0.174222		AL137856.1	0.630865	0.19149
				AC096667.1	0.687513	0.778805		CENPO	0.687506	0.070495		ZBTB32	0.815049	0.312058
				ZNF248	0.780171	0.962103		AL355112.1	0.521948	1.07078		PTTG1	0.319906	0.301414
				IQCB1	0.647326	0.839254		ZSCAN12	0.103248	0.161125		ZBTB37	0.639968	-0.015173
				STS	0.366637	0.452468		CENPX	0.191179	0.929617		KMT5AP3	0.346812	0.217277
				MAU2	0.400155	0.902231		AC025539.1	0.794647	0.201007		AC010260.1	0.497178	0.061461
				ALOX12	0.67977	0.816724		ZSCAN16	0.918984	0.516853		SYNJ2	1.136	0.728069
				PSTPIP1	0.563506	0.556331		INSIG1	0.070584	0.501877		AP002981.1	0.319392	0.487581
				PSTPIP2	0.661345	0.505277		INSIG2	0.457623	0.577495		ZGPAT	0.090424	0.333958
				CDK10	0.382414	0.666549		AATBC	0.425053	0.386884		AC021701.1	0.453169	0.46119
				AC024909.1	0.664466	0.810114		KLHL2	0.224222	0.354313		YBX3	0.612163	0.297901
				MFAP3	0.558932	0.589518		AC017074.1	0.399682	0.036436		AL117328.2	0.469579	0.702948
				AC091181.2	0.394665	0.364109		GVINP1	0.717794	0.298912		EIF1	0.609497	0.204095
				MFAP4	0.426082	0.709667		KLHL6	0.594432	0.541541		TATDN1	0.554029	0.368047
				CDK12	0.598661	0.698426		AC005394.2	0.569341	0.324761		AC108081.1	0.374435	-0.111496
				CDK13	0.614508	0.582538		CXorf38	0.556106	0.342586		PAX4	-0.172315	0.369393
				PBLD	0.652975	0.718386		EEPD1	0.305761	0.478122		TATDN2	0.579322	0.334419
				XPA	0.856738	0.899751		CEP83	0.389754	0.168978		EFCAB12	0.511434	0.533231
				CDK16	0.565389	0.313515		AC015923.1	0.254395	0.053837		SYS1	0.413926	0.228499
				ZNF585A	0.544165	1.0399		LINC00498	0.759133	0.863502		PECAM1	0.405106	0.352151
				CDK17	0.494758	0.541637		LINC00499	0.530314	0.045525		KMT5B	0.457072	0.400406
				XPC	0.385362	0.741559		APTX	0.54273	0.221229		EML4-AS1	0.339293	0.401662
				ZNF585B	0.538235	0.570059		CNGA1	0.790626	0.18612		SLC5A3	-0.144342	0.413695
				NUP153-AS1	0.665726	0.586863		CDS2	0.45925	0.188534		ZBTB45	0.702641	0.919917
				SPP1	0.207182	0.470104		SHCBP1L	0.527323	1.30337		BX649601.1	0.7657	-0.008181
				CDK18	0.592242	0.874899		C9orf92	0.802826	0.566335		ZBTB49	0.883808	0.524792
				TXN2	0.62301	0.881782		KIAA0040	0.431151	-0.085616		AL512844.2	1.05875	0.441236
				NXF1	0.649599	0.775473		PSD3	0.414544	0.193174		AC104958.2	0.701983	0.377255
				CDK19	0.695084	0.743406		PSD4	0.605491	0.223182		AC084734.1	1.95515	0.267266
				AC097382.3	0.681733	0.536969		AC013391.2	0.382164	0.293703		LINC02420	0.787046	0.532586
				ZNF700	0.527073	0.730015		CALML3-AS1	0.806643	1.2622		LINC02422	0.715657	0.104338
				AC116913.2	0.540816	0.664851		NDUFS1	1.00087	1.35132		AC105053.1	0.078804	0.222833
				TC2N	0.529463	0.538663		NDUFS2	0.404784	0.299784		NEK6	0.21893	0.196104
				CCDC88C	0.247578	0.249431		ADSS1	0.297854	0.581025		AL109920.1	0.666914	0.569869
				ZNF703	0.585808	0.566782		EPB41L2	0.289118	0.104274		EDEM2	0.665732	0.212213
				AC079385.1	0.525706	0.321818		NDUFS4	0.307844	0.188638		STX3	0.481671	0.779332
				GDPD1	0.158627	0.674823		NDUFS7	1.39677	1.25393		STX4	0.542739	0.825057
				ZNF706	0.598149	0.636703		NDUFS8	0.825422	0.82799		TTF1	0.577038	0.711809
				LINC01572	0.401147	0.631389		SMYD3	0.437238	0.15255		STX6	0.577584	0.332459
				ZNF708	0.53279	0.740527		SMYD4	0.334015	0.318539		PKP3	0.528011	-0.034317
				ZNF709	0.868998	1.03606		DNAJC15	0.432282	-0.108783		PPIAP54	0.822666	0.344637
				AC009690.1	0.568125	0.741348		FAM110B	0.415971	0.604926		PPIAP58	0.311911	0.174529
				AC013468.1	0.316388	0.501956		DNAJC17	0.846718	0.845631		PPIAP59	0.854642	0.522277
				AC009690.2	0.643894	0.881248		FAM110D	-0.091069	0.760243		SPINK1	0.477552	0.270073
				AC009690.3	0.643894	0.881248		HSH2D	0.495918	0.076368		AL049779.1	0.301183	0.408246
				AL138720.1	0.731312	0.807875		CD180	0.403284	0.634458		DHX57	0.800692	0.354628
				PGAP2	0.478205	0.706737		WAC	0.41942	0.391858		MB	0.22076	0.331851
				AC087269.1	0.818161	0.719374		AC007384.1	0.346028	0.250558		SYT2	0.690451	0.120429
				TSHZ1	0.519907	0.6321		AC008680.1	0.353957	0.847895		AC106712.1	0.487269	0.01576
				PGAP4	0.66119	0.577444		AC023483.1	0.877145	0.875696		MYL4	0.284421	0.017586
				TSHZ3	0.464043	0.615507		AC005342.1	0.553665	-0.189534		AC009053.2	0.03456	0.560069
				PGAP6	0.626326	0.816482		NPTN	0.805544	0.443102		AC113194.1	0.548573	0.642739
				DOHH	0.275734	0.346972		AC092650.1	0.441185	0.295193		AL450992.3	0.626936	0.133965
				GOLIM4	0.673749	0.902433		WAS	0.422443	0.430799		TUBG1	0.7518	0.25693
				AC016134.1	0.507488	0.516231		CNGB3	0.612374	0.438636		AC067959.1	0.8028	0.833203
				PABPC4-AS1	0.6194	0.691564		JMJD1C	0.31972	0.228995		AL590483.2	1.12097	0.528848
				DTD1	0.414558	0.316451		ABHD10	0.183195	-0.447642		LDB1	0.560448	0.46877
				AL117332.1	0.695783	0.946239		DDB2	0.06735	-0.137164		AP001362.1	0.69679	0.111457
				BDH2	0.674536	0.60091		AC026202.2	0.539955	0.543394		AL512408.1	0.417739	0.440186
				PLD1	0.753671	0.738231		ABHD13	0.50844	0.369236		PCA3	0.733331	0.635386
				ZNF667-AS1	0.665462	0.850877		AC098851.1	0.98046	0.305106		AC073167.1	0.583914	0.057437
				PLD2	0.680663	0.927051		LINC00963	0.29247	0.434621		LINC01108	0.470063	0.429816
				MANBA	0.715042	0.842206		LINC02207	0.01794	0.567991		MAT2B	0.735577	0.206682
				PLD3	0.594945	0.801597		LINC00964	0.259665	0.164177		AC115621.1	0.196457	0.55028
				FCF1	0.758626	0.65354		AC104078.1	0.478505	0.194254		AC026427.2	1.05922	0.757271
				CD63	0.798369	0.875623		PAFAH1B3	0.476141	0.820155		AC244034.2	0.301164	0.510823
				SLC7A6OS	0.485311	0.769801		SCAT2	0.394775	0.19493		AC144530.1	0.234484	0.406304
				SLC35C1	0.441907	0.469947		LY75-CD302	0.472058	0.424479		YTHDF2	0.282534	0.417426
				SDHAF1	0.489749	0.848462		AC090844.2	0.774932	0.887595		YES1P1	0.856673	0.675116
				SLC35C2	0.435327	0.51173		PIH1D2	0.402087	0.398736		AL049840.1	0.009694	0.514892
				CD68	0.68341	0.770346		SH3PXD2A	0.339265	0.062293		AC069368.1	0.414509	0.516183
				SDHAF2	0.794291	0.92033		C18orf25	0.363145	0.594519		CAMK2D	0.608352	0.540948
				ATP5MF-PTCD1	0.566831	0.789443		ZSCAN31	0.726776	1.48593		CAMK2G	0.388776	0.243058
				AL031282.1	0.944229	0.836198		AC124283.2	0.578615	0.566877		IPMKP1	0.317141	0.449141
				JAGN1	0.760183	0.769055		CYFIP2	0.638111	-0.033907		DNAJC17P1	0.475818	0.119061
				AL031282.2	0.944229	0.836198		GNA12	0.573843	0.851968		E2F2	0.483849	0.31639
				SDHAF4	0.616816	0.703597		GNA13	0.547288	0.686546		E2F3	0.734097	0.665299
				ZNF250	0.393903	0.592801		ADAM8	0.891242	0.574604		PPIAP79	0.792417	0.46227
				ZNF253	0.240113	0.431727		ADAM9	0.294763	0.356237		C2CD3	0.633771	0.850237
				ZNF254	0.461026	0.789763		GNA15	0.340968	0.37872		MS4A6A	1.13725	-0.05794
				AL096794.1	0.493927	0.48444		AC231981.1	0.007162	0.280775		OSBP2	0.146417	0.159956
				BX323046.1	0.600213	0.583373		PLEKHM2	0.558943	0.186612		MYBL2	1.10141	0.498818
				KDM4A-AS1	0.559272	0.504135		PDIA6	0.942815	0.578376		AC008906.1	0.709426	0.69099
				BX323046.2	0.564879	0.604306		AC117509.1	0.861929	0.11539		AC008906.2	0.957659	0.080735
				ZC3H7A	0.610622	0.618787		AL133259.1	0.334735	-0.030768		MYL12BP2	0.501294	0.443592
				ZC3H7B	0.115283	0.447364		AC022973.5	0.837963	0.609436		AL445430.2	0.041377	0.214166
				COL4A2-AS2	0.887718	0.855764		AC098869.2	0.858031	0.574571		AC016737.2	0.120778	0.601478
				UNC13B	0.560928	0.501937		LUC7L3	-0.086719	0.087979		TOM1	0.496452	0.388708
				UNC13D	0.486857	0.828164		ABCB10	0.122048	-0.096244		ZBTB7A	1.0292	0.156359
				NIT1	0.331449	0.39457		AP003778.1	0.503867	0.490373		AC025917.1	0.426446	0.876478
				NIT2	0.413081	0.452114		INTU	1.00224	0.537117		AP005229.1	1.10267	0.967059
				HSCB	0.610856	0.933866		ABCB11	0.441925	-0.145376		IKBIP	0.810615	0.477018
				NDUFB2-AS1	0.549203	0.451375		LINC02217	0.626632	-0.053784		AC073569.1	0.534372	0.489491
				ANG	0.616473	0.731344		ATP6V0A2	0.061535	0.292309		LACTB	0.574589	0.258294
				SVIL-AS1	0.874113	0.81136		KCNIP1	0.292831	-0.004991		EPSTI1	0.871732	0.32096
				AL358876.2	1.46519	1.56228		AC004832.6	0.740405	0.658792		AL390240.1	0.62231	0.883007
				SLFN11	0.326571	0.576653		LINC02219	0.64558	0.849641		TMEM205	0.207168	0.196197
				MAN1B1-DT	0.540297	0.695826		KCNIP3	0.62161	0.273345		CUL9	0.644762	0.673862
				AC020916.1	0.41519	0.837606		AC078777.1	0.369879	0.270468		C1GALT1P2	0.679225	0.66416
				AC019254.1	0.456259	0.301851		HPCAL1	0.744461	0.299121		TTI1	0.667846	0.272016
				AL161935.1	0.023615	0.69172		AC137932.2	0.348381	0.592282		PABPC1P4	0.322705	0.041486
				GANC	0.704012	0.696542		MNAT1	0.379336	0.213074		AC009403.1	0.576301	0.510474
				ZBED5-AS1	0.65763	0.768136		CDCA2	0.341034	0.432397		AL136097.2	0.737696	0.033936
				ACAA1	0.517891	0.552053		MFAP3L	0.55948	0.376747		AL035079.1	0.724103	0.32134
				ACAA2	0.586806	0.486591		DLST	0.257226	0.01168		AP000944.5	0.748714	1.01208
				TUBGCP2	0.64952	0.976492		CDCA7	0.038533	0.841522		CNIH3	0.490997	0.363135
				TUBGCP3	0.650878	0.597745		HPD	0.355464	0.416143		AL928654.3	0.383005	0.414079
				EIF2AK3-DT	0.520244	0.930595		AL590132.1	0.713916	0.246604		AC087239.1	0.398777	0.341904
				TUBGCP4	0.423894	0.712433		EPHX1	0.422449	0.958187		TMEM211	1.90421	-0.521021
				BTBD10	0.558315	0.68288		PCSK5	0.369838	-0.128375		APOA5	0.191658	-0.073358
				AL451123.1	0.669945	0.681609		CXorf65	0.563216	0.315034		LINC02468	0.833873	0.291298
				ZNF718	0.473918	0.669957		EPHX4	0.836958	0.19817		TMEM216	0.703417	0.155026
				AL024508.1	0.482705	0.797041		CPAMD8	0.687602	0.321691		USP9X	0.834355	0.357703
				TUBGCP6	0.630172	0.654906		SLC3A1	0.703523	-0.188518		NSFL1C	0.684114	0.24807
				LINC01585	0.541261	0.803965		AL355916.2	0.299586	0.555123		SEC62	0.409364	0.322846
				AC120057.3	0.605232	0.639774		BSDC1	1.31498	0.851069		IFT81	0.218893	0.341542
				ZFP1	0.656008	0.194631		HPX	0.550753	-0.016586		AL122013.1	0.416493	0.339936
				NADK	0.466874	0.677361		AP000553.8	0.170452	0.634937		AC087623.1	0.050677	0.137788
				ZFP3	0.574472	0.388039		C4orf17	0.680265	1.12328		TBCC	0.573633	0.194994
				EMP1	0.491984	0.505899		CNOT2	0.519735	-0.075256		AP000289.1	0.279313	0.695418
				BTBD19	0.663669	0.681158		AF127577.4	0.36912	0.550342		AC137834.1	0.451762	0.568781
				EMP3	0.430752	0.561879		ZEB1	0.458847	0.138466		OTOL1	0.946981	0.011831
				MAVS	0.679651	0.919135		AL023755.1	0.357818	0.198081		AC008840.1	0.7316	0.897316
				LMF1	0.531758	0.510328		CNOT9	0.990067	0.600356		AC007688.2	0.548501	0.714565
				AC008124.1	0.607292	0.685278		PNKD	0.641363	0.529953		AL138781.1	-0.31782	0.638366
				LMF2	0.847136	1.00081		NCK2	0.609341	-0.245684		EFHC1	0.499346	0.476403
				ADNP-AS1	0.71814	0.573359		TBXAS1	0.076663	0.312979		AL138834.1	0.634164	0.331533
				AC025043.1	0.51377	0.452324		LINC02227	0.512493	0.072192		MYPN	0.40627	0.136814
				LETMD1	0.610075	0.51617		LINC00987	0.438958	1.12903		AC099560.1	-0.10064	0.006124
				PEDS1-UBE2V1	0.660019	0.58572		SELP	0.585766	-0.159368		BMP2	0.262596	0.554102
				HGSNAT	0.343847	0.213501		B9D1	0.747515	0.170107		TEX2	0.502273	0.51844
				SEPTIN7-DT	0.684413	0.823689		AP000282.1	0.204433	0.117609		AC114495.1	0.739766	0.170885
				AC083805.1	0.755576	0.881022		CTDSP1	0.522923	-0.064026		LINC02474	0.720441	0.735994
				AP001781.2	0.463208	0.299444		BPGM	1.18381	0.741072		AL645949.2	0.42616	0.322545
				AC087164.1	0.605803	0.71121		ETS2	0.130471	0.292175		AC007998.1	0.632732	0.366348
				AC083805.2	0.530971	0.676677		AL137003.1	0.848183	0.33383		AC007998.4	1.08076	0.20159
				AC083805.3	0.755576	0.881022		DPYSL2	0.614982	0.318875		AC093866.1	0.624858	0.583816
				CD72	0.501741	0.865956		SLC16A7	0.569625	0.380536		AL139021.2	0.493032	0.283023
				CD74	0.756353	0.911347		CTDSPL	0.339727	0.110643		EEF1A1P7	0.805362	-0.211034
				AC074044.1	0.698877	0.422047		DDHD1	0.240209	0.298843		SIGLEC10	0.713645	0.968419
				INTS1	0.431686	0.552631		ITSN1	0.350874	0.101887		NDUFA10	0.276795	0.255457
				AC116424.1	1.14255	0.851432		ITSN2	0.240745	0.244655		AC099342.1	0.692626	0.490374
				BCAP29	0.224806	0.27121		KCNAB1	0.254403	-0.11282		AC023787.2	0.742745	0.152461
				LINC00265	0.367593	0.587816		KCNAB2	0.388088	0.199881		AZIN2	0.850943	0.53332
				INTS4	0.72996	0.777496		AL512353.1	0.102345	0.434766		C1orf35	0.302594	0.515533
				NSL1	0.669591	0.714956		TCTA	0.44867	0.730518		MUC5AC	0.844805	0.195684
				USB1	0.479853	0.288342		OAS2	0.409443	1.02323		CALM2P2	0.590078	0.305141
				INTS7	0.562755	0.643972		INTS14	0.467488	-0.123165		LMNB1-DT	0.163971	0.481037
				ZNF260	0.706599	0.894628		DAGLA	0.653072	0.233042		LINC02482	0.388223	0.813207
				INTS9	0.650329	0.415425		MAPK1	0.302897	0.259385		TMEM236	0.586868	0.50305
				CKLF-CMTM1	0.684151	0.59753		MAPK6	0.618972	0.382056		TM4SF1-AS1	0.59946	0.457301
				H1-10-AS1	0.312441	0.346063		CLIP4	0.425769	0.700438		TUBB8P7	0.362006	0.223671
				PLEC	0.493962	0.474612		AC023034.1	0.844058	0.550667		AC016816.1	0.838048	0.634936
				ZNF266	0.572941	0.993869		AC097634.4	0.398502	0.100115		AC012076.1	0.421237	0.427513
				ZNF267	0.597979	0.789632		OASL	0.574664	0.220192		CBLN3	1.25751	-0.322554
				CDC42BPB	0.164492	0.641703		C5orf66-AS2	1.32625	1.00388		NDST1-AS1	-0.100719	0.506638
				AC132938.2	0.592369	0.810436		SAMSN1-AS1	0.471555	0.895239		AP001790.1	1.17752	0.620578
				AL121987.2	0.820441	0.764122		AL049869.2	0.59015	0.668086		AL132982.1	0.387592	0.453919
				AC132938.3	0.305378	0.791766		NMD3	0.647929	-0.201175		HSFY1P1	0.082921	0.253242
				WIPI1	0.449867	0.875151		DAZAP1	0.544257	0.704157		AC127035.1	0.506338	0.266653
				AC132938.6	0.651699	0.794323		AC007389.1	0.326642	0.062249		CCDC92B	0.090515	0.404316
				WIPI2	0.44921	0.658734		GANAB	0.780394	1.30698		AC002460.2	0.508834	0.310049
				PLEK	0.645075	0.759468		AL137186.1	0.148304	0.493076		CHD3	0.477232	0.577104
				AL161717.1	0.890935	1.04412		GMNC	0.890882	0.529901		CHD4	0.539518	0.228634
				DNAJB5-DT	0.684708	0.870462		LINC02244	0.66996	-0.360559		AC007221.1	0.993185	-0.211866
				ZNF321P	1.11456	0.95053		LINC02245	0.356957	0.388081		AC007365.1	0.467733	0.383415
				C14orf119	0.524371	0.587064		HBS1L	0.505625	0.26272		GCG	0.711222	0.958527
				OIP5-AS1	0.56	0.627631		PALM2AKAP2	0.488426	0.25638		AL158166.1	0.537286	0.721799
				CDC123	0.68447	0.628873		ATP6V0D2	0.275316	0.251778		AL353649.1	0.139737	0.060301
				SLC22A4	0.544304	0.670075		FMNL2	0.309287	0.389932		AL158166.2	0.23779	0.527734
				AP2M1	0.639367	0.563309		STAM	0.311938	0.483432		ZG16B	0.640714	0.229773
				SLC22A5	0.342471	0.700102		WDFY1	0.411007	0.369811		ADAM28	0.520342	-0.036687
				AC063949.2	0.656709	0.838709		WDFY2	0.284556	0.476752		TMEM241	0.858083	0.052448
				SMCHD1	0.655563	0.613134		MUC5B	0.320501	1.12586		SPTY2D1	0.964711	0.328478
				SLC16A13	0.350888	0.920516		WDFY3	0.265622	0.088493		ATF1	-0.317878	0.518599
				DNMT1	0.85094	0.691548		WDFY4	0.307078	0.054203		AC055764.2	0.357051	0.308105
				ZNF720	0.424311	0.747038		LINC02703	0.814575	0.211348		LINC01160	0.526334	0.317416
				ZNF721	0.47849	0.413375		AC007608.3	0.928557	0.858191		LDHA	0.286155	0.231569
				ZNF726	0.507528	0.432794		AC093423.3	0.405372	0.132513		LINC01169	0.366229	0.086722
				DEDD2	0.670146	0.785443		IGFL2-AS1	0.483881	1.0915		AC104806.2	1.34814	0.328659
				AC073896.4	0.403083	0.506848		ZDHHC1	1.22766	0.569356		SELENOS	0.734107	0.759922
				TMEM150A	0.626249	0.556347		AC121334.3	0.529946	0.242784		PHC1	0.686495	0.551973
				AC037487.2	0.622088	0.861002		HECTD1	0.232181	-0.044147		CCIN	0.548892	0.504197
				AC073896.5	0.684611	0.7419		ZDHHC5	0.613804	-0.273046		SELENOT	0.283893	0.015202
				AC007448.4	0.30272	0.617517		ZDHHC6	0.621671	0.133919		PHC3	0.597263	-0.203542
				AC007448.5	0.30272	0.617517		ZDHHC7	0.666887	-0.173202		AP005203.1	0.773183	0.270419
				AKAP10	0.711356	0.709154		ZDHHC8	0.811698	1.04569		LINC01626	0.573506	0.51716
				AKAP11	0.587761	0.804978		PDXDC2P	0.329772	0.076895		AC021422.1	0.315967	0.14403
				AL365215.2	0.52872	0.723102		AC026464.4	0.419134	0.415968		JAKMIP2-AS1	1.17667	0.768907
				AC011247.1	0.553869	0.663203		C4orf46	1.28241	1.32193		FSCN1	0.488752	0.484558
				AC011247.2	0.323557	0.968958		SUMO3	0.240687	0.719515		AP001407.1	0.397567	0.568191
				AKAP13	0.702371	0.742649		CCNYL1	0.653595	0.233594		OTP	0.866393	0.462923
				EEA1	0.553908	0.704471		TCF7L2	0.457676	0.050576		SGTA	0.561459	-0.1552
				DOCK3	0.655685	0.590245		NME4	0.540286	0.519615		AC008897.2	0.042324	0.098164
				SHBG	0.675875	0.898482		NME5	0.458088	0.456075		ATG5	0.435484	0.26554
				DOCK4	0.528233	0.542641		NME7	0.72381	0.249077		SEMA3G	0.729031	0.767045
				CEP162	0.349224	0.605713		AC092384.3	0.017969	0.617177		WASF1	0.615968	0.256329
				TAPT1	0.675421	0.679481		IST1	0.041065	-0.032623		AC092723.2	0.313574	0.581803
				DOCK5	0.687481	0.57983		LINC02250	0.727931	0.984858		AC090825.1	0.335495	0.321889
				SIDT1	0.495769	0.317617		AL033397.1	0.662167	0.285619		AL157709.1	0.656156	0.514041
				CEP164	0.796587	0.818438		HSPH1	1.22102	0.990914		BX537318.2	0.525618	0.350665
				SIDT2	0.532808	0.645966		CALD1	0.463452	-0.122297		CFL1P1	0.424855	-0.030309
				IP6K1	0.544909	0.74463		ATP6V0E1	0.610237	0.395856		AC093582.1	0.367696	0.296324
				SUN2	0.647798	0.330915		FUNDC1	0.540776	0.752113		CFL1P2	0.349199	0.772804
				DOCK8	0.559715	0.719454		LINC-PINT	0.423696	0.285019		AL583722.2	0.696943	0.190183
				AC010789.2	0.248392	0.546521		CDYL	0.467913	0.210654		DNAJC8P1	0.966462	0.033909
				AL359736.1	0.556747	0.429945		GTSE1	0.36771	0.572818		CMAS	0.387954	0.455242
				BLOC1S5-TXNDC5	0.393703	0.63198		EBLN3P	0.276643	0.425415		AC098487.1	0.073779	0.260641
				BCAP31	0.816527	0.439366		AL035461.3	0.70013	0.254815		SAMD14	0.402637	0.20982
				CXXC5-AS1	0.583499	0.688014		LINC02710	0.571253	0.207764		H1-10	0.411347	0.326502
				CD81	0.598416	0.407535		MOSMO	0.891344	0.442288		OTUD6A	0.601427	0.930199
				LCP1	0.387042	0.618434		ZC3HAV1L	0.646197	0.672872		OTUD6B	0.23241	-0.088927
				CD82	0.459167	0.321763		PACS1	0.601221	0.337417		FAM187B	0.387484	0.203294
				CD83	0.705267	0.812985		PACS2	0.557605	0.434454		AL354766.1	0.395847	0.313834
				LCP2	0.558016	0.670365		AC004837.2	0.283678	0.844004		BTF3P7	0.261442	0.313829
				CD84	0.65182	0.656939		PISD	0.758229	0.853027		ZSWIM7	0.520201	0.338989
				CD86	0.480554	0.651476		AL356234.2	0.74378	0.510841		AF117829.2	0.461304	0.623723
				SLC35E1	0.538702	0.726208		AL356234.3	0.334471	1.02852		TGIF1	0.600824	0.932498
				SLC35E3	0.662501	0.816917		HTT	0.543096	0.232508		UPF3AP3	0.272965	0.295312
				FUOM	0.211986	0.465561		AC012668.3	0.616206	0.405525		AL122018.2	0.460249	0.372778
				AL138995.1	0.435342	0.529297		ST8SIA1	0.441435	-0.018914		SEMA4D	0.671728	-0.042891
				AL136115.1	0.549508	0.690825		AC004112.1	0.414102	0.608937		AC079163.2	0.123889	0.725531
				ANAPC1	0.596294	0.653577		AC131011.1	0.625875	0.077709		AL139100.1	0.344968	0.0275
				ANAPC2	0.857638	0.980357		HEMGN	0.768585	0.338247		LINC00315	0.706532	0.304849
				AL592146.2	0.767121	0.715527		AL357093.2	0.514515	0.630541		HELB	0.623394	0.034311
				ZNF274	0.472314	0.746557		ETV2	0.551105	0.315824		AC062029.1	0.655554	0.255274
				EEF1G	0.62126	0.79437		MPG	0.771872	0.766547		ZNF317	0.949627	0.600452
				ANAPC4	0.330644	0.253684		NECTIN2	1.07659	0.737998		LINC01185	0.192941	0.481119
				BZW1-AS1	0.671362	0.823465		ETV6	0.384417	0.572667		LINC01186	0.31083	0.79491
				ZNF276	0.863811	1.03069		AC012087.2	0.255022	1.16485		AL133406.1	-0.0793	0.711813
				ZNF277	0.528233	0.542641		ACP1	0.817374	0.40594		AL390760.1	0.364977	0.677699
				ANAPC7	0.680212	0.704946		ELF5	0.276213	-0.009334		AC012063.1	0.656071	1.02133
				DZANK1	0.425257	0.492496		MPO	0.469574	0.374326		AC096921.1	0.797616	0.290658
				ANTKMT	0.507225	0.662745		ACP6	0.695033	0.396995		AL031733.1	0.448656	-0.234101
				FAM220A	0.580635	0.878917		SLC8A1	0.390262	0.039237		AL031733.2	0.716657	0.411459
				AC027290.2	0.647254	0.650713		NAPSA	0.480904	1.14722		AC007880.1	0.546235	0.514289
				APC	0.549953	0.851112		ANXA10	0.652827	0.329518		LINC01644	0.976928	-0.139973
				FDXACB1	0.518792	0.53767		NAPSB	0.243987	0.339416		C1orf74	0.440792	0.212147
				PSMA2	0.645568	0.639433		MPZ	0.589417	0.810784		AL157385.1	0.632348	0.665292
				PSMA3	0.612927	0.668562		SSBP2	0.388334	-0.047123		ZNF670-ZNF695	0.337589	-0.146347
				YEATS2	0.489076	0.696939		AC010883.1	0.61576	0.658143		TMEM270	0.660191	0.359112
				PSMA4	0.701275	0.819524		AC072022.1	-0.058944	0.911737		AC116036.2	0.364572	0.496101
				PSMA5	0.489107	0.693292		PDXK	-0.086712	0.150176		QPCT	0.500434	0.195945
				ACOT13	0.448321	0.611819		GMPS	-0.063026	0.362633		ANP32A	0.38603	0.169078
				ASNS	0.399962	1.02497		AC104982.2	0.561623	0.886346		AL023775.2	0.376033	0.312203
				AC084809.1	0.812419	1.01279		PELI1	0.196529	0.145765		UBBP1	0.569245	0.179878
				SHC1	0.529647	0.66308		FAM117A	0.453738	0.381619		ZCCHC2	0.679294	0.432534
				SHC3	0.719348	0.971974		AC007376.2	0.381252	0.188126		CCL1	0.483987	0.531603
				GPC4	1.1369	0.236671		LINC02720	0.496519	1.46606		UBBP3	0.569085	0.505727
				DOK1	0.317505	0.572369		AL451069.2	0.51838	0.789761		CCL2	0.430184	0.20843
				DOK2	0.661559	0.674131		APMAP	0.145757	0.308462		MYLK4	0.353627	0.167567
				DOK3	0.814557	0.961753		AL356108.1	0.576014	0.158244		AC015712.2	0.378122	0.404983
				AC092587.1	0.683689	0.612349		MINK1	0.309358	0.164669		AP001485.1	0.451388	0.398244
				AC110769.2	0.593957	0.731857		HPSE	0.137805	0.132966		SKIDA1	0.421333	0.822676
				AL691432.2	0.608461	0.849778		AL356273.3	0.738272	0.626403		ZCCHC7	0.673172	0.689271
				TANK	0.630803	0.744727		NSMCE1	0.60615	0.293814		LINC01191	0.249882	-0.174483
				AC016575.1	0.664796	0.583036		NSMCE2	0.36326	0.18124		CCL7	0.830804	0.017527
				AC131009.1	0.751271	0.935441		AP001636.3	1.07084	1.14933		NKAIN1	0.874116	0.46283
				AC131009.4	0.605028	0.582241		AC007686.4	0.337217	0.772592		AC009560.1	0.727941	0.286548
				AC103706.1	0.633807	0.6808		DDI2	0.029148	0.30867		AL031659.1	0.296736	0.356376
				AC004895.1	0.786375	0.808509		SLC8B1	0.431992	0.190296		LINC01198	0.240223	0.268058
				STMN1P1	0.737501	0.732236		AC016722.2	0.605387	0.777801		IGLV3-19	0.346575	0.359947
				AP001437.1	0.61108	0.777067		MACC1	0.246988	0.247616		GLYCTK	0.464965	0.523537
				AL133396.1	0.67486	1.03112		CFDP1	0.525996	0.450105		LINC01656	0.471113	0.500637
				AP001437.2	0.61108	0.777067		LINC02275	0.368348	0.028842		AC093766.1	0.606283	1.06412
				AC096746.1	0.637138	0.661814		AC097713.1	0.71626	0.18746		AC005183.1	0.42255	0.355349
				EIF4ENIF1	0.790467	0.518815		TNFSF12-TNFSF13	0.956494	1.13635		SEMA6B	0.399787	1.17956
				AL355472.3	0.555176	0.859687		AC112504.3	0.63592	0.559276		LINC00330	0.581386	0.237181
				FBXL19-AS1	0.866072	0.901333		LINGO3	0.472407	0.122128		SDC1	0.502171	0.320279
				AC010519.1	0.710405	0.826889		AGBL2	0.374737	-0.395913		Z98885.2	0.656987	0.509122
				C7orf25	0.752659	0.408585		ADAT1	0.925353	0.199665		Z98885.3	0.18724	0.48564
				AC022364.1	0.16212	0.44652		EBPL	0.358243	0.347042		HMGB3P10	0.548339	0.476094
				C7orf26	0.585481	0.504054		LINC02733	0.269362	0.799481		HMGB3P11	0.426866	0.448505
				MON1B	0.747491	0.790656		LINC02739	0.283133	0.458718		AC015804.1	0.699668	0.26974
				SLC35F2	0.513595	0.63694		AC008764.2	0.284405	0.154473		AC026353.1	1.15013	0.30608
				HSF1	0.811389	0.766425		AC008764.4	-0.061247	0.217728		QPCTL	0.358107	0.25703
				AC073263.2	0.55432	0.498278		SHMT2	0.912471	0.29759		AANAT	0.654013	0.637637
				SLC35F5	0.667863	0.787087		TTYH2	0.615173	1.04082		AC064805.1	0.504997	0.576178
				SLC35F6	0.832054	0.780412		TTYH3	0.299899	0.505608		AC064805.2	0.713313	0.370818
				ZNF281	0.275623	0.471242		YBEY	0.131685	0.112784		DEFB125	0.45142	0.148643
				ZNF282	0.825422	1.25595		FAM47E	0.277329	0.249398		DEFB126	1.2043	0.453355
				AC109326.1	0.722859	1.09084		TAOK1	0.075854	0.096242		AL359771.2	0.560009	0.2037
				ZNF284	0.741387	0.863213		AC068987.3	0.282276	0.078685		AL034417.2	0.560288	0.175864
				Z99129.3	0.761338	0.857136		SOCS2	0.223247	0.229681		AC109322.1	0.556547	0.303326
				AC026470.2	0.604908	0.776355		TAOK3	0.191063	0.153771		AL356433.1	-0.089379	0.192709
				C8G	0.855732	0.980728		NTHL1	0.167727	1.66455		AC254633.1	0.26385	0.180273
				KHK	0.337003	0.572607		SOCS6	0.403309	0.491075		PELATON	0.701032	0.378293
				ST20-AS1	0.476898	0.478486		CPLANE1	0.519167	0.41702		AC023469.1	0.398098	0.735584
				TMEM106A	0.719573	0.67136		ALDH16A1	-0.016539	0.00234		AC023469.2	0.611513	0.375137
				MAK16	0.638098	0.49626		AC092153.1	0.744857	0.382489		KIAA1217	0.518779	0.065521
				EEF2K	0.394014	0.605124		KIF1B	0.442756	0.358661		CCN4	0.392728	0.26063
				Z92544.2	0.515263	0.724706		LINC02284	0.515325	-0.416315		VPS26A	0.614096	0.289368
				C9orf116	0.405151	0.278706		AC083864.5	0.234907	0.220379		HMGB3P24	0.480474	0.117261
				AC108868.1	0.248982	0.31723		CNST	0.618799	0.177031		HMGB3P26	0.46171	0.321109
				AC108868.2	0.248982	0.31723		LINC02288	0.327539	0.403375		AC093277.1	0.468463	0.156026
				AL157813.1	0.525261	0.643744		HSD11B1	0.609018	0.149477		SETDB1	0.442966	-0.091952
				POGLUT1	0.892493	0.910415		AC126121.3	0.478278	0.055647		ACTG2	1.72113	0.564545
				AL157813.2	0.510923	0.666254		FYB1	0.373247	0.150921		DENND2B	0.394643	0.674586
				POGLUT3	0.644374	0.627615		ITGB1BP1	0.02388	0.015944		AL354989.2	0.672031	0.921331
				AC011452.1	0.642077	0.689722		AL359922.1	0.351054	0.234577		ZNF800	-0.111254	0.282573
				TP53I13	0.168454	0.449608		DEPDC1B	0.686938	0.095283		AL118516.1	0.273911	0.200938
				TKFC	0.957105	1.0148		CYP4F22	0.60536	-0.006522		GYPC	0.633021	0.609185
				AC005082.1	0.536963	0.6912		CABP4	0.584676	0.454058		NICN1	0.126516	0.642108
				PSMB1	0.480444	0.668949		HSPE1-MOB4	0.481129	0.086958		NDST4	1.69666	-0.416492
				AC005082.2	0.536963	0.6912		FAM32BP	0.244585	0.586497		EMP2P1	0.263781	0.160026
				PSMB2	0.556497	0.623954		LGALSL-DT	0.427576	0.26422		AC011374.3	0.401332	-0.0335
				SUOX	0.721867	0.788271		AC091167.6	0.761661	0.058824		CD27-AS1	0.921334	-0.074032
				PSMB4	0.744232	0.868595		AC079174.2	1.63062	1.27489		AC018706.1	0.408596	0.185234
				PSMB5	0.472506	0.812832		AL033529.1	0.560944	0.046761		AC091492.1	0.323173	0.286422
				PIDD1	0.834658	1.09827		TMEM202-AS1	0.338519	-0.086447		AL136967.1	0.745825	-0.057927
				PSMB6	0.416503	0.556125		LINC01413	1.52571	0.706773		AC113139.1	0.418596	0.036028
				BPNT1	0.756842	1.03507		VSIG4	0.168156	0.110893		AP003733.1	0.660872	0.509592
				AC005808.1	0.631701	0.619581		AC092079.2	0.67837	0.875507		AL596266.1	0.649147	0.153155
				BPNT2	0.486283	0.407974		KATNAL1	0.486606	0.507159		AP003733.3	0.291377	0.341139
				GPD1	0.477838	0.342202		AC002074.1	0.757243	0.79979		ATL2	0.573752	0.423887
				HIVEP2	0.659013	0.577113		ZCCHC24	0.636281	-0.147474		AC005005.1	0.659636	-0.135544
				GPD2	0.74486	0.743927		LINC02292	0.228219	0.40498		SDE2	0.590898	0.842719
				ESYT1	0.5714	0.620197		KIF2A	0.343191	-0.153611		AC022762.2	0.750086	0.545546
				ZNF740	0.366781	0.599724		AC073283.3	0.04601	0.140411		LEP	0.301634	0.080097
				PDF	0.588015	0.933794		PDYN-AS1	0.26396	0.52016		TBL2	0.308021	0.430331
				ESYT2	0.488066	0.560719		POU5F1P6	0.311641	0.149432		AL590428.1	0.843596	0.701421
				AC145207.8	0.53673	0.719016		LIPC-AS1	0.808695	0.457494		AC107079.1	0.836111	0.750618
				AC120498.4	-1.15702	0.437406		LONP2	0.622216	0.226739		CACYBP	0.407507	0.381176
				AL162253.2	0.754468	0.717481		AC009093.11	0.333834	0.039548		AC020917.3	0.381364	0.823634
				ESYT3	0.857351	1.25669		PAG1	0.470458	0.221305		AC104435.1	0.201123	0.656234
				NAGA	0.625985	0.73815		AC074051.3	0.615777	0.612013		AC104435.2	0.515336	0.414732
				AC145207.9	0.769243	1.08521		HEMK1	0.669815	0.124503		TOX2	0.638147	0.352351
				AC098591.2	0.614969	0.703805		AC005828.1	0.628814	-0.083728		ASAP2	1.4338	0.483823
				AC132872.1	0.39053	0.332627		AC005828.3	0.849529	0.682438		BCL2A1	0.811273	0.675444
				PODNL1	0.496223	0.710845		AP001042.1	0.739133	0.380956		H2BC21	0.595249	0.340568
				AC132872.2	0.675046	0.976349		PXDC1	0.641413	0.344599		DNAJC27-AS1	0.371771	0.278394
				METTL14	0.73218	0.341482		IBA57	0.027023	0.911758		AC112484.3	0.652043	0.368729
				METTL15	0.493596	0.361572		CHTOP	0.132369	0.895044		PLIN2	0.494547	0.7534
				ZNF746	0.679851	0.744007		FAM170B-AS1	0.871374	0.806691		TOP1MT	0.402716	0.155351
				ZNF747	0.486895	0.648932		DTX3L	0.259081	0.455538		PHIP	0.501582	0.397402
				AC120498.9	0.785075	0.336006		DENND6A-AS1	0.330819	0.305494		COQ10B	0.501256	0.26894
				NPHP3-AS1	0.562134	0.398386		CTNNBL1	0.22161	0.405199		AL591506.1	0.759489	0.487993
				AC132872.5	0.571917	0.732167		AC005050.3	0.751682	0.380094		SLC35C2P1	1.14113	0.205367
				METTL17	0.562304	0.881134		ELOVL5	0.384782	0.194172		AL022724.2	0.830144	0.811943
				POU6F1	0.254607	0.620389		HPGDS	0.385291	0.322329		AL596214.1	0.257952	0.308986
				AC113382.1	0.515423	0.638884		TMEM50A	1.20809	1.11279		AL022724.3	0.047202	0.359362
				ZNF749	0.30781	0.727096		AC093904.1	0.3202	0.202712		MEF2D	0.573779	0.01545
				METTL18	0.429933	0.809938		FBXO22	0.540007	1.22575		AC012181.1	0.220892	0.211585
				ACAD8	0.238104	0.570931		ELFN2	0.579727	0.17655		FXYD6	0.523602	0.877918
				ACAD9	0.59748	0.844735		SLC22A15	0.387027	-0.038853		AL161665.1	0.496622	0.37222
				COPS2	0.589872	0.556118		Z99572.1	0.853455	1.15048		AHDC1	0.468134	0.251617
				GFM1	0.550064	0.768992		AP001496.4	0.800779	0.764874		DENND4A	0.510545	0.230744
				NAGK	0.694758	0.813262		AL163932.1	0.638928	-0.28718		SLC23A2	0.530352	0.236426
				COPS3	0.532388	0.810992		SCAMP1	0.532672	0.026787		AC005262.1	0.532376	0.746373
				GFM2	0.551208	0.668011		AC080129.1	0.922741	0.826623		AC011632.1	0.50866	0.452022
				AL160408.1	0.567408	0.806439		NCS1	0.884806	0.908093		XBP1P1	0.449444	0.36764
				BNC2	0.056315	0.692756		SCAMP5	1.13325	0.929158		PFKFB3	0.4758	0.177544
				COPS4	0.453653	0.665722		MTCL1	0.560581	0.496444		AC010336.7	0.441037	0.978705
				AL160408.2	0.733132	0.82428		MACF1	0.297463	0.288159		UTP23	0.712464	0.656571
				COPS5	0.751235	0.668651		PCNX1	0.659289	0.366187		AL139288.1	0.2443	0.453527
				INSIG1-DT	0.550595	0.78674		AL138889.1	0.555649	1.07396		AL139288.2	0.657283	0.355396
				COPS6	0.828701	0.651319		PCNX2	0.511198	0.0798		AC108467.2	0.563768	0.331978
				AC022146.2	0.203459	0.529307		GOLM2	0.45075	0.581282		LINC01694	1.41061	0.979543
				MAGOHB	0.570847	0.846528		PCNX4	0.100876	0.120982		TUBA1C	0.425741	0.450212
				COPS8	0.373922	0.228589		ACTB	0.654497	0.273436		AC105129.2	0.196952	0.076996
				AL160408.6	0.780669	0.681058		P4HTM	0.455884	0.442229		PTBP3	0.563709	0.228368
				OTUD6B-AS1	0.532251	0.511548		ZNF19	0.851497	1.21348		AC129492.3	0.653841	0.634715
				COPS9	0.689017	0.747699		NECAP1	0.668698	0.884708		AC068295.1	0.652095	0.330665
				SPDL1	0.748537	0.481866		UCHL5	0.414242	0.255215		APOL4	0.178036	0.359827
				AC011815.1	0.460458	0.643667		GON4L	0.202216	0.154514		CNOT11	0.517635	0.202136
				DOLK	0.685852	0.761974		AC055854.1	0.272058	0.265859		GIMAP4	0.423321	0.278576
				GEMIN7-AS1	0.463151	0.708657		AC009716.1	0.784005	0.23938		GIMAP7	0.645435	-0.008384
				UBAC2-AS1	0.550449	0.838166		VAPB	0.323007	0.634848		TLE3	0.329767	0.407762
				PTX3	0.256851	0.517856		STON2	0.77172	-0.094303		JUND	-0.084931	0.117722
				H2AC4	0.542067	0.563996		AC005670.2	0.525565	0.881629		TLE6	0.681261	1.01241
				EHMT1	0.659017	0.785179		AC005670.3	0.473769	0.858653		AC007780.1	0.526297	0.214935
				H2AC6	0.687602	0.801793		SLC16A1-AS1	0.085065	-0.124554		DNAI4	0.718035	0.297701
				H2AC7	0.56619	0.625375		SLC51A	0.513314	-0.014353		AL022069.2	0.357826	0.16406
				DDIT3	0.696963	0.800874		MTHFD2L	0.435163	0.075502		FOXF2	0.218577	0.816804
				H2AC8	0.854216	0.682379		CEMIP2	0.720138	0.230207		LINC00836	0.877663	0.585467
				DDIT4	0.728643	0.970894		HUS1	0.608453	0.232455		IQSEC1	0.720384	1.13456
				ACADS	0.398454	1.17073		EED	0.695666	0.518104		AC074250.1	0.968233	0.492152
				TTTY14	0.596999	0.515432		SMTNL2	0.198676	0.149908		AC022893.3	0.525175	0.640942
				SLC35G2	0.77035	0.67165		ELK3	0.616176	0.328243		AL445466.1	0.501129	0.554535
				AP002990.1	0.655064	0.657102		SNTB1	0.508825	0.138586		AC020904.1	0.420979	-0.092607
				SLC35G6	0.767335	0.427628		FBXO38	0.166633	0.351149		AL442128.2	0.278785	0.38622
				PANX1	0.522948	0.846676		VSX2	0.308704	0.499588		LINC00384	1.09115	0.434363
				AC006160.1	0.684729	0.819967		AL445307.1	0.343166	1.0199		AC005520.1	0.6867	0.58872
				SYK	0.596888	0.556599		CPEB3	0.051929	0.144192		BX293535.1	0.627866	0.121346
				PMF1-BGLAP	0.267609	0.593733		CPEB4	0.473152	0.313092		TXN	0.434876	0.868988
				USP6NL	0.409117	0.406465		AP002884.2	0.16636	0.585902		UBASH3A	0.749786	0.475701
				AC006213.1	0.42472	0.76621		LINC00114	0.505527	0.778161		DENND6A	0.187893	0.491609
				ZNF296	0.56563	0.617961		THEM6	0.039741	0.434845		DENND6B	0.71892	0.193768
				CYP27A1	0.506068	0.705702		FNDC3A	0.264265	0.304041		CMIP	0.46136	0.313811
				AC021016.1	0.590455	0.663649		FNDC3B	0.361597	0.319925		AC100791.2	0.594886	0.765215
				UVSSA	0.628688	0.619946		PSPH	0.08418	0.519621		ADD3-AS1	0.842167	0.270764
				AC021016.2	0.639658	0.811556		AC092813.1	0.068679	0.57104		CHN1	0.552672	0.80844
				AL353719.1	0.581274	0.714435		LINC02770	0.483348	0.398055		TAF1B	0.273881	1.02087
				KIN	0.289298	0.399286		AC068228.3	0.574881	0.273273		AC098592.1	0.817594	0.784938
				DPPA5P4	0.628196	0.765107		AC016727.1	0.04373	-0.0197		SNX18	0.572452	0.315361
				AC022509.1	0.593518	0.563945		ATF7IP	0.50035	0.272885		MSGN1	0.462767	-0.156706
				AL357078.2	0.702741	0.72178		ZFYVE16	0.488957	-0.062796		AC010323.2	0.721425	-0.325238
				AC022509.2	0.597814	0.597418		FANCA	0.380873	-0.199594		AC060764.1	0.40969	0.524432
				ASPH	0.514296	0.582393		AL390955.1	0.133031	0.091101		AC112253.1	0.591323	0.454882
				AC022509.4	0.469242	0.590158		WNK1	0.188318	0.216335		MLLT1	0.391249	0.262983
				EMSY	0.862837	0.639197		FANCI	0.265364	0.352734		LINC00398	0.266474	0.011048
				AP003064.2	0.677818	0.758121		AC010163.1	0.67615	0.826569		GLI1	0.620281	0.322489
				ITGA10	0.585496	0.767974		FAM168A	0.22455	0.138137		LINC00399	0.786378	0.4398
				AC020558.1	0.38223	0.433444		LINC01446	1.44757	0.799298		GLI4	0.690638	0.410971
				AL672291.1	0.51211	0.581454		FBXO41	0.785572	-0.298396		ABI2	0.392255	0.39947
				ACSL5	0.579431	0.764735		AC015688.4	0.27738	0.235319		AP003065.1	0.41934	0.362858
				PSMC2	0.600973	0.470249		AC010255.2	0.163316	0.544184		AC068282.1	-0.012564	0.644014
				PSMC3	0.445868	0.807134		KIF5B	0.42436	0.338521		AC090751.1	0.245918	0.398858
				PSMC4	0.431021	0.711391		UCK2	0.555856	0.217924		FOXH1	0.478908	0.74132
[truncated: 6,419 more rows]
