# Supplementary material for: Persistent epigenetic memory of SARS-CoV-2 mRNA vaccination in monocyte-derived macrophages
Source: Mol Syst Biol. 2025 Mar 25;21(4):2. doi: 10.1038/s44320-025-00093-6 (PMC11965535; doi:10.1038/s44320-025-00093-6)
Supplement: Supplementary file 12 — Source data Fig. 5 [file 44320_2025_93_MOESM12_ESM.zip]

Archive with 1 entries (1 files):
- Fig. 5 D/MSB-2023-11820R_SourceDataForFigure_5.xlsx
