# Supplementary material for: Persistent epigenetic memory of SARS-CoV-2 mRNA vaccination in monocyte-derived macrophages
Source: Mol Syst Biol. 2025 Mar 25;21(4):2. doi: 10.1038/s44320-025-00093-6 (PMC11965535; doi:10.1038/s44320-025-00093-6)
Supplement: Supplementary file 12 — Source data Fig. 5 [file 44320_2025_93_MOESM12_ESM.zip › Fig. 5 D/MSB-2023-11820R_SourceDataForFigure_5.xlsx]

## Sheet: Figure 5
Figure:	5D
Variable:	IL-1β
Unit:	pg/ml
t4			t5
ssRNA	Zymosan	PAM3CSK4	ssRNA	Zymosan	PAM3CSK4
19.542	5.8626	1	226.717	672.757	1610.6
75.8763	5.28253	1	196.59	1694.81	93.6702
46.1021	30.7347	40.8195	355.204	502.744	502.744
63.8706	99.8878	71.074	100.483	883.971	883.971
43.2207	428.845	462.942	156.945	493.136	493.136
128.235	29.6664	1	265.083	821.601	821.601
73.209	67.9456	7.65584	77.9939	512.189	512.189
