# Supplementary material for: Persistent epigenetic memory of SARS-CoV-2 mRNA vaccination in monocyte-derived macrophages
Source: Mol Syst Biol. 2025 Mar 25;21(4):2. doi: 10.1038/s44320-025-00093-6 (PMC11965535; doi:10.1038/s44320-025-00093-6)
Supplement: Supplementary file 13 — Supplementary Figures Source Data [file 44320_2025_93_MOESM13_ESM.zip]

Archive with 3 entries (3 files):
- MSB-2023-11820R_SourceDataForFigure EV2.xlsx
- MSB-2023-11820R_SourceDataForFigure EV1.xlsx
- MSB-2023-11820R_SourceDataForFigure EV4.xlsx
