# Supplementary material for: Persistent epigenetic memory of SARS-CoV-2 mRNA vaccination in monocyte-derived macrophages
Source: Mol Syst Biol. 2025 Mar 25;21(4):2. doi: 10.1038/s44320-025-00093-6 (PMC11965535; doi:10.1038/s44320-025-00093-6)
Supplement: Supplementary file 13 — Supplementary Figures Source Data [file 44320_2025_93_MOESM13_ESM.zip › MSB-2023-11820R_SourceDataForFigure EV2.xlsx]

## Sheet: Figure EV2
Figure EV2A																					Figure EV2D
Promoter							Gene Body							Distal							Random promoter	Cluster 1
t0	t1	t2	t3	t4	t5		t0	t1	t2	t3	t4	t5		t0	t1	t2	t3	t4	t5		4.50667	46.0114
0.013607	0.020305	0.037628	0.027588	0.026517	0.050681		0.000198	0.000215	0.000468	3.7e-05	3.2e-05	0.000617		0.000121	9.2e-05	0.000205	3.2e-05	2.1e-05	0.00033		2.52839
0.003093	0.004226	0.011339	0.008309	0.006143	0.018638		0.001004	0.000641	0.003546	0.002323	0.000429	0.003659		3.3e-05	2.8e-05	0	5e-06	1e-06	7.7e-05		5.60255
0.002122	0.002651	0.00799	0.003469	0.002334	0.008265		7.4e-05	0.000209	0.000253	8.9e-05	0.00011	0.001563		3.2e-05	5.6e-05	0.000348	0.000232	9.5e-05	0.00159
0.008072	0.013741	0.028472	0.02156	0.014371	0.041575		0.000115	3.7e-05	0.000704	0.000322	9.9e-05	0.001037		0.00017	0.000143	0.000194	7.3e-05	5.1e-05	1.8e-05
0.016142	0.023071	0.064086	0.043895	0.024161	0.088195		0.000112	0.000169	0.000775	9.3e-05	0.000314	0.002302		0.000211	0.000268	0.000215	0.002534	0.00025	0.000976
0.003114	0.00446	0.014153	0.004617	0.005164	0.014177		0.000226	0.000401	0.001618	0.000464	0.000207	0.001617		7.7e-05	0.000181	0.000431	0.002375	0.000117	0.000703
0.004573	0.005744	0.0175	0.009536	0.005719	0.016572		0.002704	0.002325	0.007262	0.003548	0.001895	0.007512		0.000683	0.000789	0.003621	0.001212	0.00165	0.001448
0.005133	0.00664	0.022509	0.012644	0.008625	0.015491		0.000176	0.000223	0.000647	0.000356	0.000248	0.000308		0.000166	0.000695	0.001104	0.000163	0.000528	0.000498
5.2e-05	3.8e-05	0.000165	0.001277	9.2e-05	0.000273		1e-05	0.000135	9.9e-05	6.6e-05	1.2e-05	0.001439		0.000226	9.5e-05	0.000435	0.002016	0.000259	0.000484
0.022494	0.028654	0.091988	0.047683	0.042824	0.097675		1.1e-05	3.8e-05	9.7e-05	0.000388	0.000176	0.000492		0.003807	0.006324	0.015443	0.010969	0.006855	0.018194
0.008824	0.012541	0.036388	0.017201	0.014138	0.039588		6.6e-05	0.000235	0.000398	0.000761	0.000181	0.000296		9.8e-05	7.4e-05	0.000254	0.00062	0.000257	0.000289
0.000171	0.000511	0.000913	0.001711	0.000186	0.001028		4.1e-05	4.1e-05	0.000202	0.000675	1.2e-05	0.000452		0.001132	0.001889	0.003159	0.004416	0.003224	0.007396
0.040972	0.065244	0.186351	0.110321	0.068114	0.183439		0.001454	0.002789	0.007824	0.006813	0.002237	0.006515		0.000453	0.00019	0.00054	0.001075	0.000545	0.002249
0.020618	0.026813	0.072354	0.042381	0.033863	0.076598		0.000103	0.000222	0.0002	4e-05	0.000156	0.000291		0.000225	0.00023	0.000693	0.001852	0.000284	0.000778
0.001429	0.001546	0.004937	0.001821	0.001572	0.004352		0.000105	9.2e-05	0.000279	0.000314	3.1e-05	0.000453		0.011353	0.018514	0.043134	0.025924	0.023096	0.041734
0.000639	0.001149	0.001378	0.000494	0.001076	0.001246		0.00018	0.000188	0.000353	0.000345	1.6e-05	0.000341		3.6e-05	9.1e-05	0.000361	0.001884	0.000101	0.000648
0.000231	0.000389	0.000773	0.002149	0.000439	0.001585		0.000254	6.2e-05	0.000286	0.002181	9e-05	0.000662		0.000558	0.000744	0.00413	0.002736	0.001182	0.006625
0.023523	0.03097	0.088694	0.055813	0.037341	0.083196		0.000301	0.0002	0.000477	0.000746	0.000281	0.000264		0.000121	0.000331	0.000368	0.000129	0.000206	0.001016
0.006705	0.009746	0.024539	0.008845	0.009951	0.028649		0.00019	9.2e-05	0.000186	0.000142	8.2e-05	0.002201		0.000795	0.00068	0.003701	0.004658	0.000853	0.004214
0.007918	0.01453	0.043456	0.025376	0.016081	0.044816		5.4e-05	0.000106	0.000478	0.001643	0.000151	0.000617		0.00136	0.001779	0.006526	0.00381	0.001824	0.005465
0.041333	0.055334	0.130454	0.08102	0.063993	0.138909		0.000108	4.7e-05	0.000315	0.000192	0.000172	0.000323		0.000851	0.000997	0.0044	0.002783	0.000744	0.003837
0.043216	0.065888	0.182715	0.110551	0.077885	0.174915		0.000139	5.8e-05	0.000265	0.000469	0.000123	0.000647		0.000271	0.000306	0.00191	0.002938	0.000749	0.002507
0.000213	4.9e-05	0.000492	0.000138	0.000159	5.1e-05		6.1e-05	0.000248	6.1e-05	0.000147	3.4e-05	0.000328		0.000401	0.000179	0.000929	0.000777	0.000149	0.001061
0.012373	0.016402	0.030465	0.017921	0.015663	0.049536		0.001353	0.001165	0.006361	0.004483	0.002243	0.007779		6.2e-05	0.000253	0.000443	0.000515	5.8e-05	0.000241
0.012973	0.024962	0.052221	0.027432	0.023161	0.059121		4.6e-05	6.8e-05	8.4e-05	0.000156	0.000142	4.7e-05		0.00021	0.00057	0.002468	0.000663	0.00028	0.001879
0.000524	0.000645	0.001676	0.00082	0.001106	0.002754		0.000156	3.3e-05	0.000181	8.3e-05	3.8e-05	0.000114		0.000377	0.000357	0.003208	0.000397	0.000464	0.00386
0.064131	0.088636	0.233689	0.129134	0.102559	0.252669		0.000939	0.001381	0.003543	0.005025	0.001257	0.003655		0.015318	0.020814	0.053247	0.038958	0.022406	0.068524
0.042477	0.064648	0.175364	0.101777	0.075152	0.19494		8.5e-05	7.6e-05	0.000203	0.000165	4e-05	0.001173		4.7e-05	0.000115	0.000275	0.000343	9.2e-05	0.00054
0.002398	0.00539	0.012479	0.008423	0.004627	0.011546		0.000267	0.000205	0.001251	0.001144	0.000346	0.001069		0.009887	0.015682	0.039446	0.023309	0.015588	0.049573
7.7e-05	0.0001	0.00019	7.6e-05	0.000113	0.001598		0.000268	7.6e-05	0.000312	0.000803	7.6e-05	0.001953		0.000212	0.000188	6.7e-05	0.001751	7.9e-05	6.9e-05
8.8e-05	0.000156	0.000309	0.000551	0.000157	0.000116		0.000149	0.000196	0.000346	0.000465	0.000155	0.002231		0.003032	0.004686	0.012661	0.004587	0.005061	0.013735
0.003642	0.004823	0.013319	0.011348	0.005175	0.016587		0.000124	0.0004	0.000231	0.000762	9.6e-05	0.001126		0.000215	0.000507	0.001589	0.002174	0.000397	0.002078
0.0019	0.001681	0.002212	0.002976	0.001461	0.002499		0.000103	0.000154	0.000833	0.001016	9.3e-05	0.0027		0.000153	0.000252	0.000279	0.002147	0.000163	0.001947
0.000471	0.000521	0.002075	0.001549	0.000442	0.001744		9.3e-05	0.000127	9e-05	0.002065	1.9e-05	0.000706		0.000182	7.5e-05	0.000419	0.000696	0.000139	0.001123
0.01024	0.011916	0.036459	0.02428	0.013459	0.032219		0.000515	0.000926	0.002206	0.001472	0.00069	0.001857		0.000238	8.7e-05	0.000431	0.001121	0.000215	0.001201
3.4e-05	8.9e-05	2e-05	0.001214	3.9e-05	9.1e-05		5.1e-05	4e-05	0.000118	0.000158	0.000161	0.000141		0.000145	5.2e-05	0.000217	3.1e-05	5.5e-05	0.000696
0.000118	0.000372	0.000143	0.001144	0.000182	0.000936		0.000852	0.001103	0.002805	0.003669	0.000812	0.002668		0.000421	0.000519	0.001097	0.000423	0.000153	0.002596
0.000465	0.000661	0.00344	0.002615	0.001332	0.00155		0.000137	0.000311	0.000632	0.00102	0.000366	0.003872		0.000241	6.7e-05	0.000164	0.000113	5e-05	0.000211
0.010605	0.013129	0.038484	0.02603	0.014255	0.044603		0.000739	0.000883	0.003007	0.00224	0.001143	0.00505		8.4e-05	0.000205	0.000123	7.8e-05	0.000132	0.000194
0.000137	0.00018	0.000143	5e-05	9.1e-05	0.000141		0.000744	0.001762	0.005654	0.006195	0.001566	0.007248		0.009295	0.012405	0.032937	0.01968	0.014341	0.043549
0.001845	0.002453	0.008888	0.007191	0.001289	0.008993		0.000387	0.0004	0.000953	0.001941	0.000224	0.002363		0.000157	0.000763	0.00052	0.000451	0.000365	0.00116
0.016484	0.024443	0.057077	0.030888	0.022676	0.070054		0.000178	0.000361	0.000375	0.002426	0.000162	0.001316		9.7e-05	0.000266	6.6e-05	2.3e-05	9e-05	6.1e-05
0.04903	0.075553	0.179729	0.103346	0.085417	0.184553		0.00069	0.001276	0.002106	0.001876	0.001609	0.0041		5.9e-05	0.000114	9.4e-05	0.000472	4.2e-05	0.001124
6.8e-05	0.000129	0.000545	0.001811	0.000131	0.000157		0.000144	0.000191	0.000138	0.001529	0.000196	0.000602		6.9e-05	0.000139	0.000152	0.000314	0.000345	0.001265
0.056182	0.069145	0.179721	0.116753	0.0649	0.177365		0.003662	0.005898	0.016777	0.005993	0.007197	0.018131		5.5e-05	3.9e-05	0.0001	9.5e-05	0	0.00033
0.012925	0.0209	0.055258	0.033886	0.023286	0.056534		0.000313	0.000511	0.001693	0.001108	0.000523	0.002376		1.2e-05	0.000167	0.000226	0.000132	2.2e-05	0.000201
0.004906	0.006911	0.021297	0.014387	0.012091	0.021933		7.7e-05	0.000151	0.000334	0.000461	0.000158	0.000465		0.000559	0.000504	0.003334	0.001542	0.000723	0.003305
0.026942	0.035077	0.070445	0.042885	0.035515	0.068793		0.000337	0.000301	0.000519	0.000622	6.5e-05	0.001464		9.7e-05	0.000192	0.000295	0.000913	0.000224	0.000372
0.003553	0.005343	0.011227	0.008213	0.005772	0.016122		0.000305	0.000346	0.000447	0.000597	0.000319	0.003806		8.1e-05	0.000351	0.000187	0.000478	9.9e-05	0.000805
0.031599	0.048175	0.11435	0.075711	0.049124	0.147193		0.000171	0.000181	0.000809	0.000281	0.000107	0.001045		0.003296	0.005989	0.016089	0.011368	0.006916	0.016614
0.032554	0.043342	0.133704	0.068336	0.057051	0.123251		0.00034	0.000341	0.000786	0.00035	0.000225	0.001815		0.00042	0.000264	0.000287	0.001618	4.8e-05	0.000586
0.000393	0.00061	0.001347	0.001739	0.000345	0.001603		0.000231	0.00022	0.00038	0.00046	0.000532	0.001644		0.00047	0.000945	0.003474	0.003387	0.00059	0.002447
0.003546	0.006266	0.018425	0.015144	0.005648	0.015091		0.000335	0.000597	0.000997	0.001028	0.000578	0.001691		0.001124	0.00172	0.003996	0.005543	0.002161	0.006014
0.00475	0.007216	0.026503	0.010502	0.008506	0.019491		0.000231	0.000327	0.001272	0.000648	0.00026	0.001995		0.000326	0.000662	0.001178	0.001255	0.00027	0.002306
0.04586	0.069842	0.142051	0.076442	0.078004	0.17359		0.000125	0.000198	0.000637	0.001777	0.000239	0.001179		0.000239	0.000142	0.000828	0.000544	0.000274	0.000323
0.002295	0.004329	0.010026	0.004491	0.002682	0.006309		0.000209	0.00045	0.000679	0.000457	0.000165	0.002065		0.000128	1.5e-05	0.000107	0.000948	9.4e-05	0.000323
0.000692	0.000845	0.000602	0.000889	0.000588	0.004612		0.000334	0.000356	0.000803	0.000172	0.000174	0.0029		2.1e-05	4.8e-05	0.000178	3.4e-05	0.000212	0.000151
0.016472	0.027849	0.061086	0.034541	0.032773	0.071766		0.001736	0.002326	0.00842	0.003577	0.002589	0.010044		0.000127	0.000305	0.000902	0.001025	0.000271	0.003632
0.000781	0.000382	0.004191	0.00281	0.000614	0.007804		0.000313	0.000672	0.001585	0.000249	0.000434	0.000933		0.000787	0.000873	0.002867	0.000599	0.000836	0.002187
0.001632	0.003054	0.005229	0.006957	0.002572	0.005031		0.000297	0.000334	0.000538	0.000876	0.00013	0.003137		0.00025	0.000172	0.000311	0.000456	8.7e-05	0.000326
0.002341	0.003578	0.006656	0.005318	0.002337	0.009645		0.000264	0.000322	0.000353	0.000621	0.00019	0.001084		0.000289	0.000107	0.000364	0.001578	6.8e-05	0.001427
0.017307	0.029188	0.062872	0.042955	0.038984	0.09303		0.000658	0.001576	0.002992	0.003091	0.001203	0.007014		4.4e-05	5.1e-05	0.00015	0.000162	8.9e-05	0.001679
6.4e-05	0.000388	0.000686	0.000909	0.000371	0.001303		0.000125	0.000188	0.000276	0.000792	0.000534	0.000444		5.5e-05	0.000132	0.000136	3.4e-05	3.2e-05	0.000366
0.00359	0.002923	0.010427	0.006867	0.004342	0.009611		0.000265	0.000492	0.000791	0.001017	0.000235	0.002703		0.000316	0.000492	0.000576	0.000298	0.000197	0.003078
0.000193	0.000132	0.000335	0.000838	8.3e-05	0.000715		0.001882	0.002601	0.00824	0.003494	0.003488	0.020956		0.000241	7.1e-05	0.000239	0.00045	0.000213	0.000229
0.000719	0.000424	0.0006	0.0002	0.000391	0.000512		0.000595	0.000755	0.003347	0.001964	0.001271	0.006911		0.000418	0.000205	0.00098	0.000669	0.000257	0.000595
1.3e-05	0.000181	0.000212	0.000219	0.000225	0.000238		0.000788	0.002446	0.005531	0.003945	0.003158	0.005261		0.012089	0.016288	0.049685	0.024699	0.019405	0.036784
0.000733	0.000712	0.003244	0.002834	0.000495	0.002663		0.000417	0.000443	0.000929	0.000992	0.000828	0.003291		0.000163	0.000206	0.00058	0.000893	0.000593	0.00101
0.000122	0.000122	0.000538	8e-05	0.000166	0.001154		0.004073	0.005347	0.014417	0.008004	0.005536	0.019115		0.000102	0.000106	0.000199	0.000581	6.4e-05	0.001892
0.156801	0.256018	0.569726	0.390518	0.286128	0.711247		0.000633	0.000606	0.002841	0.001235	0.001657	0.005876		0.00084	0.001049	0.00357	0.001795	0.001251	0.002925
0.002787	0.002662	0.008381	0.004239	0.003535	0.012774		0.000301	0.000509	0.001078	0.001406	0.000341	0.002957		8.2e-05	0.000148	0.000364	0.000744	0.000201	0.000104
0.000163	0.000189	0.000629	5.7e-05	0.000567	0.001973		0.000169	0.000258	0.000581	0.000869	0.000173	0.00237		0.000124	0.000181	0.000197	0.000367	8.6e-05	0.00041
0.000325	0.000235	0.000512	4.7e-05	0.000185	0.001065		0.000378	0.000154	0.000521	0.000994	0.000196	0.000546		0.000318	9.4e-05	0.000254	7.8e-05	0.00013	0.000874
0.000231	0.000109	0.00067	0.001604	0.000287	0.001343		0.000284	0.000374	0.001489	0.001309	0.000445	0.002467		7.4e-05	5.9e-05	0.000106	3.1e-05	3.7e-05	0.00057
0.005414	0.006944	0.01878	0.010283	0.009889	0.023439		0.001175	0.00186	0.005177	0.000934	0.001839	0.007146		5.4e-05	7.3e-05	0.000185	6.2e-05	9.5e-05	0.000672
3.8e-05	2e-06	0.000125	0.000415	0.000246	0.000591		0.000529	0.000283	0.000819	0.00134	0.000284	0.001669		8.4e-05	4.7e-05	4.9e-05	0.000184	3.9e-05	0.000198
0.048017	0.071371	0.167117	0.106772	0.086397	0.205351		0.000766	0.001465	0.005098	0.001466	0.001958	0.008808		0.000144	6.1e-05	0.000241	0.000452	0.000109	0.0001
0.016398	0.024233	0.058749	0.039158	0.028393	0.065047		0.000105	8.3e-05	0.000197	0.00032	7.1e-05	0.001422		0.0006	0.000857	0.000919	0.001101	0.000406	0.001688
0.024614	0.038987	0.086452	0.052206	0.038216	0.094243		2.8e-05	0.000338	0.000252	0.000264	5.3e-05	0.000264		0.000226	0.000118	0.000193	7.1e-05	9.2e-05	0.000415
0.013481	0.018091	0.042686	0.025505	0.021403	0.06005		0.00036	0.000248	0.000681	0.00051	0.000173	0.000246		3.4e-05	7.9e-05	0.000224	0.000116	0.000114	0.00029
0.000204	9.6e-05	0.000231	0.000444	9e-05	0.000191		1.3e-05	0.000136	1.7e-05	5.4e-05	1.5e-05	2.2e-05		0.000395	0.00053	0.000504	0.000903	0.000647	0.002571
0.003038	0.004762	0.009458	0.008365	0.00407	0.011116		0.000178	3.9e-05	0.00053	0.000713	0.000136	0.00015		3.6e-05	1.7e-05	6.8e-05	5.2e-05	6.2e-05	0.00019
0.05036	0.091736	0.253922	0.144865	0.08779	0.234284		0.000452	0.001211	0.001618	0.001263	0.000566	0.004397		0.000161	6.2e-05	8.5e-05	3e-06	0	8.3e-05
0.000248	0.000216	0.000376	0.002099	0.000205	0.002398		0.003784	0.005469	0.014075	0.007119	0.006236	0.020623		8.2e-05	0.000105	0.000242	0.000336	0.000136	5.6e-05
0.023949	0.029728	0.092706	0.057595	0.034406	0.093509		0.000148	0.00018	0.00016	0.000194	0.0001	0.001165		2.2e-05	6.3e-05	0.000168	0.000616	0.000387	0.000279
0.007044	0.008946	0.025583	0.013077	0.009365	0.020501		0.004032	0.008037	0.014185	0.010789	0.00533	0.021175		0.000206	0.000282	0.000384	0.00048	0.000287	0.000104
0.009632	0.015287	0.038912	0.028509	0.019768	0.061112		0.001834	0.003298	0.008311	0.005668	0.002605	0.007454		0.000132	0.000286	0.000336	0.00112	0.000357	0.000751
0.013472	0.021072	0.043941	0.031365	0.020895	0.052908		0.002008	0.003434	0.004729	0.005342	0.00184	0.013478		8.3e-05	3e-05	8e-05	0.000141	0.000103	0.000258
0.000118	0.00035	0.000372	0.001031	0.000232	0.002055		0.001534	0.002635	0.006639	0.005025	0.002251	0.006526		0.000141	1.4e-05	6.1e-05	0.000459	6.2e-05	0.001566
0.061403	0.084392	0.175585	0.101939	0.093976	0.239379		0.000149	1.3e-05	8.1e-05	0.000171	4e-06	0.000597		0.001251	0.001503	0.005047	0.003431	0.00223	0.006242
0.023796	0.041117	0.077459	0.055671	0.044985	0.109327		7.1e-05	7.9e-05	9.2e-05	0.001151	7.2e-05	2.1e-05		1.1e-05	2.1e-05	6.1e-05	0.000158	7e-06	6.6e-05
0.012806	0.015768	0.038911	0.027725	0.016523	0.040807		0.02627	0.03205	0.091669	0.05445	0.034134	0.080069		0.000104	8.4e-05	0.000175	6.3e-05	0.000327	0.000778
0.042749	0.058191	0.140091	0.084748	0.065245	0.164058		0.001389	0.001822	0.006288	0.002616	0.001812	0.006824		4.8e-05	2.8e-05	7.3e-05	0.00017	4.1e-05	0.001632
0.000358	0.000194	0.000523	0.000475	0.000721	0.000803		0.000654	0.001027	0.002114	0.002319	0.001047	0.001885		0.000153	0.000109	9e-06	0.000345	2.4e-05	2.4e-05
0.000191	0.000337	0.000761	0.000288	0.000183	0.00508		0.000193	0.000463	0.000717	0.000936	0.000387	0.000695		8.8e-05	0	0.00013	0.000234	1.1e-05	6.6e-05
0.025273	0.035129	0.083338	0.047576	0.041559	0.09585		0.000205	8.6e-05	0.000601	0.000469	0.00018	0.000356		4.5e-05	8.4e-05	2.8e-05	0.000146	2.9e-05	0.000228
7.1e-05	0.000164	0.00027	0.000425	0.000182	0.000624		0.0044	0.005548	0.015281	0.010331	0.005229	0.016969		2.7e-05	3.2e-05	0.00021	4.7e-05	0.000128	7.7e-05
0.095444	0.144539	0.353939	0.224032	0.179326	0.390397		0.000329	0.000541	0.000997	0.002393	0.000249	0.00118		0.000212	0.000225	0.000385	0.000463	0.000477	0.001102
0.013585	0.018805	0.050955	0.030368	0.022778	0.05695		0.000509	0.000577	0.00132	0.000922	0.0002	0.004213		3.4e-05	0.000149	0.000255	0.000377	0.000503	0.000316
0.068696	0.106218	0.248167	0.16008	0.11932	0.26915		0.000314	0.000319	0.001257	0.001515	0.000155	0.000847		9.1e-05	0.00016	2.4e-05	0.000171	0.00011	0.000619
0.017646	0.033291	0.08695	0.045134	0.034326	0.071776		0.00064	0.000311	0.000794	0.000715	0.000292	0.002726		2e-05	4.7e-05	5e-05	0.000143	2.1e-05	0.00127
0.009129	0.016786	0.040193	0.02031	0.015792	0.037224		6e-05	6e-05	0.000141	0.001022	3e-06	0.000579		3.5e-05	4e-06	0.000121	0.000672	3.3e-05	0.000388
0.002412	0.002532	0.008108	0.004696	0.002229	0.004767		0.003196	0.005004	0.012631	0.012566	0.00384	0.018261		6.7e-05	0.000278	0.000139	0.000266	0.000149	3.3e-05
0.051528	0.078437	0.196555	0.114579	0.092402	0.250163		0.000189	0.000339	0.001094	0.000821	0.000206	0.002195		0.000119	0.000102	0.000127	0.000821	0.000251	0.000516
0.0013	0.001711	0.004346	0.005738	0.002851	0.010199		0.005754	0.008783	0.023975	0.016505	0.007594	0.024336		0.000146	1.9e-05	1.6e-05	0.000107	3.7e-05	0.000202
0.000198	0.000477	0.000801	0.000327	0.000234	0.001103		8.4e-05	6.3e-05	0.000189	6.1e-05	2.7e-05	0.000184		0.000157	0.000182	0.00018	0.001724	0.000193	2.2e-05
0.018074	0.025595	0.066766	0.044732	0.035752	0.078963		4.5e-05	3.8e-05	1.2e-05	0.001074	3.9e-05	9.2e-05		0.000166	9.5e-05	3.5e-05	3.6e-05	9.3e-05	0.000139
0.003987	0.006707	0.012344	0.009147	0.006534	0.017352		0.000156	0.000346	0.00071	0.0012	0.000376	0.002032		0.000201	0.000298	0.000971	0.000362	0.000106	0.002078
0.010916	0.017798	0.044416	0.022951	0.016978	0.044344		0.002341	0.003599	0.005155	0.009628	0.002961	0.007105		0.000275	9.5e-05	0.000197	0.000485	0.000302	0.001813
0.035853	0.05646	0.134807	0.089518	0.062647	0.177094		0.004942	0.007123	0.018999	0.008254	0.010539	0.017474		0.001986	0.003597	0.012103	0.004925	0.004414	0.010879
0.014027	0.027861	0.056806	0.036045	0.024367	0.066873		0.002011	0.005164	0.008256	0.006352	0.006184	0.011523		8.6e-05	8.8e-05	0.000153	0.00101	3.2e-05	2.7e-05
0.008961	0.011056	0.035069	0.022691	0.011527	0.032779		2.3e-05	0.000115	0.000132	0.000349	0.00016	0.001253		0.000826	0.00137	0.004706	0.0046	0.001466	0.00332
0.002868	0.004545	0.010458	0.00728	0.003999	0.011855		6.2e-05	0.000146	0.000215	3.5e-05	4.7e-05	0.000241		0.006319	0.008983	0.027775	0.013194	0.01054	0.019309
0.070321	0.112326	0.242111	0.142395	0.116107	0.315973		0.001082	0.00286	0.005856	0.002603	0.001494	0.003042		0.000105	9.2e-05	0.000214	0.000782	6.6e-05	0.000348
0.000103	0.000114	0.000431	0.000505	7.3e-05	0.001596		4.1e-05	0.000105	0.000226	0.000215	0.000196	0.000208		0.000131	0.000182	0.000214	9.3e-05	0.000103	0.000569
1.9e-05	7.8e-05	7.3e-05	0.001025	6.7e-05	2.3e-05		0.000107	0.000234	0.000494	4.6e-05	7.9e-05	0.000366		1e-06	5.7e-05	7.7e-05	2.8e-05	4.4e-05	0.001037
0.05121	0.069668	0.174657	0.113266	0.089925	0.184339		6e-06	0.000241	0.000127	3.3e-05	7.2e-05	0.000461		3.5e-05	3e-05	8.4e-05	0.000369	0.000107	0.000494
0.002731	0.002645	0.007059	0.007374	0.003372	0.010099		0.00028	0.00045	0.000155	5.8e-05	5e-05	0.000601		7.5e-05	0.000127	0.00012	0.000325	5.8e-05	0.000279
0.001056	0.000802	0.003387	0.003395	0.003012	0.007816		0.001354	0.001044	0.004945	0.004118	0.001817	0.005164		7.1e-05	0.000249	0.000163	0.000211	9.6e-05	0.000629
0.000486	0.000844	0.001752	0.00126	0.000846	0.002198		5.6e-05	9.5e-05	0.00019	0.000528	5.2e-05	0.000474		3.3e-05	4.6e-05	4.2e-05	0.000128	7.5e-05	9.5e-05
0.000294	0.000303	0.000625	0.000929	0.000413	0.0035		0.000366	0.000143	0.000311	0.000323	0.000163	0.000198		2.4e-05	2.7e-05	3e-06	0.000148	0.000106	1.3e-05
0.001803	0.002561	0.004137	0.002077	0.002131	0.004579		5.2e-05	3.2e-05	3.8e-05	0.001065	0	0.000347		4.2e-05	2.2e-05	5e-06	9e-06	6.1e-05	5e-06
0.002084	0.001993	0.006083	0.002232	0.002777	0.007349		0.000114	5.8e-05	0.000332	0.000278	7.5e-05	0.000381		4e-05	5.2e-05	0.00016	0.000108	6.7e-05	0.000321
0.134408	0.193453	0.485425	0.267729	0.214031	0.520479		6e-05	8.7e-05	0.00014	0.000322	7e-05	0.000231		0.000309	6.3e-05	3.1e-05	2.1e-05	6.9e-05	2.4e-05
0.074071	0.11837	0.276492	0.191063	0.123221	0.339732		0.000166	0.000123	0.000211	0.000189	0.000197	0.00083		6.2e-05	6.3e-05	6.4e-05	0.000248	2.9e-05	0.000109
0.002747	0.002637	0.007773	0.005166	0.002642	0.004764		3.1e-05	0.000189	0.000141	0.000213	2.5e-05	0.000483		0.00015	8.4e-05	0.000255	0.00033	5.5e-05	0.000131
0.012274	0.018947	0.041514	0.028636	0.021225	0.049528		1.6e-05	0.000169	0.000649	0.000395	0.000278	0.00117		2.7e-05	2.3e-05	0.000185	2.6e-05	1.4e-05	0.000194
0.038659	0.069084	0.14085	0.087982	0.072657	0.16393		0.00012	0.000118	0.000272	0.000384	3.2e-05	0.00211		7.7e-05	0.000259	9.4e-05	0.000831	1.2e-05	0.000135
0.138763	0.225624	0.475366	0.300531	0.229434	0.531239		0.000109	0.000616	0.000721	0.000437	0.000522	0.001765		0.00016	2e-06	0.000271	2e-05	5.4e-05	3.6e-05
0.000221	0.000342	0.002451	0.00078	0.00047	0.003312		8e-05	0.000138	0.000254	0.00028	0.000172	0.000725		4.3e-05	3.8e-05	9.3e-05	0.00093	7.2e-05	0
9.6e-05	2.7e-05	8e-05	0.001641	0.000188	0.000373		0.000389	0.000262	0.000193	0.000215	4.7e-05	0.000257		0.000248	0.00018	0.000128	0.000108	8.8e-05	0.000677
0.155543	0.237307	0.541033	0.316866	0.259318	0.597304		0.000234	0.00041	0.002863	0.002927	0.000548	0.003842		0.000184	6.5e-05	6.1e-05	0.000191	1.3e-05	0.000406
0.107137	0.17054	0.372992	0.274827	0.174676	0.420763		0.00038	0.000268	0.000153	0.000102	0.000136	0.001599		3.9e-05	0.000164	0.00011	1.9e-05	0.000157	0.000606
0.025161	0.037757	0.07669	0.051607	0.035266	0.099192		0.00112	0.001563	0.003611	0.002465	0.000679	0.005702		0.000161	0.000123	7.5e-05	0.000214	2.2e-05	0.000637
0.010548	0.017489	0.043126	0.022171	0.016994	0.044266		0.005344	0.006025	0.016256	0.010396	0.007224	0.02246		8.4e-05	4.5e-05	7.6e-05	0.000229	3.2e-05	0.000155
0.000321	0.000245	0.000934	0.000629	0.000298	0.001292		9.5e-05	0.00012	0.000382	0.000116	0.000128	0.000812		4.4e-05	0.000156	4.9e-05	2e-06	1.7e-05	0.000144
0.001282	0.000916	0.003021	0.001771	0.001126	0.003105		0.000271	0.000243	0.001043	0.000166	0.000373	0.001157		2e-05	2.2e-05	0.000157	0.000336	4e-06	0.000127
0.003004	0.002954	0.009126	0.006612	0.002186	0.007639		0.000176	0.000328	0.000252	0.000408	8e-05	0.000503		7e-06	0.000104	1.6e-05	1.2e-05	3.7e-05	0.000918
0.000128	0.000186	0.000238	0.000147	0.000114	0.001693		6.3e-05	0.00024	0.000111	0.000556	9e-06	0.000241		0.000103	6.1e-05	0.000154	0.001416	0.0001	0.000287
0.000152	0.000204	0.000433	0.000577	0.000226	0.000601		3.4e-05	9.4e-05	1.9e-05	0.000221	7.9e-05	6e-05		6e-05	4.5e-05	7.4e-05	0.000271	0	0.000499
0.00319	0.005067	0.012815	0.007739	0.003828	0.013618		1.3e-05	2.7e-05	1.2e-05	0.000364	5.9e-05	0.000202		3.6e-05	8.2e-05	8.7e-05	0.000364	2.6e-05	0.000201
0.044378	0.061342	0.145076	0.082566	0.069748	0.194534		5.7e-05	9.3e-05	0.000266	0.000129	7.7e-05	0.000301		7.5e-05	9.4e-05	0.000179	0.000133	0.000142	0.000254
0.000226	0.000467	0.001088	0.002323	0.000333	0.001787		0.000118	9.9e-05	6.5e-05	8.7e-05	2.4e-05	0.000186		8.1e-05	0.00012	0.000319	0.000197	0.000255	0.000198
0.025074	0.044103	0.117268	0.068343	0.047361	0.121707		1.7e-05	0.000107	2.4e-05	3.3e-05	2.5e-05	0.000272		6.4e-05	5.6e-05	7.2e-05	7.4e-05	2.8e-05	4e-06
0.013851	0.025601	0.0656	0.030118	0.021703	0.069		0.000149	0.000334	0.000401	0.000141	0.000241	0.001306		5.5e-05	0.000264	0.000267	0.000359	0.000113	0.0005
0.000555	0.000631	0.001368	0.001493	0.000251	0.003329		6.7e-05	3.4e-05	4.7e-05	0.000832	1.2e-05	1.6e-05		0.000115	0.000162	9.2e-05	0.000132	9.3e-05	0.000266
0.000513	0.001921	0.002535	0.004235	0.000687	0.00247		0.000155	6.1e-05	0.000251	0.001337	3e-06	0.00035		4.5e-05	0.000126	0.000177	0.00039	2.7e-05	0.000316
0.000352	0.000616	0.003418	0.004379	0.001286	0.002776		1e-06	3.9e-05	3.2e-05	9.1e-05	0	0.000162		0.000243	0.000164	0.000216	0.000151	6.3e-05	0.000177
0.013711	0.021088	0.043655	0.031929	0.02437	0.060339		6.5e-05	0.000237	6.9e-05	0.000488	6e-05	7.6e-05		3.3e-05	4.8e-05	1.8e-05	3.3e-05	4.1e-05	0.000106
0.000325	0.000233	0.000551	0.000111	0.000414	0.002503		1.2e-05	9.6e-05	1.1e-05	3e-05	8e-06	0.000915		5.8e-05	0.000148	9e-05	0.000436	3.3e-05	0
0.012444	0.020022	0.056996	0.042981	0.022495	0.068889		6.2e-05	3.8e-05	9.3e-05	0.000925	2.6e-05	0.000106		0.000113	0.000188	9.8e-05	8.6e-05	8.4e-05	0.000452
0.018945	0.027725	0.065912	0.035138	0.028661	0.079972		0.000216	0.000155	0.000154	5.7e-05	8.2e-05	0.000218		0.00019	0.00013	6.9e-05	0.000269	7.9e-05	0.000236
0.003525	0.004608	0.014311	0.007644	0.006761	0.015653		4.7e-05	0.000379	0.000202	0.000139	0.000209	0.000246		3.4e-05	8.1e-05	6.7e-05	0.00017	7.5e-05	0.000218
0.0003	0.000168	0.000261	0.000274	0.000128	0.001134		7.4e-05	5.4e-05	0.000244	4.9e-05	9.8e-05	0.000536		2.6e-05	6.8e-05	5.3e-05	0.000231	0.000162	0.000188
0.021292	0.031588	0.09692	0.04717	0.037722	0.108945		0.000146	4.7e-05	5.4e-05	0.0013	0.00019	0.000532		5.4e-05	0.000407	0.00016	0.000428	0.000112	0.000123
0.006576	0.009405	0.024418	0.013441	0.006395	0.025264		6.7e-05	0.000359	8.7e-05	0.000531	9.1e-05	0.000301		0.000334	0.000244	0.000843	0.000649	0.000193	0.000256
0.000511	0.001008	0.003146	0.002119	0.000623	0.003041		0.000133	8.8e-05	0.000448	0.001104	0.000219	0.001874		0.000191	0.000301	0.000239	0.000703	9.9e-05	0.000723
0.031353	0.051162	0.127929	0.080476	0.056009	0.161522		2.2e-05	3.4e-05	3e-05	0.000233	6.1e-05	0.000371		3.8e-05	4.7e-05	6.6e-05	0.000881	1.1e-05	0.000355
0.01755	0.030837	0.064426	0.040978	0.034145	0.071987		4.8e-05	0.000106	0.000277	0.000207	9.4e-05	0.000224		0.0001	0.000144	5.7e-05	4e-06	6e-05	0.000216
0.019396	0.025071	0.08005	0.050582	0.033567	0.085139		5.5e-05	9.1e-05	0.00015	0.000171	0.000195	0.000263		4.5e-05	1.1e-05	0.000214	0.000244	0.000137	0.00028
0.054806	0.091636	0.240495	0.170591	0.090174	0.276395		6.5e-05	0.000107	1.8e-05	0.000319	0.000236	0.000364		0.000331	0.000783	0.001544	0.000925	0.000422	0.000476
0.091108	0.135017	0.343403	0.213413	0.154115	0.409834		0.000435	0.000214	0.000157	0.00074	0.000118	0.000628		0.000187	5.3e-05	0.0001	0.000298	6.4e-05	0.000227
0.002362	0.004173	0.011418	0.010491	0.003027	0.007143		0.000208	7.6e-05	0.000111	0.000113	0.000123	0.000555		3e-05	3e-05	0.000123	0.000171	0	0.000326
0.007234	0.009013	0.024546	0.012812	0.011024	0.023439		0.000141	4.5e-05	0.000227	0.001808	7e-05	0.001057		0.000298	0.000226	0.00015	0.000579	0.000381	0.000614
0.009332	0.014197	0.029528	0.01699	0.012649	0.035864		5.5e-05	7.7e-05	0.000344	0.001116	6.8e-05	0.00013		5.9e-05	4.8e-05	9.3e-05	0.00097	4.3e-05	3.9e-05
6.1e-05	8.3e-05	0.00047	4.7e-05	0.000191	0.000576		0.000132	0.000196	8e-05	0.001302	5.8e-05	0.000403		0.000161	8.2e-05	7.6e-05	0.000303	9.7e-05	2.1e-05
4.3e-05	5e-05	0	0.000332	2.1e-05	0.000927		0.001085	0.001443	0.003799	0.003931	0.001128	0.003194		1.7e-05	0.000167	5.9e-05	1.8e-05	0	7e-06
0.004447	0.011047	0.021937	0.02006	0.010328	0.028192		2.9e-05	3.6e-05	3.5e-05	8.3e-05	5.5e-05	8.2e-05		0.000122	0.000144	0.000383	0.001233	0.000115	0.000339
0.000282	0.000361	0.0004	0.000502	0.000253	0.000647		0.054655	0.086631	0.200173	0.128215	0.101194	0.219143		7.2e-05	0.000127	0.000214	0.000299	0.000136	0.00105
0.000273	0.000183	0.000237	0.000457	0.000196	0.0003		0.00066	0.000665	0.001897	0.001208	0.00066	0.002488		0.000111	0.000107	0.000254	0.00017	0.000149	0.000573
6.2e-05	0.000219	0.000583	0.001259	0	0.000149		0.000618	0.000989	0.001673	0.002516	0.000656	0.003688		0.000133	0.000106	4.2e-05	0.000368	8.2e-05	0.000399
0.005381	0.006779	0.019526	0.017456	0.008089	0.025823		0.000424	0.000281	0.000412	0.00199	0.000239	0.001085		3.7e-05	0.000174	0.000224	0.000289	9.3e-05	0.000214
0.018896	0.02234	0.064485	0.042852	0.028404	0.092907		0.00055	0.001301	0.002575	0.002155	0.0009	0.001511		9.1e-05	0.000191	0.000191	1.1e-05	7e-05	0.000204
0.006423	0.008322	0.024466	0.016855	0.010388	0.028739		0.056255	0.09274	0.191966	0.12121	0.094257	0.213516		2.1e-05	2.8e-05	7.3e-05	0.000532	6.1e-05	0.000271
0.018558	0.028029	0.067256	0.040956	0.029884	0.06367		0.000915	0.001388	0.003351	0.002583	0.000814	0.001948		3.5e-05	3e-05	2.5e-05	0.000305	4.8e-05	0.001673
0.000277	0.000143	0.000448	0.000458	0.000307	0.003196		0.000602	0.00024	0.003016	0.001693	0.000808	0.002387		7.1e-05	4.4e-05	0.000334	0.000855	8.7e-05	0.000385
0.006992	0.009211	0.016403	0.009708	0.010892	0.034771		0.000136	0.000161	0.000723	0.000797	0.000376	0.000515		7.5e-05	2.7e-05	8.2e-05	4.1e-05	2.9e-05	0.000227
0.000767	0.000483	0.000787	0.000367	0.000613	0.003084		0.000108	0.000312	0.000419	0.00089	0.000193	0.001057		0.000167	6.9e-05	0.000373	0.000535	9.1e-05	9.3e-05
0.035625	0.050551	0.108124	0.064905	0.048709	0.136946		0.000148	0.0003	0.000187	0.000131	0.000115	0.000842		0.000283	0.000862	0.001385	0.000947	0.000751	0.001499
0.002136	0.003455	0.007166	0.003554	0.002135	0.007374		0.00021	0.000384	0.00022	0.000118	0.000337	0.001055		0.000328	0.000464	0.001975	0.00108	0.000289	0.001856
0.04986	0.059348	0.142157	0.099399	0.075142	0.153908		0.000527	0.00032	0.000979	0.000432	0.00025	0.000821		7.7e-05	0.000217	0.000151	0.000407	0.000202	0.000244
0.000103	0.000302	0.000276	0.001816	5.7e-05	0.000635		0.000185	7e-05	0.000103	0.000374	8e-06	0.000451		0.000219	5.5e-05	0.000756	0.001839	0.000308	0.001037
0.027551	0.034788	0.090836	0.048892	0.027463	0.081401		0.000113	0.000113	0.000254	4.4e-05	5.1e-05	0.000188		0.00011	0.000303	0.000624	0.001678	0.000225	0.000219
0.001443	0.00193	0.006819	0.002736	0.001553	0.003816		0.000378	0.000673	0.000792	0.000551	0.00022	0.001061		0.001288	0.000899	0.002097	0.002321	0.001126	0.002777
0.000548	0.000523	0.000941	0.000543	0.00046	0.000701		0.000136	0.000273	0.000145	0.000639	0.000137	0.000708		0.000216	6.7e-05	0.000213	0.001478	4e-05	0.000936
0.00035	0.000231	0.000851	0.001164	0.000129	0.00169		0.000123	0.000126	6.6e-05	2.7e-05	3.6e-05	0.000294		0.000334	0.000419	0.001068	0.001113	0.000186	0.001566
0.003004	0.006836	0.013402	0.007469	0.006927	0.024379		0.000228	2.4e-05	0.000315	0.000783	2.6e-05	0.001622		7.7e-05	0.000113	0.000337	0.000421	0.000362	0.002504
0.024697	0.038534	0.09982	0.060651	0.049794	0.117386		0.000205	0.000573	0.000537	0.00148	0.00041	0.001856		9.1e-05	0.000422	0.000497	0.001599	0.000185	0.000802
0.097723	0.144278	0.324061	0.204715	0.150629	0.362257		5.2e-05	0.000267	1.1e-05	0.000891	0.000121	0.000912		4.5e-05	0.000226	0.000335	0.000407	0.000321	0.000684
0.050587	0.078983	0.193976	0.106907	0.08008	0.21765		0.000239	0.000335	0.00042	0.000973	0.000139	0.000529		0.000232	0.000104	0.000198	0.001533	0.000196	0.000338
0.001251	0.001352	0.003125	0.002851	0.001767	0.006286		0.000225	0.000262	0.000174	0.000376	0.000258	0.000469		0.000264	0.000242	0.000353	0.001068	0.00023	0.002768
0.000966	0.00201	0.003436	0.000914	0.001667	0.004933		9.8e-05	0.000205	0.000341	0.000453	0.000125	0.001387		0.000144	6e-05	0.000171	0.000272	4e-05	0.000216
0.000735	0.001561	0.004106	0.002826	0.001246	0.005967		2.9e-05	0.000165	0.000131	7.7e-05	0.000113	4.5e-05		0.000114	0.000108	4.8e-05	0.000315	4.8e-05	0.000256
0.006081	0.008216	0.022423	0.014333	0.009608	0.021004		8.3e-05	0.000161	3e-05	0.000641	0.000213	0.001108		0.000152	0.0001	0.000154	4.8e-05	4.6e-05	0.000127
0.015916	0.021823	0.051279	0.02872	0.020115	0.058907		0.00013	6.4e-05	0.000156	1.5e-05	0.000105	0.00158		0.005589	0.008001	0.018399	0.009776	0.006807	0.02569
0.0034	0.004072	0.01387	0.010586	0.004023	0.0178		0.000266	2.1e-05	0.000358	0.00015	0.000139	6.5e-05		0.00035	0.000486	0.001192	0.000452	0.000715	0.001918
0.00201	0.002397	0.010112	0.004901	0.002932	0.012787		0.000103	0.000188	0.000177	0.000429	6.8e-05	0.000573		0.000307	0.000307	0.00154	0.001276	0.000551	0.001487
0.000521	0.00065	0.001699	0.000984	0.000743	0.001393		0.000124	8.3e-05	0.00012	0.000298	0.000262	0.000621		0.000102	0.000143	0.000179	7e-06	0.000134	0.00179
0.026528	0.031867	0.087462	0.048759	0.041302	0.081557		0.000498	0.00068	0.001195	0.002035	0.000938	0.001967		0.000194	0.000339	0.000492	0.00033	0.000341	0.002154
0.002359	0.005377	0.011314	0.005323	0.005205	0.012122		0.003513	0.005041	0.012207	0.006445	0.004678	0.017729		0.000236	0.00018	0.000226	0.000465	0.000154	0.000465
0.000126	0.00027	0.000297	0.001246	7e-05	0.001102		0.000204	0.000316	0.000299	0.000402	0.000192	0.000715		0.000159	0.000485	0.000351	8.9e-05	0.000299	0.001547
0.00303	0.003544	0.010498	0.005292	0.004862	0.018543		0.000716	0.001788	0.002046	0.002035	0.000781	0.000731		0.000308	0.000258	0.001126	0.00093	0.00023	0.000625
0.062108	0.103556	0.231871	0.133266	0.112382	0.232659		0.001026	0.001494	0.003815	0.003555	0.001057	0.003529		0.002078	0.004264	0.011409	0.00861	0.004257	0.015925
0.001011	0.000854	0.002012	0.001333	0.000584	0.002117		4.5e-05	8e-06	0.00013	7.8e-05	3.4e-05	0.000326		0.000272	0.000768	0.001093	0.000772	0.000552	0.001994
0.043162	0.059833	0.144104	0.088784	0.064939	0.170362		0.000196	0.000287	0.000356	0.00034	0.000114	0.000521		0.00034	0.00022	0.000407	0.000366	0.000118	0.00234
0.000249	0.000385	0.000688	0.00048	7.8e-05	0.002996		0.000354	0.000768	0.001588	0.002265	0.000602	0.00143		2.7e-05	8.1e-05	0.000376	0.000252	4.4e-05	0.001725
0.046776	0.071619	0.153296	0.097451	0.072565	0.176587		0.000109	0.000564	0.000551	1.9e-05	9.2e-05	0.001067		0.000366	0.000271	0.000789	0.002051	0.000307	0.001142
0.053973	0.069499	0.190447	0.112854	0.075761	0.204955		0.000275	0.000132	0.000479	0.000118	0.000184	0.00049		0.00019	0.000213	0.000365	0.00124	0.000146	0.000961
0.042064	0.060251	0.148869	0.092828	0.064735	0.164534		0.000534	0.000412	0.001359	0.00073	0.000684	0.001255		0.004733	0.007185	0.01672	0.013215	0.006946	0.018803
0.012871	0.017537	0.050362	0.03619	0.024789	0.072261		0.00145	0.00229	0.008023	0.005062	0.002748	0.009965		0.00033	0.000288	0.000829	0.000897	0.000738	0.002279
0.03195	0.050691	0.131923	0.073095	0.065901	0.170884		0.000131	0.000215	0.000324	0.000547	2.7e-05	0.000424		0.000662	0.000803	0.001319	0.001069	0.000425	0.001824
0.001734	0.003306	0.007666	0.005981	0.003978	0.011799		7.3e-05	0.000134	0.000301	0.000502	5.3e-05	0.002056		0.000483	0.00032	0.000632	0.000456	0.000225	0.002063
0.033106	0.051945	0.135429	0.083426	0.064567	0.173373		7.3e-05	9.4e-05	0.00023	0.000708	7.2e-05	0.000838		2.7e-05	0.000173	4.4e-05	0.001096	2.5e-05	8.8e-05
0.001891	0.001437	0.004678	0.003665	0.001326	0.004736		5.7e-05	8e-06	0.000439	0.000513	7.4e-05	0.000898		0.000149	0.000157	0.000172	0.000249	0.000111	0.001773
0.002046	0.00235	0.005162	0.003547	0.002819	0.008819		0.000549	0.000511	0.001073	0.0006	0.000317	0.00129		0.000237	0.000501	0.001105	0.000423	0.00038	0.001354
0.000112	0.000151	0.000188	0.000288	7.9e-05	0.000651		0.000187	0.000128	8.7e-05	0.00052	3.2e-05	0.001976		0.000134	0.000242	0.000173	0.000435	0.000188	0.000734
9.2e-05	0.000103	0.000211	3.9e-05	6.2e-05	0.000261		3e-05	0.000264	0.000734	0.001352	0.000212	0.000786		9.1e-05	7.1e-05	0.000206	9e-05	0.000152	0.000348
0.012822	0.015001	0.034346	0.022508	0.014453	0.034821		0.001429	0.001654	0.005694	0.003557	0.002216	0.003569		0.000814	0.002489	0.004402	0.002363	0.001252	0.005663
0.011054	0.017162	0.046504	0.032955	0.015948	0.039084		0.000852	0.000732	0.001623	0.001266	0.001038	0.00381		0.000219	0.00014	0.000333	0.000577	0.000117	0.000919
0.000226	0.000152	0.00048	0.000266	0.000123	0.00021		0.000461	0.000467	0.001441	0.003415	0.000254	0.001556		0.000258	0.000694	0.000814	0.002489	0.000672	0.001445
0.000108	0.000373	0.001356	0.001334	0.000151	0.004073		0.00026	0.000298	0.000459	0.000587	0.000213	0.00015		0.000334	0.000252	0.000737	0.000808	0.000309	0.000938
0.01479	0.026219	0.059896	0.036207	0.023864	0.065472		0.060777	0.10234	0.218095	0.136685	0.105679	0.231007		0.000119	0.000184	0.000565	0.000842	0.000202	0.001968
0.001629	0.001483	0.007121	0.005297	0.001942	0.005388		0.000477	0.000623	0.002124	0.003603	0.000759	0.005063		0.000258	0.001264	0.002407	0.00179	0.000921	0.004506
0.000226	0.000389	0.000768	0.001766	0.000285	0.003624		0.000165	0.00031	0.00034	0.000389	0.000243	0.00118		0.000527	0.000235	0.000722	0.001015	0.000481	0.002076
0.000191	0.000153	0.000338	0.000179	7.1e-05	0.001046		0.000249	0.000156	0.000789	0.000807	4.5e-05	0.000396		0.000282	0.000195	0.001177	0.002173	0.000464	0.000879
0.036653	0.064634	0.141476	0.083244	0.052933	0.149527		7.7e-05	0.000317	0.000221	2.8e-05	4e-05	0.000279		0.000272	0.001184	0.001604	0.002684	0.00106	0.00238
0.030766	0.046575	0.119396	0.068698	0.04395	0.142748		0.000459	0.000194	0.000971	0.000476	0.000202	0.001261		0.012594	0.02116	0.049501	0.035677	0.024597	0.060191
0.024374	0.036892	0.089209	0.063659	0.043704	0.100317		7.8e-05	0.000119	0.000147	0.000441	5e-05	0.001569		0.000715	0.001645	0.004841	0.007319	0.001814	0.00877
0.000643	0.001605	0.004206	0.00179	0.001478	0.002337		0.000101	0.000116	0.000107	0.000262	2.7e-05	0.000315		0.027704	0.044491	0.114949	0.065343	0.049796	0.129687
0.0209	0.029732	0.063496	0.045822	0.036106	0.087329		0.000102	0.000174	0.000184	0.000121	5e-05	0.000564		0.000169	0.000376	0.000517	0.002318	0.000237	0.001143
0.019015	0.027703	0.064251	0.036467	0.030216	0.076912		0.000111	0.000266	0.000256	0.000275	0.000205	0.000712		0.000566	0.000609	0.000614	0.001257	0.000213	0.002774
0.00328	0.004074	0.014163	0.007401	0.003722	0.014308		0.000426	0.000924	0.003034	0.001302	0.000766	0.003364		6.3e-05	5.4e-05	0.000203	0.001121	2e-06	0.002306
8.9e-05	3.2e-05	0.000116	0.000365	0.000251	0.000289		8e-05	0.000139	0.000204	0.000122	0.000108	0.001649		0.000474	0.000808	0.001436	0.000966	0.000457	0.001723
0.001179	0.001704	0.005205	0.002436	0.001174	0.002785		0.001968	0.004687	0.009357	0.004796	0.00369	0.010746		8.2e-05	0.000149	0.000232	0.000144	0.00023	5.3e-05
0.030043	0.041378	0.122909	0.065926	0.045405	0.109321		0.000544	0.000334	0.001114	0.00018	0.000259	0.00125		0.000299	0.000319	0.000649	0.000636	0.000485	0.002752
0.000512	0.000384	0.00174	0.000675	0.000541	0.003453		0.000579	0.00025	0.00098	0.001072	0.000827	0.001973		0.000152	0.000112	0.000363	0.001464	0.000158	0.000993
0.020725	0.0284	0.083676	0.047141	0.036424	0.103606		0.000769	0.001168	0.001593	0.00246	0.000827	0.003661		0.000909	0.000726	0.00229	0.002042	0.000475	0.002956
0.009696	0.012382	0.034051	0.023727	0.014674	0.041166		0.000265	0.000602	0.000501	0.000622	0.000235	0.002582		0.000206	0.000511	0.000485	0.00069	0.000293	0.001914
0.00037	0.000465	0.001407	0.002325	0.000548	0.005649		0.000473	0.000338	0.000542	0.00044	6.1e-05	0.002631		0.000118	0.000379	0.000667	0.00033	9.4e-05	0.001022
0.017003	0.027892	0.068266	0.038737	0.026454	0.065956		4.5e-05	0.000478	0.000375	0.000456	0.000181	0.000986		0.000113	0.000439	0.000336	0.000434	0.000442	0.000773
0.000165	0.000352	0.000613	0.00165	2.2e-05	0.001008		0.00039	0.000831	0.001036	0.000815	0.000661	0.001425		0.000521	0.00085	0.001373	0.003006	0.001185	0.004052
8.1e-05	7.1e-05	0.000226	0.000395	2.5e-05	0.000902		0.000142	0.000779	0.000767	0.003258	0.000221	0.000889		0.000472	0.000406	0.000568	0.000455	0.000239	0.001935
0.000175	0.000583	0.001031	0.000249	0.000456	0.001562		0.000404	0.000992	0.000663	0.000954	0.000563	0.000914		0.000807	0.001359	0.001933	0.002124	0.000892	0.004172
0.019413	0.029331	0.075969	0.051496	0.030845	0.0733		4.8e-05	5e-05	0.000161	0.000183	5e-06	0.001444		0.00018	0.000409	0.001212	0.000464	0.000275	0.00197
0.000184	0.000396	0.000114	0.001734	0.000156	0.000268		8.6e-05	0.000313	0.00019	0.000104	5.9e-05	0.000568		0.014893	0.022454	0.041793	0.036082	0.020762	0.055858
0.009375	0.011215	0.028384	0.010731	0.009827	0.02819		0.000176	0.000216	0.000535	0.000895	0.000543	0.000309		0.000113	0.000283	0.000209	0.000308	2e-05	0.000138
0.000188	0.000106	0.000226	0.000415	3.2e-05	0.000333		0.000186	7.2e-05	5e-05	6e-06	3e-05	0.000116		0.000404	0.000945	0.002034	0.000714	0.000453	0.002556
0.000259	0.000174	0.00048	0.000271	0.00033	0.001717		0.000221	0.000546	0.000374	0.000759	0.000213	0.001786		0.000241	0.000197	0.000621	0.000328	7.2e-05	0.000734
0.02133	0.030095	0.064977	0.04159	0.033982	0.071798		3.9e-05	5.4e-05	7.4e-05	1.5e-05	2.1e-05	0.001119		0.000154	0.000236	0.000314	0.000322	0.000294	0.001633
0.166241	0.252293	0.556134	0.338836	0.26657	0.566774		0.000282	0.000172	0.000227	0.000305	0.000122	0.000849		0.001771	0.003616	0.006092	0.005471	0.004214	0.007395
0.000472	0.000546	0.001966	0.000948	0.000475	0.004981		0.000249	0.000321	0.000197	0.000216	0.000107	0.000709		8.1e-05	0.000185	0.000388	0.00269	0.000235	0.00071
0.000285	0.000711	0.002057	0.001035	0.000681	0.00267		0.000325	0.000194	0.0001	0.000414	0.000174	0.000809		0.000167	9.6e-05	0.00048	0.001045	0.00037	0.001523
0.001026	0.000975	0.001878	0.002183	0.000566	0.003794		1.2e-05	0.000127	7.7e-05	0.000131	0.000176	0.000435		0.001381	0.00143	0.003871	0.004154	0.001577	0.005032
0.000123	0.0002	0.000835	0.000372	0.000685	0.001461		2.8e-05	2e-05	2.8e-05	0.000109	4e-05	0.000118		0.001307	0.002066	0.004886	0.00215	0.002652	0.003055
0.010895	0.02301	0.047763	0.030148	0.019982	0.050106		0.00025	0.000209	0.000145	8.4e-05	0.000167	0.000512		0.00014	6.5e-05	0.000252	1.4e-05	0.000223	0.001068
0.055885	0.080256	0.217963	0.136836	0.089429	0.202276		0.000113	4.4e-05	5.3e-05	7.3e-05	0.000168	7.6e-05		6.8e-05	6.9e-05	0.000211	0.000475	7.3e-05	0.00055
0.000131	0.000284	0.000156	0.000524	0.000139	0.002367		4.5e-05	3.1e-05	1.9e-05	0.000141	0.000173	2.3e-05		0.001577	0.002591	0.005223	0.002915	0.001914	0.006436
9.1e-05	1.7e-05	4.2e-05	8.8e-05	7e-05	0.000501		0.000229	2.6e-05	5.5e-05	0.000506	0.000206	0.000183		0.0002	0.000503	0.001014	0.000548	7.6e-05	0.000804
0.080515	0.133863	0.305208	0.193662	0.129195	0.351983		2.2e-05	0.000127	1.8e-05	0	9.9e-05	0.00131		0.000357	0.000325	0.000786	0.000288	0.000151	0.000968
0.059179	0.081113	0.192879	0.118671	0.093678	0.225503		0.000236	3.7e-05	0.000297	0.000103	0.000259	0.000195		6.4e-05	0.000129	0.00013	0.000428	9e-05	0.001877
0.000166	7.3e-05	0.000222	2.8e-05	5.9e-05	0.000408		8.6e-05	5.7e-05	4.5e-05	8.2e-05	1.4e-05	0.000241		0.000101	8.9e-05	4.1e-05	0.000372	1.9e-05	0.001408
0.001633	0.003046	0.005969	0.001628	0.002317	0.005178		0.0001	0.000114	0.000151	0.000354	0.000277	0.001422		0.000145	5.8e-05	0.00048	0.000538	0.000243	0.000514
0.014296	0.019644	0.055782	0.034012	0.022661	0.062688		5.6e-05	8.2e-05	0.000232	0.001375	0.000143	0.000709		0.002822	0.003468	0.011193	0.007779	0.00497	0.012012
0.021332	0.026442	0.080107	0.044856	0.02886	0.078717		4.5e-05	7.2e-05	0.000125	0.00041	0.00017	6e-05		0.000276	9.9e-05	0.000232	0.000725	5.1e-05	0.001542
0.026973	0.039397	0.117366	0.073423	0.046015	0.109453		0.000173	0.000159	0.000496	5.2e-05	0.000147	0.002429		7.7e-05	0.000328	9.5e-05	0.000297	7.1e-05	0.000307
0.000119	0.00019	0.000459	0.000495	5.3e-05	0.000462		0.000557	0.000484	0.000406	0.001231	0.000141	0.000903		0.000496	0.000457	0.000302	0.00064	0.000254	0.001128
0.000111	0.000244	0.000633	0.00075	0.000416	0.001072		0.00037	0.00035	0.000177	0.000135	0.00027	6.1e-05		0.000102	0.000172	0.000168	5.1e-05	0.00012	0.000256
0.001766	0.002392	0.006926	0.004724	0.003132	0.006112		5.4e-05	0.000316	8.2e-05	3.4e-05	0.000124	9.5e-05		0.000268	0.000117	0.000472	8.2e-05	0.000196	0.000484
0.000404	0.000468	0.001563	0.000161	0.000455	0.00052		0.000195	0.000358	0.000555	0.001315	4.2e-05	0.001362		0.000274	0.00066	0.001405	0.001121	0.000346	0.003149
0.030988	0.036828	0.118979	0.070326	0.044738	0.12138		0.000373	0.000125	0.000248	0.00015	0.000195	0.001233		0.00465	0.006551	0.014355	0.013241	0.006958	0.021956
0.000169	0.00016	0.000494	0.00076	0.000147	0.002651		9.4e-05	0.000127	0.000852	0.000147	5.8e-05	4.5e-05		0.000137	0.000362	0.000392	0.000169	0.000415	0.000872
0.012654	0.021756	0.051953	0.028597	0.022358	0.055515		6.5e-05	0.000217	0.000424	0.00044	0.000153	0.000421		0.000119	9.4e-05	0.000205	3.6e-05	7.7e-05	0.000574
0.008424	0.012184	0.030238	0.018779	0.01128	0.026028		1.1e-05	7.6e-05	0.000232	0.000172	6e-05	0.001455		0.000336	0.000283	0.000514	0.001141	0.000162	0.002932
0.00841	0.011759	0.024694	0.020855	0.01252	0.032217		0.000212	0.000253	0.00078	0.000489	0.000112	0.000747		0.000109	0.000135	0.000307	0.002032	0.000144	0.001047
0.000678	0.000504	0.000729	0.001258	0.000333	0.001539		0.002004	0.002738	0.006237	0.002055	0.003027	0.006209		0.000447	0.000288	0.000791	0.000388	0.00024	0.000809
0.043608	0.070082	0.144425	0.081529	0.066438	0.174942		0.000337	0.00069	0.001581	0.000858	0.001291	0.001773		0.00029	0.000292	0.000524	0.000606	0.000276	0.001706
0.018888	0.029079	0.073369	0.051258	0.023586	0.06661		0.000171	0.000114	0.00022	0.000589	6e-05	5.8e-05		0.00021	0.000231	0.000208	0.001898	0.000158	0.001014
0.007959	0.012992	0.030594	0.023731	0.011444	0.032371		6.2e-05	0.000141	0.000295	0.00108	6.8e-05	0.000498		0.000187	0.000205	0.00049	0.000319	0.000151	0.002872
0.0005	0.001106	0.002685	0.001764	0.000734	0.002297		7.2e-05	0.000253	8.1e-05	0.000226	7.7e-05	0.0001		0.001673	0.001007	0.004305	0.004373	0.002062	0.008523
0.015865	0.029052	0.059596	0.052408	0.03338	0.088834		6.9e-05	0.000154	0.000745	0.000388	0.000283	0.000746		0.000233	0.000608	0.001274	0.00072	0.00029	0.00198
0.024628	0.038151	0.072396	0.049733	0.037955	0.101504		0.000126	0.000119	0.000193	0.000241	6e-05	0.000252		0.010549	0.01625	0.039112	0.02343	0.02079	0.048841
0.035712	0.048538	0.133639	0.079725	0.052594	0.163183		7.5e-05	9.5e-05	0.00014	0.000383	0.00032	0.000301		0.000177	0.000413	0.000705	0.000595	0.000325	0.003925
0.043914	0.062411	0.157806	0.10753	0.07504	0.173507		6.4e-05	8.9e-05	0.000118	0.00014	3e-05	0.001217		3.7e-05	0.0001	0.000306	7.2e-05	1.9e-05	0.000915
0.069511	0.100486	0.236977	0.118194	0.10492	0.264407		5e-05	0.00011	0.000162	9e-06	0.000177	0.000415		0.000128	0.000149	0.000185	0.001334	0.000152	0.000317
0.01556	0.018593	0.052313	0.030958	0.025618	0.051629		0.000591	0.000736	0.001096	0.001776	0.000265	0.00309		0.000192	0.000124	0.000172	9.1e-05	7.4e-05	0.000559
0.013366	0.017999	0.05175	0.032787	0.021307	0.053707		0.000176	7.8e-05	0.000149	0.000433	0.000102	0.000756		0.001627	0.002643	0.006436	0.006241	0.002575	0.006328
0.056338	0.084026	0.221793	0.139912	0.104072	0.291055		0.000105	0.000281	0.000447	0.001831	6e-05	0.000567		0.000472	0.000423	0.000733	0.001101	0.000255	0.001322
0.019575	0.019331	0.063923	0.033948	0.023375	0.072295		0.000247	2.9e-05	0.000153	0.000855	6.9e-05	0.001205		0.00016	0.000452	0.000592	0.000992	0.000101	0.001311
6.6e-05	0.000196	0.00037	0.001494	5.9e-05	0.000669		0.000208	0.000268	0.000906	0.001925	0.000126	0.000853		0.000685	0.000636	0.000936	0.001416	0.00028	0.001157
0.025642	0.034803	0.086481	0.056213	0.042581	0.101867		0.000108	0.000168	0.000156	7.1e-05	0.000277	0.002403		0.000744	0.001023	0.001991	0.003054	0.000369	0.002047
0.000728	0.000851	0.001917	0.001436	0.001346	0.003955		0.000184	5.9e-05	6.8e-05	2.6e-05	9.3e-05	0.000511		0.000333	0.000394	0.001322	0.002255	0.000426	0.001987
0.058788	0.089189	0.226395	0.139533	0.102697	0.282768		8.4e-05	0.000169	0.000466	0.000129	0.000101	0.001231		0.017781	0.024568	0.066717	0.040506	0.028336	0.069957
0.04742	0.067633	0.145012	0.101322	0.070461	0.174689		0.000254	0.000456	0.000184	0.000696	0.000348	0.000779		0.008504	0.012587	0.037026	0.024785	0.015061	0.051411
0.008343	0.012438	0.029083	0.01909	0.01373	0.03174		0.0001	9.7e-05	0.000194	0.000428	8.4e-05	0.000766		0.000582	0.000893	0.004739	0.002337	0.000841	0.002821
0.013145	0.017274	0.052135	0.025299	0.020597	0.058275		0.001808	0.001886	0.00647	0.008482	0.003384	0.008707		0.000224	0.000333	0.000543	0.001104	0.000469	0.001098
0.066589	0.107882	0.255774	0.169713	0.130672	0.273076		0.000298	0.000305	0.000164	0.000889	0.000143	0.000428		0.000296	0.000347	0.000403	0.000692	0.000748	0.001302
0.017259	0.026871	0.072538	0.034523	0.028746	0.065951		0.000376	0.000303	0.001129	0.001138	0.000378	0.001291		0.000159	0.000212	0.000465	0.000772	0.000253	0.001388
0.012552	0.015853	0.048013	0.028282	0.019944	0.056917		0.000657	0.000872	0.002156	0.000259	0.00078	0.002204		0.00167	0.003289	0.007637	0.004918	0.003123	0.010172
0.025463	0.0437	0.110547	0.070447	0.04548	0.114698		0.000879	0.001336	0.001548	0.002515	0.000551	0.002285		0.000161	0.000184	0.000269	0.00115	0.000741	0.001675
0.03591	0.054971	0.136866	0.068011	0.062236	0.1477		0.000774	0.001557	0.002022	0.003077	0.001493	0.006477		0.000355	0.000355	0.000835	0.002149	0.000501	0.001372
0.000424	0.000813	0.002588	0.000505	0.000334	0.003019		0.000166	0.000479	0.00077	0.001134	0.000478	0.002477		0.000131	0.000184	0.000553	0.001365	5.1e-05	0.0003
0.056708	0.087701	0.205936	0.110392	0.092672	0.241729		0.001614	0.002199	0.005931	0.004815	0.001894	0.008189		0.000276	0.000247	0.000494	0.000305	0.000215	0.000797
0.021615	0.034936	0.082575	0.066482	0.035929	0.088891		0.001697	0.001713	0.006819	0.007411	0.002348	0.007686		0.000958	0.000822	0.004651	0.001332	0.001193	0.005944
0.017285	0.029287	0.061671	0.036961	0.028622	0.071973		0.000233	0.000493	0.001009	0.001248	0.00049	0.003406		0.001891	0.00227	0.005921	0.005223	0.003351	0.0119
0.026346	0.042465	0.104571	0.059233	0.046184	0.115162		0.01185	0.021248	0.047455	0.039344	0.020043	0.058016		0.000136	0.000295	0.000359	0.000726	5.3e-05	0.000435
0.023041	0.03257	0.085796	0.045415	0.036666	0.090341		0.022268	0.045038	0.089427	0.048635	0.045292	0.097779		0.001818	0.003155	0.00561	0.003944	0.002433	0.007503
0.001895	0.001856	0.006374	0.004799	0.004038	0.012971		0.000466	0.001199	0.001026	0.00136	0.00058	0.003813		0.00027	0.000386	0.001215	0.000971	0.000382	0.001556
0.019774	0.023185	0.069298	0.040565	0.029536	0.060799		0.000341	0.000252	0.001328	0.001662	0.000559	0.002793		0.000157	0.000246	0.000791	0.000309	0.000108	0.000835
0.000321	0.000263	0.000777	0.00113	0.000344	0.001891		0.000748	0.000949	0.001908	0.000575	0.001057	0.004775		0.000515	0.001198	0.001454	0.001535	0.000528	0.001586
0.000386	0.000708	0.001357	0.001452	0.000557	0.002153		0.000135	0.000322	0.000808	0.000662	0.000197	0.000981		0.000219	7.3e-05	0.000504	6e-05	3.2e-05	0.0008
0.000453	0.000702	0.001792	0.000496	0.000652	0.003276		0.000201	0.000291	0.000714	0.000371	0.000771	0.002562		0.00021	0.00028	0.00067	0.001017	0.000453	0.002257
0.157868	0.244301	0.589928	0.35699	0.265078	0.664069		0.000173	0.000243	0.001534	0.001063	0.00022	0.002423		0.00134	0.0031	0.005967	0.005705	0.003163	0.006234
0.002412	0.003165	0.010744	0.011086	0.00543	0.009854		0.00033	0.000116	0.000253	0.000496	0.000189	6.4e-05		8.9e-05	8.9e-05	0.000433	0.001824	0.000131	5.9e-05
0.009239	0.015244	0.046722	0.029193	0.020639	0.046036		0.000853	0.00069	0.001737	0.002476	0.00077	0.003022		0.000811	0.001036	0.003271	0.001858	0.001523	0.005946
0.000364	0.000454	0.000607	0.000137	0.000153	0.000685		0.00045	4.4e-05	0.000472	0.001009	0.000471	0.003433		0.000633	0.000657	0.002652	0.000691	0.001146	0.002721
0.001385	0.001763	0.004144	0.005017	0.001326	0.006373		0.000155	0.000103	0.000312	0.002005	9.4e-05	0.000249		0.021124	0.03253	0.093397	0.056578	0.037542	0.104591
0.03206	0.048335	0.111475	0.064158	0.052274	0.132681		0.000731	0.001162	0.003415	0.000653	0.00153	0.00221		0.000408	0.000786	0.001388	0.000886	0.000412	0.001603
0.005148	0.008583	0.027017	0.019586	0.009764	0.032727		0.00078	0.000762	0.003997	0.001377	0.001199	0.004812		0.000148	0.00032	0.000533	7.6e-05	9e-05	0.001637
0.024314	0.03196	0.094916	0.055533	0.041802	0.106399		0.004617	0.008233	0.014864	0.010493	0.007954	0.020867		7.2e-05	3.9e-05	0.000271	0.000883	0.000143	0.002043
0.002863	0.002151	0.008506	0.004284	0.001589	0.012181		8.6e-05	0.000192	0.000718	0.000631	0.000435	0.000624		0.000416	0.000881	0.002499	0.002012	0.001021	0.005183
0.050829	0.083367	0.208721	0.129404	0.105298	0.210681		0.000453	0.000596	0.001342	0.0017	0.000485	0.003849		6.5e-05	0.000178	0.00091	0.00199	0.000128	0.001524
0.019324	0.024418	0.061192	0.044361	0.03312	0.077274		0.000165	0.000327	0.000547	0.000448	0.000105	0.002317		0.000172	0.000143	0.000543	8.1e-05	0.000116	0.00114
0.000363	0.000536	0.002868	0.004378	0.000793	0.006327		0.000211	0.000357	0.000612	0.001839	0.000227	0.000909		0.001943	0.001605	0.005708	0.00344	0.002378	0.007728
0.029305	0.042288	0.114465	0.079291	0.052273	0.138089		0.000506	0.000398	0.000494	0.000214	0.00039	0.001227		0.000782	0.000313	0.001095	0.001196	0.000528	0.001441
0.169618	0.248251	0.600067	0.390441	0.273799	0.723664		0.000487	0.000405	0.0005	0.000442	0.000219	0.000595		0.000293	0.000558	0.001192	0.000763	0.000189	0.00105
0.029582	0.048722	0.11735	0.066187	0.050494	0.149693		0.008154	0.012397	0.025486	0.020996	0.012407	0.04445		0.000213	0.000595	0.000646	0.001195	0.000584	0.001473
0.027497	0.033715	0.107529	0.06728	0.046509	0.115864		0.000376	0.000401	0.000904	0.00068	0.000216	0.001496		0.000353	0.000361	0.001287	0.001191	0.000229	0.000843
0.021884	0.035245	0.08113	0.052192	0.033224	0.094086		0.000174	0.000101	0.000221	0.000331	0.000166	0.000516		0.000926	0.000827	0.001383	0.001412	0.000638	0.003614
0.000243	0.000166	0.000212	0.000363	0.000184	0.001307		0.000602	0.000189	0.000687	0.000372	0.000409	0.001124		0.00023	0.000308	0.000615	0.000377	0.00013	0.000847
0.000173	0.000782	0.001042	0.002596	0.000371	0.001893		3.7e-05	0.000258	0.000213	0.000148	0.000164	0.000261		0.002974	0.002411	0.007814	0.003472	0.003134	0.008705
0.023135	0.036593	0.08765	0.053432	0.038655	0.095886		0.000105	0.000172	0.000522	0.001644	7.1e-05	0.000522		0.000281	0.000816	0.000583	0.003397	0.000435	0.002831
0.004383	0.005983	0.023013	0.015276	0.005499	0.024427		0.00032	0.000831	0.000528	0.000646	0.000299	0.004237		0.000824	0.000812	0.002992	0.001152	0.001304	0.003141
0.004664	0.0074	0.021275	0.011046	0.00824	0.026542		0.000275	0.000364	0.000529	0.000441	0.000182	0.000314		0.000118	0.000203	0.000625	0.000166	0.000455	0.000159
0.026502	0.0414	0.099006	0.071501	0.039246	0.115041		5.8e-05	0.000197	7.8e-05	8.4e-05	1.8e-05	0.000558		0.000299	0.000621	0.000679	0.000994	0.000294	0.001849
0.006708	0.008003	0.023103	0.014597	0.004942	0.014069		6e-05	0.000176	0.000448	0.000202	0.000178	0.000902		0.000591	0.00125	0.001846	0.00145	0.001548	0.002568
0.011943	0.015831	0.047198	0.025062	0.020482	0.049159		0.000158	0.000274	0.000906	0.000949	0.000195	0.000987		0.000244	0.000275	0.000493	0.000159	0.000555	0.001126
0.000195	0.000285	0.000585	0.000767	8.9e-05	0.002872		0.004126	0.005549	0.01661	0.015174	0.004856	0.021043		0.000385	0.000937	0.001463	0.004072	0.000431	0.003648
0.004096	0.007565	0.01417	0.011042	0.007223	0.030394		0.000912	0.001574	0.002749	0.001836	0.000886	0.009585		7.2e-05	0.000237	0.000533	0.0011	0.000367	0.001129
0.017483	0.023732	0.056237	0.038072	0.029399	0.071347		0.000145	0.000209	0.000243	0.001355	8.4e-05	0.000335		0.000487	0.000262	0.000735	0.000579	0.000114	0.000868
4.3e-05	9.6e-05	0.000133	0.00027	0.000129	0.000357		0.001023	0.00075	0.001349	0.001151	0.00105	0.004797		0.000235	0.000313	0.001073	0.000805	0.00037	0.002575
0.034762	0.050635	0.115656	0.065854	0.058406	0.132065		0.021912	0.029605	0.06394	0.04037	0.03829	0.086645		0.000288	0.000202	0.000711	0.000105	0.000331	0.001941
0.00038	0.000567	0.001472	0.001469	0.000641	0.001844		0.00055	0.000354	0.001055	0.000859	0.000481	0.003883		0.00016	0.000131	0.000447	8.5e-05	3.7e-05	0.00114
0.034936	0.055667	0.127459	0.068045	0.060213	0.139021		0.000815	0.001221	0.002721	0.002984	0.001973	0.006877		0.000644	0.000405	0.00077	0.001146	0.000642	0.002416
0.000223	0.000271	0.000353	0.000557	9.8e-05	0.001512		0.000934	0.00086	0.002135	0.001781	0.000716	0.005516		0.020066	0.025581	0.058801	0.048903	0.031695	0.073516
0.000258	9.3e-05	0.000389	0.001756	0.00018	0.00075		0.018953	0.031388	0.059943	0.039828	0.032298	0.091685		0.000595	0.000479	0.001476	0.001287	0.001028	0.002066
0.000796	0.000698	0.003701	0.003164	0.001092	0.00657		0.00084	0.001051	0.002748	0.004161	0.001393	0.005309		0.012159	0.019588	0.036649	0.039725	0.022577	0.063535
0.001492	0.001893	0.00353	0.002014	0.001987	0.007912		0.000361	0.000321	0.001254	0.00127	0.000557	0.002326		0.000321	0.000417	0.000537	0.001287	0.000501	0.005284
0.08657	0.117456	0.326129	0.233359	0.137953	0.451708		0.000334	0.000406	0.000905	0.000576	0.000352	0.001174		5.3e-05	0.000136	0.000266	1.5e-05	7.3e-05	0.001252
0.001657	0.001781	0.006989	0.004725	0.002024	0.00596		0.000409	0.000314	0.000636	0.000556	0.000502	0.006309		0.000227	0.000386	0.000331	0.00014	0.00081	0.001882
0.000144	0.000274	0.000777	0.000546	0.0003	0.001168		0.001588	0.001411	0.003728	0.003334	0.001312	0.007011		0.000232	0.00023	0.000784	0.000455	0.000317	0.002486
0.002336	0.004018	0.008791	0.004239	0.00451	0.011224		0.004854	0.005929	0.014669	0.010593	0.007138	0.032599		0.00043	0.000178	0.000575	0.000165	0.000261	0.001072
0.000256	0.000249	0.000997	0.000259	0.000132	0.001133		0.000421	0.000693	0.001233	0.002914	0.000447	0.001612		0.000188	0.00017	0.000433	0.000374	7.7e-05	0.000626
0.1188	0.172116	0.442256	0.236036	0.213021	0.504394		0.00102	0.000974	0.002426	0.002105	0.000959	0.002236		0.000352	0.000675	0.000766	0.001188	0.00054	0.002019
0.02638	0.038801	0.095747	0.062902	0.046405	0.119002		0.000249	0.000679	0.000901	0.000363	0.000221	0.001444		0.00054	0.000611	0.001748	0.0019	0.000622	0.00274
0.018984	0.031032	0.067413	0.045311	0.028801	0.0912		0.004774	0.005387	0.01238	0.00877	0.00556	0.014808		0.000328	0.000375	0.001132	0.000756	0.000472	0.001865
6.7e-05	0.000124	0.000731	0.000426	7.8e-05	0.002368		0.000386	0.000258	0.000453	0.001552	9.8e-05	0.00099		0.000458	0.000543	0.000588	0.001063	0.001106	0.001769
0.016594	0.022156	0.051074	0.029126	0.023736	0.064926		0.000463	0.000467	0.002505	0.000464	0.000427	0.00286		0.000197	0.000251	0.000672	1.4e-05	0.000213	0.00139
0.050011	0.068014	0.145579	0.106164	0.0589	0.169207		0.002096	0.00197	0.006488	0.00352	0.00261	0.012163		0.00021	4.7e-05	0.00032	0.000186	0.000139	0.000316
0.071443	0.106407	0.274121	0.163996	0.119525	0.281655		0.000961	0.000906	0.003219	0.001962	0.00148	0.005809		5.2e-05	3.3e-05	0.000132	0.000534	0.000171	0.001628
0.000419	0.000627	0.000535	0.001014	0.000141	0.002031		0.000222	6e-06	0.00043	0.000596	0.000166	0.000158		0.000251	1.7e-05	0.000121	1.6e-05	5.4e-05	0.000342
0.031923	0.050167	0.128978	0.07093	0.055917	0.148681		0.000577	0.00108	0.001544	0.001392	0.000328	0.002652		0.000107	0.000332	0.000599	0.001385	0.000515	0.000518
0.009453	0.017361	0.044906	0.021206	0.016998	0.039153		0.000121	7.2e-05	0.000178	0.000516	0.000119	0.000693		0.000516	0.000225	0.000775	0.000258	0.000191	0.001282
0.034775	0.046645	0.132763	0.079672	0.048507	0.140752		0.000383	0.000306	0.00049	0.000313	0.000234	0.001275		0.018396	0.025417	0.068118	0.046043	0.031257	0.07934
0.000321	0.000484	0.000816	0.002139	0.000255	0.00224		6.4e-05	0.000255	0.000218	0.001172	0.000158	0.000349		5.4e-05	0.000811	0.000486	0.000962	0.000439	0.001701
0.007973	0.009381	0.028666	0.014727	0.009109	0.032979		0.000909	0.001159	0.003228	0.001973	0.000971	0.003055		0.000993	0.000596	0.003735	0.00146	0.001051	0.006123
0.014532	0.021373	0.05562	0.034536	0.022396	0.065196		0.002021	0.003197	0.006562	0.003999	0.00291	0.006804		0.000365	0.00023	0.000538	0.000634	9.5e-05	0.000956
0.014589	0.021303	0.053418	0.033681	0.023994	0.073879		0.002664	0.003966	0.01053	0.005185	0.006513	0.012844		0.000212	0.000376	0.000884	0.000654	0.000346	0.001661
0.014271	0.020097	0.051485	0.026259	0.023833	0.050429		0.000119	0.00013	0.000193	0.00052	0.000113	0.000579		0.000383	0.000246	0.000745	0.000962	0.000219	0.004105
0.045934	0.06086	0.16271	0.092952	0.067885	0.184759		4e-05	6.8e-05	0.000107	7.3e-05	5.9e-05	0.001348		0.000197	0.000264	0.000612	0.001318	0.000502	0.000999
0.004767	0.006423	0.016542	0.010259	0.005965	0.020322		0.000172	0.000315	0.000867	0.000152	0.000131	0.003352		0.000292	0.000221	0.000381	0.000533	0.000404	0.000941
0.000113	0.00058	0.000465	0.001135	0.000335	0.002241		0.000128	0.000102	0.000142	0.000258	0.000102	0.00035		0.000604	0.000609	0.002132	0.001511	0.001169	0.002105
6.3e-05	0.000241	0.001201	0.001545	0.000113	0.001167		0.000309	0.000175	0.000277	8.5e-05	0.000122	0.000507		0.000173	0.000287	0.000491	0.000398	0.000343	0.00308
0.100936	0.147839	0.374281	0.229576	0.180766	0.453394		7.1e-05	0.000313	0.00014	0.001432	0.000173	0.000804		0.001645	0.002357	0.006435	0.009168	0.003621	0.01427
0.00031	0.000286	0.001114	0.002063	0.000591	0.001845		0.000412	0.000217	0.000874	0.00068	0.000399	0.001225		0.000137	5.9e-05	0.000185	0.000365	0.00014	0.000344
0.000162	0.00021	0.000691	0.000285	4.1e-05	0.002416		0.000243	0.000214	0.000919	0.002451	0.000236	0.001204		0.000229	0.00013	0.001082	0.001557	0.000163	0.003097
0.035388	0.05132	0.112278	0.07427	0.053113	0.121581		0.00125	0.001883	0.00257	0.001801	0.001265	0.002652		0.000228	0.000151	0.000743	0.001008	8.5e-05	0.001641
0.164172	0.251641	0.585941	0.361686	0.262772	0.633032		0.003365	0.004435	0.01013	0.00584	0.003211	0.014285		0.000112	0.000212	0.000634	0.000455	0.000128	0.000249
0.000192	0.000369	0.000918	0.000654	0.000169	0.002995		0.000907	0.001436	0.003512	0.001392	0.001247	0.005273		0.000728	0.000565	0.001286	0.000351	0.00046	0.002353
0.017871	0.026358	0.073843	0.041135	0.032151	0.086457		0.000882	0.000782	0.003055	0.002552	0.001577	0.004171		0.000675	0.001182	0.001606	0.000883	0.000263	0.002239
0.010683	0.018536	0.062074	0.029977	0.020556	0.067125		0.005577	0.00965	0.026231	0.015763	0.009144	0.030469		0.000401	0.000297	0.000137	0.000453	0.000164	0.001402
0.133442	0.199499	0.475864	0.314974	0.224846	0.573597		9.2e-05	7.9e-05	0.000196	4.8e-05	8.5e-05	0.000129		0.000144	0.000113	0.000194	0.001402	0.000213	0.00026
0.024088	0.035865	0.082988	0.05695	0.045796	0.099866		0.000187	0.000155	0.000445	0.000108	0.0002	0.002128		5.7e-05	0.000186	0.000394	0.000679	4.1e-05	0.000692
0.00797	0.010774	0.025608	0.024483	0.011218	0.03344		0.000445	0.000869	0.001751	0.001046	0.000587	0.002304		0.000124	0.00017	0.000209	0.00062	0.000144	0.002317
5.5e-05	0.000186	0.000309	0.001468	5e-06	0.000527		0.002317	0.002573	0.008172	0.005976	0.002806	0.015724		0.00036	0.000113	0.000292	0.000537	0.000155	0.00027
0.169671	0.252764	0.637541	0.39013	0.27402	0.589881		0.000723	0.000735	0.002829	0.002244	0.001078	0.002821		8e-05	4.6e-05	0.00026	0.001389	4.8e-05	6.2e-05
0.011632	0.018057	0.039522	0.024739	0.015724	0.052513		0.000859	0.000554	0.001914	0.002132	0.000479	0.002149		0.00263	0.003573	0.00922	0.00504	0.002835	0.009054
0.006069	0.008912	0.022793	0.011971	0.011153	0.023361		0.000219	0.000424	0.000499	0.00212	0.000155	0.000406		0.000865	0.001331	0.002146	0.001544	0.001128	0.006611
0.025327	0.032105	0.101792	0.05976	0.049316	0.130141		0.000436	0.000365	0.001821	0.001379	0.000407	0.001791		0.000354	0.001253	0.003204	0.001944	0.001169	0.003781
0.04629	0.065082	0.178133	0.117991	0.07119	0.167665		0.000153	0.000218	0.000735	0.000875	0.000326	0.003352		0.001052	0.00044	0.001361	0.001702	0.000365	0.00429
0.000502	0.000298	0.0017	0.00051	0.000157	0.001455		0.000308	0.00018	0.001207	0.001203	0.000403	0.001447		0.008493	0.014574	0.040636	0.024093	0.017586	0.044628
0.044591	0.072156	0.188186	0.128966	0.071632	0.230485		0.00348	0.005686	0.013104	0.010589	0.008024	0.016969		0.001244	0.003119	0.007561	0.006552	0.002908	0.009662
0.07118	0.10579	0.285943	0.143334	0.113224	0.30602		0.014158	0.017391	0.046945	0.024965	0.020468	0.063048		0.000325	0.000853	0.000675	0.000691	0.00062	0.00286
0.007476	0.011719	0.033023	0.01893	0.014075	0.037226		0.000536	0.00069	0.00147	0.000905	0.000422	0.004687		0.001415	0.001502	0.004627	0.003991	0.003083	0.008173
0.010823	0.018237	0.040425	0.020632	0.018014	0.045801		0.00186	0.00278	0.008137	0.005074	0.002195	0.007447		0.006851	0.010249	0.025849	0.021623	0.01105	0.035265
0.00851	0.010307	0.027285	0.014873	0.011286	0.031263		0.001008	0.00124	0.004001	0.004309	0.00134	0.00432		0.000851	0.00209	0.005102	0.000542	0.000917	0.006289
0.000288	0.00054	0.001371	0.000758	0.000315	0.001135		0.000323	0.000528	0.000689	0.000873	0.000332	0.0029		0.000285	0.000772	0.000957	0.000836	0.000484	0.00154
0.002693	0.003347	0.010608	0.005066	0.005533	0.010377		0.004729	0.007312	0.014437	0.009597	0.00696	0.009167		0.000442	0.000674	0.000518	0.000664	0.00049	0.002807
0.000354	0.000397	0.001336	0.000348	0.000805	0.001002		0.002104	0.00185	0.004216	0.001645	0.001738	0.00701		0.000396	0.00069	0.001101	0.001036	0.000293	0.00238
8.8e-05	0.00025	0.00015	0.000361	0.000122	0.000218		0.000677	0.000382	0.000601	0.001898	0.000283	0.00445		0.032251	0.046517	0.116872	0.084909	0.057348	0.13241
0.044142	0.070774	0.183037	0.119596	0.078372	0.195117		0.000207	0.000155	0.000271	0.000595	0.000147	0.001904		0.000588	0.000332	0.001288	0.001367	0.000425	0.001954
0.062496	0.096419	0.287177	0.171774	0.12059	0.247428		7.5e-05	8.9e-05	0.000488	0.000434	0.000171	0.000825		0.000205	0.000502	0.001354	0.000893	0.000213	0.002045
0.00025	0.000782	0.001925	0.003162	0.00115	0.008863		0.000318	0.000477	0.000558	0.000577	0.000275	0.001914		0.010575	0.019138	0.040456	0.02409	0.020974	0.05782
0.013025	0.018898	0.044495	0.029761	0.020799	0.037821		0.000128	0.00032	0.000269	0.002204	0.00026	0.001652		0.00048	0.000338	0.000799	0.001174	0.000403	0.000295
5.8e-05	0.000109	0.000249	0.001078	6e-05	0.000201		0.003184	0.004589	0.010292	0.007371	0.003416	0.009554		0.000231	0.00039	0.000914	0.000178	0.00053	0.001336
0.000713	0.000461	0.002874	0.00209	0.000975	0.002832		0.00015	0.000435	0.000449	0.000673	0.000468	0.000272		0.000136	0.000168	0.00061	0.000917	2.1e-05	0.001432
0.001884	0.001469	0.00727	0.007502	0.00329	0.013505		0.000223	0.000475	0.001807	0.00099	0.000362	0.000583		0.000168	0.000376	0.000604	0.000861	0.000125	0.001354
0.000195	0.000151	0.000436	4e-05	3.7e-05	0.001084		0.000122	0.000585	0.000126	5.4e-05	0.000104	0.000752		0.000389	0.000409	0.000199	0.000523	0.000236	0.002982
0.039701	0.060991	0.170535	0.101459	0.064119	0.161134		0.000563	0.001436	0.002512	0.001934	0.001334	0.007755		0.00021	0.000219	0.000441	0.00072	7.9e-05	0.001709
0.00054	0.000559	0.00119	0.001853	0.000742	0.001802		0.000198	0.000292	0.00065	0.00043	0.000167	0.000883		6.7e-05	0.000237	6.8e-05	0.000239	8.2e-05	0.000288
0.002985	0.004489	0.009829	0.00998	0.002127	0.009381		0.000174	0.000159	0.00019	0.002051	0.000309	0.000758		0.000146	6e-05	0.000101	5.1e-05	2.3e-05	0.000305
0.000106	0.00022	0.000181	0.000101	0.000112	0.00124		0.001846	0.002633	0.008722	0.005316	0.002273	0.00969		0.000898	0.00091	0.003041	0.00339	0.000546	0.002005
0.000415	0.000572	0.000689	0.000769	0.001141	0.001966		0.000122	0.000237	0.000325	0.000223	3.4e-05	0.002087		7.5e-05	1.7e-05	0.000827	7.7e-05	0.000608	0.001496
0.0033	0.003518	0.01152	0.007356	0.005685	0.006605		0.002491	0.00357	0.007687	0.008779	0.003923	0.008711		0.000218	0.000259	0.000353	0.000241	0.000263	0.000382
0.000553	0.000535	0.001562	0.002596	0.000564	0.00318		0.002462	0.003338	0.009507	0.005658	0.004926	0.0134		0.00023	0.000828	0.000675	0.000285	0.000422	0.000659
8.2e-05	0.000265	0.000337	0.001695	0.000148	0.00036		0.00015	0.000737	0.000566	0.000351	0.000185	0.002483		0.013847	0.022184	0.0425	0.025158	0.02582	0.044272
0.007614	0.012053	0.031442	0.014705	0.015215	0.039058		7e-05	0.000178	0.000263	0.000665	0.000352	0.002338		0.018281	0.028706	0.056543	0.040314	0.031568	0.050604
0.000431	0.000672	0.00136	0.000585	0.000466	0.003472		0.000166	0.000721	0.001066	0.001635	0.000272	0.002928		0.000739	0.000897	0.003156	0.002112	0.001722	0.004504
0.025709	0.041808	0.099466	0.060896	0.041529	0.124716		0.000253	0.00025	0.000893	0.001163	0.000207	0.003485		3.9e-05	4e-05	0.000181	0.000163	4.3e-05	0.000657
0.067925	0.094555	0.234658	0.146033	0.108729	0.281973		0.00051	0.000806	0.004747	0.001172	0.000579	0.004732		0.000121	0.000293	0.000467	0.000291	9.6e-05	0.002104
0.032158	0.054971	0.112169	0.074292	0.060983	0.148124		0.000183	0.000328	0.000497	0.000122	0.000101	0.001393		0.000829	0.00154	0.00401	0.004502	0.002133	0.003769
0.000207	0.000215	0.000133	0.000251	0.000191	0.001649		0.000566	0.00043	0.001159	0.001305	0.000633	0.004451		0.000364	0.000319	0.000171	0.000391	0.000223	0.00022
0.038027	0.058707	0.145419	0.090976	0.066822	0.158312		0.000103	0.000156	0.000119	0.000233	0.000136	0.001902		0.000124	0.000214	0.000414	0.001562	4.9e-05	0.000447
0.00717	0.011999	0.031454	0.024838	0.013659	0.031818		0.000188	0.000297	0.000287	0.001638	0.00017	0.002309		0.00039	0.000238	0.00101	0.00195	0.000268	0.001252
0.018212	0.027057	0.062308	0.048221	0.024017	0.06266		0.000278	0.000165	0.000848	0.000709	0.000147	0.000461		0.000125	0.000256	0.000158	0.001334	9.6e-05	0.002542
0.003834	0.004408	0.015784	0.010437	0.004895	0.0137		0.000112	0.000677	0.000781	0.000453	0.000191	0.001965		0.000254	0.000241	0.000495	0.001428	0.000166	0.003657
0.012637	0.013862	0.042235	0.033776	0.020131	0.042025		0.000254	0.000591	0.0011	0.000546	0.000307	0.001105		7.4e-05	4.4e-05	8.5e-05	2.7e-05	9.7e-05	5.8e-05
0.012849	0.017147	0.045325	0.025192	0.017698	0.049284		0.000701	7.5e-05	0.000734	0.000865	0.00039	0.001224		0.000114	7.6e-05	2.6e-05	0.000323	1.8e-05	0.000245
0.000188	0.000155	0.000499	5.9e-05	0.00029	0.000995		0.000228	0.000277	0.000396	0.000725	0.000283	0.000694		8e-05	7.4e-05	0.000102	0.000976	1.3e-05	0.000379
0.000111	0.000318	0.00097	0.001281	0.000458	0.000974		6e-05	0.00031	0.000239	0.001005	0.000109	0.00033		0.000129	5.7e-05	2.8e-05	0.000137	2.7e-05	0.00092
0.055128	0.087277	0.209087	0.133546	0.10255	0.212987		9e-05	0.00014	0.000836	0.002121	0.000136	0.000384		0.000103	3.1e-05	8.8e-05	0.000145	7.5e-05	0.000112
0.003988	0.004083	0.008954	0.00553	0.003718	0.008015		0.001838	0.002285	0.00705	0.003964	0.003224	0.008941		0.000129	0.000187	0.000149	0.000237	5.9e-05	0.001747
0.00027	0.00068	0.000353	0.000759	0.000252	0.000365		0.000368	0.000334	0.00085	0.002249	0.000254	0.001657		0.00051	0.000628	0.000901	0.001911	0.00031	0.001882
0.007644	0.012859	0.029665	0.013684	0.01217	0.02842		0.00011	3.5e-05	0.000331	8.1e-05	0.000136	0.000787		5e-05	0.000257	0.000287	0.000338	0.000178	0.000909
0.002018	0.002714	0.009328	0.004185	0.002325	0.007947		0.000172	0.00019	0.000164	0.000257	8.1e-05	0.000386		0.000278	0.000125	0.000597	0.00074	0.000119	0.000933
0.009951	0.012788	0.032102	0.028826	0.013841	0.039412		0.00103	0.002361	0.003491	0.003236	0.001133	0.00672		0.012501	0.017934	0.051082	0.031266	0.014837	0.053532
0.002364	0.003098	0.008059	0.002784	0.003222	0.00813		0.000621	0.001189	0.002252	0.00327	0.000492	0.003659		0.000668	0.001719	0.004867	0.001628	0.001953	0.005575
2.2e-05	2.7e-05	1.8e-05	8e-06	2.3e-05	0.001069		0.000102	0.000425	0.000902	0.000483	0.0003	0.001258		0.000222	0.00024	0.000461	0.000675	0.000238	0.002974
0.000183	0.001237	0.001778	0.002965	0.001039	0.002247		0.000666	0.000777	0.001978	0.002346	0.000994	0.004464		0.000279	0.00047	0.000761	0.001628	0.000117	0.002052
0.001315	0.00137	0.003105	0.001231	0.000989	0.003921		0.000631	0.000407	0.001607	0.000972	0.000648	0.002741		0.001027	0.001991	0.003845	0.001225	0.002638	0.005979
0.001586	0.003585	0.006931	0.005334	0.003164	0.010735		0.000669	0.000996	0.001796	0.001375	0.000537	0.005078		0.000497	0.000599	0.00119	0.000379	0.00061	0.001741
0.038146	0.055703	0.161327	0.083186	0.057278	0.146471		0.000373	0.000592	0.000922	0.001321	0.000196	0.00113		4.7e-05	0.000128	0.000147	0.000342	5.8e-05	0.001521
0.0397	0.051249	0.116946	0.074083	0.052939	0.141513		0.000587	0.000241	0.001023	0.000671	0.000549	0.00258		0.010057	0.016526	0.044362	0.028022	0.017215	0.058295
0.016134	0.027426	0.071648	0.045958	0.027112	0.07347		0.000118	0.00026	0.000145	0.000648	0.000146	0.000588		0.000643	0.001041	0.001947	0.001808	0.000809	0.003783
5.7e-05	3.2e-05	0.000185	0.001251	0.000124	0.000213		0.002787	0.003958	0.014158	0.006956	0.003933	0.014736		0.000187	0.000506	0.000729	0.001121	0.000103	0.000528
0.040348	0.064978	0.14722	0.104313	0.065834	0.155089		9.6e-05	0.000142	0.000182	0.000352	7e-05	0.000298		1.2e-05	0.000115	3.1e-05	1.1e-05	5.3e-05	0.000177
0.000141	0.000138	0.000621	0.000757	0.000145	0.002088		0.013946	0.020254	0.051015	0.03095	0.015783	0.046314		4.3e-05	5.2e-05	2.2e-05	5.1e-05	7.4e-05	0.000327
0.096577	0.152705	0.396054	0.216712	0.170346	0.451282		0.000114	5e-05	0.000298	0.000288	7.2e-05	0.000449		0.000131	0.000144	0.000421	0.000168	0.000329	0.000869
0.082098	0.1161	0.321418	0.157788	0.121705	0.331818		3.5e-05	0.000138	0.000221	0.001009	9.8e-05	0.000244		0.000107	0.000142	0.000278	0.001905	0.000189	0.000344
0.000323	6.3e-05	0.000727	0.001076	0.000175	0.000413		9.4e-05	0.000175	0.000508	0.000451	8.4e-05	0.000521		0.000418	0.000683	0.002935	0.004107	0.000617	0.002157
0.024936	0.033004	0.081281	0.050085	0.037363	0.087397		0.002251	0.003537	0.00652	0.003466	0.001975	0.006665		0.000192	0.000333	0.001128	0.001744	0.000517	0.001338
0.029496	0.036947	0.096074	0.053394	0.040511	0.117392		0.002111	0.00359	0.009456	0.007633	0.004782	0.013642		0.008441	0.008288	0.026021	0.019321	0.010221	0.033351
0.001741	0.003467	0.006421	0.006071	0.001563	0.005949		0.000183	0.000417	0.000696	0.001065	0.000285	0.000594		0.00048	0.000397	0.001643	0.001034	0.000588	0.001311
0.020587	0.022565	0.059083	0.043834	0.023751	0.052245		0.00338	0.004231	0.011	0.010024	0.004776	0.016484		0.001307	0.001617	0.003791	0.002709	0.00149	0.004083
0.008582	0.01434	0.026356	0.023589	0.011761	0.040226		9.2e-05	0.000615	0.000528	0.000248	0.000237	0.001077		7.2e-05	0.000144	7.5e-05	0.000431	8.4e-05	0.000397
0.028202	0.047043	0.094625	0.069508	0.048469	0.101393		3.5e-05	0.000163	0.000472	0.001033	0.000162	0.000812		0.000124	0.000244	0.000627	0.000523	0.000122	0.002436
0.019914	0.029521	0.069915	0.048777	0.030119	0.081247		0.000663	0.000831	0.001989	0.000905	0.000617	0.002056		0.00022	0.000275	0.000545	0.000925	0.000232	0.000537
0.000591	0.000114	0.001273	0.000443	0.000366	0.001726		0.000206	0.000266	0.000232	0.000623	0.000369	0.000247		0.000154	0.000132	0.000398	0.00144	0.000109	0.000711
0.078785	0.117033	0.257541	0.13324	0.124651	0.311136		3.6e-05	0.000259	0.000151	0.000137	5.2e-05	0.000443		0.000282	0.000148	0.00026	0.001424	0.000207	0.000224
0.01671	0.032409	0.082272	0.035979	0.02521	0.067965		0.00021	0.000158	0.000439	5.3e-05	0.000154	0.000658		0.000197	0.000443	0.00089	7.5e-05	0.000414	0.000376
0.031323	0.045123	0.126411	0.062722	0.045746	0.117658		0.000345	0.000227	0.000448	0.001182	0.00018	0.000651		0.000128	0.000218	0.000693	0.000812	0.000125	0.00044
0.052839	0.07786	0.219704	0.07741	0.074941	0.224677		0.000897	0.000759	0.001402	0.000975	0.001315	0.005411		0.000114	0.00025	0.000603	0.000167	0.000165	0.001786
0.001216	0.00191	0.00816	0.00343	0.002159	0.008437		0.000229	0.000194	0.000903	0.000151	0.000257	0.003171		0.00034	0.000473	0.00072	0.002533	0.000678	0.000951
0.000896	0.001325	0.002115	0.002102	0.000791	0.007177		0.000231	0.000234	0.000348	0.000672	0.000199	0.001656		0.000372	0.000827	0.001783	0.001801	0.000108	0.002101
0.042615	0.059331	0.143132	0.087809	0.068931	0.162549		0.000274	0.000199	0.000171	0.000101	0.000149	0.000548		0.000187	0.00025	0.000584	0.000371	0.000222	0.003733
0.000431	0.000429	0.001377	0.002083	0.000338	0.003214		0.000543	0.000307	0.00086	0.00084	0.000295	0.000828		0.000193	0.00026	0.001464	0.001384	0.000658	0.000979
0.00742	0.008894	0.034036	0.019797	0.011721	0.042188		0.000127	0.000143	0.000211	0.001115	8e-05	0.000139		0.000738	0.001078	0.003355	0.001021	0.001109	0.00319
0.063806	0.097334	0.242041	0.170959	0.10169	0.255519		0.000132	4.3e-05	0.000248	0.000272	0.000218	0.000503		0.00058	0.000503	0.001235	0.000979	0.00037	0.002816
0.021348	0.034006	0.074325	0.041579	0.030466	0.084715		0.000248	0.00029	0.000594	0.001528	7.6e-05	0.000374		0.000743	0.000267	0.001308	0.000635	0.000339	0.002116
0.014002	0.01875	0.0564	0.020076	0.020023	0.042985		0.000198	0.000349	0.000381	0.000346	0.000217	0.000827		0.000857	0.001154	0.00133	0.004169	0.000733	0.003209
0.000433	0.000399	0.0003	0.001998	0.000253	0.001414		0.000228	7e-05	0.000179	0.000747	0.000319	0.000248		2e-06	0.000109	0.000422	0.000559	0.000123	0.00012
0.004694	0.007349	0.018756	0.01595	0.006629	0.021222		0.000939	0.000655	0.00223	0.003648	0.000982	0.002613		0.000532	4e-05	0.0005	0.000743	9.7e-05	0.000164
0.072135	0.099116	0.230312	0.124589	0.114857	0.243165		6.7e-05	0.000163	0.000396	0.000525	2.8e-05	0.000416		1e-05	4.3e-05	2.8e-05	0.000846	8e-06	9.4e-05
0.005127	0.00939	0.017689	0.014016	0.009607	0.023928		0.000119	0.000145	0.000374	0.001625	4e-06	0.000986		0.00062	0.000471	0.001782	0.000898	0.000366	0.000886
0.025804	0.034289	0.094487	0.057542	0.036796	0.10418		0.000735	0.000998	0.00352	0.001419	0.000939	0.002432		0.000359	0.000338	0.000993	0.00104	0.00044	0.00133
0.440563	0.697899	1.56041	0.969541	0.706411	1.66272		6.5e-05	7.2e-05	0.00013	0.001223	9.8e-05	0.000334		0.00018	0.000115	0.000231	4.9e-05	8.9e-05	0.000384
0.010169	0.014874	0.031991	0.02418	0.019058	0.043586		0.000121	3.8e-05	0.000186	0.001129	6.3e-05	0.000547		0.000422	0.000504	0.000901	0.0024	0.001007	0.004378
0.022297	0.034277	0.089476	0.055658	0.038707	0.10032		0.000354	0.000472	0.001525	0.003472	0.000354	0.001911		0.000138	0.00014	0.000146	0.001678	0.000192	0.00035
0.028482	0.043209	0.106915	0.060801	0.048427	0.093957		0.000157	0.000229	0.000273	0.000458	0.000116	0.003055		0.000369	0.000501	0.001198	0.001498	0.000176	0.002745
0.000322	0.000489	0.000761	0.000839	0.000691	0.001628		0.00012	0.000296	0.00067	0.000488	0.000178	0.000181		0.000393	0.000258	0.000445	0.000263	0.000381	0.001305
0.000285	0.000332	0.000822	0.00034	0.000287	0.002948		0.000145	0.000125	0.000208	0.000204	0	0.000606		0.000542	0.000936	0.002022	0.00062	0.001767	0.00356
0.00051	0.000644	0.003367	0.001161	0.000857	0.003211		0.001017	0.000876	0.003102	0.001366	0.001079	0.004046		5.7e-05	9.8e-05	0.000483	0.000282	0.000307	0.002009
0.050887	0.083814	0.182718	0.122695	0.092705	0.229834		0.007821	0.009083	0.032502	0.01609	0.013127	0.041881		6e-05	9.3e-05	0.000245	0.000496	4.6e-05	0.000169
0.07181	0.094808	0.216505	0.161976	0.109322	0.245799		5.8e-05	3.6e-05	0.000317	0.000478	0.000266	0.001144		0.019089	0.029854	0.072927	0.047783	0.028971	0.071532
0.000331	0.000352	0.000916	0.000548	0.000349	0.001556		0.000351	0.000504	0.000773	0.00187	0.00075	0.002076		0.000263	0.000171	0.000684	0.000824	0.00033	0.002962
0.030389	0.03929	0.104931	0.062684	0.04316	0.10287		0.000196	0.000115	0.000195	0.000439	9.8e-05	0.001287		0.000155	0.000409	0.00038	0.000581	0.000303	0.001077
0.017082	0.022756	0.063799	0.044357	0.023701	0.067742		0.000615	0.001085	0.001992	0.002988	0.000838	0.004873		0.000283	0.000307	0.000327	0.000682	0.000117	0.000211
0.000171	0.000318	0.000734	0.000837	0.000221	0.002929		0.052024	0.082555	0.212619	0.127598	0.099724	0.285594		0.000146	0.000116	0.000833	0.000281	0.000409	0.001002
9.1e-05	0.000142	0.000128	0.000371	8.4e-05	0.001507		0.000807	0.000676	0.001457	0.003146	0.000496	0.009072		0.009761	0.011281	0.031654	0.01378	0.012817	0.029226
0.025015	0.037475	0.096911	0.059731	0.040551	0.108456		0.000254	0.000233	0.000201	0.000512	6.1e-05	0.000856		0.00022	0.000652	0.001328	0.000524	0.000331	0.001221
0.000193	0.000348	0.000298	0.000684	0.000351	0.002435		0.00013	0.000478	0.000612	0.000379	7.7e-05	0.000451		0.000176	0.000238	0.000496	0.000605	0.000279	0.000815
0.122859	0.192707	0.429391	0.260852	0.190904	0.46066		0.000301	0.000223	0.000884	0.000934	0.000356	0.002038		0.000381	0.000569	0.001294	0.000734	0.000169	0.001456
0.024204	0.041012	0.079499	0.042896	0.048411	0.103987		0.000315	0.00043	0.000639	0.001927	5.2e-05	0.000864		0.000292	0.000339	0.000622	0.000617	0.000323	0.002272
0.000259	0.000208	0.000331	6.2e-05	7.9e-05	0.000482		0.000112	0.000199	0.000139	0.001607	0.000123	0.000314		3.5e-05	5.1e-05	0	0.000144	6.4e-05	0.001007
0.000204	0.0003	5.8e-05	0.000693	0.000159	0.000502		0.000288	0.000284	0.000471	0.000741	0.00025	0.00116		8.5e-05	6.6e-05	0.000251	0.001716	0.000144	0.000954
6.9e-05	7.9e-05	0.000413	0.000289	0.00019	0.000148		0.013425	0.019957	0.040824	0.027729	0.019038	0.053444		0.000176	0.000132	0.000193	0.000173	0.000134	0.001464
0.009885	0.017722	0.036404	0.026054	0.015928	0.055466		0.000143	0.000123	0.000463	0.000664	0.000327	0.002464		0.000191	0.000173	0.000593	0.000495	0.000492	0.000886
0.00043	0.00074	0.001953	0.001611	0.000691	0.0035		0.000421	0.000605	0.000888	0.000498	0.00041	0.002644		0.000115	0.000145	8.2e-05	7.3e-05	7.9e-05	0.000421
0.014288	0.022275	0.061444	0.036224	0.02635	0.066683		0.000248	0.000688	0.000492	0.001035	0.000472	0.001941		0.000106	8.8e-05	0.000126	0.001389	0.000164	0.0007
0.002828	0.003731	0.00906	0.007172	0.004691	0.010447		0.010045	0.013422	0.029764	0.011796	0.013792	0.039446		0.000341	0.000288	0.000696	0.000943	0.000407	0.001622
9e-05	0.000184	0.000196	8.6e-05	0	0.000695		9.8e-05	0.000126	0.000312	0.000311	3.9e-05	5e-05		0.000403	0.000548	0.000681	0.001903	0.000462	0.001571
0.000245	0.000603	0.000515	0.00124	0.000284	0.002246		7e-05	0.000224	0.000458	0.00082	0.000231	0.000113		0.000362	0.00023	0.000354	0.000461	0.000254	0.002102
0.000207	6.2e-05	0.000361	6.2e-05	0.000179	0.000367		0.000137	0.000298	0.000581	0.000685	0.0004	0.00251		0.000156	5.4e-05	0.000157	0.000279	0.000265	0.000614
0.066415	0.099506	0.243816	0.13761	0.099981	0.245474		0.000223	0.0004	0.000415	0.000205	0.00012	0.000362		0.009477	0.011886	0.033981	0.021293	0.015133	0.038609
0.001366	0.001763	0.004095	0.002367	0.001642	0.002975		0.000511	0.000467	0.001214	0.000679	0.000232	0.001262		0.000413	0.000299	0.000494	0.000794	0.000119	0.000564
0.000431	0.001495	0.00249	0.001523	0.000506	0.00282		0.000178	0.000154	0.000524	0.000728	0.000122	0.002394		4.2e-05	0.000193	0.000183	0.000695	0.000114	0.000433
0.014598	0.023422	0.060205	0.036276	0.027223	0.061374		8.4e-05	4.8e-05	0.000126	0.000616	0.000159	0.000395		2e-06	5.6e-05	7.1e-05	0.000102	4.5e-05	2.7e-05
0.000516	0.00083	0.003764	0.000664	0.001648	0.002884		6.6e-05	0.00041	0.000405	0.00079	0.000179	0.000891		0.000109	0.000244	9.9e-05	0.001167	4.3e-05	0.000246
0.013288	0.022225	0.050888	0.029166	0.022002	0.050207		0.000162	0.000139	0.000361	0.000242	0.000131	0.00137		0.000212	0.000285	0.001122	0.000257	0.000347	0.001242
0.024631	0.038977	0.083404	0.046667	0.036108	0.085849		0.00027	0.000713	0.000789	0.002461	0.000395	0.001011		4.6e-05	7.2e-05	0.000263	0.000327	0.000118	4.9e-05
0.001069	0.00102	0.002368	0.002118	0.00134	0.006912		9.4e-05	0.000132	0.00016	0.000506	8.8e-05	0.002146		7.4e-05	4.8e-05	3.3e-05	3.1e-05	6.4e-05	1.6e-05
0.004522	0.006297	0.017368	0.009286	0.006141	0.018683		0.000248	0.000661	0.001075	0.00054	0.000283	0.001346		5.3e-05	9e-05	0.000321	0.000247	5.9e-05	0.000399
4.3e-05	0.000134	0.000193	0.000362	0.000231	0.000389		0.000379	0.000171	0.00022	0.00042	0.000141	0.000964		0.000135	0.000186	0.000411	0.000973	0.000314	0.000154
0.009312	0.012722	0.041735	0.019345	0.01403	0.041025		0.000444	0.000475	0.001129	0.000765	0.000825	0.002214		2.5e-05	5e-05	9.8e-05	0.000444	0.000141	3.3e-05
0.00013	0.00012	8.6e-05	0.000135	2.2e-05	0.000145		0.000145	0.000103	0.000152	0.000192	5.6e-05	0.001874		0.000133	5e-06	6.5e-05	2.4e-05	3e-05	8.1e-05
0.00141	0.002375	0.005822	0.001405	0.002294	0.007		0.00406	0.00606	0.014737	0.008436	0.006201	0.019315		0.000256	6.1e-05	0.000264	8.7e-05	8.4e-05	0.000497
9.2e-05	0.000141	0.000135	0.000482	6.3e-05	0.000685		0.007591	0.010966	0.025605	0.014536	0.010997	0.029805		0.000102	0.000151	0.000255	0.000166	0.000255	0.002319
0.000131	0.000172	0.000417	0.000669	0.000385	0.000837		0.000201	0.000329	0.000675	0.000664	0.000251	0.002719		0.000341	0.000822	0.001857	0.000705	0.000642	0.001649
0.028123	0.033346	0.098476	0.047475	0.045667	0.088716		9.2e-05	0.000138	0.000513	0.000682	9.3e-05	0.002426		0.000447	0.000524	0.001519	0.001584	0.001041	0.001426
0.026878	0.034136	0.096154	0.04908	0.039452	0.100785		0.000315	0.000791	0.002614	0.001783	0.000735	0.002435		0.006123	0.007779	0.016386	0.016258	0.006138	0.021918
0.002987	0.002329	0.010445	0.007951	0.00403	0.015448		0.000281	0.000709	0.000504	0.00083	0.000601	0.001661		7e-05	0.000232	0.000343	0.000487	0.000126	0.001543
0.011077	0.016453	0.031337	0.022786	0.016501	0.04309		0.000295	0.000991	0.001981	0.000718	0.001265	0.003233		0.011688	0.013983	0.04603	0.02076	0.017097	0.05405
7e-05	0	0.000273	0.000202	6.1e-05	0.000241		0.000235	0.000581	0.001221	0.000615	0.000817	0.002055		0.023051	0.031552	0.066187	0.043029	0.031976	0.097763
0.051704	0.063291	0.188306	0.107197	0.071028	0.179289		0.000118	0.000171	0.00029	0.000309	0.000267	0.001604		0.000608	0.000988	0.002685	0.001549	0.001224	0.004078
0.000424	0.000605	0.000899	0.002016	0.000549	0.002088		0.001408	0.00146	0.004082	0.002891	0.001261	0.005678		0.000103	6.5e-05	0.000417	1e-05	0.000129	0.001289
0.000492	0.00056	0.002207	0.002933	0.000479	0.001275		0.01839	0.030782	0.073089	0.045579	0.031759	0.110465		0.001894	0.00236	0.007838	0.004859	0.004185	0.012242
0.000113	0.000248	0.000821	0.00013	0.000412	0.000468		0.001512	0.002421	0.005151	0.001694	0.001875	0.006317		0.000339	0.000156	0.000931	0.001149	0.000416	0.001461
0.000793	0.000575	0.002179	0.002123	0.000879	0.006563		0.000279	0.000415	0.001084	0.000673	0.000463	0.004081		0.000141	0.000461	0.000212	0.000559	0.00013	0.000261
0.053325	0.090857	0.284647	0.145283	0.096911	0.26937		0.000548	0.000794	0.001412	0.001849	0.000678	0.001514		0.000109	0.00021	0.000298	0.00083	3.9e-05	0.002173
0.000285	0.000562	0.000904	0.001177	9.7e-05	0.001197		0.000766	0.001134	0.001948	0.003478	0.000864	0.004212		0.000427	0.000315	0.000466	0.000542	0.000159	0.001198
0.091035	0.139605	0.36038	0.176841	0.162531	0.410901		0.000271	0.000401	0.000495	0.000456	0.000304	0.003559		0.000161	0.000305	0.000656	0.001032	0.000202	0.003726
0.006221	0.007327	0.016826	0.007332	0.007782	0.012876		0.000386	0.000365	0.000891	0.000901	0.000519	0.001141		0.000343	0.000849	0.000198	0.000235	0.000332	0.0007
0.000103	1.1e-05	0.000136	8e-05	1.1e-05	0.001268		4.9e-05	0.000163	0.000348	0.000301	6.4e-05	0.002281		0.000107	0.000121	0.000481	0.000374	0.000147	0.001442
0.000129	0.000156	0.000282	0.001054	0.00016	3.1e-05		7.2e-05	0.000528	0.001019	0.001198	0.000305	0.002607		0.000132	0.000101	0.000177	0.000472	7.3e-05	0.000691
0.033309	0.052885	0.135177	0.063802	0.064586	0.112026		0.000227	3.7e-05	2.5e-05	4e-06	9.5e-05	0.000398		7.2e-05	8.9e-05	0.00027	0.001237	6.6e-05	0.000255
0.000288	0.000608	0.001668	0.001466	0.000301	0.001026		0.000171	8e-05	0.000488	0.000376	9.5e-05	0.001456		9.6e-05	5.6e-05	5e-06	0.001034	2.2e-05	0.000334
0.014681	0.022922	0.058919	0.021195	0.025824	0.060414		0.000938	0.000888	0.003	0.001566	0.001436	0.006085		0.000184	3.7e-05	0.000196	0.000707	0.000309	0.002279
0.000783	0.001323	0.003303	0.001287	0.000771	0.004568		0.000229	4.4e-05	0.000355	0.000625	8.3e-05	0.000391		6.2e-05	0.000152	0.000105	0.000164	0.000115	0.000343
0.002491	0.003529	0.006494	0.006485	0.001895	0.009194		0.000112	0.000248	0.000332	0.000328	0.000178	0.000611		0.000281	5.6e-05	0.000226	5.8e-05	0.000102	0.000364
0.004904	0.006915	0.014617	0.011214	0.00419	0.011468		0.000399	0.000617	0.000719	0.000556	0.000234	0.00552		0.000191	0.000458	0.000541	0.000706	0.0004	0.001518
0.008582	0.010331	0.028155	0.017975	0.011895	0.029592		0.000143	0.000105	0.000425	6.6e-05	9.8e-05	0.001474		0.000182	0.000273	0.000392	0.002819	0.000313	0.000712
0.016586	0.022649	0.044935	0.032145	0.018312	0.062928		0.00032	0.000311	0.00081	0.000751	5.8e-05	0.001734		0.000225	0.000585	0.000324	0.00076	0.000125	0.000917
0.007095	0.010446	0.034083	0.018735	0.011531	0.02769		0.000463	0.000634	0.001687	0.002926	0.000609	0.002232		0.000404	0.000431	0.000383	0.000828	0.000306	0.001163
0.000622	0.000687	0.002144	0.000619	0.000793	0.001864		0.007795	0.011382	0.02046	0.011237	0.011279	0.021831		0.005948	0.008425	0.023786	0.014278	0.00785	0.035344
0.012137	0.017337	0.044091	0.02574	0.017195	0.034116		0.000535	0.000337	0.000916	0.00102	0.001161	0.002288		0.000417	0.000381	0.000883	0.002725	0.000518	0.001853
0.000136	0.000177	0	0.000117	0.000216	0.00319		0.000254	0.000271	0.000395	0.000359	0.000326	0.000651		0.005689	0.009926	0.022348	0.015843	0.01066	0.032225
0.020928	0.026199	0.076874	0.040664	0.029412	0.079478		0.000805	0.000734	0.001975	0.001295	0.000713	0.003484		0.000192	0.000508	0.000736	0.000788	0.000147	0.001476
0.00024	0.000308	0.000282	0.000898	0.000122	0.000503		8.8e-05	0.000398	0.000674	0.001032	0.000239	0.000772		0.000865	0.000929	0.00216	0.003877	0.000935	0.002967
0.021267	0.028066	0.076296	0.037849	0.030859	0.086407		0.017791	0.024572	0.06012	0.039859	0.026664	0.067655		0.000308	0.000472	0.000981	0.002055	0.000486	0.001452
0.010855	0.012216	0.040704	0.023942	0.020044	0.043559		0.000669	0.000987	0.002083	0.001013	0.00082	0.002936		0.029091	0.042532	0.117175	0.072468	0.054409	0.134291
0.02437	0.038095	0.090393	0.047976	0.03741	0.076076		0.000115	0.000555	0.000828	0.000214	0.000289	0.001771		0.043651	0.063871	0.17091	0.122161	0.079102	0.22819
0.001236	0.001048	0.00381	0.002745	0.001555	0.005344		0.000373	0.000444	0.000634	0.000741	0.000671	0.001538		0.006559	0.011395	0.023658	0.019577	0.010674	0.038592
0.000102	0.000145	6.4e-05	0.001165	0.00016	0.000545		0.000238	8.1e-05	0.000347	0.00226	0.000165	0.001088		0.014111	0.024323	0.0603	0.049274	0.026146	0.073725
0.019121	0.026264	0.058988	0.032037	0.027352	0.066812		0.002094	0.001486	0.005095	0.002845	0.003603	0.006156		0.184944	0.282038	0.691996	0.426568	0.36353	0.846414
0.057954	0.079074	0.22028	0.131689	0.078524	0.233197		0.00049	0.000439	0.001166	0.000767	0.000275	0.000351		0.000239	0.000465	0.001253	0.001462	0.000486	0.002929
0.020769	0.025247	0.074722	0.044378	0.031685	0.078438		0.000502	0.000639	0.001695	0.000586	0.000307	0.003665		0.017143	0.024403	0.061532	0.044291	0.034037	0.099558
8.4e-05	5.3e-05	0.000291	0.00087	8.1e-05	0.002067		0.000471	0.000939	0.000756	0.002747	0.00039	0.002101		0.000187	0.000255	0.000775	0.00062	0.000144	0.000287
0.071488	0.09707	0.225677	0.13628	0.106671	0.240255		0.044718	0.05711	0.127501	0.085207	0.066837	0.143039		0.000179	0.000482	0.000707	0.000766	0.000163	0.000312
0.012348	0.016934	0.045117	0.027497	0.018022	0.048603		0.00033	0.000512	0.001891	0.001147	0.000624	0.001581		0.000172	0.000408	0.000284	0.000485	9.9e-05	0.000985
0.000178	0.000465	0.001388	0.001599	0.000353	0.002118		0.000322	0.000375	0.001167	0.000945	0.000479	0.003202		0.000325	0.000326	0.001267	0.000851	0.000252	0.001304
0.022553	0.03322	0.06039	0.040613	0.031723	0.07241		0.000774	0.000385	0.001365	0.00114	0.000548	0.002028		0.000824	0.000705	0.002259	0.002061	0.000522	0.001931
0.000267	0.000204	0.000443	0.000958	0.000179	0.000128		0.000226	0.000545	0.000893	0.001672	0.000158	0.001313		0.000151	0.000406	0.001801	0.001665	0.001008	0.001747
0.025798	0.035876	0.095056	0.050083	0.041261	0.101134		7e-05	0.000261	0.000175	1.8e-05	0.000176	0.001362		0.000195	0.000506	0.000873	0.000613	0.000329	0.003718
0.000269	4.7e-05	1e-06	0.00026	8.6e-05	0.000426		0.002002	0.002303	0.005809	0.004256	0.002853	0.008095		5e-05	7.3e-05	0.00025	5.7e-05	0.000186	0.000418
0.009811	0.013183	0.032319	0.01796	0.017758	0.034259		0.002832	0.00304	0.005896	0.00541	0.003757	0.008544		0.000666	0.000614	0.001283	0.001844	0.001308	0.006062
0.000444	0.000827	0.001715	0.002038	0.000601	0.00187		0.021807	0.033429	0.065042	0.046647	0.032795	0.06847		0.002743	0.003105	0.007855	0.004483	0.003257	0.008323
0.005778	0.007326	0.020557	0.012861	0.006459	0.023402		0.000213	0.000533	0.00064	0.000436	0.000418	0.001269		0.000192	0.000256	0.00058	5.2e-05	0.000114	0.000395
0.000217	0.000424	0.000828	0.00035	4.3e-05	0.000471		0.00288	0.003857	0.010948	0.011422	0.004639	0.017483		0.00018	0.000197	0.000553	0.001474	0.000153	0.002732
2.5e-05	7.6e-05	0.000121	0.000327	4.7e-05	0.00013		0.000687	0.000293	0.000637	0.001366	0.000145	0.000417		0.00014	0.000309	0.000104	0.000347	0.000215	0.000365
0.040312	0.057571	0.164323	0.075826	0.058864	0.151926		0.00028	0.000155	0.000387	0.000476	0.000284	0.001868		0.001997	0.001862	0.005744	0.002133	0.002258	0.004729
0.000278	0.000674	0.000662	0.000709	0.000437	0.000314		0.005101	0.007495	0.01505	0.012778	0.005982	0.024633		0.000794	0.00093	0.002713	0.001888	0.001295	0.00202
0.000138	0.000359	0.000142	0.00065	0.000108	0.001094		0.000589	0.000419	0.002237	0.001255	0.000581	0.003547		0.00016	0.000244	0.000397	0.000339	8.5e-05	0.002333
0.022315	0.026395	0.066828	0.045166	0.031606	0.058679		0.023665	0.034963	0.062136	0.046221	0.03323	0.080491		0.001006	0.001163	0.003959	0.001151	0.001873	0.004673
0.034459	0.052657	0.125511	0.065601	0.04999	0.143502		0.000269	0.000304	0.000658	0.001202	0.000262	0.002681		0.000279	0.000346	0.001115	0.000921	0.000229	0.001286
0.00015	0.000122	0.000211	0.001833	0.000119	0.00047		0.00041	0.000381	0.000626	0.002039	0.000495	0.00374		0.000111	5.8e-05	0.000671	0.000875	0.000183	0.000239
0.080301	0.101381	0.253071	0.118449	0.114255	0.258596		0.000113	8.6e-05	0.000108	0.000337	0.000131	0.000968		7.9e-05	0.00019	0.000262	0.000289	0.000196	0.000299
3.4e-05	0.000128	0.000103	0.000193	0.00011	0.001227		2.4e-05	5.8e-05	0.000456	0.000419	0.000128	0.0008		0.000142	0.000209	0.000386	0.000706	0.000198	0.000638
0.008727	0.016253	0.031437	0.02432	0.015517	0.03789		0.000359	0.000259	0.001038	0.000282	0.000401	0.001933		0.000248	0.000478	0.0009	0.002363	0.000192	0.001101
0.153655	0.226615	0.563215	0.314709	0.242514	0.543465		0.000808	0.000539	0.001743	0.001101	0.000392	0.004713		0.0342	0.047453	0.120181	0.073535	0.055973	0.121085
0.145915	0.200735	0.509428	0.275994	0.219981	0.562947		0.000215	0.000347	0.000163	0.000102	0.000125	9.3e-05		0.014983	0.016048	0.045944	0.025429	0.018916	0.055023
0.001332	0.00231	0.004122	0.001964	0.003198	0.004821		0.000144	0.000271	0.000352	0.000163	8.9e-05	0.001709		0.001051	0.001762	0.004712	0.003271	0.00169	0.007551
0.001728	0.001413	0.00153	0.004505	8.7e-05	0.011678		0.000172	0.000279	0.000217	0.000431	0.000329	0.000484		0.001173	0.001025	0.003673	0.001715	0.001095	0.006366
0.000304	0.001219	0.000938	0.003788	0.001402	0.001437		0.000206	8.2e-05	5.4e-05	0.000975	8.8e-05	0.000542		0.000381	0.000247	0.001065	0.000575	0.00012	0.001342
0.003728	0.00584	0.013951	0.00734	0.008271	0.019613		0.000101	0.00012	9.6e-05	0.000338	9.4e-05	0.001104		0.000543	0.000143	0.000418	0.000592	0.000202	0.0002
0.331012	0.510665	1.08388	0.664741	0.580452	1.18121		0.000131	0.000191	0.000353	0.000743	0.00012	0.002561		0.000174	9.9e-05	9.2e-05	6.8e-05	9.2e-05	0.000549
0.000329	8.6e-05	0.000263	5e-05	3.6e-05	0.001217		9.1e-05	0.000113	0.000565	0.000262	6.3e-05	0.000428		0.000112	9.1e-05	0.000175	0.000156	0.000128	0.00063
0.000125	0.000231	0.000422	0.000141	9.2e-05	0.000659		0.000125	7.7e-05	0.000145	0.000786	0.000153	0.001766		0.000139	0.000114	0.00035	0.000877	0.000176	0.000382
0.000134	0.000111	0.000351	4e-05	0.000244	0.000296		0.000316	0.001062	0.002008	0.002399	0.000982	0.003273		4.1e-05	9.2e-05	0.000144	0.00056	0.000176	0.000473
0.000293	0.000375	0.000306	0.001021	9.7e-05	0.000648		4.4e-05	0.000146	0.000195	0.000154	0.000268	0.000481		7e-06	0.000105	6.6e-05	9.2e-05	0.000134	0
0.011954	0.014555	0.037742	0.023274	0.016956	0.043554		0.000476	0.000254	0.000509	0.000114	8.5e-05	0.001509		0.000177	3.8e-05	1.3e-05	0.000253	2.6e-05	0.001032
0.004974	0.006665	0.012489	0.012835	0.005202	0.016828		0.000239	0.000215	0.000143	0.000194	6.2e-05	0.000322		5.6e-05	0.00019	0.00019	0.000249	2.8e-05	6e-05
0.004689	0.005338	0.016089	0.007757	0.009115	0.01656		0.000133	0.000484	0.000349	0.000149	0.000178	0.00054		2.2e-05	4e-06	5.8e-05	4.7e-05	7.5e-05	3.3e-05
0.016229	0.020646	0.048194	0.029774	0.024888	0.054185		0.000208	7.2e-05	0.000267	0.000274	9.8e-05	0.000323		3.2e-05	4.7e-05	0.000154	0.000105	1.7e-05	0.001245
0.006512	0.008124	0.016103	0.009944	0.003808	0.01074		9.6e-05	0.000172	0.000552	0.000116	0.000171	0.001305		2.1e-05	4.4e-05	4.2e-05	1.6e-05	8e-06	0.000829
0.04131	0.056946	0.132533	0.073695	0.056473	0.14507		0.000546	0.000369	0.001048	0.000147	0.000279	0.000556		0.000184	0.000186	0.000124	0.000151	0.000185	0.000138
7.8e-05	7.2e-05	0.000273	0.000122	0.00013	0.000392		0.000324	0.000162	0.000146	0.000344	0.000176	0.001115		3.7e-05	6.8e-05	0.000106	0.000345	2.1e-05	1.6e-05
0.000283	0.000147	0.000172	0.000585	0.000164	0.002108		0.000135	0.000334	5.6e-05	0.000304	8.3e-05	0.000663		0.000138	0.000119	0.000134	0.000172	0.00028	0.000138
0.029248	0.037312	0.09188	0.061012	0.032085	0.0806		4.1e-05	8.3e-05	0.000244	0.001081	5.6e-05	0.000539		5.3e-05	0.000269	0.000839	0.001179	0.00033	0.000242
0.015481	0.022311	0.062277	0.041666	0.029606	0.083364		0.001674	0.001633	0.005237	0.003215	0.0017	0.005683		8e-05	0.000253	0.000166	0.000435	0.000104	0.000337
0.000171	7.4e-05	0.000236	0.000139	1.7e-05	3.7e-05		0.000114	0.000155	0.000294	0.001354	0.00012	0.000353		0.000432	0.000448	0.000956	0.001879	0.000387	0.002629
0.000266	0.000116	0.000203	1.8e-05	0.000154	0.000119		0.00017	0.000104	7.5e-05	0.000306	2.4e-05	0.00054		0.000759	0.001557	0.002276	0.001175	0.001145	0.004086
0.00037	0.000304	0.000333	0.000786	8.5e-05	7.6e-05		5.4e-05	0.000256	0.000587	0.000406	0.000184	0.001353		0.00139	0.001777	0.003131	0.00347	0.002915	0.009632
0.006438	0.006346	0.020966	0.013129	0.008816	0.019591		0.000121	0.000168	0.000368	0.000537	0.000107	0.000495		0.000104	1.4e-05	0.000194	0.000123	8e-06	0.001603
0.020791	0.0276	0.087095	0.040497	0.028936	0.089724		9.1e-05	5e-05	0.000245	0.000118	8.3e-05	0.00222		8e-05	0.000208	0.000396	0.001631	0.000206	0.000498
0.013066	0.014804	0.049534	0.023081	0.020997	0.041516		8.8e-05	0.000141	0.00022	3.2e-05	0.000125	0.000171		0.000333	0.0004	0.001878	0.000685	0.00107	0.003454
0.023163	0.037264	0.068165	0.053921	0.038544	0.101507		9.3e-05	0.000189	0.000238	0.000202	0.000207	0.002119		0.000259	0.000298	0.00025	0.001502	0.000259	0.002402
0.012363	0.012832	0.039572	0.019601	0.015031	0.053039		0.000156	4.2e-05	0.000115	4.5e-05	0.000114	0.000378		0.000221	0.000277	0.000481	0.000325	0.000252	0.00165
0.087319	0.14212	0.320196	0.193674	0.144008	0.337251		0.000132	0.000323	0.000753	0.000525	0.000229	0.001711		0.00012	4.1e-05	0.000132	0.000325	0.000146	0.000474
0.039149	0.050872	0.146011	0.076897	0.05618	0.13071		0.000403	0.000587	0.000847	0.001566	0.000601	0.003931		0.000391	0.000372	0.000648	0.000346	0.000273	0.002942
0.001173	0.001553	0.005069	0.00224	0.00232	0.007992		0.013449	0.019867	0.053044	0.034689	0.024547	0.065016		0.011858	0.01777	0.042141	0.022848	0.015974	0.043156
0.007283	0.009055	0.026578	0.013327	0.009813	0.02199		0.002159	0.002737	0.011446	0.007016	0.003838	0.015096		0.000768	0.0007	0.001735	0.002599	0.0009	0.003699
0.009193	0.013008	0.028884	0.016152	0.01112	0.024959		0.001308	0.001999	0.006219	0.002895	0.003014	0.009936		0.000395	0.000392	0.001127	0.001579	0.000126	0.001733
2.5e-05	8.4e-05	9.7e-05	0.000211	0.000148	6e-06		0.000241	0.000199	0.000601	0.001683	0.000268	0.000931		0.000454	0.000368	0.001174	0.002411	0.000435	0.001191
0.00362	0.004032	0.010565	0.003762	0.003837	0.015402		0.000124	0.000182	0.000266	0.001245	0.000174	0.000309		0.000162	0.000223	0.001453	0.001313	0.000269	0.001759
5.8e-05	9.9e-05	0.000114	0.000629	0.000124	0.000183		0.00017	3.7e-05	0.000129	0.000146	0.00014	0.00065		0.000151	0.000765	0.000975	0.000235	0.000212	0.002354
0.000255	0.000371	0.001176	0.00297	0.000387	0.001865		4.6e-05	0.00015	0.000107	2.6e-05	5.2e-05	0.001234		0.000321	0.000294	0.000735	0.000275	0.000157	0.003469
0.005278	0.006106	0.01368	0.00905	0.009446	0.022068		0.000257	0.000295	0.000388	0.001265	0.000221	0.002304		0.000229	0.00075	0.002427	0.001242	0.000396	0.003266
0.000113	0.000243	0.000324	3.5e-05	0.000145	0.000114		0.000333	0.000199	0.000743	0.001614	0.000177	0.002367		4.4e-05	0.000126	0.000541	0.000213	0.00021	0.002595
0.000128	0.000611	0.000645	0.000635	0.000261	0.000838		0.000167	0.000133	0.000168	0.000912	5.3e-05	0.001403		0.000152	6.4e-05	0.000274	0.000302	9.8e-05	0.001939
0.027896	0.042135	0.101316	0.057927	0.039235	0.106031		0.002369	0.004282	0.01032	0.011644	0.004621	0.010549		0.000549	0.000568	0.000832	0.000694	0.000439	0.002462
0.012895	0.019341	0.048236	0.022085	0.020187	0.037878		0.000458	0.000474	0.001266	0.000213	0.000675	0.002186		0.000624	0.001333	0.002832	0.003607	0.001321	0.00371
0.026908	0.039758	0.097822	0.0503	0.043711	0.086258		5.4e-05	0.00025	0.000196	0.000211	8e-05	6.6e-05		0.006172	0.010676	0.022494	0.015438	0.008512	0.021503
5.4e-05	0.000294	0.000231	0.000228	3.5e-05	0.000456		6e-05	0.00021	0.000172	0.000385	6.8e-05	0.00055		0.000627	0.001423	0.001978	0.001805	0.000496	0.002077
8.4e-05	0.000161	0.000267	0.000156	0.000108	0.000485		2.3e-05	0.000222	6.5e-05	0.000281	0	0		0.000381	0.000375	0.000211	0.000357	0.000316	0.002009
0.00253	0.00337	0.011501	0.002871	0.004719	0.007499		0.000301	0.000314	0.000785	0.00056	0.000224	0.0006		0.000108	0.000241	0.000114	3.8e-05	0.000103	0.00063
0.024687	0.03808	0.105311	0.050148	0.039094	0.106859		3.8e-05	0.000116	7.5e-05	0.000237	0.000255	0.001119		0.000327	0.000386	0.001134	0.001065	0.000521	0.001515
0.015233	0.017397	0.041783	0.032017	0.018384	0.060784		0.008841	0.010654	0.0302	0.02193	0.013362	0.036116		0.019935	0.032338	0.074834	0.044084	0.029321	0.072075
0.01011	0.015417	0.038439	0.019878	0.018874	0.028488		0.000839	0.000788	0.000869	0.000341	0.000232	0.001633		0.001157	0.001112	0.004827	0.004833	0.001931	0.003519
0.000504	0.001067	0.002182	0.003176	0.000855	0.003573		0.000169	0.000261	0.0001	0.0001	9.4e-05	0.001512		0.000416	0.001028	0.001107	0.000983	0.00029	0.001857
0.013425	0.015671	0.041285	0.027867	0.015276	0.038631		4.4e-05	0.000287	9e-05	9.6e-05	7.8e-05	0.000269		0.000409	0.000414	0.001263	0.001268	0.000752	0.001876
0.000123	0.0001	0.000107	0.00136	0.000102	0.000327		0.00048	0.00021	0.001994	0.001128	0.000397	0.002695		0.000249	0.000706	0.000905	0.000837	0.000463	0.00166
0.030391	0.046024	0.106042	0.065291	0.046022	0.122832		0.000474	0.000927	0.001303	0.001769	0.000711	0.004575		0.000163	0.000307	0.000844	0.002602	0.000536	0.00209
0.00773	0.00961	0.027954	0.017037	0.009523	0.024888		0.010485	0.015146	0.038882	0.026273	0.017134	0.054295		0.001961	0.002383	0.004411	0.004164	0.001877	0.011968
0.000124	0.000104	0.000232	0.000153	0.0001	0.000409		5.8e-05	0.000413	0.000365	0.000425	0.000188	0.000592		0.000641	0.00073	0.001552	0.002566	0.000593	0.002942
5.5e-05	9.1e-05	0.00012	0.000861	0.000128	0.000284		0.000153	0.000253	0.000462	0.000599	0.000209	0.001011		0.000541	0.000403	0.000765	0.001365	0.000458	0.001833
0.029277	0.03983	0.096562	0.058727	0.042737	0.099256		0.000463	0.000744	0.000849	0.001213	0.00035	0.003636		0.000173	0.000217	0.000635	0.000475	0.000192	0.003031
0.003966	0.003321	0.008582	0.005469	0.003799	0.00955		7.6e-05	0.000283	0.000236	0.000122	0.000187	0.002483		0.000147	0.000515	0.000394	0.000216	0.000128	0.000983
8e-05	0.000153	0.000436	0.000227	3.2e-05	0.000677		0.000121	0.000308	0.000526	0.000269	8.2e-05	5.9e-05		0.001232	0.001554	0.004156	0.004192	0.0019	0.005703
0.007917	0.009834	0.029946	0.02669	0.010204	0.035294		0.001989	0.003444	0.011004	0.006746	0.003011	0.010395		5.6e-05	9e-05	0.000371	0.000851	2.6e-05	0.000608
0.000125	6.3e-05	0.000126	0.000185	0.000183	0.000298		0.000315	0.000147	0.00038	0.000465	0.00012	0.001513		0.000162	0.000284	0.000542	0.00018	0.0001	0.000502
0.00502	0.006414	0.016254	0.009286	0.008025	0.020345		0.000236	0.000109	0.000605	0.000691	0.000134	0.000205		3.9e-05	9.3e-05	8.2e-05	0.000287	4.2e-05	0.000448
0.003149	0.005194	0.009484	0.006345	0.002571	0.012156		0.004356	0.005478	0.020536	0.009109	0.008868	0.020799		4.8e-05	0.000202	0.000165	0.00026	5.5e-05	0.00162
0.000499	0.000448	0.000678	0.00058	0.000319	0.0016		0.000272	0.000225	0.000593	0.000286	0.00027	0.001735		0.001868	0.003165	0.00681	0.00592	0.003589	0.006805
0.000715	0.000589	0.002458	0.001598	0.000382	0.0013		0.00151	0.003042	0.009654	0.005319	0.004037	0.009807		0.000107	0.00024	0.000165	9.6e-05	1.5e-05	0.001184
0.000109	0.00044	0.000461	0.000683	0.000408	0.000963		9e-05	2.6e-05	0.000292	0.001193	6.8e-05	0.000366		0.00011	0.000502	0.000925	0.001299	0.000272	0.004956
0.020055	0.035766	0.090561	0.047343	0.036348	0.091142		0.000218	6.6e-05	0.000222	0.000272	8e-05	0.000325		7.8e-05	0.0001	0.000305	0.00011	0.000162	0.000204
0.02328	0.031985	0.085348	0.044257	0.036705	0.076352		0.000151	0.000423	0.000635	0.001306	0.000312	0.001996		9e-06	0.000106	0.000414	0.000484	0.00033	0.001335
0.006941	0.01022	0.026368	0.013006	0.011102	0.020304		0.000461	0.000262	0.000366	0.000105	0.000142	0.001528		0.000134	0.000197	7.2e-05	0.000207	6.9e-05	0.002025
0.122041	0.15745	0.411896	0.267096	0.195137	0.425793		0.000121	0.000415	0.000405	0.000513	0.000239	0.000246		0.000134	0.000322	0.000142	0.000474	0.000122	0.000558
0.100852	0.163034	0.358794	0.212869	0.156248	0.416633		0.000163	5.7e-05	0.000161	0.000288	8.4e-05	0.000565		3.4e-05	9.4e-05	4.1e-05	0.000918	0	0.000494
5.9e-05	0.00016	0.00019	0.000221	0.000109	0.000694		0.000873	0.000564	0.001691	0.002158	0.000529	0.002903		4.7e-05	9.6e-05	9.1e-05	0.00056	6.6e-05	0.001238
0.001302	0.002578	0.005294	0.002729	0.001721	0.005514		6.9e-05	0.000217	0.000235	3.7e-05	7.7e-05	0.000445		0.000142	0.000268	0.000249	0.000198	0.000427	0.000211
0.006763	0.013147	0.025771	0.01563	0.008999	0.026101		0.000173	0.000172	0.00034	0.000575	7.4e-05	0.000317		5.9e-05	0.000247	6.6e-05	0.000302	7.5e-05	0.000573
0.001203	0.00174	0.003171	0.002517	0.001633	0.0035		0.000286	0.000453	0.000533	0.002573	0.00039	0.00187		0.013359	0.021837	0.036802	0.027902	0.021267	0.052815
0.000811	0.000602	0.001315	0.001211	0.001064	0.000514		0.000231	0.000314	0.000726	0.001767	0.000202	0.001911		0.015035	0.020342	0.046042	0.03738	0.024148	0.059365
0.002224	0.002894	0.007858	0.005623	0.002443	0.00607		0.000216	0.000238	0.000597	0.002137	0.000352	0.001627		0.000648	0.000384	0.001001	0.003036	0.000563	0.002584
4.7e-05	0.000184	0.00018	0.000202	0.000187	3e-05		0.00027	0.000327	0.00058	0.00119	0.000104	0.001738		0.000918	0.001633	0.006115	0.003338	0.001563	0.006298
0.005654	0.0074	0.02211	0.018301	0.009345	0.023628		0.00026	0.000316	0.000622	0.000336	0.000176	0.000926		0.000153	0.000268	0.001292	0.001732	0.000178	0.002274
0.005665	0.008853	0.019844	0.016044	0.010024	0.018289		0.024977	0.033603	0.060824	0.034604	0.032043	0.065815		0.000585	0.000347	0.000743	0.001236	0.000222	0.002742
0.159704	0.25141	0.540762	0.303234	0.258495	0.567917		7.7e-05	0.000298	0.000474	6.9e-05	0.000181	0.000905		9.6e-05	0.000232	0.000506	0.000206	3e-05	0.002235
0.053519	0.090229	0.197482	0.113383	0.093782	0.219679		0.000116	0.000577	0.000488	0.001009	0.000206	0.002601		0.000228	0.000366	0.000322	0.00184	0.000232	0.001829
0.009498	0.01389	0.032	0.019089	0.011473	0.028649		0.000111	4.7e-05	0.000259	0.000105	8.9e-05	0.001351		0.000104	0.000486	0.000553	0.000347	0.000211	0.000682
0.005409	0.00825	0.022455	0.015884	0.009531	0.024839		0.000202	0.00024	0.000793	0.000889	0.000679	0.000929		0.000153	2e-05	0.000225	0.000869	0.000114	0.001663
0.004836	0.004632	0.012871	0.007565	0.004392	0.012181		0.000836	0.000322	0.003317	0.000729	0.001399	0.006174		0.000232	5.2e-05	0.000266	0.000415	0.000246	0.000277
0.005689	0.008157	0.019977	0.00865	0.005994	0.015866		0.000926	0.001014	0.002589	0.001176	0.000691	0.003078		0.000151	7.8e-05	0.000229	0.000454	0.000227	0.001491
0.00871	0.011717	0.032385	0.016979	0.011217	0.036733		0.000117	0.000304	0.000826	0.000295	0.000139	0.000845		0.000107	0.000403	0.00051	0.002058	0.000213	0.000688
0.105553	0.160066	0.378501	0.247033	0.160427	0.377399		0.00014	0.00017	0.000205	0.00118	0.000109	0.000677		0.000178	0.000323	0.00037	0.001935	0.000113	0.000951
0.005116	0.007366	0.016945	0.010557	0.007441	0.021775		0.000394	0.000152	0.001103	0.000934	0.000324	0.003953		0.000106	0.000515	0.000479	0.000352	0.000442	0.001477
0.006182	0.005512	0.018127	0.009144	0.008566	0.019924		0.000555	0.000176	0.000741	0.000876	0.000165	0.0013		0.00035	0.000176	0.000334	0.000413	0.000333	0.000902
0.009302	0.014422	0.038954	0.021592	0.013566	0.028876		0.000259	0.00051	0.000409	0.000431	0.000247	0.002019		0.002167	0.003582	0.006748	0.004168	0.004004	0.008546
5.5e-05	0.000249	8.5e-05	0.00104	9.2e-05	0.000808		0.000385	0.000626	0.000497	0.000169	0.000283	0.001772		0.010699	0.015903	0.036173	0.024282	0.018559	0.049707
0.000143	6e-05	0.000127	6.1e-05	1.4e-05	6e-05		0.024092	0.034299	0.083039	0.056686	0.035122	0.093967		0.004904	0.007915	0.015083	0.01209	0.009376	0.021925
0.089205	0.124397	0.289946	0.158144	0.11108	0.29663		0.000699	0.000639	0.003543	0.000773	0.000742	0.00271		0.000147	0.000179	0.000592	0.000833	0.000264	0.000507
0.070481	0.106153	0.281244	0.14702	0.117785	0.227141		0.000214	0.000391	0.000359	0.000548	0.000432	0.002645		0.007042	0.010801	0.022767	0.012626	0.011723	0.027919
0.041576	0.056413	0.148897	0.088367	0.059712	0.151113		0.000317	0.000902	0.000562	0.00074	0.000414	0.002594		0.000413	0.000116	0.000738	0.000961	0.000518	0.00213
0.082771	0.109911	0.260418	0.175498	0.12725	0.294078		0.000114	0.000203	0.000343	0.001495	0.000211	0.001237		0.000236	0.000262	0.000612	0.000829	0.000447	0.002651
0.011975	0.01652	0.047792	0.029521	0.015528	0.055736		0.00068	0.000705	0.001673	0.001106	0.000396	0.002643		0.000998	0.002007	0.003344	0.001733	0.002448	0.00437
0.027435	0.035186	0.090802	0.058465	0.040778	0.092715		0.000387	0.000287	0.000605	0.000274	0.000218	0.000326		0.000198	0.00028	0.000581	0.002813	0.00018	0.000252
0.014573	0.023985	0.049616	0.035282	0.023754	0.045823		0.000507	0.000232	0.00028	0.000823	0.000206	0.001238		0.000925	0.001932	0.002979	0.002495	0.0014	0.004486
0.000747	0.000965	0.002417	0.001625	0.000898	0.001704		0.000178	7.7e-05	0.000854	0.000597	0.000114	0.002723		0.000358	0.000697	0.001126	0.000899	0.000381	0.002719
0.001687	0.002191	0.006456	0.0059	0.001693	0.007986		0.000579	0.000684	0.001049	0.000213	0.000252	0.002228		0.000438	0.000227	0.000761	0.001475	0.000366	0.000271
0.01737	0.021419	0.054195	0.03161	0.022556	0.049809		0.000158	0.000546	0.001412	0.002661	0.000487	0.004743		0.000113	0.000186	0.00022	0.000424	7.5e-05	0.000646
0.019424	0.031535	0.063518	0.053192	0.028402	0.062848		0.000363	0.000236	0.000381	0.000401	0.000113	0.000352		8.3e-05	9.1e-05	0.000362	6e-06	0.000118	8.3e-05
0.000544	0.000609	0.001134	0.001035	0.000937	0.003164		0.000191	0.000249	0.000978	0.000406	0.000202	0.002197		8.4e-05	6.5e-05	0.00017	5.6e-05	7e-05	0.001513
0.00018	0.000426	0.000761	0.000485	0.00029	0.000784		0.003558	0.004468	0.01528	0.007762	0.009608	0.023939		3.8e-05	0.000186	0.000112	0.000171	8.2e-05	6.6e-05
0.013358	0.018953	0.045424	0.036073	0.015916	0.059908		0.000339	0.000395	0.00077	0.002567	0.000474	0.001506		0.000122	9e-05	0.000122	0.000104	0	0.002007
0.000243	0.00041	0.000865	0.001047	0.000347	0.000617		0.003674	0.006094	0.018381	0.014884	0.009112	0.031872		0.000139	0.000429	0.00075	0.000331	4.6e-05	0.000555
0.004425	0.005427	0.016591	0.006871	0.00605	0.012969		0.000356	0.000327	0.000765	0.000949	0.000275	0.001071		3.5e-05	0.000362	8.7e-05	6.9e-05	5.7e-05	0.000664
0.001723	0.002492	0.005241	0.00116	0.002211	0.003003		0.001441	0.001574	0.003306	0.002962	0.000939	0.005016		9.9e-05	0.000148	0.000494	0.000356	8.4e-05	0.000852
0.015894	0.020137	0.057728	0.030456	0.021142	0.048536		0.000636	0.001138	0.001544	0.001051	0.000822	0.003057		0.002342	0.002441	0.006552	0.006316	0.003725	0.006442
0.000403	0.000198	0.001167	0.000472	0.000431	0.002579		0.000493	0.000434	0.001657	0.001214	0.000239	0.002293		4.3e-05	5.5e-05	0.000289	0.000228	8e-06	0.001308
0.034806	0.042189	0.129034	0.071081	0.042445	0.136091		0.000231	0.000741	0.000608	0.000764	0.000387	0.003086		0.000103	0.000326	5.4e-05	0.001144	8.7e-05	0.000696
0.010587	0.020257	0.032828	0.041055	0.011683	0.04548		0.000148	0.000171	0.000718	0.000806	0.000212	0.001192		0.007907	0.011684	0.026608	0.016506	0.00986	0.01971
0.000951	0.001195	0.002253	0.001853	0.000592	0.004642		0.000894	0.001192	0.001798	0.001519	0.001426	0.002679		0.000299	0.000358	0.000615	0.001436	0.000315	0.000879
7.9e-05	0.000227	0.000547	0.000969	0.000271	0.002184		0.001086	0.001279	0.002361	0.001727	0.001681	0.002261		0.000423	0.000691	0.000881	0.001297	0.000283	0.001157
0.000384	0.000191	0.000483	0.000888	0.000321	0.000743		0.001101	0.001946	0.004761	0.003826	0.001401	0.00812		0.000671	0.000766	0.002852	0.006128	0.000665	0.004671
0.051868	0.07668	0.17208	0.093687	0.078179	0.163235		0.001593	0.001933	0.006252	0.005281	0.002111	0.0086		0.000113	0.000202	0.000386	0.000191	0.000162	0.004136
3.6e-05	0.00029	7e-05	6e-06	1.6e-05	4.1e-05		0.000478	0.000547	0.001095	0.001081	0.00085	0.002762		0.040936	0.062979	0.152804	0.100483	0.076145	0.180121
0.027352	0.043317	0.100981	0.066211	0.040155	0.09905		0.00016	0.000578	0.000982	0.001341	0.000336	0.001395		0.004281	0.005059	0.015169	0.00741	0.004673	0.023486
0.000436	0.000224	0.001956	0.000609	0.000737	0.000482		0.000538	0.000513	0.001455	0.000783	0.000476	0.002634		0.000914	0.000847	0.00366	0.001251	0.00117	0.002825
0.009706	0.013486	0.03986	0.018636	0.012259	0.029805		0.001825	0.00292	0.006048	0.003836	0.002024	0.004568		0.0012	0.001933	0.005142	0.003607	0.001639	0.007378
0.006393	0.010951	0.020601	0.008366	0.009744	0.013314		0.001282	0.001115	0.003245	0.001564	0.001138	0.005075		2.9e-05	0.000181	0.00046	2.8e-05	6.5e-05	0.001462
0.000103	0.000215	0.000338	0.001193	0.00024	0.000516		0.000191	0.000125	0.000216	0.001161	0.000233	0.00241		0.00045	0.000835	0.000554	0.002942	0.000192	0.003282
0.000204	0.00027	0.000461	0.000226	0.000246	0.001168		0.001443	0.00204	0.004065	0.002512	0.001757	0.004421		0.000445	0.000492	0.002063	0.004087	0.000235	0.001985
0.012538	0.017197	0.038316	0.019374	0.017453	0.038089		0.000515	0.000856	0.001996	0.003845	0.000434	0.002721		0.000979	0.000849	0.002997	0.001231	0.001061	0.005118
0.016167	0.015736	0.051663	0.023301	0.013557	0.038529		0.000159	0.000352	0.000519	0.001327	0.000837	0.001585		0.000164	9.3e-05	0.0008	0.000173	0.000272	0.000905
0.000949	0.00078	0.001689	0.001174	0.001032	0.001285		0.000311	0.000728	0.000754	0.002885	0.000458	0.001228		0.001754	0.002114	0.007164	0.003188	0.002061	0.006645
0.001605	0.000587	0.002944	0.001616	0.001823	0.010428		0.002259	0.0038	0.012124	0.008078	0.004759	0.008575		0.003302	0.003506	0.007052	0.009674	0.002217	0.014943
0.002202	0.002992	0.010397	0.010385	0.004203	0.01233		0.000706	0.000655	0.001516	0.000553	0.000486	0.001256		0.000682	0.000779	0.001304	0.00384	0.000447	0.000682
0.001567	0.001653	0.005249	0.00276	0.001986	0.005885		0.001033	0.001147	0.004608	0.002428	0.001403	0.006753		0.000684	0.000385	0.000668	0.000706	0.001062	0.002243
0.000321	0.000238	0.000349	0.000423	0.000477	0.001959		0.000951	0.001209	0.00369	0.003012	0.001069	0.003297		0.0005	0.000477	0.001265	0.00422	0.000401	0.00156
0.021523	0.028292	0.071612	0.045277	0.026369	0.054828		0.002599	0.003921	0.009289	0.005537	0.002984	0.007291		0.000253	0.000629	0.001043	0.001216	0.000356	0.001242
0.000177	0.000121	0.000226	0.000374	3.7e-05	0.0012		0.000461	0.000384	0.000714	0.000443	0.000132	0.002714		0.002019	0.002314	0.003771	0.003527	0.001675	0.014286
0.032564	0.048869	0.111917	0.073977	0.049564	0.137451		0.000115	0.000477	7.7e-05	0.00037	0.00011	0.000912		0.000975	0.001047	0.002689	0.001859	0.001241	0.002608
0.098447	0.146866	0.346183	0.177498	0.173563	0.448412		0.000258	0.000237	0.000358	0.001349	4.7e-05	0.000639		0.001155	0.001242	0.002483	0.001708	0.000797	0.00587
0.042191	0.060003	0.137176	0.09063	0.067511	0.160379		0.000286	0.00036	0.000574	0.000405	0.000168	0.001749		0.001988	0.002886	0.011038	0.005906	0.004096	0.014702
0.002165	0.00283	0.008733	0.004992	0.00363	0.009269		0.000425	0.000906	0.002047	0.002697	0.000987	0.001583		0.000374	0.000186	0.000504	0.00109	0.000141	0.002605
0.018903	0.026283	0.076554	0.043037	0.032967	0.075906		0.000185	0.00017	0.001731	0.000704	0.000313	0.000782		0.000222	0.000337	6e-05	0.000784	0.000168	0.000869
0.027451	0.044465	0.101787	0.066198	0.044346	0.128739		0.022248	0.031616	0.06936	0.041627	0.0376	0.095416		0.000192	0.000504	0.00101	0.003483	0.000247	0.001001
0.010366	0.011959	0.035592	0.022163	0.012278	0.025753		4.9e-05	6.5e-05	0.000101	0.000466	0.000161	0.000275		0.000167	4.5e-05	7.6e-05	6.4e-05	0.000106	0.000147
0.000253	0.000173	0.00052	0.000378	0.000141	0.001587		0.000191	0.000103	9.2e-05	3.2e-05	0.000175	0.001939		0.001562	0.001481	0.005106	0.005109	0.001673	0.010406
3.3e-05	5.7e-05	4e-06	0.000322	0.000171	9.2e-05		9.6e-05	0.000242	0.000294	0.000244	0	0.000172		0.000297	0.000127	0.000721	0.002413	0.000212	0.000801
0.000131	0.00026	0.000174	4.9e-05	8.3e-05	0.000368		0.000281	0.000135	0.000554	0.000432	2e-05	0.001449		0.01263	0.015615	0.037604	0.033125	0.021459	0.060701
8.5e-05	0.000109	0.000212	0.001022	0.000119	0.001855		0.000251	7.8e-05	0.000256	0.000972	0.000339	0.00031		0.000137	0.000613	0.000596	0.000178	0.000404	0.001546
0.036253	0.050687	0.136774	0.072599	0.054818	0.144849		0.000542	0.000313	0.000714	0.000777	0.00015	0.00105		0.000733	0.001127	0.001648	0.000541	0.000777	0.003207
0.007003	0.007908	0.026782	0.021524	0.011148	0.034035		0.000209	9.7e-05	0.000363	0.000389	0.000112	0.000378		0.000502	0.000576	0.000937	0.000704	0.000552	0.003514
0.000534	0.000522	0.002327	0.000697	0.000551	0.000237		0.000473	0.000713	0.000765	0.002063	0.000427	0.002011		0.000357	0.000384	0.000706	0.0043	0.000329	0.00095
4.7e-05	0.000144	0.000326	7.5e-05	9.7e-05	0.000146		0.00759	0.009242	0.023993	0.014865	0.012198	0.029651		0.000432	0.000817	0.001292	0.00143	0.000393	0.004195
0.012682	0.015375	0.04231	0.029225	0.018628	0.037511		0.000298	0.000404	0.001854	0.002052	0.000286	0.00136		0.000818	0.000414	0.002125	0.001207	0.00092	0.002096
0.005866	0.007954	0.014413	0.009732	0.007495	0.022778		0.000124	0.000335	0.000348	4.9e-05	0.000278	0.001874		0.000434	0.000971	0.001957	0.00087	0.00083	0.001589
2.4e-05	0	6e-06	4e-06	1.7e-05	0.000109		5.8e-05	0.000153	0.000164	0.000475	0	0.001709		0.00013	0.0001	0.00042	0.000769	0.000281	0.00119
0.012754	0.018791	0.050938	0.027541	0.01939	0.043802		0.000128	8.6e-05	0.000107	0.000307	8.2e-05	0.000423		0.000347	0.000387	0.000493	0.00038	0.000273	0.001482
0.000139	4e-05	0.000107	0.000207	0.000121	0.001318		0.000826	0.0008	0.001543	0.001175	0.0012	0.001871		0.011883	0.016596	0.04234	0.035943	0.020169	0.06651
0.000521	0.00148	0.001554	0.003315	0.001793	0.004692		0.00019	0.000125	0.000242	0.001635	0.000243	0.00077		8.6e-05	0.000217	0.000429	3.5e-05	7.5e-05	0.000983
0.000419	0.000657	0.002054	0.00205	0.000417	0.001435		0.000151	0.000298	0.000288	0.000423	2.8e-05	0.000617		0.000378	0.000451	0.000965	0.000715	0.000631	0.002173
0.008016	0.01148	0.027549	0.01987	0.011011	0.021181		0.000208	5.6e-05	0.000183	0.000656	0.000237	0.001633		0.002053	0.001381	0.006337	0.003283	0.002569	0.006232
0.023968	0.026709	0.073228	0.040831	0.025905	0.074444		0.000125	5.4e-05	0.000119	4.6e-05	4.5e-05	0		0.005929	0.010737	0.026101	0.022852	0.013548	0.040996
0.068005	0.108722	0.247186	0.149256	0.110154	0.268169		0.000369	0.000105	0.000149	0.000204	0.000128	4.7e-05		0.000149	0.000568	0.000803	0.001001	0.000158	0.002295
0.01099	0.014353	0.037878	0.01925	0.015314	0.037396		4.6e-05	4.6e-05	8.4e-05	8.8e-05	4.8e-05	7e-05		0.000187	0.000349	0.00077	0.000753	0.000129	0.000712
0.000739	0.00096	0.001242	0.000639	0.001613	0.000663		0.000168	4.2e-05	8.1e-05	0.000898	3.8e-05	0.000314		5.5e-05	0.000292	3.4e-05	6.2e-05	4.8e-05	0.000579
0.029758	0.033906	0.092518	0.063225	0.042817	0.070933		0.000169	9.1e-05	0.000337	0.00034	9e-05	0.000222		6.3e-05	0.000111	0.00023	0.000564	0.000306	0.000283
0.004573	0.006623	0.013078	0.012283	0.003789	0.01346		1.3e-05	2.7e-05	0.000106	7e-05	0.000238	1.7e-05		0.000116	7.1e-05	6.6e-05	0.000372	6.5e-05	0.001336
0.011701	0.016277	0.043551	0.028838	0.01613	0.065398		0.000261	6.8e-05	0.000177	0.000225	5.1e-05	0.000751		0.000291	0.00016	0.000314	0.001714	0.000501	0.002035
0.118698	0.180189	0.397931	0.269792	0.165381	0.419146		2.1e-05	0.000102	0	0.000161	0.000122	0		7.4e-05	2.5e-05	0.000138	0.000225	5e-06	0.000466
5.4e-05	0.000244	0.000117	0.000629	0.000189	0.000193		7e-05	0.0001	0.000174	0.00045	0.000245	0.00055		0.000309	0.000705	0.000868	0.001077	0.000306	0.001268
0.000332	0.000754	0.000889	0.001696	0.000668	0.001668		0.000357	0.000156	0.000408	0.000527	0.000265	0.000291		0.000316	0.000438	0.000928	0.0007	0.000421	0.001569
0.027485	0.037373	0.102696	0.070281	0.039716	0.08765		3.6e-05	6e-05	5.1e-05	0.000898	2.6e-05	4.2e-05		0.000849	0.000846	0.003289	0.002882	0.001466	0.004475
0.000284	0.000437	0.000753	0.000804	0.000192	0.001841		2.1e-05	0.00021	6.3e-05	0.000408	6.8e-05	0.000472		8.4e-05	0.000253	0.000229	0.000406	5.9e-05	7.7e-05
0.013444	0.020298	0.047156	0.031726	0.014231	0.054136		0.000164	0.000117	0.000176	0.000377	0.000262	0.000328		0.000446	0.000794	0.000717	0.000627	0.000407	0.001441
0.000857	0.001651	0.004125	0.001158	0.00199	0.007708		0.000218	0.000141	3.1e-05	0.000374	2.8e-05	0.000462		0.000266	0.000256	0.000447	0.001119	0.000156	0.00067
0.015859	0.024177	0.06149	0.03118	0.025785	0.060981		0.000268	0.000383	0.000415	0.000436	0.000184	0.000737		5.7e-05	0.00012	0.000101	0.001137	3e-05	0.000783
0.000247	0.000251	0.000491	0.000736	0.000174	0.000492		0.000115	0.000586	0.000243	0.00086	0.000123	0.000352		0.000197	0.000261	0.000454	0.001194	0.000158	0.001157
9.7e-05	8.6e-05	0.000161	0.000274	1.6e-05	0.000253		0.000342	2.5e-05	0.000336	0.000372	5.6e-05	0.000894		0.000279	0.000672	0.000772	0.002031	0.000687	0.001451
0.000175	3.1e-05	0.000208	5.7e-05	0.000153	0.00024		0.000208	3.9e-05	0.000276	0.00041	3.9e-05	0.000329		0.000472	0.000358	0.001069	0.000164	0.000256	0.000704
0.061931	0.077181	0.202131	0.124992	0.092076	0.213163		2.7e-05	2.7e-05	8.9e-05	0.000343	0.000123	0.00051		0.005634	0.00775	0.026541	0.015265	0.008471	0.02265
0.020173	0.032529	0.067051	0.053737	0.037565	0.091164		0.000363	0.000255	0.000283	0.000484	0.000139	0.000832		0.000732	0.000683	0.003723	0.00269	0.000571	0.002139
0.089546	0.129494	0.287801	0.146434	0.107326	0.287002		0.000156	8.6e-05	0.000278	0.000629	0.000112	0.002477		0.000572	0.000807	0.002968	0.00346	0.000859	0.003709
0.000213	0.000178	0.000217	0.000558	0.000122	0.000379		0.00023	0.000118	0.00055	0.002421	0.000204	0.000499		0.019113	0.028124	0.062948	0.037136	0.026824	0.080427
0.044864	0.061875	0.156199	0.104258	0.062818	0.188882		0.000677	0.000195	0.000634	0.001206	0.000111	0.000424		0.00011	0.000224	8.1e-05	0.000625	0.000234	0.001794
0.028806	0.035681	0.087909	0.041507	0.033969	0.09642		0.000138	2.6e-05	0.000132	1.5e-05	4.8e-05	5.7e-05		9.5e-05	0.000423	0.000454	0.00098	0.000194	0.000774
0.000619	0.000311	0.00026	0.001235	0.000353	0.000391		0.000357	0.00024	0.000278	0.001961	0.000367	0.000242		0.000212	0.000242	0.000807	0.000129	0.000246	0.001923
0.000444	0.00028	0.001059	0.000708	0.000308	0.001497		0.000157	0.000113	0.000373	0.000325	0.000226	0.000251		0.000261	0.000249	0.000345	0.001924	0.00035	0.000801
0.020678	0.029894	0.07243	0.035646	0.031576	0.074464		0.000277	5.5e-05	0.000165	0.001096	0.000155	0.000202		0.000114	0.000144	0.000312	0.000399	0.000257	0.000392
0.03284	0.050502	0.11302	0.053794	0.055231	0.11795		1.3e-05	4.6e-05	6e-05	4e-05	9.1e-05	9.7e-05		0.000136	0.000139	0.000319	0.000447	0.000323	0.000666
3.6e-05	5.8e-05	0.000103	8.7e-05	2e-05	0.000188		0.000375	1.8e-05	0.000322	0.000139	0.000103	0.001023		0.011236	0.012765	0.036649	0.022348	0.016863	0.043442
0.016987	0.022605	0.057431	0.035321	0.025808	0.068772		5.3e-05	7.6e-05	1.6e-05	0.000201	1.4e-05	5.3e-05		0.000149	0.000223	0.000526	0.001964	0.00021	0.001024
0.069412	0.088452	0.237769	0.139823	0.123236	0.301041		0.000159	0.000386	0.000135	0.001755	8.2e-05	0.000547		0.00173	0.002813	0.007142	0.005938	0.003252	0.006214
0.010203	0.015889	0.03738	0.020939	0.016252	0.04388		0.000411	0.000273	0.000295	0.000832	0.000586	0.000681		0.029395	0.043175	0.12769	0.090773	0.053403	0.129537
0.000886	0.001064	0.002779	0.000811	0.001257	0.002824		0.000383	0.000451	0.000234	0.000403	0.000143	0.002009		0.002048	0.002715	0.006517	0.004643	0.003098	0.008108
0.030411	0.042684	0.100386	0.060265	0.049174	0.104738		0.00221	0.00297	0.007747	0.007485	0.004173	0.007708		0.0004	0.00024	7.1e-05	0.000498	4.6e-05	0.001214
0.003811	0.005821	0.016139	0.009603	0.00436	0.015419		0.000446	0.00056	0.000485	0.000477	0.000578	0.002227		0.00021	0.000218	0.000467	0.000219	0.000236	0.000648
0.004365	0.007842	0.019513	0.011207	0.007097	0.018467		0.000371	0.000207	0.000472	0.000615	0.000312	0.001069		0.005227	0.007324	0.019539	0.010388	0.008311	0.020982
0.000866	0.001038	0.002885	0.002059	0.000717	0.002272		0.0006	0.00064	0.00146	0.000931	0.000242	0.001222		0.000174	0.000463	0.001183	0.000801	0.000536	0.001462
0.038397	0.064891	0.151227	0.080167	0.06875	0.16631		0.000325	0.000109	0.000145	2e-05	0.000153	0.0006		0.000209	0.000109	0.000416	0.000504	0.000187	0.001599
0.162302	0.259074	0.636279	0.381413	0.304024	0.725306		0.000146	0.000159	0.000151	0.000251	0.000465	0.000254		0.000333	0.000265	0.000264	7.6e-05	0.000229	0.000248
0.006077	0.006608	0.021295	0.012428	0.008371	0.019522		5.5e-05	0.000155	0.000244	0.000673	8.3e-05	0.001523		0.000127	0.000286	0.000293	0.000264	0.000413	0.001279
0.002613	0.003353	0.006937	0.005742	0.00184	0.006809		7.5e-05	0.000117	0.000174	1.2e-05	0.000174	0.000232		9.3e-05	0.00023	0.000157	0.000549	0.000107	0.000947
0.000114	0.000622	7.1e-05	0.000101	0	0.000334		2.5e-05	0.000139	0.000169	0.000378	6.8e-05	0.000115		0.000228	7.5e-05	0.000379	0.00076	0.000411	0.000654
0.005901	0.005204	0.024725	0.01377	0.009572	0.030175		0.000201	0.000234	0.000343	0.000491	0.000325	0.002367		0.000225	8.5e-05	0.000532	0.000349	0.000333	0.001222
8.5e-05	0.000494	0.000104	0.000774	0.000287	0.000179		0.000128	2.4e-05	4.8e-05	0.000184	5.7e-05	0.000306		7e-06	2e-05	0.000106	0.000713	0	0.000111
0.079531	0.133668	0.25131	0.140143	0.120393	0.259338		0.00029	0.000284	0.000317	0.000173	0.000107	0.000151		9.8e-05	4e-05	8e-05	0.000254	0.000161	0.000544
0.008291	0.014453	0.030999	0.013233	0.012848	0.032577		0.000163	0.000841	0.000181	0.00105	0.000512	0.002197		6.8e-05	9.8e-05	0.000236	0.000115	0.000144	0.001108
0.006889	0.011292	0.020659	0.016872	0.010815	0.029413		9.4e-05	0.00029	0.000437	0.000263	5.9e-05	0.001999		7.5e-05	6.1e-05	0.000144	0.001114	7.9e-05	0.000489
0.01282	0.01952	0.047357	0.019642	0.017307	0.039566		0.000353	0.000254	0.000804	0.000568	0.000948	0.001771		5e-05	8.9e-05	9.8e-05	2.1e-05	9.5e-05	0.00054
0.037183	0.051411	0.126377	0.072049	0.052194	0.124309		0.00018	0.000246	0.000248	7.6e-05	0.000243	0.000764		0.000124	0.000114	6.9e-05	0.000304	8.5e-05	8.8e-05
0.014544	0.024192	0.065551	0.035904	0.023076	0.045805		0.000303	7.3e-05	0.000163	2.4e-05	0.000116	0.000263		0.000335	0.000108	0.000185	0.000255	0.000162	0.000394
0.000557	0.001356	0.001701	0.001775	0.000847	0.004407		0.000173	0.000143	0.000317	0.000252	0.000544	0.000879		4.7e-05	7.2e-05	7.5e-05	0.001238	6.8e-05	0.000119
0.001246	0.001669	0.003783	0.00208	0.001882	0.003431		0.001035	0.001263	0.003941	0.001739	0.001111	0.004975		0.00014	4.4e-05	0.000273	0.000453	8.4e-05	0.001457
0.045399	0.066717	0.142133	0.08072	0.06862	0.153129		0.002641	0.00581	0.009884	0.006676	0.00573	0.009722		0.000108	6.5e-05	8.9e-05	3.3e-05	2.6e-05	0.000168
0.002201	0.002253	0.006349	0.004892	0.001635	0.010521		0.000601	0.000748	0.001872	0.001765	0.0009	0.003477		0.000178	4.6e-05	2.6e-05	5.4e-05	0.000275	0.000244
0.001593	0.001855	0.004749	0.003706	0.001854	0.010214		0.000159	0.00019	0.00019	0.000322	0.000321	0.000815		2.8e-05	0.000105	0.000185	0.001039	3.7e-05	3.6e-05
0.000466	0.0006	0.000975	0.000971	0.000386	0.00195		9.2e-05	9.1e-05	0.0001	0.00027	0.000181	0.000226		0.000161	2.7e-05	5.5e-05	1.5e-05	8.2e-05	0.000167
0.024872	0.035037	0.082465	0.052309	0.031537	0.088947		0.000166	0.000416	0.000187	0.000657	0.00017	0.000192		0.000169	0.000126	0.000167	0.000228	0.000124	0.000354
0.086884	0.135681	0.322285	0.197578	0.138024	0.394019		0.000142	0.000108	0.000133	0.000216	5.7e-05	0.000626		0.000134	4.5e-05	0.000246	0.000255	0.000157	0.000236
0.019118	0.026729	0.05726	0.035875	0.02624	0.050849		0.0001	0.000143	0.000419	0.00123	0.000155	0.000614		4.6e-05	5.9e-05	0.000109	0.000435	0.000351	4.1e-05
0.045128	0.066032	0.149787	0.112263	0.074117	0.200432		8.1e-05	5e-05	0.000325	0.000295	0.000341	0.001325		6.9e-05	2.5e-05	0.0001	0.000308	2.4e-05	0.000987
0.002422	0.00186	0.003513	0.008808	0.000948	0.01038		0.000359	0.000666	0.001358	0.00068	0.000649	0.001401		0.000149	0.000413	0.000472	0.000154	0.000103	0.000659
0.000564	0.000563	0.001402	0.001546	0.000527	0.00196		7.5e-05	1.9e-05	0.000192	0.000832	6.6e-05	5.1e-05		3.4e-05	0.000261	0.000124	0.000121	8.2e-05	0.000172
0.033695	0.046507	0.115204	0.072631	0.053228	0.120413		0.000382	0.000256	0.000407	0.000571	0.000297	0.000463		0.000188	0.000242	0.000233	0.000393	0.000136	0.001175
0.263768	0.40421	1.0458	0.570632	0.415456	1.04022		0.000231	0.000173	0.000175	0.000348	6.9e-05	0.000152		2e-05	0.000113	0.000119	0.00114	2.3e-05	0.000417
0.001349	0.001909	0.005117	0.004963	0.001775	0.00385		0.000136	7.4e-05	0.000301	0.000137	0.000272	0.00055		0.000152	8.5e-05	0.000379	0.000875	0.000101	0.00387
0.017896	0.028529	0.075115	0.038032	0.035104	0.070589		5.3e-05	9e-05	0.000131	0.000531	9.3e-05	0.000146		5.3e-05	0.00026	0.000121	8.8e-05	9.7e-05	0.000169
0.071624	0.097765	0.243546	0.147481	0.098335	0.251281		7.2e-05	0.000173	6.9e-05	0.000374	7.6e-05	0.00171		0.000106	9.2e-05	0.000348	0.000408	0.000155	0.000366
0.039159	0.051846	0.129398	0.068399	0.059224	0.143471		0.000156	0.000192	0.000411	0.000266	0.000141	0.001944		6.8e-05	1.7e-05	4e-06	0.00025	1.8e-05	2.4e-05
0.058439	0.090155	0.209807	0.131951	0.087027	0.242199		6.2e-05	4e-05	8.2e-05	5.3e-05	9.6e-05	0.001102		0.000184	3.7e-05	5.7e-05	0.000294	7.6e-05	0.000294
0.000157	2.5e-05	0.00032	0.0002	0.000231	0.001405		0.000147	0.000453	0.000376	0.001049	0.000401	0.000748		0.000239	0.000114	0.000585	0.000406	0.000188	0.000477
0.000185	0.000225	0.000693	0.000526	0.000136	0.001672		0.000199	0.000127	0.000544	0.000672	0.000269	0.000927		0.000116	8.8e-05	0.000484	0.000241	0.00032	0.001024
0.054591	0.074324	0.17577	0.115077	0.081708	0.205313		0.001295	0.002023	0.003504	0.002826	0.001484	0.004206		0.000162	0.000444	0.000394	4.6e-05	0.000263	0.000833
0.01526	0.02055	0.049496	0.032656	0.020949	0.063004		0.000169	0.000393	0.000635	0.00057	0.000176	0.00174		0.000793	0.000507	0.001228	0.001333	0.000704	0.002799
0.121103	0.189285	0.43988	0.25025	0.205269	0.495974		2.6e-05	0.000203	0.000266	3.8e-05	3.1e-05	0.000337		0.000192	0.000231	0.000294	0.000824	0.00017	0.00103
0.010497	0.017492	0.046539	0.029598	0.015744	0.041269		0.000409	0.000184	0.000613	6.3e-05	0.000271	0.000657		0.000198	0.000312	0.000724	0.002449	0.000367	0.00149
0.01384	0.018634	0.05826	0.03516	0.018784	0.065192		2.6e-05	0.000303	0.000242	0.000274	0.000182	0.000405		0.000153	0.000331	0.000432	0.000741	0.000108	0.000843
0.000161	0.000135	0.000454	0.000641	0.00019	0.000325		5.1e-05	0.000243	0.000108	0.000151	2.6e-05	0.001037		4.9e-05	6.1e-05	1.3e-05	7.3e-05	1.3e-05	3e-06
0.032478	0.049585	0.135789	0.079212	0.058169	0.135424		2.2e-05	0.000116	0.000286	3.6e-05	0.000186	0.000141		6.2e-05	0.000109	0.000431	0.001171	0.000252	0.000265
0.006237	0.007754	0.02349	0.01369	0.006906	0.016918		8.9e-05	0.000112	0.000268	0.000792	0.000342	0.000311		0.000258	0.000197	0.000162	0.000453	9.7e-05	0.000866
0.024421	0.034987	0.084035	0.053352	0.036026	0.095834		0.0022	0.00444	0.008986	0.005521	0.003143	0.009848		6.4e-05	0.000121	1.6e-05	0.000298	7.9e-05	0.0005
0.065441	0.102278	0.255093	0.144495	0.091179	0.222748		2.7e-05	5.8e-05	0.000128	8e-06	0	0.001069		0.000308	0.000195	0.000296	0.00024	4.8e-05	0.000564
0.005217	0.003683	0.011673	0.010174	0.008454	0.018528		0.000231	8.5e-05	0.000276	0.000101	0.000251	0.000644		0.000528	0.00062	0.001098	0.000634	0.000461	0.003827
0.11906	0.185828	0.425762	0.280021	0.205254	0.506844		0.000337	0.000154	0.000569	0.000482	0.000184	0.000426		0.005624	0.005942	0.017324	0.012582	0.008016	0.028783
0.030319	0.045739	0.100504	0.063821	0.047458	0.120869		0.000249	3.7e-05	0.00038	0.000221	0.000215	0.000295		6.1e-05	0.000169	0.000251	0.00045	0.000322	0.000758
0.101571	0.153646	0.37264	0.211667	0.148279	0.437026		0.000141	0.000359	0.000179	0.000165	0.000276	0.000525		0.00043	0.000194	0.001332	0.000901	0.000108	0.003008
0.001053	0.001278	0.003432	0.002428	0.001798	0.005232		0.000204	9.1e-05	0.000261	0.000119	6.4e-05	0.000101		5.4e-05	0.000435	0.000342	0.000778	4.2e-05	0.000953
0.000246	0.000457	0.0003	0.000441	0.000539	0.001988		0.000438	0.001265	0.000811	0.000857	0.000263	0.00207		0.000345	0.00022	0.00022	0.0001	0.000192	0.000152
0.036641	0.055535	0.104278	0.066019	0.054751	0.108813		5.5e-05	0.00013	0.000346	0.000108	0.000144	0.001523		7.7e-05	0.000228	5.6e-05	8.6e-05	5.7e-05	4e-05
0.002882	0.003633	0.009413	0.00647	0.003043	0.011649		0.000531	0.000319	0.000916	0.001245	0.000332	0.000902		0.000204	0.000378	0.001384	0.000544	0.000425	0.002033
0.000448	0.000821	0.001871	0.001379	0.000383	0.00092		0.000669	0.000809	0.002389	0.001822	0.000319	0.002967		0.000125	0.000162	0.000387	0.000422	5.6e-05	0.00089
0.013233	0.019778	0.045584	0.020919	0.018422	0.050951		0.000148	4.5e-05	0.000415	9.5e-05	7.4e-05	0.004326		0.000188	0.000252	0.000714	0.001102	0.000456	0.003282
0.000358	0.000345	0.000638	0.001236	0.000213	0.00284		0.000184	8.3e-05	9.6e-05	0.000932	0.000204	0.002322		0.000443	0.000399	0.00033	0.000182	0.000237	0.002711
0.003759	0.006831	0.018495	0.009254	0.005963	0.011807		0.000216	9.5e-05	0.000343	0.000871	2.3e-05	0.000312		5.3e-05	0.000319	0.000243	0.000597	0.000216	0.000903
0.039265	0.054411	0.122703	0.06656	0.058287	0.14026		0.000224	9.5e-05	0.000517	0.000421	0.000183	0.002366		0.00034	0.000376	0.000671	0.000572	0.000216	0.000676
0.005917	0.006105	0.021009	0.011593	0.008341	0.015567		0.002258	0.002755	0.008297	0.008911	0.003346	0.019052		0.000185	0.000446	0.001132	0.00016	0.000255	0.000554
0.00173	0.001875	0.005144	0.003388	0.001992	0.003218		0.005969	0.007977	0.014699	0.013769	0.006232	0.033582		0.000139	0.000171	0.0004	0.002222	0.000143	0.000823
0.004814	0.008843	0.023272	0.010253	0.006621	0.01489		0.001564	0.002199	0.006741	0.003469	0.002445	0.009357		0.002877	0.004093	0.008942	0.004822	0.004244	0.012082
0.000989	0.001116	0.002807	0.002386	0.000746	0.003183		0.000146	0.000351	0.000308	0.001874	0.000102	0.000506		0.000397	0.000453	0.000381	0.000998	0.000185	0.000851
9.4e-05	0.000217	4.5e-05	8.3e-05	0.000236	0.000213		0.000615	0.000548	0.001994	0.00227	0.001002	0.006301		0.000686	0.00022	0.001051	0.001337	0.000334	0.00293
0.033112	0.051685	0.118183	0.078229	0.052248	0.147435		0.000547	0.000776	0.000788	0.000604	0.000428	0.004381		0.000102	0.000107	9.5e-05	0.001766	0.000189	0.000684
0.203864	0.293322	0.73921	0.444078	0.333593	0.785008		0.00089	0.000605	0.002951	0.001447	0.001241	0.004311		0.00045	0.000746	0.000616	0.001455	0.00036	0.00059
0.000565	0.000398	0.001962	0.001837	0.000556	0.000668		8.3e-05	0.000444	0.000726	0.00054	0.000369	0.003357		0.000118	0.000344	0.001242	0.000897	0.000229	0.002631
0.080424	0.113341	0.247462	0.166485	0.141361	0.270103		0.000547	0.000822	0.001909	0.003286	0.000594	0.00374		0.000178	0.000298	0.000417	0.000888	0.000336	0.00246
0.006165	0.009177	0.027654	0.014558	0.008732	0.027928		0.001362	0.000715	0.002044	0.001686	0.001605	0.006279		7.8e-05	0.000121	0.000289	0.000498	6.4e-05	0.000689
0.000129	0.000267	0.000541	0.000622	0.000341	0.000823		0.018499	0.026852	0.056137	0.041321	0.025314	0.099522		0.000511	0.000574	0.000223	0.000262	9.4e-05	0.000884
0.0399	0.061348	0.145022	0.096183	0.065263	0.158749		0.007253	0.009977	0.02295	0.020338	0.011059	0.034786		0.00031	0.000428	0.000261	0.000376	0.000412	0.00152
0.004322	0.005083	0.011742	0.009573	0.004762	0.012739		0.000293	0.000649	0.000677	0.000888	0.000657	0.000367		0.000296	0.000372	0.002442	0.003322	0.000662	0.002254
0.000168	0.000377	0.000308	2.7e-05	0.000253	0.000978		0.000283	0.000265	0.000889	0.000618	0.000261	0.000983		0.005762	0.008192	0.022938	0.014121	0.010146	0.031772
0.002635	0.004498	0.00819	0.005436	0.004617	0.006284		0.002019	0.003081	0.00661	0.006371	0.001895	0.007881		0.001144	0.001818	0.003196	0.000632	0.000837	0.002473
0.055924	0.081824	0.178643	0.122898	0.082509	0.237337		0.003808	0.004193	0.013279	0.007781	0.005102	0.010688		0.000159	0.000173	0.000612	0.001288	0.000194	0.00148
0.034076	0.043823	0.117938	0.082796	0.051596	0.126528		0.000541	0.000505	0.001033	0.001075	0.000306	0.002104		0.000139	3.3e-05	0.000328	0.00131	8.3e-05	0.000624
0.000187	0.000472	0.000824	0.000673	0.000407	0.00075		0.000348	0.000232	0.001696	0.002295	0.000271	0.001808		0.000252	0.000234	0.000457	0.000745	0.0003	0.001186
0.044235	0.063211	0.178922	0.098788	0.067459	0.157584		0.000511	0.00072	0.000951	0.002705	0.000649	0.002489		0.000141	0.000233	0.000298	0.000354	7.3e-05	0.00149
0.000272	0.000143	0.000693	0.000613	0.001131	0.002359		0.015839	0.016287	0.038014	0.02891	0.02048	0.05976		7.6e-05	1.7e-05	0.000605	9e-06	8.3e-05	0.000124
0.01284	0.017933	0.054143	0.027397	0.013419	0.034657		0.010193	0.013281	0.021946	0.021853	0.010336	0.034881		6.5e-05	0.000274	3.7e-05	9.3e-05	4e-05	0.000462
0.000163	0.00042	0.000516	0.001716	0.000167	0.001262		0.002056	0.002972	0.005473	0.005951	0.001929	0.009334		0.000269	9.4e-05	0.000325	0.000342	0.000339	0.001597
0.020586	0.032793	0.076756	0.040714	0.036441	0.084237		0.002293	0.003003	0.005926	0.008595	0.001693	0.009344		0.000154	0.000466	0.000833	0.000327	0.000152	0.001901
0.000132	9.1e-05	0.000342	0.000231	0.000181	0.000528		0.001067	0.001937	0.004056	0.003425	0.001271	0.009629		0.000105	0.000111	0.000304	0.000428	0.000276	0.000239
0.000247	0.000313	0.000196	0.00018	0.000199	0.000729		0.077402	0.116436	0.231091	0.164946	0.141645	0.296553		0.000117	0.000103	0.000248	0.000306	0.000136	0.001607
2.7e-05	6.7e-05	3.9e-05	0.000204	4e-06	0.000612		0.000207	0.000416	0.000451	0.000904	0.000131	0.0017		0.000101	0.000128	0.000483	0.00056	0.000129	0.00035
0.05896	0.081978	0.209939	0.096304	0.085524	0.203069		0.000381	0.000885	0.001871	0.001607	0.001017	0.007489		9.5e-05	0.000184	0.000386	0.000103	0.000206	0.002118
0.011895	0.019769	0.040122	0.025363	0.02241	0.04023		0.00017	4.9e-05	0.000254	0.001012	0.000102	0.002364		0.000131	9e-05	0.000321	0.000294	0.000183	0.000386
0.000588	0.001524	0.003334	0.001977	0.000925	0.00305		0.000174	0.000724	0.000432	0.000512	0.000339	0.001454		7.3e-05	0.000105	0.000278	0.001061	7.6e-05	0.000742
0.004701	0.007449	0.016468	0.009601	0.009062	0.024125		0.000698	0.0009	0.002868	0.001369	0.000787	0.003062		0.000128	0.000109	0.000527	0.000226	1.6e-05	0.000556
0.01388	0.017289	0.046013	0.024757	0.02023	0.05306		0.00287	0.003489	0.006572	0.005288	0.003468	0.009194		4.4e-05	0.000241	0.000221	0.00062	0.000279	0.001503
0.000471	0.000708	0.001843	0.000765	0.000804	0.001658		0.000542	0.001519	0.0028	0.001752	0.001037	0.005274		0.000192	0.000404	0.000649	0.000888	0.000281	0.001073
0.018191	0.022035	0.053858	0.03647	0.025015	0.076799		0.013438	0.022219	0.056313	0.037567	0.027496	0.064275		0.000178	4.3e-05	1.1e-05	1.9e-05	6.2e-05	0.000461
0.043832	0.056219	0.148822	0.076122	0.070732	0.177556		0.000508	0.000509	0.000361	0.00106	0.000429	0.000715		0.000277	0.000278	0.000125	0.000462	6.8e-05	0.000534
0.191218	0.274894	0.745799	0.396507	0.275607	0.752331		0.000174	0.000251	0.000296	0.002375	0.000405	0.00107		0.000192	0.000337	0.000214	6.8e-05	0.000259	0.000631
0.098406	0.147799	0.340027	0.195728	0.146314	0.418967		0.000161	4.8e-05	0.000337	0.001235	0.000161	0.000985		0.000177	4.6e-05	0.000174	0.000235	5.4e-05	0.001643
0.016315	0.026643	0.064937	0.041083	0.025474	0.081364		0.001055	0.00079	0.002696	0.000815	0.001578	0.002925		2.4e-05	0.00016	0.000673	0.000303	5.6e-05	0.000837
0.001422	0.002018	0.003978	0.001902	0.002914	0.006041		0.001208	0.001231	0.002366	0.002479	0.002197	0.003817		0.000306	0.000159	0.00041	0.000304	0.000162	0.000726
0.001447	0.002845	0.005666	0.003167	0.00131	0.005788		9.8e-05	0.000201	0.000202	0.000129	0.000124	0.001631		0.000117	0.000257	0.000504	0.000804	0.000275	0.000503
0.062924	0.085918	0.205497	0.13762	0.095554	0.224978		0.000192	0.000842	0.000606	0.000452	0.00037	0.001109		0.000109	0.000476	0.000111	0.000139	0.000141	0.002013
0.000824	0.003135	0.004817	0.006031	0.001521	0.005713		0.000654	0.001155	0.003235	0.003253	0.000689	0.002422		4.8e-05	7.7e-05	9.6e-05	0.000594	6.7e-05	0.000265
0.118379	0.162681	0.372587	0.24567	0.171121	0.471621		0.000235	0.000436	0.000599	0.002149	0.000644	0.001201		5.7e-05	0.000171	0.000173	0.000123	0.000102	0.001332
0.001172	0.001684	0.004682	0.002794	0.000564	0.001792		0.001423	0.002257	0.006731	0.009762	0.004123	0.009306		0.000133	0.000283	0.000553	0.000973	0.000284	0.000213
0.00404	0.007403	0.01605	0.007907	0.005133	0.011996		0.000195	0.000568	0.000857	0.00048	0.000222	0.001978		0.000104	0.000216	9.8e-05	0.000291	0.000149	0.000441
0.00015	0.000103	0.000439	9.3e-05	3.1e-05	0.000452		0.000191	0.000292	0.001095	0.001998	0.000711	0.002507		4.8e-05	4.7e-05	3.7e-05	0.000416	2.1e-05	0.000177
0.000109	0.000162	0.000374	1.7e-05	0.000105	5.7e-05		0.00019	0.000365	0.000688	0.000713	0.000201	0.001368		4.2e-05	0.00015	0.000152	0.000176	7.2e-05	6.2e-05
0.008713	0.012174	0.027384	0.016688	0.014286	0.040315		0.000391	0.000326	0.000516	0.000567	0.000247	0.001336		0.000378	0.000233	0.000194	0.000491	2.3e-05	0.000511
0.018814	0.035341	0.082225	0.043032	0.032591	0.093002		0.000531	0.000411	0.000934	0.001325	0.000317	0.001122		0.000148	8.9e-05	8e-05	0.001057	0.000123	0.000755
0.009777	0.012695	0.041095	0.023073	0.01169	0.045889		0.000186	6.7e-05	0.000727	0.000801	0.000578	0.000673		8.5e-05	0.000132	0.000113	0.000467	0.000263	0.000102
0.165467	0.265273	0.597577	0.358954	0.26244	0.631432		0.000246	0.000145	0.000445	0.001469	0.000213	0.001492		7.5e-05	0.000195	0.000128	0.000311	0	0.000221
8.3e-05	0.000186	0.000265	0.000142	2.8e-05	0.002161		0.000423	0.000468	0.000455	0.00179	0.000518	0.00637		0.000166	0.000149	0.000164	0.000141	0.000104	0.000318
0.027315	0.041798	0.088056	0.054097	0.040685	0.10285		0.005357	0.006694	0.015782	0.016749	0.007958	0.026529		0.000114	8.5e-05	0.000171	0.000106	0.000115	0.000111
0.002714	0.003633	0.010153	0.00809	0.003823	0.00993		0.000377	0.000811	0.001247	0.001166	0.000142	0.000613		0.000199	0.000411	0.00011	6.6e-05	0.000144	0.000615
4.4e-05	0.000426	0.000269	0.000484	0.000241	0.000891		0.000565	0.000692	0.000901	0.000339	0.000476	0.001737		3e-05	4.5e-05	8.9e-05	0.000347	7.3e-05	0.000159
0.042479	0.060118	0.165891	0.104592	0.069054	0.183422		0.000546	0.000761	0.001144	0.001823	0.001105	0.003214		6.2e-05	5.6e-05	0.000247	0.000355	0.000182	0.000194
0.03141	0.055074	0.140855	0.078075	0.054385	0.158372		0.000476	0.001489	0.002397	0.001217	0.000774	0.001459		8.4e-05	0.000129	6.6e-05	0.000306	4.1e-05	0.000585
0.000467	0.000729	0.001101	0.000977	0.000448	0.005824		0.00016	0.000262	0.000327	0.000464	8.4e-05	0.001104		0.000577	0.000545	0.00167	0.00333	0.001487	0.003903
0.028913	0.036874	0.098368	0.065927	0.045978	0.120315		0.005389	0.008138	0.023111	0.017733	0.008137	0.024421		0.000185	0	0.000169	0.000521	3.5e-05	0.000684
0.00446	0.006325	0.019658	0.014022	0.008361	0.022544		0.004486	0.00388	0.014119	0.006362	0.00571	0.020126		3.8e-05	0.000248	1.9e-05	0.000354	9.6e-05	9.8e-05
0.037228	0.053707	0.140207	0.105732	0.06165	0.179308		0.001322	0.001476	0.00439	0.002495	0.001664	0.007029		5.4e-05	0.000136	0.000208	0.000389	1.2e-05	6.3e-05
0.003464	0.005317	0.011898	0.005993	0.006066	0.01141		0.000247	0.000261	0.001259	0.000599	0.000244	0.000702		0.000129	0.000198	0.000363	0.000875	0.000259	0.000854
0.009486	0.009742	0.028385	0.02393	0.013334	0.040305		0.00073	0.000592	0.001414	0.002023	0.000694	0.003042		2.3e-05	8.7e-05	0.000212	0.000364	2.8e-05	0.000658
0.032607	0.044259	0.112991	0.066012	0.048813	0.128654		0.000636	0.000862	0.00351	0.001186	0.000984	0.002999		0.000383	0.000802	0.000501	0.000388	0.000139	0.000786
0.000397	0.001291	0.001623	0.001821	0.000512	0.001212		0.000563	0.000247	0.001022	0.001935	0.000407	0.001995		0.000145	0.000439	0.000366	5.2e-05	0.000157	0.001011
0.342789	0.516633	1.30109	0.697336	0.521262	1.48207		0.000928	0.001491	0.005599	0.002436	0.001583	0.005443		0.00015	0.000339	0.0006	0.000683	0.000545	0.003582
0.000375	0.000766	0.002585	0.000649	0.000578	0.00203		0.001873	0.002062	0.008643	0.007686	0.001896	0.006819		0.000211	0.000614	0.000682	0.001114	0.000168	0.002113
0.05757	0.079975	0.199544	0.107315	0.105273	0.26437		0.00506	0.006651	0.02287	0.012371	0.008597	0.01924		0.000142	0.000432	0.000174	0.000427	0.000135	0.000353
0.020284	0.028659	0.064869	0.038014	0.032519	0.081969		0.000114	0.000225	0.000545	0.001641	6.7e-05	0.002108		3.7e-05	0.000212	3.7e-05	0.000473	0.000141	0.001854
0.005318	0.006633	0.022088	0.015911	0.010419	0.039801		0.005568	0.006606	0.018433	0.015608	0.009382	0.022853		0.000247	0.000309	0.000543	0.000739	0.000189	0.000329
0.058186	0.103028	0.198863	0.137757	0.114906	0.274306		0.001635	0.001221	0.00329	0.002829	0.002658	0.007054		0.000121	0.000558	0.000416	0.000516	0.000132	0.00038
0.000432	0.001359	0.002339	0.000209	0.000824	0.003976		0.00157	0.000604	0.002055	0.002168	0.000596	0.004249		0.00135	0.001758	0.005468	0.00685	0.002531	0.011148
0.012089	0.015876	0.045147	0.029765	0.021993	0.064885		7.9e-05	0.000144	0.000237	0.000227	3.7e-05	0.001178		0.001638	0.002652	0.007389	0.003083	0.003018	0.009703
0.000396	0.000638	0.000774	0.00045	0.000292	0.001008		0.000315	0.000612	0.000586	0.00095	0.000305	0.004306		0.000124	9.3e-05	0.000284	0.000509	0.000119	0.001815
0.00029	0.000328	0.001225	0.001396	0.000464	0.001187		0.000312	0.000211	0.000213	0.000443	0.000127	0.001162		8.5e-05	0.000156	5.9e-05	0.001254	7.5e-05	0.000511
0.016356	0.023223	0.065068	0.038518	0.028246	0.075025		0.000131	0.00022	0.000199	0.00058	0.000395	0.002955		0.00025	0.000238	0.000626	0.000814	0.000145	0.002443
0.033082	0.048743	0.128202	0.083789	0.050289	0.149181		7.2e-05	0.000277	0.000283	0.001785	0.000247	0.000755		0.000234	0.000126	0.000693	0.000727	0.00046	0.001645
0.041955	0.057406	0.147347	0.101367	0.062425	0.20019		0.00066	0.00073	0.001023	0.004307	0.000535	0.003292		0.000113	6.2e-05	0.00038	0.000248	0.000198	0.000498
0.024351	0.034202	0.099009	0.07312	0.030668	0.094907		0.00021	0.000613	0.002127	0.00146	0.000912	0.002127		0.000159	0.000365	9.3e-05	0	0.000126	0.000773
0.064643	0.100382	0.281464	0.138736	0.119775	0.27996		0.001858	0.002505	0.006451	0.007695	0.001608	0.016799		0.000127	0.000542	0.00027	0.000702	0.000103	0.00067
0.029366	0.038631	0.110598	0.068535	0.042791	0.126569		0.000195	9.1e-05	0.000378	0.001248	0.000305	0.002156		0.000436	0.000337	0.000804	0.000613	0.000348	0.00084
0.004291	0.004922	0.0113	0.011084	0.005372	0.012729		0.000304	0.000157	0.000261	0.000435	6.1e-05	0.000269		0.000104	0.000129	0.000184	0.000764	0.000396	0.000239
0.006882	0.008608	0.027363	0.011314	0.008622	0.024095		0.000111	0.000339	0.000412	0.001145	0.000203	0.001249		4.7e-05	0.00019	0.000199	3.4e-05	0.000178	0.001622
0.083963	0.122257	0.36584	0.200184	0.149893	0.381476		0.000135	0.000219	0.000375	0.000495	0.000249	0.000957		9.7e-05	7.4e-05	0.000386	0.000276	0.000306	0.000377
0.014992	0.025081	0.063789	0.046801	0.024191	0.090813		2e-05	0.00011	4.5e-05	2.8e-05	4.2e-05	0.000423		0.00092	0.001341	0.004544	0.00304	0.002656	0.004719
0.001177	0.001551	0.004001	0.004595	0.001981	0.007467		0.000277	0.000485	0.000793	0.000515	0.000824	0.003991		0.000195	0.000111	0.000161	3.5e-05	6.3e-05	0.000698
0.014832	0.020224	0.053831	0.032111	0.023174	0.055482		0.000206	0.000214	0.000519	0.000605	0.000156	0.001919		0.000355	0.000374	0.001588	0.000439	0.000895	0.001182
0.012528	0.025291	0.057719	0.03202	0.023519	0.065449		0.00165	0.003204	0.008102	0.010809	0.004437	0.013874		0.00029	0.000219	0.000345	0.000304	0.000435	0.000293
0.07566	0.119997	0.300727	0.174688	0.126969	0.294488		0.000245	0.000241	0.000225	0.004241	0.000472	0.002397		0.00065	0.000724	0.002635	0.000667	0.001033	0.001764
0.079105	0.104826	0.260642	0.166255	0.116414	0.348917		0.000427	0.000265	0.000718	0.000398	0.000565	0.002394		0.001707	0.001106	0.003515	0.001101	0.000953	0.004061
0.000394	0.00066	0.000995	0.000367	0.000556	0.001295		0.000684	0.001344	0.001426	0.002166	0.000733	0.002711		0.000137	0.000165	0.0005	0.002362	0.00016	0.001459
0.00037	0.001072	0.001489	0.000451	0.000448	0.000959		0.000233	0.000359	0.001066	0.001263	0.000875	0.001407		7.7e-05	0.000226	0.000383	0.000535	0.000216	0.00019
0.002416	0.003482	0.008074	0.004143	0.002248	0.013256		0.001626	0.002549	0.006473	0.004033	0.003146	0.008725		0.001102	0.00147	0.003234	0.001613	0.001492	0.003386
0.009709	0.016264	0.03936	0.022743	0.017728	0.041405		0.000413	0.000596	0.001715	0.001001	0.000617	0.001955		0.000138	0.000321	0.000408	0.00164	4.7e-05	9.7e-05
0.003487	0.006185	0.013724	0.010798	0.006705	0.013959		0.000285	0.000205	0.000495	0.000601	0.000267	0.000932		0.000867	0.001581	0.003822	0.003376	0.001504	0.002153
0.001657	0.002785	0.009146	0.004582	0.002878	0.008482		8.7e-05	4.4e-05	0.00025	0.000478	0.000274	0.000903		7.3e-05	8.9e-05	0.000183	0.000202	9.7e-05	0.000701
0.009294	0.01731	0.040321	0.01736	0.018502	0.039266		0.000879	0.000994	0.003102	0.001202	0.001221	0.00133		4.5e-05	0.000305	0.000132	0.000478	8.1e-05	0.00046
0.088355	0.128922	0.316696	0.197936	0.141144	0.380622		0.000319	0.000298	0.00114	0.000824	0.000283	0.000775		0.000276	0.000371	0.001719	0.002636	0.000632	0.001627
0.000491	0.000352	0.000952	0.000944	0.001001	0.000865		9.9e-05	0.000114	0.000672	0.000423	0.000191	0.001747		0.000477	0.000814	0.001417	0.001641	0.000544	0.001787
0.023842	0.035458	0.109755	0.064923	0.041881	0.099276		0.000302	0.000303	0.000816	0.000395	0.000252	0.003134		0.000218	0.000258	0.000724	0.000141	0.00016	0.001799
0.000595	0.000552	0.000956	0.004459	0.000444	0.000715		0.000401	0.000755	0.000685	0.001785	0.000478	0.001286		2e-05	0.000106	7.8e-05	2.8e-05	0.0001	0.000797
0.000168	0.000495	0.000148	0.00056	8e-05	0.002076		0.00382	0.006691	0.015302	0.010985	0.004625	0.022949		0.000227	0.000298	7.2e-05	0.000314	0.000251	0.002383
0.014268	0.022538	0.052664	0.032885	0.022109	0.054211		0.000289	0.000431	0.000734	0.001265	0.000527	0.002132		0.00023	0.000283	0.000901	0.001871	0.000146	0.000903
0.041458	0.057817	0.130263	0.080107	0.060924	0.136586		0.000543	0.000384	0.000865	0.0003	0.000708	0.002639		2.3e-05	5e-05	5.6e-05	0.00087	2.8e-05	0.000424
0.128419	0.183278	0.422083	0.274842	0.176185	0.476031		0.000161	0.000113	0.000238	0.001505	0.000118	0.000489		7.5e-05	2.8e-05	0.000187	5.7e-05	2e-06	0.000303
0.05374	0.096315	0.198512	0.132721	0.089398	0.253953		0.000319	9.2e-05	0.000316	0.000494	4.8e-05	0.000148		2.6e-05	9e-05	5.2e-05	0.0001	7.5e-05	0.001178
0.000198	0.000787	0.000609	0.00023	0.000164	0.001359		0.000312	0.000201	0.001212	0.001135	0.00046	0.002		8.9e-05	9.9e-05	0.000176	0.000168	0.000172	3.9e-05
0.000175	0.000467	0.001021	0.000865	0.000399	0.001008		0.000311	0.000451	0.001597	0.002887	0.000411	0.001449		8.9e-05	0.000127	3e-05	0.00036	6e-05	0.000813
0.03274	0.046947	0.116	0.070775	0.050279	0.143294		0.002138	0.00325	0.006347	0.003112	0.002885	0.006655		5.2e-05	3.5e-05	0.000123	0.000155	1.8e-05	0.00039
0.001919	0.003499	0.005581	0.006798	0.002193	0.012326		0.000395	0.001081	0.001471	0.000889	0.000922	0.003537		9.4e-05	0.000173	2.9e-05	0.001058	0.000122	0.000349
0.003385	0.003302	0.009217	0.006745	0.003141	0.009833		0.000344	0.000671	0.00159	0.001012	0.000575	0.003309		0.000111	5.4e-05	0.000378	0.000188	7.4e-05	0.000303
0.000921	0.000554	0.002306	0.001546	0.00084	0.002458		0.000574	0.000613	0.00152	0.003065	0.0008	0.001986		0.000188	0.000297	0.000217	0.000363	0.000244	0.000339
0.11736	0.159861	0.414055	0.221906	0.153381	0.40804		0.010915	0.019214	0.047859	0.036258	0.023697	0.067064		0.000172	0.000363	0.000213	0.000174	0.000183	0.000152
0.043914	0.06231	0.172543	0.100133	0.05337	0.15674		0.000326	0.000292	0.000979	0.002492	0.000358	0.002776		5.7e-05	0.000156	0.000159	0.000385	0.000135	9.2e-05
0.000953	0.002091	0.004493	0.005678	0.001748	0.00688		0.005499	0.007125	0.021886	0.009549	0.011196	0.016325		0.000184	0.00033	0.000258	0.000578	0.000266	0.002958
0.002831	0.004309	0.012111	0.005402	0.004648	0.014979		6.8e-05	0.00019	0.000581	9.8e-05	6e-05	0.001772		0.000122	0.000308	0.000854	0.001546	0.000195	0.001484
0.026251	0.031877	0.080079	0.047649	0.041497	0.084115		0.000703	0.00059	0.00201	0.004038	0.000604	0.002648		8.8e-05	0.000126	0.000497	0.00138	0.000221	0.000206
0.0001	0.000237	0.000161	0.000147	0.000106	0.000293		0.000506	0.000429	0.0016	0.000341	0.000168	0.001836		0.000123	0.000114	9.3e-05	0.000189	7.4e-05	0.000699
0.000604	0.001419	0.002622	0.000441	0.001371	0.001641		0.000357	0.000554	0.000385	0.00101	0.000121	0.001198		0.000253	8.4e-05	0.000117	0.000181	0.000226	0.000724
0.005223	0.00886	0.017377	0.013625	0.00739	0.023732		0.000155	0.000305	0.000792	0.001075	0.000206	0.003351		7e-05	4e-05	0.000106	0.00053	0.000253	0.000112
0.035753	0.06217	0.146403	0.088795	0.067702	0.174228		0.001	0.000319	0.002815	0.002364	0.000788	0.001019		0.000122	0.000204	0.000126	0.00019	4.3e-05	0.000118
0.012183	0.01412	0.035505	0.020631	0.017855	0.037443		8.1e-05	0.000241	7e-05	4.3e-05	0.000104	0.000139		0.001826	0.002404	0.006646	0.003454	0.002186	0.008844
0.01478	0.020637	0.051322	0.032443	0.020534	0.054652		1.8e-05	3.3e-05	0.000109	0.000143	6.9e-05	0.001356		5e-05	4.4e-05	0.000152	0.000126	0.000122	0.001947
0.061745	0.098423	0.23823	0.148602	0.112763	0.252621		0.000142	9.9e-05	0.000175	0.000402	6.6e-05	0.001879		0.000942	0.001139	0.002319	0.001882	0.001148	0.003042
0.044727	0.065274	0.153475	0.101822	0.077484	0.173334		0.000265	0.000602	0.000543	0.002344	0.000283	0.000637		0.00013	4e-05	0.000384	0.000808	0.000103	0.002067
0.344989	0.560216	1.36394	0.781858	0.591044	1.39705		0.010722	0.016193	0.043516	0.024444	0.020357	0.050686		0.000457	0.000802	0.001728	0.00141	0.000433	0.001357
0.065251	0.090066	0.200685	0.130169	0.115924	0.25697		0.001446	0.0016	0.003507	0.005276	0.002536	0.006541		0.002137	0.002125	0.006682	0.004972	0.002209	0.009345
0.022221	0.035264	0.08136	0.047125	0.039852	0.102723		0.000595	0.000612	0.001009	0.003121	0.000595	0.005653		0.000286	0.000288	0.000886	0.000947	0.000348	0.00059
8.1e-05	0.000194	6.9e-05	0.000256	8.5e-05	0.00036		0.00066	0.001706	0.001955	0.000992	0.001147	0.00656		0.000155	0.000297	0.000653	0.001341	0.000182	0.001983
0.095591	0.154322	0.355298	0.225427	0.171517	0.411471		0.000492	0.000653	0.002053	0.001947	0.000508	0.003579		0.000134	8.5e-05	0.0003	0.001089	0.000147	0.002398
0.02476	0.039362	0.084976	0.049528	0.039895	0.095541		0.000631	0.000978	0.001218	0.000393	0.001147	0.00116		0.002384	0.003496	0.005647	0.004297	0.002736	0.008646
6.7e-05	0.00015	0.000149	1.6e-05	2.3e-05	0.000123		0.000419	0.000609	0.000858	0.001039	0.001162	0.004126		0.000122	0.000438	0.000338	0.000242	0.000134	0.001109
0.015848	0.020429	0.074121	0.029807	0.01838	0.054937		0.000181	0.000226	0.00127	0.002431	0.000325	0.002228		9e-05	0.000519	0.000288	0.000714	9.2e-05	0.000436
0.001255	0.002018	0.003216	0.002917	0.001878	0.008174		0.000429	0.000224	0.000616	0.002518	0.000203	0.001697		0.0001	6.1e-05	0.00024	0.001529	0.000119	0.000831
0.002682	0.004243	0.00982	0.008309	0.004476	0.017303		7.7e-05	0.000392	0.000489	0.001117	0.000333	0.00228		0.000581	0.000341	0.000558	0.000926	0.000141	0.001355
0.00013	0.000381	0.000231	0.000577	5.6e-05	0.001324		0.000179	4.2e-05	0.000297	0.000134	0.000338	0.0022		0.000342	0.000304	0.001606	0.000583	0.000305	0.001183
0.018824	0.027753	0.069732	0.052155	0.034231	0.085585		0.000166	0.000175	0.000683	0.000588	0.000191	0.000324		0.000312	0.000734	0.001204	0.000936	0.000352	0.00394
0.061987	0.094466	0.219068	0.138622	0.08992	0.227983		0.000229	0.000358	0.001416	0.002279	7.2e-05	0.001843		0.000881	0.001504	0.002102	0.002612	0.001316	0.005554
0.016929	0.025627	0.092902	0.039026	0.026617	0.072042		0.001509	0.001913	0.004819	0.004036	0.0021	0.004733		0.000159	0.00023	0.000229	0.000379	0.000133	0.000541
0.04719	0.065535	0.18576	0.108722	0.073807	0.189532		0.030789	0.051144	0.120026	0.077662	0.058596	0.15141		0.000248	0.00039	0.000351	0.001801	0.0003	0.000438
0.08898	0.133524	0.329238	0.172338	0.142649	0.365143		0.000289	0.000233	0.001311	0.000784	0.000453	0.002046		0.000293	3.1e-05	0.000589	0.000212	0.000383	0.002474
0.009746	0.012733	0.040657	0.023641	0.015118	0.026774		0.000199	0.00034	0.001697	0.001623	0.000429	0.004364		0.00062	0.000458	0.001106	0.000315	0.000578	0.003139
0.094619	0.145163	0.419106	0.23835	0.153834	0.451666		0.000327	0.000627	0.001614	0.00147	0.000577	0.003606		0.000361	0.000621	0.000508	0.000709	0.000304	0.002103
0.000241	1.4e-05	0.000106	0.000253	0.000163	0.000243		0.00501	0.006411	0.014369	0.012424	0.008293	0.024197		0.000183	0.000463	0.000348	0.001018	8.1e-05	0.00037
0.03097	0.04394	0.129511	0.0815	0.055181	0.13463		0.0002	0.000415	0.00224	0.001691	0.000665	0.001854		5.3e-05	4.3e-05	0.000233	0.001109	0.000234	0.000397
0.007749	0.010525	0.031436	0.018077	0.009698	0.028683		0.000241	8.3e-05	0.001284	0.000453	0.00048	0.00125		0.037095	0.056464	0.141734	0.081185	0.060057	0.151523
0.001135	0.001474	0.004384	0.00274	0.001625	0.002921		0.000356	7.5e-05	0.000482	0.000607	0.000218	0.000141		0.000205	0.000139	0.000327	0.000237	0.000201	0.00066
0.002488	0.004567	0.008409	0.003254	0.00328	0.008664		0.000593	0.000423	0.000931	0.000941	0.000632	0.001705		0.00271	0.003919	0.008803	0.011432	0.005815	0.010779
0.117149	0.185922	0.45883	0.245963	0.207564	0.460582		0.000669	0.001396	0.00159	0.00315	0.000739	0.002751		0.000287	0.000528	0.000624	0.001261	0.000437	0.00122
0.000615	0.000629	0.001061	0.002949	0.000672	0.003935		0.000359	0.000347	0.001231	0.001214	0.000408	0.000879		0.000657	0.000804	0.001219	0.001668	0.000616	0.004075
0.005919	0.007537	0.020107	0.010632	0.010073	0.027573		0.000176	0.000159	0.000512	0.001376	0.000212	0.002443		0.000962	0.001588	0.00275	0.001961	0.001065	0.002893
0.070568	0.106843	0.271901	0.125453	0.116512	0.292987		0.00012	0.000175	0.000331	0.000694	0.000142	0.000151		0.004411	0.005955	0.012106	0.010605	0.00611	0.021256
0.021401	0.028253	0.072728	0.049879	0.034182	0.0955		0.000876	0.001577	0.002483	0.004042	0.001169	0.0048		0.001654	0.001708	0.006376	0.003551	0.001313	0.010772
0.000464	0.000348	0.000959	0.001047	0.000645	0.001372		5.8e-05	0.000276	0.000138	0.001304	6.2e-05	0.000599		0.000517	0.000311	0.001007	0.000764	0.000243	0.001165
0.035491	0.059265	0.126416	0.068022	0.060879	0.154502		9.4e-05	0.000264	0.000615	0.001214	0.000259	0.001954		0.000139	0.00047	0.000763	0.00016	0.000418	0.001242
0.000412	0.000279	0.001148	0.001618	0.000716	0.003122		7.8e-05	6.1e-05	0.000316	0.000804	7.9e-05	0.001536		0.000143	0.000422	0.000909	0.00117	0.000246	0.003184
0.00124	0.001338	0.003088	0.002821	0.001723	0.002275		0.000437	0.000296	0.001333	0.001606	0.00114	0.002597		0.003434	0.004399	0.008454	0.008554	0.003445	0.010178
0.003669	0.00467	0.012281	0.012055	0.006661	0.015128		0.001154	0.001314	0.002936	0.000551	0.00231	0.004489		0.000344	0.000303	0.000857	0.00039	0.000191	0.002102
0.000932	0.000762	0.002788	0.001402	0.001155	0.005562		0.021904	0.036544	0.078324	0.05391	0.033491	0.08976		0.000293	0.000205	0.000508	0.001256	8.4e-05	0.000946
0.034866	0.051569	0.105727	0.059749	0.04808	0.100782		0.000369	0.000459	0.001775	0.001166	0.00048	0.001732		0.00045	0.000305	0.0004	0.000873	5.6e-05	0.000612
0.00237	0.004296	0.00768	0.006175	0.005257	0.011044		0.000201	0.000426	0.000817	0.000783	0.000353	0.001582		0.010782	0.018781	0.044677	0.026532	0.018241	0.035872
0.000146	0.000273	0.000433	0.00042	0.000374	0.000948		0.000396	0.000534	0.001739	0.001475	0.000377	0.003905		0.000499	0.000292	0.001099	0.000328	0.000258	0.001264
0.000109	9.4e-05	0.000605	0.000222	0.000227	0.000456		0.000495	0.000439	0.001459	0.000718	0.000398	0.003939		0.000254	0.000283	0.000918	0.000368	0.000384	0.001529
0.057724	0.087007	0.223233	0.123752	0.10058	0.281665		0.000316	0.001226	0.00096	0.000807	6.2e-05	0.006049		0.002194	0.00126	0.004449	0.002578	0.001751	0.004504
0.004688	0.005915	0.018195	0.016442	0.009095	0.022489		9.2e-05	0.000107	0.000251	9.4e-05	5.2e-05	0.000263		0.000723	0.000859	0.001752	0.002264	0.001191	0.005717
0.014687	0.021765	0.068914	0.037244	0.025876	0.073278		0.000286	0.000168	0.000562	0.000512	6.1e-05	0.000108		0.000185	0.000936	0.001397	0.001582	0.000514	0.0024
0.000722	0.000784	0.001388	0.000776	0.000542	0.00124		0.000118	5.1e-05	8.5e-05	0.000247	2e-06	0.000475		2.1e-05	2.8e-05	0.000124	8.7e-05	8.3e-05	0.000352
0.036559	0.057133	0.142521	0.078676	0.06068	0.163517		4e-05	0.000183	0.000245	6.5e-05	6.3e-05	0.000243		0.000726	0.001191	0.003719	0.001549	0.001858	0.007238
0.005258	0.004432	0.017794	0.020497	0.003713	0.013797		9.8e-05	0.000155	0.000163	0.000109	3.5e-05	0.001865		0.000142	0.000394	0.000458	0.000555	0.000233	0.001271
0.009743	0.015099	0.04765	0.031764	0.020047	0.06981		0.002535	0.004126	0.010786	0.006257	0.00357	0.010637		0.004436	0.005548	0.012134	0.00969	0.007648	0.013807
0.002924	0.005741	0.011986	0.007078	0.00381	0.012884		0.000116	0.000262	0.000218	0.000499	0.000211	0.000699		0.000297	0.000391	0.000626	0.001431	0.000399	0.002796
0.015335	0.02168	0.0587	0.03212	0.025106	0.062634		0.000259	0.000291	0.000534	0.000712	0.000127	0.002963		0.044072	0.051312	0.124284	0.104523	0.076377	0.184447
0.062215	0.074895	0.193362	0.108725	0.093891	0.232058		2.7e-05	2.2e-05	0.00018	0.000217	0.000181	0.000321		0.011981	0.015524	0.037395	0.028109	0.020478	0.044093
0.053014	0.076304	0.226354	0.118552	0.092741	0.231259		0.000352	0.000758	0.000548	0.001023	0.000397	0.001827		0.00067	0.000741	0.002881	0.001344	0.001016	0.001079
0.004026	0.00435	0.013285	0.008036	0.005197	0.015561		0.001178	0.001776	0.004265	0.003562	0.002097	0.008608		0.000383	0.001051	0.001277	0.00113	0.000773	0.004374
0.051664	0.06228	0.135325	0.080528	0.067451	0.152277		6.9e-05	0.000133	0.000842	0.002181	0.000323	0.00121		0.000146	0.000483	0.000572	0.001284	0.000115	0.001081
0.105775	0.166575	0.402723	0.227904	0.179255	0.459181		0.0002	9.9e-05	0.000515	0.000246	0.000323	0.002552		3e-05	0.000121	0.000233	0.000425	0.000107	0.001495
0.009004	0.009873	0.02608	0.018113	0.01541	0.040934		0.000321	0.000405	0.000558	0.000785	6.9e-05	0.000917		0.000249	0.000247	0.000203	0.000281	9.9e-05	0.001009
0.003661	0.004179	0.01044	0.008323	0.004232	0.014066		0.00011	0.000143	0.000159	0.000538	0.000125	0.000333		0.001527	0.002791	0.006269	0.002866	0.003322	0.006397
0.006313	0.00647	0.021249	0.013668	0.008435	0.026025		0.001202	0.001242	0.002395	0.002374	0.001229	0.003777		0.000894	0.000733	0.002554	0.001215	0.001227	0.002349
0.01369	0.022532	0.049698	0.026931	0.021001	0.057364		0.011938	0.013549	0.039121	0.027198	0.015395	0.040072		0.040064	0.068927	0.156124	0.096157	0.076457	0.15495
0.000114	0.000109	0.000232	0.000436	9e-05	0.001081		0.001359	0.001382	0.003147	0.001095	0.001542	0.00679		0.007811	0.010669	0.025816	0.022512	0.013174	0.03773
8e-05	9e-06	1.8e-05	0.000284	7.8e-05	0.000402		0.001422	0.001847	0.004038	0.001625	0.001543	0.005378		0.000485	0.000403	0.001277	0.002371	0.000435	0.002813
3.2e-05	2.8e-05	0.000111	8.2e-05	0.000157	0.00028		0.000353	0.000226	0.000288	0.000648	0.000213	0.00034		4.5e-05	0.000129	0.000486	6e-05	7.1e-05	0.001641
0.009074	0.014925	0.02708	0.029302	0.014099	0.045993		0.000161	7.3e-05	0.000221	0.001687	4.3e-05	0.00097		0.000306	0.000521	0.00149	0.000338	0.00049	0.005482
0.011683	0.02217	0.059953	0.035722	0.018254	0.05105		0.002191	0.003239	0.008652	0.00675	0.003112	0.015126		0.000713	0.000845	0.002061	0.002385	0.001175	0.006801
0.025951	0.035004	0.105961	0.058868	0.039315	0.117087		0.000212	0.000297	0.000984	0.000663	0.000735	0.001915		0.000499	0.00042	0.002051	0.00057	0.000891	0.001022
0.060764	0.087621	0.235353	0.139865	0.095862	0.250943		0.000481	0.000341	0.001422	0.000906	0.000433	0.001544		0.023953	0.038387	0.090563	0.049343	0.037775	0.096673
0.001997	0.002011	0.008667	0.005879	0.002123	0.004824		0.00025	0.000403	0.000555	0.001147	0.000587	0.001142		0.000383	0.00028	0.000988	0.001164	0.000536	0.001101
0.00169	0.00264	0.007614	0.006226	0.00264	0.010323		0.000379	0.000508	0.000434	0.002219	0.00026	0.001357		0.00017	0.000251	0.000232	0.000228	0.000144	0.002138
0.032799	0.047929	0.127947	0.090076	0.056318	0.166086		0.000128	0.000306	0.000466	0.00018	0.000199	0.002695		0.000179	0.000124	0.000386	0.000146	4.4e-05	0.001937
0.00665	0.015592	0.032216	0.02179	0.014053	0.034961		0.001365	0.001936	0.003661	0.004093	0.00107	0.008596		0.000128	0.000161	0.00125	0.000658	0.000394	0.001755
0.000656	0.001582	0.003354	0.001288	0.001668	0.003867		0.004731	0.008257	0.018415	0.014613	0.008141	0.022777		0.000121	0.000198	0.00054	0.002059	0.000303	0.000423
0.000156	2.9e-05	0.000106	0.00019	0	0.000125		0.001432	0.001725	0.003558	0.002825	0.001913	0.003299		0.000113	6.8e-05	0.000109	8e-05	1.3e-05	0.00132
0.029784	0.045245	0.108976	0.077051	0.052541	0.134527		0.001004	0.001584	0.003419	0.004618	0.0014	0.003715		0.000296	0.000261	0.000811	0.000943	0.000336	0.000893
0.010891	0.013091	0.037096	0.035208	0.016717	0.046211		0.000445	0.000304	0.000677	0.001096	0.000232	0.000325		0.000173	0.00014	0.000205	8.9e-05	0.00018	0.001331
9.2e-05	0.000101	0.000177	1.6e-05	6.7e-05	0.001721		0.000127	6.4e-05	0.000149	0.000975	5e-06	8e-05		0.000159	0.000132	0.000408	0.000211	0.000136	0.003337
0.000335	0.000181	0.000497	0.000415	0.000169	0.000286		0.000473	0.000557	0.000599	0.000723	0.00043	0.002406		0.007597	0.012971	0.029664	0.009203	0.011856	0.028193
0.000221	0.000467	0.001162	0.000893	0.000387	0.00328		0.000106	0.000439	0.000191	0.000447	4.4e-05	0.000462		9e-05	0.000143	0.00057	0.000263	0.000109	0.000581
0.048049	0.08535	0.186328	0.116305	0.084695	0.227707		0.00024	0.000227	9.4e-05	0.00047	0.000135	0.001341		1.2e-05	0.000229	9.3e-05	8.2e-05	1.4e-05	6.5e-05
0.000381	0.000822	0.001322	0.002401	0.00033	0.001341		0.000174	0.000104	0.000271	0.001242	0.000145	0.001774		0.002267	0.002982	0.004584	0.005186	0.003483	0.007508
0.001015	0.001207	0.002448	0.001228	0.000813	0.003725		0.000249	0.000195	0.00047	0.000285	0.000326	0.001233		0.000244	0.000133	0.000323	0.000138	1.9e-05	0.000606
0.000142	0.001079	0.000537	0.001047	0.000378	0.002277		0.000185	0.000207	0.000416	0.000448	0	0.000606		0.000185	6.8e-05	0.000247	2.7e-05	0.000141	0.001605
0.077692	0.113403	0.253648	0.152141	0.114052	0.312159		0.000153	7.4e-05	0.000164	0.001523	0.00011	0.000989		0.000385	0.000372	0.000734	0.001219	0.000387	0.003165
0.003621	0.006551	0.00864	0.010879	0.00457	0.010578		0.000165	0.000277	0.000918	0.000214	0.000799	0.004115		0.002561	0.00326	0.00668	0.008353	0.002739	0.008768
0.001517	0.001699	0.003718	0.002951	0.002092	0.005663		0.000236	0.000496	0.000657	0.001266	0.000144	0.000741		9.5e-05	0.000232	0.00029	0.000825	0.000176	0.000304
0.011639	0.015196	0.04336	0.028909	0.019655	0.042751		7.1e-05	0.000132	0.000148	0.001328	9.1e-05	0.000768		8.4e-05	0.000577	0.000415	0.000569	0.000151	0.00054
0.057119	0.082267	0.177255	0.118191	0.08741	0.221211		0.000184	0.000114	0.000335	0.000843	0.000187	0.001917		0.000625	0.000472	0.000723	0.001094	0.000558	0.00216
0.000738	0.000713	0.002816	0.002066	0.00151	0.005585		3.9e-05	9e-05	0.000266	0.000202	8.2e-05	0.001434		0.06391	0.091971	0.178472	0.109672	0.093972	0.180323
0.024598	0.024408	0.088834	0.043965	0.032821	0.096328		0.00022	0.000241	0.000364	0.000566	0.000165	0.001076		0.000129	0.000112	0.000431	0.000327	8.3e-05	0.0022
0.000414	0.000297	0.002012	0.001038	0.000173	0.007275		0.007879	0.011157	0.025174	0.018465	0.013828	0.037461		0.00023	0.000326	0.000627	0.000142	6e-05	0.000459
0.010243	0.01131	0.040943	0.029389	0.018375	0.044783		0.014051	0.018375	0.044657	0.034293	0.021922	0.062365		1.6e-05	0.000314	5.7e-05	0.000161	9.5e-05	0.000161
0.036625	0.056701	0.148891	0.092075	0.062564	0.133681		0.000634	0.001087	0.001576	0.001136	0.000418	0.001446		0.000544	0.000145	0.000378	0.000953	0.00018	0.002161
0.022315	0.030254	0.079047	0.050675	0.033791	0.090923		0.000947	0.000974	0.00237	0.00228	0.002208	0.006784		0.00039	0.000438	0.001883	0.000769	0.000548	0.002461
0.016482	0.019945	0.067573	0.033526	0.026311	0.068875		0.000214	0.000399	0.001557	0.00102	0.0003	0.002265		0.000303	0.000173	0.000232	0.000287	0.000202	0.000733
0.001174	0.002646	0.008144	0.012043	0.00186	0.008815		0.002026	0.002635	0.005103	0.00214	0.002508	0.01046		0.000596	0.000219	0.000696	0.000394	7.2e-05	0.000712
0.002677	0.003328	0.008087	0.014394	0.003608	0.017667		4.1e-05	0.00024	0.000374	0.000471	0.000278	0.00063		1.8e-05	0.000345	0.000376	8.2e-05	0.000136	0.000507
0.007368	0.01108	0.037916	0.022126	0.013829	0.033265		0.002795	0.002593	0.006788	0.007351	0.004079	0.007109		0.000165	0.00032	0.000594	0.000896	1.7e-05	0.002269
0.034824	0.061498	0.174673	0.098748	0.059144	0.157382		0.000897	0.001035	0.003895	0.002253	0.001495	0.003751		0.00015	0.000478	0.000682	0.000427	0.000384	0.001186
0.092902	0.132766	0.283966	0.188881	0.136286	0.352473		0.000192	0.000156	0.000544	0.000693	4.9e-05	0.003366		0.001624	0.002408	0.005298	0.004011	0.002707	0.008194
0.022302	0.031588	0.080699	0.051409	0.03668	0.086885		0.000288	0.000324	0.001079	0.000915	0.00026	0.000943		0.000159	0.000175	0.000268	0.000796	0.0002	0.001248
0.121205	0.176804	0.463059	0.323216	0.194866	0.557206		0.000108	0.000146	0.000252	0.001429	0.000125	0.001505		4.1e-05	0.000137	3.4e-05	0.000361	3.5e-05	0.000145
0.006694	0.010798	0.027532	0.019063	0.009109	0.031515		0.004253	0.006579	0.02061	0.015986	0.007692	0.023204		0.000281	5.2e-05	0.000281	0.00054	0.000296	0.000306
0.278828	0.438081	0.888125	0.543991	0.439638	1.10395		0.004606	0.006689	0.014324	0.007931	0.005515	0.017856		0.000155	0.000106	0.000227	9.9e-05	0.000194	0.000279
0.007097	0.011862	0.023291	0.022042	0.009666	0.024925		0.000785	0.000592	0.001333	0.00302	0.001312	0.003788		0.000228	0.000466	0.000931	0.000931	0.00025	0.002572
0.117004	0.202361	0.421335	0.244632	0.195179	0.495947		0.000253	0.000109	0.000624	0.000132	0.000266	0.00045		0.000924	0.001109	0.003942	0.002839	0.000763	0.004678
0.04141	0.061381	0.136492	0.099353	0.062404	0.170174		0.000135	0.000114	0.000157	0.001352	0.000148	0.001099		0.00791	0.015579	0.023898	0.016173	0.012296	0.035816
0.000218	0.000132	0.001319	0.00104	0.000421	0.001356		0.00015	0.000139	0.000535	0.000311	8.3e-05	0.000404		0.001265	0.001814	0.007777	0.005703	0.001492	0.008808
0.014917	0.023119	0.053045	0.039381	0.020714	0.058131		0.000226	0.000262	0.000292	0.000463	0.000137	0.001489		0.000191	0.000341	0.000976	0.001291	0.000251	0.001316
0.000371	0.000358	0.000655	0.002102	0.000486	0.001248		0.000144	9.2e-05	0.000375	0.00042	0.000194	0.003619		0.000836	0.00153	0.003553	0.003264	0.000704	0.00529
0.013057	0.017361	0.053681	0.041026	0.021987	0.076065		0.000101	0.000384	0.000456	0.000762	0.000202	0.001227		0.000372	0.000529	0.000756	0.000507	0.000122	0.000742
0.011258	0.01351	0.039178	0.023404	0.010305	0.045503		0.000422	0.0003	0.000425	0.000639	0.000199	0.000119		0.000249	0.000254	0.000256	0.000346	0.000153	0.000707
0.058382	0.099128	0.191692	0.119121	0.091648	0.252551		7.2e-05	0.000154	0.000107	0.000316	9.8e-05	0.000177		0.023397	0.033345	0.088119	0.045527	0.030279	0.080053
0.033931	0.057012	0.110318	0.060212	0.045406	0.121772		0.00031	0.000276	0.001341	0.000342	0.000544	0.002		0.000151	4.7e-05	0.000616	0.000153	0.000282	0.002962
0.014627	0.022351	0.059387	0.033464	0.022948	0.062133		0.000146	0.000142	0.000482	0.000555	0.000144	0.000782		0.000176	0.00015	0.000342	0.000193	1.9e-05	0.000289
0.000338	0.000592	0.000696	0.00112	0.000103	0.000628		0.00055	0.000375	0.000751	0.001391	0.000614	0.002749		0.000692	0.000437	0.000569	0.000471	0.000155	0.000859
0.009689	0.011638	0.032834	0.025772	0.014807	0.034824		0.000144	0.000119	0.00026	0.000561	0.000164	0.000407		0.000563	0.000402	0.001037	0.000285	0.000271	0.001172
0.140488	0.176773	0.497821	0.256204	0.184679	0.529922		0.000127	2.3e-05	0.000206	0.00057	9.6e-05	0.000306		0.000201	0.000445	0.00155	0.001378	0.00033	0.000985
0.02886	0.041207	0.098415	0.050774	0.040949	0.116063		0.000131	0.000123	0.000239	0.001954	9.2e-05	2.6e-05		0.000301	0.000351	0.000885	0.001018	0.000251	0.001206
0.038376	0.039151	0.110206	0.084985	0.046156	0.139934		4.4e-05	0.000159	6.9e-05	0.000571	0.000103	0.000771		0.000208	6.8e-05	0.000275	0.000118	9.2e-05	0.000945
0.025044	0.030517	0.085671	0.057201	0.038499	0.089978		0.000184	4.8e-05	0.000184	0.000575	0.000133	0.000644		0.002835	0.004998	0.010492	0.006433	0.00344	0.010721
0.034252	0.055326	0.132322	0.09031	0.05582	0.138322		0.000119	0.000191	0.00039	0.00043	0.000321	0.00053		0.000257	0.000508	0.000509	0.00044	0.00053	0.000877
0.027555	0.032279	0.088571	0.06221	0.036558	0.094939		0.000152	0.000123	0.000186	0.000714	8.9e-05	0.002669		3.8e-05	0.000152	0.000429	0.001451	6e-05	0.000472
0.021593	0.025024	0.062501	0.050193	0.027334	0.084393		0.000176	0.000204	0.000255	5.6e-05	0.000309	0.002193		7.8e-05	0.000106	0.000467	0.000495	7e-05	0.002123
4.1e-05	0.000231	0.000785	0.001344	0.000137	0.00138		0.000108	9e-05	0.00039	0.000316	6.8e-05	0.001665		0.040708	0.057401	0.137584	0.075777	0.069976	0.167836
0.018967	0.026579	0.061913	0.044281	0.032764	0.076762		7.5e-05	8.5e-05	0.00028	0.000601	0.000236	0.000935		0.000505	0.000985	0.001576	0.001128	0.000445	0.001625
0.000306	0.000422	0.001152	0.001086	0.000439	0.003167		9.4e-05	8.4e-05	0.000214	0.000519	0.000108	0.000251		0.000193	0.000424	0.000736	0.000578	0.000253	0.000529
0.040502	0.056799	0.111103	0.079999	0.049924	0.142117		0.000345	0.000209	0.000946	0.001446	0.00048	0.001242		0.000141	0.000137	0.000447	0.002141	7.5e-05	0.001203
0.012789	0.020904	0.045842	0.032533	0.020375	0.048144		0.003113	0.004747	0.01101	0.012229	0.007129	0.016248		0.000345	0.000607	0.000702	0.003484	0.000259	0.002674
0.034645	0.053651	0.136111	0.070886	0.056126	0.165734		0.001612	0.002395	0.002947	0.004934	0.002145	0.008265		0.000315	0.000528	0.000914	0.00057	0.000492	0.000962
0.033965	0.047963	0.114114	0.094655	0.06297	0.153782		0.000295	0.000255	0.000647	0.001567	0.000313	0.00129		0.000403	0.000313	0.000828	0.004084	0.000532	0.002404
0.000582	0.001491	0.001536	0.003108	0.001056	0.003005		0.000578	0.001023	0.003153	0.00086	0.00113	0.004568		0.00049	0.000559	0.001549	0.002018	0.00013	0.001956
0.000124	6e-05	0.000374	0.000559	0.000219	0.000635		1.8e-05	2.2e-05	0.000102	0.000213	5.1e-05	0.000249		0.000218	0.0001	0.000709	0.000262	6.2e-05	0.000113
0.002451	0.001905	0.006283	0.003533	0.003491	0.00569		1.7e-05	3.3e-05	1.8e-05	0.001084	0.000133	0.000434		0.000381	0.000293	0.000376	0.000435	0.000112	0.000919
0.000773	0.00098	0.002016	0.001506	0.001357	0.002642		0.000119	1.8e-05	0.000107	0.000872	0.000253	0.000438		8.6e-05	0.000107	0.000703	0.000525	0.000142	0.000238
0.017411	0.02766	0.061509	0.047058	0.027521	0.059079		4.5e-05	3.3e-05	0.0001	0.000175	0.000235	0.000685		0.001826	0.002892	0.004643	0.004041	0.001942	0.008984
0.033053	0.036303	0.093149	0.062191	0.041944	0.07517		3.6e-05	7.7e-05	2e-05	0.000783	5.8e-05	7.1e-05		0.000622	0.000495	0.001523	0.001081	0.000364	0.001367
0.000209	0.000174	0.000323	0.000757	0.000243	0.0013		8.2e-05	0.000115	3.1e-05	9.4e-05	3.6e-05	0.00022		0.000483	0.000308	0.000593	0.000856	0.00026	0.000293
6.1e-05	0.000123	1.8e-05	0.000578	1.9e-05	0.000137		5e-05	7e-05	6.4e-05	0.000953	1.1e-05	0.00027		0.00211	0.002708	0.006767	0.004528	0.003472	0.014457
0.00035	0.000194	0.00012	0.00015	0.000139	0.001141		6.5e-05	5.4e-05	5.8e-05	0.000226	9.6e-05	0.000168		7.8e-05	0.000746	0.000701	0.000251	0.000117	0.001253
0.003589	0.005059	0.011657	0.004557	0.006331	0.018866		5.8e-05	8.6e-05	0.000108	2.2e-05	0.000208	0.000264		0.004412	0.005505	0.019097	0.0131	0.010175	0.02425
0.040757	0.056996	0.135976	0.073608	0.05962	0.132858		1.7e-05	2e-06	0	0.000182	0	0		0.001067	0.001764	0.003444	0.002653	0.002212	0.004179
0.01694	0.020687	0.063447	0.032832	0.022879	0.052967		6.8e-05	0.000168	0.000303	0.000752	0.000102	0.000461		0.000639	0.000872	0.002969	0.001575	0.000729	0.001977
0.000929	0.000723	0.003016	0.002042	0.001012	0.002276		5.2e-05	7.5e-05	0.000176	0.000156	2e-05	0.0002		0.000116	8.4e-05	0.000219	0.000202	0.000128	0.001888
0.051544	0.0823	0.197291	0.087813	0.075317	0.199199		0.000111	3.4e-05	4.7e-05	3.8e-05	4.3e-05	0.00014		0.000739	0.000756	0.001093	0.002191	0.000752	0.00207
0.028083	0.040642	0.090196	0.052972	0.043721	0.095105		0.000153	2.6e-05	5e-05	0.000111	7.9e-05	0.00028		0.000531	0.000714	0.000974	0.001457	0.000756	0.000836
6.4e-05	8.9e-05	9e-05	0.001043	0.000158	0.000235		0.000113	5.3e-05	0.000192	0.000143	0.000119	0.000485		0.002142	0.004255	0.00791	0.004899	0.003895	0.011341
0.041623	0.061616	0.165657	0.080243	0.063349	0.158421		0.00023	0.00033	0.000554	0.001604	0.000232	0.002419		0.000445	0.000696	0.00266	0.000525	0.000683	0.002019
8.7e-05	6.7e-05	7.6e-05	0.00035	0.000548	0.001127		0.004976	0.007345	0.026194	0.016172	0.011582	0.035611		0.00123	0.001315	0.003245	0.003707	0.001531	0.007205
0.011593	0.017404	0.034315	0.021242	0.01591	0.04075		0.000369	0.000418	0.000326	0.000454	0.000164	0.002286		0.010024	0.013686	0.038053	0.023303	0.014724	0.046214
3e-05	9.5e-05	2.4e-05	0.000293	0.000224	7.8e-05		0.000297	0.000515	0.001628	0.002087	0.000613	0.002418		0.000242	0.000225	0.000842	0.000973	0.000383	0.001068
0.023049	0.031228	0.083907	0.051866	0.034364	0.108724		0.000773	0.000914	0.002278	0.002321	0.00148	0.005068		0.000752	0.000322	0.001388	0.001138	0.000707	0.001947
0.010834	0.014	0.039299	0.025549	0.015013	0.037628		0.001561	0.001352	0.003504	0.002966	0.000907	0.00793		0.000225	0.000397	0.000608	0.000611	0.000226	0.000593
0.000188	0.000114	0.000376	0.000133	0.000151	0.000381		0.000265	0.000399	0.000521	0.000313	0.000579	0.001884		0.000812	0.001388	0.005058	0.003573	0.001846	0.005189
0.076341	0.111141	0.273894	0.160042	0.124604	0.27114		0.000104	0.000335	0.000726	0.000517	0.000152	0.001364		0.000448	0.000569	0.000755	0.000423	0.000353	0.001321
0.056051	0.067913	0.20155	0.096164	0.070287	0.187337		0.008676	0.010879	0.027797	0.013379	0.011633	0.025098		0.000407	0.000858	0.000557	0.001887	0.000466	0.002057
0.000454	0.001193	0.001188	0.00085	0.000642	0.000506		0.000246	0.000359	0.00076	0.000793	0.000596	0.002874		0.000109	0.000127	2.4e-05	0.000129	8e-05	6.4e-05
0.006407	0.008013	0.022562	0.015354	0.005075	0.016959		0.000279	0.00051	0.000898	0.001397	0.000123	0.00299		0.00067	0.000713	0.001605	0.002414	0.000358	0.001681
0.061504	0.093763	0.242907	0.145395	0.098985	0.291528		0.000403	0.000563	0.001959	0.001148	0.000403	0.001848		0.000156	0.00052	0.000278	0.001114	0.000158	0.00181
0.022988	0.027088	0.071844	0.051033	0.030434	0.064461		0.011926	0.019448	0.05105	0.034362	0.018377	0.060697		0.000111	0.000126	0.000218	0.000237	8.3e-05	0.000422
0.001875	0.003624	0.01165	0.00491	0.00488	0.014369		0.000246	0.000679	0.001126	0.001647	0.000859	0.000874		0.001315	0.001845	0.002203	0.003525	0.001236	0.005138
0.000329	0.000397	0.001123	0.001387	0.000552	0.000853		0.000137	0.000174	0.000437	0.000127	0.000349	0.002516		0.001757	0.001764	0.004482	0.004554	0.001865	0.003716
0.102351	0.133242	0.332902	0.17911	0.137853	0.330943		0.000216	0.000461	0.000679	0.005269	0.000435	0.002068		0.000613	0.000915	0.002121	0.001197	0.000679	0.003636
0.030909	0.050493	0.121041	0.067023	0.05364	0.136581		0.000431	0.000306	0.001194	0.002356	0.000483	0.002683		0.000359	0.000316	0.001107	0.000887	0.00066	0.001172
0.000535	0.000929	0.001189	0.002233	0.000294	0.000995		0.000153	0.000116	0.000364	0.002215	0.00019	0.000907		0.000862	0.001111	0.001527	0.001399	0.000808	0.005483
0.002783	0.005693	0.01208	0.021225	0.005694	0.012722		0.000594	0.001454	0.001681	0.001725	0.000971	0.004818		0.000141	0.000186	0.000478	0.000828	0.000161	0.000809
0.016908	0.024772	0.056739	0.041469	0.025509	0.094844		0.000118	0.000683	0.00082	0.000354	0.000142	0.001179		0.000529	0.000352	0.002167	0.001368	0.000431	0.001093
0.000306	0.000319	0.001146	0.001898	0.000256	0.000278		0.000155	0.000542	0.000946	0.001701	7.6e-05	0.001509		0.028525	0.041417	0.107075	0.057106	0.042136	0.103414
0.001002	0.000713	0.001998	0.003191	0.000624	0.001539		0.016126	0.023718	0.048694	0.031455	0.024899	0.058158		0.000248	0.000292	0.000382	0.002615	0.000306	0.001212
0.04265	0.060643	0.14717	0.090916	0.063378	0.180839		9.5e-05	0.000144	0.000387	0.000856	0.000167	0.000679		0.000187	0.000307	0.000524	0.001246	0.000153	0.001431
0.002563	0.004982	0.010615	0.006312	0.004789	0.011503		0.000521	0.000307	0.00098	0.001048	0.000314	0.00173		0.000342	0.000117	0.000104	0.00039	6.3e-05	0.000358
0.029573	0.046772	0.106847	0.058682	0.051151	0.119755		4.5e-05	0.000106	0.000179	0.000595	0.000142	0.000545		0.000107	6.2e-05	0.000142	0.001296	0	0.000485
0.000201	0.000357	0.000635	0.00052	0.000175	0.001982		5.7e-05	0.000151	0.000394	0.000633	6.2e-05	0.001655		0.000366	0.000452	0.001074	0.002431	0.000144	0.00193
0.002122	0.003167	0.007964	0.004033	0.004053	0.010758		0.000225	0.000592	0.00146	0.004158	0.00083	0.002533		0.006278	0.008983	0.020113	0.025413	0.007453	0.031283
0.075286	0.111281	0.254746	0.166455	0.124667	0.315939		0.001859	0.003208	0.008536	0.004781	0.002729	0.014922		0.000513	0.000624	0.001708	0.001514	0.000907	0.002532
0.007459	0.008833	0.023566	0.014626	0.007931	0.021358		0.000665	0.001012	0.001536	0.000927	0.001121	0.003279		0.000429	0.000591	0.001176	0.001052	0.000328	0.001621
8.2e-05	0.000533	0.000556	0.000219	8.6e-05	0.000199		0.000567	0.000585	0.003077	0.002359	0.001358	0.001971		0.000585	0.000791	0.002344	0.001145	0.000633	0.001786
0.021684	0.026131	0.088085	0.046926	0.031603	0.0747		0.000691	0.000353	0.000928	0.000659	0.000402	0.000987		0.00081	0.00067	0.002476	0.003642	0.000718	0.003453
0.020977	0.02826	0.084794	0.055921	0.036777	0.091626		0.000254	0.000234	0.000564	0.000565	0.000154	0.000741		0.000123	0.000448	0.000363	6.4e-05	0.000111	0.000881
0.023362	0.033346	0.084376	0.042345	0.028205	0.062652		0.004009	0.008112	0.022314	0.015725	0.005844	0.032752		0.000334	0.001003	0.001857	0.001662	0.000543	0.002707
0.000177	0.000351	0.000392	0.000521	0.000301	0.000506		0.00025	0.000317	0.000592	0.002307	0.000103	0.002121		0.001965	0.003251	0.005525	0.004351	0.003444	0.010576
0.00029	0.00044	0.002006	0.000861	0.00071	0.002051		0.000104	0.000206	0.000202	0.000422	0.000153	0.002029		0.000286	0.000173	0.000312	0.000277	0.000251	0.000964
0.009462	0.016501	0.035621	0.023616	0.016504	0.04305		0.000278	0.000243	0.000329	0.000101	0.00019	0.00081		0.00017	0.000173	0.000267	0.000685	0.000395	0.000374
0.00012	0.000308	0.000183	0.001449	0.000271	0.001595		0.000291	0.000268	0.000392	0.000763	0.00013	0.002134		0.002053	0.003745	0.007493	0.006143	0.001831	0.009988
0.033781	0.058303	0.137803	0.087141	0.054113	0.1388		0.001159	0.001279	0.002143	0.002489	0.000853	0.003976		0.000316	0.000624	0.00088	0.001248	0.000393	0.001474
0.018515	0.032932	0.071877	0.0496	0.031328	0.067577		0.000216	0.000479	0.001207	0.00048	0.000493	0.001618		0.000195	0.00015	0.000668	0.000228	9.7e-05	0.001566
0.000316	0.000426	0.000585	0.000792	0.000182	0.000551		0.000325	0.0006	0.00035	0.000651	0.0004	0.003147		0.000261	0.000487	0.000464	0.000786	0.000366	0.00143
0.00383	0.005343	0.016426	0.009219	0.006758	0.015252		0.000122	0.000289	0.000635	0.000712	0.000283	0.001799		0.000187	0.000149	0.000432	6.1e-05	0.000114	0.000933
0.000195	0.000206	0.000242	0.000699	0.000363	0.000416		0.00061	0.001174	0.002067	0.002256	0.000679	0.00312		0.000506	0.000793	0.00105	0.002858	0.000499	0.002056
0.00045	0.000489	0.00071	0.000457	0.000165	0.002914		9.7e-05	0.00018	0.000226	8.8e-05	0.000107	0.000656		0.00151	0.002218	0.004141	0.005085	0.003263	0.010052
0.009655	0.016353	0.03418	0.022176	0.018141	0.043701		0.000549	0.000377	0.000989	0.001014	0.000388	0.001056		0.00036	0.000792	0.000732	0.0013	0.00057	0.002058
0.050411	0.072961	0.166292	0.096956	0.077344	0.185805		0.000161	0.000161	0.000532	0.000589	0.000134	0.000782		0.000203	0.000376	0.000283	0.000533	9.4e-05	0.000441
6.6e-05	6.6e-05	0.000101	0.000342	8.1e-05	0.000362		0.000199	0.000185	0.000472	0.000737	0.000149	0.001278		0.001509	0.002005	0.005197	0.00504	0.002722	0.004895
0.005625	0.011755	0.026359	0.013212	0.009583	0.028444		0.000115	0.000451	0.000564	0.000629	0.00018	0.000528		0.000328	0.000677	0.001106	0.00104	0.000564	0.002072
0.000105	0.000103	0.000162	0.000227	0.000208	0.000294		0.000399	0.000436	0.001629	0.002017	0.000667	0.002539		0.028597	0.044335	0.10895	0.077239	0.052359	0.101681
0.001138	0.001085	0.00229	0.002979	0.000472	0.001674		0.000534	0.000324	0.000849	0.002715	0.000795	0.001724		0.000604	0.000473	0.002818	0.000498	0.000569	0.002087
0.00086	0.001231	0.002064	0.002899	0.000695	0.00463		0.00068	0.000979	0.002326	0.003119	0.001788	0.003428		0.028699	0.039243	0.09527	0.082763	0.046803	0.138643
0.000804	0.000644	0.000726	0.000521	0.000738	0.001754		0.008518	0.012517	0.03266	0.022228	0.012359	0.044839		0.001514	0.001471	0.005938	0.003109	0.001741	0.008007
0.004597	0.006914	0.014451	0.008364	0.005882	0.011632		0.000139	0.000267	0.000563	0.000474	0.000388	0.001641		0.000226	0.000733	0.000727	0.000254	0.000177	0.00038
0.000353	0.00038	0.000692	0.00164	0.000128	0.001148		0.000267	0.000511	0.000901	0.000923	0.000409	0.001817		0.000147	1e-05	0.000269	0.000338	6.5e-05	0.001112
0.00015	0.000234	0.000352	6.7e-05	0.000146	0.001745		0.000136	0.000274	0.000475	0.000834	0.000181	0.000843		0.000909	0.001253	0.002884	0.002172	0.001314	0.003541
0.014802	0.024697	0.059602	0.027824	0.027132	0.055608		0.001771	0.00205	0.00856	0.005063	0.002343	0.009273		0.000443	0.000238	0.000284	0.001038	0.000324	0.000603
0.022789	0.033761	0.074435	0.039212	0.029054	0.084002		0.015279	0.029907	0.064058	0.039433	0.031711	0.086663		0.000113	0.000149	0.000504	0.001987	0.000199	0.000867
0.055777	0.086625	0.22	0.127312	0.092488	0.22589		0.008679	0.015164	0.043051	0.030552	0.016282	0.06361		0.000266	0.000272	0.000322	0.000661	0.00011	0.001874
0.038536	0.054052	0.128733	0.088527	0.058534	0.171916		0.000201	0.000389	0.001791	0.000714	0.000818	0.001423		0.000323	0.000299	0.000605	0.000465	0.000114	0.000417
0.000276	0.000218	0.000559	0.000324	0.000168	0.000593		0.004725	0.007801	0.024219	0.019206	0.008596	0.032455		0.000683	0.001722	0.008415	0.004836	0.003476	0.011532
0.089672	0.143522	0.335576	0.21789	0.154233	0.363822		0.000508	0.000274	0.000961	0.001096	0.000677	0.001551		0.00019	5.7e-05	0.000256	0.0003	9e-06	0.001182
0.01287	0.018917	0.047922	0.035447	0.016696	0.047374		0.002243	0.003841	0.010858	0.003551	0.003987	0.013792		0.000315	0.000689	0.00084	0.000358	0.000157	0.000567
0.087818	0.132423	0.30153	0.176601	0.137818	0.313181		0.001061	0.002304	0.004517	0.008021	0.002282	0.004377		0.000278	0.000369	0.001616	0.001162	0.000366	0.003009
0.000251	3.8e-05	0.000728	0.000764	0	0.000369		0.000709	0.000871	0.002172	0.003534	0.000681	0.003025		0.000304	0.0005	0.001002	0.002943	0.000407	0.001381
0.000139	0.000119	7.6e-05	6.2e-05	0	0.000307		0.012531	0.023554	0.065133	0.035418	0.026359	0.084046		0.00016	0.00068	0.000764	0.000482	0.000306	0.002332
0.012577	0.014854	0.036879	0.030255	0.016024	0.037507		0.000607	0.000939	0.002965	0.00173	0.001183	0.004339		0.000158	0.000337	0.00032	0.000311	2.4e-05	0.00038
0.001672	0.002606	0.00459	0.009638	0.001732	0.00678		0.020921	0.031214	0.099336	0.06653	0.041743	0.120983		0.000177	0.000272	0.000766	0.002809	0.000151	0.001673
0.011772	0.01725	0.041074	0.02632	0.014487	0.043884		0.000327	0.00044	0.001524	0.000889	0.000483	0.00148		0.000427	0.001346	0.001954	0.001322	0.000468	0.004068
0.001318	0.002326	0.009534	0.007133	0.002498	0.005804		0.000119	0.000261	0.000466	5.4e-05	8.1e-05	0.000762		0.000331	1.8e-05	0.000262	0.001137	0.000188	0.000546
0.002738	0.00315	0.008962	0.005048	0.004838	0.014281		0.00034	0.000384	0.002014	0.001134	0.000408	0.002801		0.0003	0.000287	0.000919	0.000189	0.00036	0.001914
0.002179	0.002003	0.005726	0.004053	0.002599	0.008198		0.000207	0.000145	0.000981	0.000125	0.000231	0.001448		4.9e-05	7.8e-05	9.4e-05	0.000156	0.000216	0.002051
0.001345	0.001609	0.001647	0.002789	0.001035	0.002303		0.000337	0.000781	0.000537	0.001606	0.000808	0.001885		2.5e-05	0.000199	9e-05	0.000302	7.4e-05	0.00044
0.009099	0.01374	0.032678	0.01347	0.015249	0.037306		0.016158	0.025807	0.071587	0.040697	0.02865	0.105506		0.002702	0.00409	0.009909	0.00478	0.004795	0.009525
0.052411	0.082724	0.202572	0.127304	0.088877	0.199135		0.001214	0.00302	0.008105	0.005971	0.003165	0.01615		0.005307	0.007854	0.018316	0.009639	0.006041	0.017812
0.015251	0.024791	0.068241	0.04077	0.029609	0.062429		0.004829	0.007038	0.017244	0.013785	0.009753	0.029154		0.000133	0.000395	0.000617	0.000521	0.000356	0.000738
0.000281	0.00019	0.000112	5.5e-05	0.000138	8.9e-05		0.000231	0.000652	0.000435	0.000631	5.7e-05	0.000375		0.008154	0.012557	0.031935	0.018137	0.013831	0.029648
0.039395	0.064475	0.14749	0.090327	0.073029	0.145201		0.001045	0.00097	0.002135	0.001526	0.001607	0.004764		0.001151	0.001225	0.003354	0.00301	0.001217	0.002416
0.088348	0.126828	0.305432	0.207238	0.147842	0.330574		0.000104	0.00016	0.000253	0.000444	0.000106	0.000865		0.000117	0.000326	0.000456	0.000272	2.9e-05	0.000804
0.000166	3e-05	0.000125	0.000108	5.6e-05	0.0005		0.000282	0.000367	0.000463	0.000185	5.6e-05	0.000842		0.000382	0.000262	0.001682	0.001355	0.000632	0.001157
0.019879	0.029303	0.073062	0.041143	0.030626	0.079847		0.000315	0.000144	0.000189	0.00064	0.000179	0.001252		0.001225	0.000932	0.003711	0.003588	0.001123	0.002035
0.000361	0.000483	0.000896	0.002263	0.000606	0.002358		0.00062	0.000638	0.001512	0.002266	0.001172	0.005841		0.000683	0.000863	0.002607	0.001743	0.00067	0.004345
0.02022	0.032737	0.074327	0.041371	0.03621	0.084467		0.000325	0.000319	0.001416	0.000712	0.00054	0.004337		0.003329	0.004481	0.013235	0.011503	0.00381	0.010362
0.000173	0.000164	7e-05	6.2e-05	0.000356	0.000247		5.9e-05	0.000171	0.000887	0.00158	0.000265	0.000614		1.4e-05	5.6e-05	0.000181	0.000721	0.000188	0.00149
0.000366	0.000832	0.002372	0.000444	0.000738	0.002703		0.000312	0.00055	0.001225	0.002871	0.000688	0.00581		0.000159	0.000534	0.001297	0.000361	0.000334	0.000984
0.026586	0.043631	0.093688	0.066276	0.042277	0.119438		0.002312	0.002721	0.00799	0.008819	0.002707	0.00582		0.000124	7.1e-05	0.000229	0.000495	9.9e-05	0.000543
1.1e-05	6e-06	5.2e-05	1.2e-05	0.000163	0.000231		0.000507	0.001604	0.002047	0.001113	0.000614	0.004045		0.000167	0.000103	0.000357	0.000263	2.1e-05	0.000281
0.00018	0.000104	0.000448	0.000549	0.000249	0.001944		0.000382	0.000471	0.002955	0.001716	0.000582	0.00527		7.1e-05	0.000319	0.000153	9.6e-05	5.8e-05	0.001634
0.073864	0.116655	0.292124	0.161562	0.128847	0.307182		0.001608	0.001674	0.003671	0.003085	0.002293	0.00381		0.000457	0.00115	0.002581	0.002399	0.001066	0.001418
0.000143	0.00029	0.000377	0.00051	0.000104	0.000918		0.000705	0.000381	0.000448	0.00091	9e-05	0.001419		0.000177	2.9e-05	0.0004	0.000351	0.0001	0.00036
0.000929	0.00102	0.002049	0.003389	0.001155	0.003507		0.000563	0.00011	0.00032	0.000988	0.000172	0.00058		0.002158	0.002621	0.006027	0.003561	0.002195	0.006463
0.004698	0.006469	0.020427	0.014651	0.00732	0.026467		0.000763	0.000668	0.002958	0.004906	0.000608	0.001018		6.4e-05	6.8e-05	0.000279	0.000237	6.2e-05	0.000101
0.082262	0.135986	0.315929	0.181869	0.159806	0.396162		0.002465	0.001456	0.005778	0.00323	0.000764	0.00433		0.000363	0.000247	0.000724	0.000841	0.000154	0.002123
0.035544	0.053193	0.116989	0.070679	0.055269	0.147666		0.000179	0.000176	0.000879	0.000553	0.000166	0.000633		0.000323	0.000491	0.000647	0.000483	0.000167	0.000825
0.001413	0.002216	0.004206	0.003369	0.002492	0.002217		0.000398	0.000411	0.0007	4.3e-05	0.000125	0.000657		0.013361	0.015846	0.051728	0.032578	0.021394	0.062519
0.000187	0.000343	0.000797	0.00098	0.000207	0.002076		0.000193	0.000166	0.000308	0.000482	0.000162	0.001092		0.000375	0.00025	0.000507	0.000357	0.000405	0.002108
0.012427	0.018671	0.035494	0.016789	0.018262	0.039118		6.6e-05	8.9e-05	0.000149	0.00107	8.9e-05	0.000395		0.00022	0.000541	0.001078	0.000505	0.000346	0.001304
0.000389	7.5e-05	0.000206	0.000419	3.8e-05	0.000603		0.000132	0.000122	5.4e-05	0.000172	0.000168	0		0.007319	0.007182	0.024552	0.019326	0.009352	0.021855
0.084833	0.150586	0.345291	0.193417	0.154506	0.365528		0.000136	8.6e-05	0.000372	0.000188	9.7e-05	0.000402		0.002253	0.003009	0.00776	0.006725	0.002553	0.010986
0.24443	0.366904	0.869225	0.545238	0.368439	1.05039		0.0001	0.000311	0.00012	0.00036	0.000259	0.00084		0.000254	0.000522	0.000998	0.001808	0.000535	0.002239
0.000251	0.000152	0.000241	0.001476	0.00013	1.4e-05		0.000203	0.000105	0.000243	4e-05	0.00025	0.001627		0.000239	8.1e-05	0.000579	0.000556	0.000139	0.00056
0.000119	0.000102	3.8e-05	0.000409	0.000192	0		0.00012	0.000324	0.000351	1.4e-05	8.7e-05	0.000436		0.00044	0.000231	0.000369	0.000348	0.00032	0.001557
0.000543	0.000325	0.000929	0.000261	0.000653	0.001627		0.000382	0.000511	0.000227	0.000762	0.000304	0.001662		0.004081	0.005689	0.015424	0.004861	0.005078	0.019732
0.008594	0.011232	0.030928	0.0227	0.01418	0.035874		0.000182	0.000523	0.000111	0.000663	0.000155	0.000227		0.003219	0.003488	0.010131	0.007554	0.004912	0.013318
0.015613	0.017717	0.048882	0.029366	0.025152	0.061052		0.000134	0.000301	0.000678	0.000644	0.000288	0.00159		0.000178	0.000105	0.000419	0.000309	2.4e-05	0.002062
0.035797	0.059552	0.148205	0.094879	0.063661	0.147032		0.000181	0.000439	0.000358	0.000401	0.00031	0.002687		2e-05	7.4e-05	6.3e-05	4.8e-05	0.00015	3.8e-05
0.01273	0.016679	0.050889	0.038558	0.019944	0.051776		0.00012	0.000262	4.7e-05	0.000221	9.8e-05	0.000964		6.3e-05	0.000298	0.000284	0.000496	0.00026	0.000412
0.041067	0.064413	0.145945	0.092602	0.060923	0.143852		4.6e-05	0.000223	0.000289	0.000376	0.000261	0.000823		0.000119	0.000257	0.000336	0.000378	0.000183	0.000916
0.001311	0.001744	0.004175	0.007325	0.002123	0.005068		0.000557	0.000441	0.000658	0.000704	0.0003	0.001921		8.3e-05	0.000202	0.000438	7e-05	0.000124	0.001874
0.002967	0.002529	0.004874	0.007326	0.00276	0.010237		0.000239	0.000207	0.00081	0.001126	0.000351	0.000854		0.000291	0.00021	0.000219	0.000351	0.000237	0.001998
0.000799	0.001016	0.001668	0.000997	0.00082	0.003721		9.6e-05	0.000544	0.000491	0.000632	6.8e-05	0.001456		6.2e-05	0.000118	0.000132	0.000444	2.8e-05	0.000899
0.105248	0.160693	0.360932	0.199987	0.168561	0.436701		2.1e-05	3.9e-05	0.000257	0.001644	6.5e-05	0.001041		0.000295	0.000393	0.00077	0.000131	0.000166	0.001893
0.019127	0.022446	0.045993	0.036673	0.02704	0.064286		3.9e-05	0.000112	0.000374	0.000278	3.1e-05	0.000974		0.000171	0.000453	0.000161	0.000101	0.000137	0.000318
0.000865	0.001188	0.001666	0.000904	0.00069	0.001866		8e-05	0.000212	0.000223	0.000311	0.000108	0.000657		0.000531	0.000643	0.001528	0.001692	0.000694	0.002409
0.000324	0.0005	0.000377	0.001541	0.000171	0.001202		0.000156	0.00021	0.000395	0.001543	0.000135	0.000833		0.000281	0.000211	0.000181	0.000106	0.000311	0.00188
0.002686	0.002911	0.005885	0.0029	0.003728	0.010314		5.9e-05	0.000219	0.000316	0.000143	0.000183	0.000748		0.000147	0.000171	0.000374	0.000624	0.000125	0.002419
0.015353	0.019726	0.05356	0.035271	0.023757	0.060029		0.005747	0.012141	0.025147	0.015842	0.009518	0.031402		0.000232	0.000425	0.000186	0.000336	0.000112	0.001082
0.02212	0.036433	0.072347	0.051888	0.039787	0.10085		0.000773	0.00143	0.003049	0.004363	0.001887	0.002967		0.000646	0.000361	0.001131	0.001197	0.000551	0.001926
7.4e-05	0.000123	0.000166	0.000149	7.4e-05	0.000913		0.000395	0.000124	0.000285	0.000587	0.000172	0.001581		0.000198	0.000166	0.000696	0.000165	0.00028	0.000995
1.3e-05	0.000259	0.000102	0.000246	0.000187	0.000448		0.000119	0.000109	0.000109	0.001607	0.000116	0.000403		0.000177	0.00014	4.7e-05	0.00012	0.000181	0.000309
0.000103	8.4e-05	0.000249	0.000373	2.9e-05	0.000131		7e-05	4.4e-05	0.000351	1.6e-05	0.000229	0.000148		0.001247	0.00156	0.002162	0.001147	0.001179	0.006597
6.8e-05	0.000152	5.3e-05	0.000115	8.8e-05	0.000196		0.000102	0.000128	0.000453	0.000668	0.000169	0.000876		0.000298	0.000199	0.000461	0.000635	0.000231	0.002461
0.075055	0.113587	0.24011	0.172202	0.113153	0.244454		9.4e-05	2.2e-05	8.8e-05	0.000402	0.000168	0.00184		0.000304	0.000464	0.000741	0.001384	0.000201	0.001285
0.03503	0.058951	0.122469	0.079994	0.050838	0.145525		5.5e-05	0.000122	0.001464	0.000539	0.000156	0.000837		0.001511	0.002535	0.005005	0.003342	0.002722	0.008978
0.018824	0.032035	0.078978	0.046789	0.02933	0.07797		0.002126	0.002412	0.006702	0.002554	0.002909	0.008481		0.002151	0.002783	0.00639	0.001602	0.002471	0.008828
0.000982	0.001724	0.00656	0.003996	0.002791	0.00411		0.000147	6.8e-05	0.00021	0.000443	0.000153	0.002103		0.000276	0.000126	0.000598	0.000296	3.2e-05	0.000578
0.000195	0.000361	0.000772	0.000817	0.000365	0.000843		3.6e-05	0.000218	0.000211	0.000217	8.7e-05	5.9e-05		0.000196	0.000559	0.000482	0.000731	0.0001	0.000798
0.0001	0.000182	0.000186	0.000398	1.2e-05	0.001366		0.00014	0.000198	0.000403	0.000831	0.000289	0.001222		6e-05	9.3e-05	0.000317	0.001046	6.1e-05	2.6e-05
0.000615	0.000634	0.002199	0.000773	0.00042	0.001683		0.000227	0.000125	0.00034	0.00048	0.000141	0.000389		0.00018	0.000182	0.00046	0.001051	0.000242	0.000676
0.004436	0.005206	0.012155	0.008248	0.006006	0.010435		9.3e-05	0.000205	0.000435	0.000398	9.1e-05	0.000264		0.000111	6.8e-05	0.000102	8.2e-05	2.3e-05	2.6e-05
0.029096	0.039255	0.109362	0.0588	0.041084	0.105869		0.000268	8e-05	0.00016	0.000318	0.000129	0.000232		0.000255	0.000158	0.000201	0.000291	0.000194	0.001522
0.000377	0.000547	0.001073	0.000418	0.000225	0.001906		0.000132	0.000289	8.6e-05	0.000127	0.000105	9.2e-05		0.000196	0.00015	0.000193	0.000681	0.00021	0.001802
0.000447	0.000299	0.000243	0.000236	0.000285	0.000622		0.000362	0.000226	0.000565	0.001555	0.000192	0.000163		1.7e-05	0.000304	0.00016	2e-06	0.000113	0.000251
0.057565	0.080556	0.179873	0.093152	0.085627	0.173732		0.000324	0.00042	0.000455	0.000766	0.000177	0.00106		0.000104	0.000328	0.000848	4.1e-05	6.1e-05	0.000961
0.005798	0.007592	0.021137	0.009822	0.007376	0.014581		3.6e-05	3.2e-05	6.2e-05	0.000234	3.9e-05	0.000273		0.000533	0.000302	0.000664	0.001006	0.000314	0.001143
0.049987	0.081741	0.197965	0.119584	0.084273	0.205313		0.000147	0.000144	0.000488	9.9e-05	5.7e-05	0.000685		0.001314	0.002252	0.005546	0.003171	0.001601	0.006567
8.4e-05	4.7e-05	0.000303	0.000833	0.000112	0.000519		0.000112	8.2e-05	5.9e-05	0.000573	7e-05	0.00026		0.000364	0.00028	0.001742	0.00095	0.000392	0.002173
0.000534	0.000765	0.000691	0.000487	0.000795	0.001594		0.006272	0.009423	0.031525	0.020327	0.011326	0.039512		5.4e-05	7.7e-05	0.000175	0.000866	2.6e-05	0.000862
0.000497	0.000541	0.001147	0.000499	0.000403	0.000939		0.00237	0.003582	0.009385	0.007071	0.003915	0.011731		0.000486	0.000678	0.000336	0.000403	0.000221	0.000339
0.000164	8.9e-05	0.000162	0.000707	0.000442	0.000688		0.000161	0.000334	0.00063	0.001072	0.000541	0.002102		0.004278	0.006381	0.012623	0.011997	0.005841	0.012483
0.004371	0.005092	0.011655	0.009398	0.005078	0.017853		0.000115	0.000117	0.000167	0.000247	0.000167	0.000613		0.001066	0.000984	0.002367	0.002733	0.001527	0.00409
0.028354	0.034324	0.099577	0.054655	0.039308	0.092463		0.000526	0.001083	0.003151	0.001404	0.001126	0.00191		0.000136	0.000188	0.000277	0.001616	0.000263	0.000457
0.000197	0.000377	0.000292	0.000825	0.000165	0.000644		0.002072	0.002451	0.006649	0.004775	0.003087	0.007426		0.000197	0.000151	0.000357	0.000918	0.000124	0.00071
0.016284	0.027472	0.059758	0.039861	0.029831	0.081314		6.6e-05	0.000239	0.000507	0.002047	0.000267	0.000197		0.000275	0.000957	0.001255	0.001319	0.000535	0.003145
0.056671	0.092025	0.182805	0.108089	0.098333	0.203282		0.000141	8.2e-05	0.000339	2.4e-05	0.000126	0.001539		0.000489	0.000711	0.001258	0.001035	0.000563	0.000949
0.013233	0.021479	0.051784	0.032149	0.020034	0.061386		0.000216	0.000135	0.000394	0.000133	0.000378	0.002619		0.000193	0.00056	0.000785	0.000293	0.000375	0.002854
0.000398	0.000637	0.001044	0.00165	0.000706	0.001327		0.000522	0.000418	0.000946	0.001121	0.000102	0.001892		0.000246	0.000711	0.000384	0.000337	0.000354	0.001127
0.007675	0.012747	0.035205	0.011151	0.012017	0.031204		0.000408	0.000264	0.000762	0.000107	0.000365	0.000372		2.9e-05	7.3e-05	0.000453	0.000847	0.000181	0.000597
0.00564	0.005697	0.014589	0.008227	0.008277	0.014506		0.000315	0.000371	0.000835	0.000952	0.000266	0.002713		0.000115	0.000306	0.000277	0.001141	0.000306	0.002847
0.012832	0.016979	0.03749	0.017046	0.018014	0.028429		4.7e-05	0.000174	0.000845	0.000684	0.000155	0.000449		0.000353	0.000205	0.000528	0.000377	0.000263	0.000593
0.011642	0.014825	0.040881	0.017476	0.017259	0.049105		0.00013	0.000193	0.000529	0.000677	0.000116	0.003046		0.000332	0.000324	0.001822	0.000908	0.000171	0.002505
0.013681	0.022244	0.060942	0.028755	0.027431	0.063764		0.000225	0.000288	0.001008	0.000635	0.000286	0.001985		0.017188	0.027057	0.070791	0.038151	0.027943	0.081031
0.017499	0.029412	0.062378	0.037411	0.027342	0.090649		7.8e-05	0.000144	0.000243	0.000402	0.000192	0.001944		0.000176	0.000278	0.000479	0.001002	1.4e-05	0.002842
0.021676	0.032639	0.08215	0.050862	0.036142	0.077103		0.000107	0.000514	0.000408	8.4e-05	0.000187	0.002913		0.000134	0.000133	0.000264	0.001453	9.9e-05	0.000141
0.005985	0.009684	0.030349	0.019893	0.012038	0.031175		0.000113	0.000465	0.000493	0.002207	0.000155	0.000403		0.000199	0.000281	0.000543	0.001988	6.6e-05	0.001155
0.000191	0.000146	0.000159	9.6e-05	3.4e-05	0.000632		0.000229	0.000394	0.000721	0.001556	0.000223	0.001908		0.005724	0.00966	0.029635	0.016284	0.010524	0.023742
0.013689	0.020202	0.05529	0.034658	0.0207	0.046243		0.000183	0.000268	0.000354	0.001839	0.000179	0.00088		0.000215	0.00039	0.000242	0.001198	0.000426	0.002426
0.01327	0.020787	0.057294	0.038472	0.01417	0.049058		0.000194	0.000255	0.000249	9.1e-05	0.000107	0.001112		0.082033	0.13241	0.297356	0.189248	0.133824	0.32184
0.004272	0.005094	0.01865	0.012645	0.007534	0.028181		0.000691	0.000572	0.000389	0.000813	0.000304	0.002387		0.000286	0.000739	0.001877	0.002771	0.001156	0.002335
0.000213	0.000569	0.001388	0.000995	0.000595	0.002011		2.1e-05	0.000253	0.000645	0.00011	0.000204	0.000184		0.021039	0.035628	0.082006	0.04614	0.03454	0.072257
0.022244	0.040557	0.087941	0.058768	0.041479	0.102514		7.5e-05	0.000291	0.000177	0.000502	8.4e-05	0.000259		0.001605	0.003064	0.006245	0.003947	0.002613	0.010564
0.000912	0.000953	0.004034	0.002599	0.00139	0.003214		0.000223	0.000171	0.000861	0.000343	9.2e-05	0.000694		0.032947	0.048516	0.126191	0.081982	0.056172	0.172688
0.01454	0.019103	0.050392	0.017798	0.017981	0.040686		0.000405	0.000148	0.000582	9e-06	0.000263	0.000361		0.000184	0.000112	0.000482	4.3e-05	3.8e-05	0.000369
0.004892	0.007662	0.020754	0.010669	0.006721	0.015488		0.000613	0.000834	0.001142	0.000735	0.000556	0.005653		0.003716	0.00439	0.014268	0.010467	0.009185	0.017698
0.000954	0.002507	0.003184	0.001937	0.001451	0.007726		0.000349	0.000145	0.000388	0.000403	0.000195	0.001059		0.000214	0.000754	0.002163	0.001231	0.000518	0.000622
0.042584	0.05952	0.179338	0.109456	0.061504	0.187022		0.003186	0.00556	0.016712	0.006919	0.007163	0.017211		0.000131	0.0002	0.000489	0.000586	0.00021	0.00217
0.074374	0.127468	0.315519	0.202859	0.13187	0.347776		0.000135	0.00014	0.00112	0.001697	0.000138	0.000977		0.000296	0.000262	0.000726	0.001487	0.000286	0.003126
0.017578	0.022745	0.063466	0.030854	0.02174	0.059084		0.000184	0.000325	0.000471	0.000132	0.000211	0.001919		0.000323	0.000576	0.000435	0.000582	0.000308	0.001968
0.003591	0.004343	0.010659	0.008609	0.002985	0.011441		0.000259	0.000347	0.000575	0.000843	0.000217	0.001334		0.00027	0.000423	0.000684	0.00063	0.000304	0.003327
0.034426	0.057202	0.136527	0.086776	0.054697	0.145883		0.000344	0.000662	0.001089	0.001027	0.000399	0.003178		0.039356	0.058497	0.13025	0.06526	0.058541	0.15522
0.000692	0.001316	0.003519	0.002585	0.001686	0.005081		0.000118	0.000519	0.000858	0.001932	0.000164	0.000693		0.000795	0.000717	0.002497	0.00103	0.000662	0.006768
0.001154	0.002637	0.006108	0.008902	0.002855	0.01057		0.000388	0.000772	0.000918	0.000889	0.00069	0.000621		0.014959	0.021424	0.054817	0.030048	0.025017	0.067321
0.000432	0.00066	0.001532	0.00131	0.000423	0.005246		0.000193	8e-05	0.000273	0.000397	0.000108	0.000168		0.000156	0.00039	0.000528	0.002616	0.000585	0.001746
0.000157	1.9e-05	0.000247	6.9e-05	8e-06	0.000163		0.000155	0.000431	0.000515	0.000136	0.000152	0.001965		0.000254	0.000288	0.000834	0.001094	0.000229	0.003131
0.007956	0.01354	0.028389	0.010206	0.013064	0.031667		0.000449	0.000362	0.000903	0.001668	0.000257	0.002305		0.000163	8.2e-05	0.000291	0.000308	0.00021	0.001704
0.00018	0.00026	0.001521	0.000528	0.000294	0.001009		0.000261	0.000751	0.000775	0.00068	0.000614	0.001872		0.000135	0.000202	0.000157	0.000589	0.000175	0.002351
0.001331	0.002141	0.005269	0.003572	0.002893	0.00804		0.000268	0.001028	0.001316	0.000829	0.000326	0.00174		0.00021	0.000169	0.000403	0.000343	0.00011	0.002221
0.000528	0.000639	0.000605	0.00438	0.000569	0.002572		0.000336	0.000237	0.000589	0.000925	0.000156	0.002015		9e-06	5e-05	4.4e-05	0.000132	6e-06	0.000254
0.015023	0.020511	0.05436	0.028508	0.021795	0.041659		0.00013	0.000207	0.000433	0.000345	0.000118	0.001042		0.000573	0.000237	0.000759	0.001182	0.000535	0.001156
0.057303	0.097039	0.222593	0.135407	0.093248	0.286163		0.000402	0.000202	0.000312	0.000652	0.000356	0.000708		0.000359	0.00067	0.000617	0.000775	0.000328	0.000641
0.002535	0.004061	0.010714	0.004816	0.003296	0.011081		0.000418	0.000308	0.000339	0.001171	0.00039	0.002834		0.000214	0.000232	0.000686	0.000728	0.000446	0.002188
0.000158	0.000128	0.000232	0.001716	0.000125	0.001508		0.000273	0.00027	0.000494	0.00269	0.00045	0.001596		0.0004	0.000194	0.001044	0.00089	0.000566	0.003809
4.9e-05	0.000319	0.000242	3.4e-05	0.00013	0.000614		0.000277	0.000294	0.000616	0.000747	0.00033	0.000371		0.004531	0.006664	0.018737	0.010217	0.006188	0.021541
0.0002	7.5e-05	0.000129	0.000393	3.2e-05	0.00051		0.00037	0.000226	0.000616	0.000426	0.000382	0.001812		0.001104	0.001565	0.003648	0.00381	0.002448	0.006882
0.027418	0.041682	0.10197	0.053579	0.047961	0.109628		0.000387	0.000477	0.000533	0.001129	0.000226	0.002915		0.000197	0.000139	0.001366	0.002588	0.000342	0.001452
0.000237	0.000764	0.00195	0.001025	0.000683	0.002884		0.000152	0.000209	0.000344	0.00045	0.000107	0.000852		0.000773	0.001631	0.003888	0.004596	0.001439	0.008475
0.001373	0.001993	0.003663	0.002255	0.001436	0.010262		0.000366	0.000544	0.000934	0.002152	0.000479	0.001897		0.000712	0.00148	0.002149	0.002136	0.00074	0.004283
0.052812	0.080619	0.21195	0.152346	0.083419	0.241991		0.000147	0.000325	0.000566	0.000796	0.000224	0.002259		0.000382	0.000788	0.000647	0.001008	0.000794	0.001269
0.00533	0.008037	0.018376	0.009795	0.009776	0.020408		0.000227	0.000457	0.000507	0.000624	0.000311	0.003075		0.000948	0.001131	0.00333	0.004901	0.001028	0.002581
0.000522	0.001188	0.002084	0.00087	0.001342	0.005291		0.0002	0.000317	0.000482	0.001013	0.000317	0.002855		0.000809	0.00056	0.00192	0.001118	0.000894	0.004255
0.019327	0.026128	0.064786	0.040453	0.025123	0.061421		0.000121	0.000171	0.000557	0.00062	0.000277	0.002404		0.002344	0.004027	0.012434	0.005018	0.005126	0.014471
0.003823	0.00371	0.012274	0.005244	0.005617	0.011266		0.000423	0.000377	0.00197	0.001558	0.000525	0.001911		0.000956	0.000576	0.003832	0.002519	0.001249	0.004443
0.000107	0.000325	0.000456	8.9e-05	8e-05	0.000766		0.000256	0.000276	0.000243	0.00056	7.3e-05	0.000843		0.000552	0.000683	0.001103	0.000635	0.000775	0.002972
0.028543	0.043454	0.099554	0.05747	0.046096	0.12176		3.7e-05	9.3e-05	9.1e-05	0.000429	8.6e-05	0.000338		0.001546	0.00211	0.002672	0.002656	0.000981	0.009311
0.008433	0.012067	0.034095	0.014026	0.012067	0.027468		0.000256	0.000141	0.000453	4.3e-05	0.000188	0.000461		0.001262	0.001762	0.004452	0.00593	0.002258	0.009126
0.011777	0.013543	0.033471	0.021516	0.013541	0.035842		0.000513	0.000372	0.000633	0.00085	0.000501	0.001014		0.001145	0.001257	0.003023	0.003039	0.001267	0.008409
0.000714	0.000509	0.002054	0.001114	0.000344	0.00341		0.000262	0.000487	0.000778	0.00161	0.00058	0.001616		0.00168	0.003176	0.006576	0.004298	0.003576	0.009101
0.000264	0.000344	0.000733	0.00081	0.000474	0.001381		0.001041	0.001244	0.002973	0.005876	0.001848	0.004603		0.000224	0.00058	0.001049	0.001082	0.000457	0.00275
5.8e-05	0.000315	0.00031	0.000467	0.000102	0.001985		3.2e-05	0.000207	0.000596	0.001914	0.000137	0.000875		0.000476	0.00049	0.000852	0.000933	0.000373	0.003266
0.000131	0.000122	0.000266	0.000499	0.000355	0.000696		0.000343	0.000299	0.00112	0.002534	0.000352	0.001225		0.000376	0.000701	0.001648	0.003285	0.000658	0.000918
0.001018	0.001105	0.003078	0.001347	0.00129	0.004739		0.000266	0.000313	0.000879	0.000296	0.000343	0.001741		0.000923	0.000738	0.000685	0.001679	0.000631	0.001327
9e-05	5.2e-05	0.000109	4.3e-05	8.2e-05	0.000483		0.000743	0.000425	0.001992	0.000541	0.000512	0.002238		0.000255	0.000468	0.000494	0.002216	0.000137	0.001718
0.028872	0.052184	0.132903	0.071525	0.051387	0.129351		0.016497	0.02113	0.039799	0.028397	0.019352	0.051714		0.000968	0.000938	0.002884	0.001447	0.001111	0.007394
0.000165	0.00016	0.00047	0.000727	0.000148	0.000332		0.000818	0.000621	0.002067	0.001112	0.000845	0.002221		8.3e-05	0.000391	0.000848	0.000899	0.000176	0.001061
0.011601	0.019527	0.045401	0.036536	0.017607	0.04037		0.00017	0.000211	0.000426	0.000651	8.8e-05	0.000688		0.001542	0.002228	0.003358	0.005315	0.001601	0.003969
0.000197	0.00014	0.000319	0.001106	9.7e-05	0.001703		0.000411	9e-05	0.000417	0.000571	0.000149	0.000631		0.015736	0.023628	0.066634	0.055896	0.029061	0.078352
0.007881	0.011769	0.028227	0.014819	0.00879	0.0218		0.000526	0.000904	0.001981	0.002839	0.000818	0.00341		0.000304	0.000359	0.000466	0.003331	0.00033	0.001774
0.018791	0.03123	0.072426	0.046735	0.033067	0.081895		0.000235	0.000255	0.000814	7.6e-05	0.000301	0.001088		0.000108	0.000486	0.000553	0.000663	0.000234	0.001541
0.000767	0.000649	0.002182	0.002719	0.000452	0.002161		0.000157	0.000419	0.000729	0.000997	0.000453	0.00085		0.00017	0.00019	0.000587	0.000214	0.000593	0.000296
0.093025	0.134344	0.359139	0.236878	0.164594	0.458914		0.001032	0.000951	0.002289	0.001248	0.001221	0.003659		0.000526	0.000667	0.003137	0.001425	0.000127	0.003516
0.000526	0.000515	0.002338	0.001381	0.000738	0.004439		0.000645	0.001004	0.001162	0.000494	0.000633	0.001272		0.000192	0.000423	0.000891	0.001394	0.000922	0.002209
0.000176	0.000627	0.000648	0.001539	0.000202	0.001534		0.000196	0.000493	0.00056	0.0005	0.000285	0.00157		0.000119	0.000154	0.000486	0.00018	0.000215	0.002591
0.000775	0.000616	0.00134	0.001269	0.000754	0.005345		0.001153	0.00082	0.002867	0.001207	0.00091	0.003558		0.000231	0.000502	0.000567	0.000715	0.000409	0.00289
0.001935	0.001538	0.005896	0.005194	0.00191	0.00869		0.000653	0.000622	0.000758	0.001041	0.000763	0.001747		0.000231	0.000195	0.000505	0.000627	0.000195	0.003102
0.000197	0.000186	0.00029	9.9e-05	0.000355	0.001129		0.0115	0.014039	0.025059	0.02254	0.014998	0.04335		0.001088	0.001896	0.002892	0.002922	0.002356	0.004206
0.017676	0.022079	0.070869	0.057749	0.027237	0.093347		0.00058	0.000157	0.001253	0.001013	0.000485	0.001894		0.000128	0.000266	0.000276	0.000154	5.8e-05	0.000674
0.000211	0.000128	0.000345	0.000376	0.000319	0.001911		0.001259	0.001032	0.002973	0.001527	0.001153	0.003777		0.000193	0.000169	0.000412	0.00011	0.00015	0.001445
7e-05	0.00032	2.7e-05	0.000593	8.2e-05	0.000713		0.012098	0.017462	0.029076	0.023031	0.019344	0.045033		0.000579	0.000376	0.000888	0.002304	0.000148	0.001281
0.000654	0.000404	0.001105	0.002854	0.000536	0.00224		0.000949	0.000606	0.001248	0.003233	0.001195	0.004493		0.002798	0.004915	0.01392	0.009122	0.005096	0.015223
0.000186	0.000384	0.000312	0.000559	0.000311	0.000922		0.000297	0.000431	0.000759	0.00113	0.000317	0.003199		0.000742	0.000499	0.002136	0.004026	0.000289	0.004398
0.03557	0.055389	0.126507	0.083281	0.053655	0.146244		0.000752	0.002145	0.002299	0.002237	0.001364	0.00494		3.4e-05	0.00021	0.000102	0.000484	0.000165	0.000195
0.002881	0.005074	0.012846	0.01714	0.006681	0.030235		0.000502	0.000185	0.00042	0.000156	0.000119	0.000636		0.000271	0.000496	0.000772	0.001078	0.00041	0.001921
0.00069	0.001415	0.002422	0.00155	0.000725	0.003631		0.000391	0.000343	0.000539	0.000596	0.000286	0.001668		0.000609	0.000975	0.002641	0.00164	0.000655	0.001851
0.016021	0.024121	0.056783	0.030622	0.023624	0.062174		0.000432	0.000621	0.000542	0.000644	0.000293	0.002485		0.000437	0.000317	0.00021	0.000346	0.000127	0.001668
0.000199	0.000301	0.00044	0.000772	0.000186	0.002321		1.7e-05	0.00024	0.000149	0.001265	7.3e-05	0.000574		0.000111	0.00033	0.000359	0.002009	0.00018	0.000616
0.006907	0.010368	0.025361	0.011674	0.010491	0.020577		0.000696	0.000481	0.001196	0.001895	0.000441	0.002584		0.001373	0.001305	0.004413	0.001718	0.002079	0.005167
0.000117	8.8e-05	0.000136	2.8e-05	0.000135	0.000274		0.000588	0.000691	0.000977	0.0021	0.001101	0.002922		0.011465	0.018456	0.036378	0.026432	0.01936	0.041778
0.000197	0.000317	0.00011	0.000225	0.000206	0.000852		0.020363	0.030342	0.05265	0.038183	0.030652	0.062461		0.000208	0.000486	0.00088	0.002167	0.000187	0.000801
0.001369	0.001458	0.005642	0.006985	0.001665	0.009621		0.00123	0.002183	0.003587	0.006314	0.001732	0.00746		8.6e-05	0.000434	0.000458	0.000699	0.000137	0.000817
0.039079	0.074504	0.182709	0.10775	0.086588	0.228238		0.001382	0.002174	0.002655	0.002193	0.001353	0.003605		0.000272	8e-05	0.000285	0.000103	0.000181	0.001321
0.000107	9.6e-05	0.000113	0.00108	8.4e-05	0.000382		0.000545	0.000744	0.000812	0.00052	0.000335	0.003028		2.7e-05	5.1e-05	6e-05	0.000716	9e-05	0.00027
0.010234	0.013322	0.031875	0.017084	0.015463	0.038757		0.000457	0.000624	0.001331	0.00306	0.000946	0.004628		0.000161	0.000356	0.000963	0.00046	0.00021	0.001484
0.00801	0.011097	0.026355	0.013777	0.011143	0.030496		0.000272	0.000335	0.000317	0.000848	0.000311	0.001936		0.000262	0.000308	0.00049	0.000943	0.00031	0.000616
0.00012	5.9e-05	0.000811	9.7e-05	0.000387	0.00049		0.00049	0.000151	0.000755	0.000826	0.00065	0.001496		0.00027	0.000286	0.001521	0.00092	0.000185	0.001042
0.009247	0.011372	0.025303	0.016579	0.010143	0.021751		0.001488	0.002244	0.006678	0.004666	0.002607	0.010521		0.000759	0.000891	0.002927	0.001346	0.000577	0.001164
0.000713	0.000753	0.001562	0.001575	0.000923	0.002977		0.000979	0.000619	0.001676	0.001648	0.00061	0.007014		0.000109	2.4e-05	5.6e-05	0.00032	6.1e-05	6.5e-05
0.020443	0.026394	0.07424	0.03815	0.033738	0.08075		0.005859	0.007904	0.020354	0.007436	0.008903	0.028535		0.004708	0.00509	0.01068	0.010453	0.006446	0.014644
8.7e-05	0.000432	0.000213	0.000343	8.2e-05	0.000304		0.001009	0.000663	0.002352	0.001909	0.001146	0.006169		8.8e-05	0.000342	0.000687	0.000539	8.9e-05	0.001055
0.000288	0.000343	0.000603	0.001177	0.000344	0.000608		7.5e-05	0.000213	0.00044	0.00151	0.000176	0.000325		0.000152	0.000201	0.0004	0.001064	0.000167	0.001727
0.038143	0.052171	0.130346	0.072244	0.059071	0.153844		0.000226	0.000274	0.000903	0.000504	0.000131	0.001902		0.000302	0.000518	0.001172	0.001528	0.00035	0.005006
0.008055	0.01136	0.025316	0.022001	0.01104	0.043476		0.000586	0.000554	0.000905	0.001252	0.001045	0.001499		0.000122	0.000103	0.000224	0.000372	4e-05	0.001641
0.004681	0.005135	0.013187	0.01018	0.004236	0.010282		0.000718	0.000582	0.001432	0.000877	0.000553	0.001531		0.000572	0.001184	0.001632	0.001275	0.000818	0.005869
0.019455	0.02351	0.057732	0.036045	0.029239	0.054983		0.000169	0.000137	0.00034	0.000155	0.000134	0.000441		0.00089	0.001533	0.00252	0.001655	0.001168	0.008873
0.039143	0.057818	0.154477	0.088498	0.061166	0.146251		0.00053	0.000365	0.001065	0.000896	0.00036	0.000942		0.000557	0.00035	0.000234	0.000535	0.000179	0.002254
0.001244	0.002122	0.003921	0.001839	0.001105	0.007133		0.005271	0.006532	0.01816	0.016385	0.007742	0.024728		0.000182	8.7e-05	0.000436	8e-05	4.6e-05	0.00179
0.039739	0.057357	0.144729	0.083053	0.068555	0.165223		0.001056	0.002481	0.005455	0.005593	0.002696	0.00791		0.000125	5.6e-05	0.000267	0.001227	1.1e-05	0.002242
0.005519	0.007883	0.024701	0.011206	0.009771	0.023915		0.000433	0.000472	0.000628	0.002384	0.000517	0.004253		0.000157	0.000623	0.000265	0.000541	4e-05	0.001507
0.000905	0.000964	0.001961	0.004012	0.000933	0.004916		0.024036	0.038118	0.085779	0.052262	0.042025	0.098966		0.000494	0.000246	0.000123	0.000377	0.000353	0.001245
0.000478	0.000499	0.001002	0.001226	0.000809	0.003071		0.000371	0.000728	0.000683	0.000797	0.000244	0.002062		0.00056	0.000507	0.001537	0.002812	0.000478	0.00487
0.083525	0.120333	0.252479	0.166865	0.134225	0.331964		0.023544	0.031934	0.06605	0.050588	0.038216	0.108175		0.000351	0.000364	0.001161	0.00188	0.000387	0.003262
0.099883	0.148947	0.318411	0.211581	0.163332	0.376722		0.00166	0.002248	0.004914	0.003519	0.001593	0.0068		0.001341	0.002131	0.004595	0.004949	0.002	0.005544
0.029326	0.044011	0.098482	0.066371	0.050376	0.106303		0.000303	0.000325	0.000607	0.000869	0.000305	0.002816		0.000193	0.000266	0.000606	0.000684	0.000316	0.000733
0.000795	0.001111	0.001556	0.007573	0.000513	0.003557		0.000432	0.000349	0.000434	0.001398	7.5e-05	0.001313		6.4e-05	0.000267	0.000608	0.00045	0.000405	0.002985
0.000332	0.000686	0.001026	0.001135	0.000222	0.002509		0.001006	0.001155	0.001885	0.000784	0.000873	0.00207		0.000222	0.000414	0.000327	0.000445	0.000107	0.000728
0.01767	0.02652	0.052555	0.045461	0.027354	0.060749		0.000868	0.000808	0.002986	0.003214	0.000985	0.003047		0.000252	0.000204	0.000963	0.000174	0.000293	0.003107
0.008973	0.013513	0.033089	0.02224	0.012023	0.027278		0.00032	0.000634	0.001673	0.001218	0.000303	0.001625		0.000205	0.000699	0.000588	0.000523	0.000227	0.000719
0.052689	0.083808	0.210743	0.155907	0.086486	0.258479		0.002334	0.00401	0.005849	0.006689	0.004565	0.014993		0.002661	0.004112	0.009695	0.003996	0.002894	0.011455
3.2e-05	7.5e-05	0	0.000222	0.000146	0.000727		0.00032	0.000216	0.001304	0.003183	0.000692	0.001544		0.016755	0.021082	0.051421	0.035067	0.020787	0.055363
4.4e-05	6.6e-05	0.000321	8e-06	0.000118	0.001516		0.001314	0.001697	0.003014	0.004463	0.001602	0.00529		0.000766	0.001165	0.003777	0.002	0.000875	0.0048
0.000969	0.000636	0.002434	0.00112	0.001167	0.001378		0.004607	0.004249	0.009856	0.008489	0.005522	0.018018		0.222535	0.344703	0.701411	0.446382	0.355467	0.829163
0.01445	0.023599	0.056779	0.032586	0.024537	0.061359		6.2e-05	5e-05	0.000328	0.000292	0.000139	0.000293		0.00302	0.003603	0.009604	0.006579	0.003645	0.014711
5.2e-05	3.3e-05	9e-05	0.000795	2.7e-05	0.000324		0.000585	0.000539	0.001336	0.000241	0.000361	0.000643		0.000155	0.000681	0.001493	0.001564	0.000368	0.000706
0.007262	0.009306	0.028296	0.012841	0.008611	0.019813		0.000335	0.000373	0.001308	6.7e-05	0.000507	0.00316		0.000753	0.001282	0.004869	0.00267	0.001265	0.003038
0.005119	0.006224	0.01353	0.009345	0.00559	0.013811		0.000298	0.000597	0.000537	0.000302	0.000343	0.002364		0.000338	0.000573	0.000973	0.00071	0.000279	0.001586
0.005103	0.004979	0.016636	0.006517	0.006787	0.015047		0.004385	0.006359	0.014063	0.01261	0.006919	0.018938		0.017183	0.02381	0.056582	0.034838	0.026369	0.065027
0.019616	0.022189	0.059362	0.045515	0.027608	0.059648		0.00109	0.001297	0.002966	0.003655	0.000975	0.006439		0.000331	0.000183	0.00064	0.0005	7.7e-05	0.000343
0.004391	0.006659	0.017834	0.01646	0.003412	0.019739		0.000964	0.001929	0.004339	0.00176	0.001034	0.011985		0.00017	0.000142	0.000253	0.000293	0.000174	0.001495
0.001437	0.000796	0.00395	0.002866	0.001649	0.007336		0.000348	0.000362	0.001298	0.001641	0.000537	0.002327		7.5e-05	0.000255	0.000132	0.000626	0.000125	0.00234
0.034126	0.048427	0.120027	0.069988	0.053549	0.127521		0.000177	0.000297	0.000266	0.002062	0.000246	0.001628		0.000437	0.000677	0.001256	0.000572	0.001018	0.004749
0.042625	0.079147	0.154428	0.093863	0.077527	0.224328		0.000538	0.000591	0.001438	0.000872	0.000539	0.002532		0.000243	0.000818	0.000843	0.000828	4.5e-05	0.001453
7.7e-05	8.2e-05	0.00018	0.000534	0.000342	0.000497		0.002254	0.002773	0.00757	0.006308	0.002738	0.012118		0.000181	0.000232	0.00069	0.000745	0.000195	0.001645
0.0049	0.00828	0.022553	0.01495	0.010042	0.019173		0.000502	0.00028	0.001081	0.000612	0.000236	0.004053		0.000841	0.000618	0.002649	0.001904	0.000779	0.005294
0.001922	0.003394	0.009075	0.005611	0.003197	0.007586		0.001245	0.00213	0.004707	0.003897	0.001505	0.005789		0.000421	0.000644	0.001817	0.001084	0.000477	0.006917
0.200767	0.28614	0.67356	0.372499	0.318125	0.795506		7.6e-05	2.8e-05	0.00017	2.6e-05	4.5e-05	0.000501		9.5e-05	0.000456	0.000471	0.000324	5.5e-05	0.000762
0.055256	0.081391	0.208621	0.111551	0.087416	0.205567		4.8e-05	0.000161	0.000154	4.2e-05	0.000133	0.000313		0.000643	0.000357	0.001381	0.001129	0.000557	0.001705
0.002397	0.005432	0.006079	0.007303	0.003881	0.008395		3e-05	0.000188	0.000402	0.000921	0.000122	0.002571		0.00056	0.000875	0.001383	0.001119	0.000492	0.003163
0.002004	0.003223	0.00578	0.002293	0.002109	0.010129		0.000164	0.000244	0.000189	7.4e-05	9e-05	0.002238		0.056716	0.086407	0.209272	0.125639	0.097752	0.273706
0.011784	0.017158	0.037231	0.025254	0.016417	0.041212		0.003921	0.005682	0.016243	0.012555	0.007025	0.021266		0.000589	0.001089	0.002555	0.002074	0.001348	0.003111
0.000192	9.1e-05	0.000902	0.002202	0.00026	0.000762		0.000939	0.001622	0.002662	0.002513	0.001478	0.005244		0.000215	0.000466	0.000519	0.000209	0.000485	0.003301
0.017533	0.028437	0.064594	0.036188	0.027191	0.072531		7.2e-05	0.000125	0.00018	0.000212	2.1e-05	0.000162		0.000474	0.000692	0.001048	0.000831	0.000747	0.001738
0.00154	0.003125	0.006754	0.003795	0.002424	0.01008		0.000179	0.000349	0.000988	0.000817	0.00038	0.002842		0.000766	0.000763	0.002474	0.001787	0.000708	0.003278
0.003912	0.006909	0.018995	0.006746	0.006758	0.01376		0.001484	0.000619	0.001588	0.001898	4.7e-05	0.00451		0.000181	0.000353	0.001426	0.001849	0.000515	0.000925
0.022826	0.038998	0.085595	0.056429	0.041802	0.084921		0.000433	0.001731	0.001603	0.002267	0.000943	0.005695		0.005099	0.006411	0.016285	0.012015	0.007651	0.036305
0.038618	0.055169	0.126157	0.071039	0.055361	0.121347		0.00047	0.001163	0.004217	0.002958	0.001017	0.007391		0.000394	4.3e-05	0.00084	0.000628	0.000289	0.00286
0.002085	0.002325	0.006272	0.004311	0.004065	0.013869		0.000356	0.000438	0.000709	0.001873	0.000872	0.002316		0.000108	0.000214	0.000448	0.00132	0.000161	0.000896
0.030467	0.040905	0.093017	0.058338	0.052747	0.105213		0.002835	0.004013	0.013397	0.010711	0.005488	0.014358		0.000369	0.00048	0.001172	0.000391	0.000408	0.001836
0.000133	0.000224	0.000387	0.000456	0.000194	0.002499		0.000242	0.00052	0.001008	0.001626	0.000499	0.001194		0.000534	0.000387	0.001364	0.002643	0.000569	0.002186
0.010682	0.014409	0.043844	0.02846	0.017714	0.051695		0.000206	0.000828	0.000681	0.0003	0.000396	0.002273		0.012461	0.016862	0.044879	0.028997	0.019637	0.044047
0.057219	0.088332	0.209456	0.135626	0.094915	0.270554		0.005014	0.012344	0.034333	0.01806	0.011674	0.0322		0.000216	0.0004	0.000443	0.001829	0.000148	0.000224
0.000316	0.000155	0.000754	0.00028	0.000184	0.000154		0.000484	0.000658	0.001808	0.002941	0.00056	0.003907		0.00211	0.003353	0.009824	0.004781	0.004202	0.012234
0.001361	0.00194	0.006446	0.003468	0.002248	0.004969		0.000335	0.000813	0.001128	0.002361	0.000222	0.001971		0.004547	0.006429	0.015412	0.009466	0.00734	0.017666
0.039618	0.05876	0.126912	0.075004	0.066556	0.152958		0.000481	0.001046	0.001509	0.001691	0.000955	0.00472		0.000445	0.000398	0.001042	0.00256	0.000321	0.004034
5.1e-05	8e-05	0.000381	0.001213	0.000185	0.000144		0.005233	0.00857	0.019767	0.014093	0.007341	0.024471		0.000554	0.000441	0.0014	0.001525	0.000497	0.002893
0.022401	0.03485	0.08916	0.048931	0.04202	0.109414		0.000243	0.000146	0.000493	0.00241	0.000297	0.001644		0.000113	0.00064	0.000336	0.000769	0.000232	0.000775
0.000456	5.6e-05	0.000409	0.000379	0.000282	0.000639		0.000379	0.000308	0.001117	0.000893	0.000483	0.002838		4e-05	0.000378	0.000133	0.00096	7.1e-05	0.001391
0.000173	0.000253	0.000787	0.000786	0.000324	0.002272		0.000535	0.000771	0.001741	0.001692	0.000334	0.002396		0.000161	0.000262	0.000968	0.002592	0.00028	0.001628
0.022679	0.032386	0.073341	0.041203	0.034498	0.09266		4.4e-05	0.000107	0.000523	0.000504	0.000205	0.002007		0.000498	0.000574	0.000736	8.6e-05	0.000321	0.000774
0.014739	0.021813	0.053927	0.026594	0.022039	0.056931		0.000216	9.5e-05	0.00018	8.4e-05	0.000256	0.000336		0.040518	0.05819	0.137644	0.089533	0.065748	0.181779
0.073683	0.120647	0.266525	0.150361	0.130016	0.312365		0.000135	0.000192	0.000355	0.001607	0.000157	0.000575		0.015086	0.023763	0.053593	0.035597	0.022348	0.066097
0.011295	0.018757	0.039326	0.027491	0.018484	0.041217		0.000117	6.3e-05	0.000128	0.001156	8e-06	0.000503		0.075734	0.111127	0.264673	0.170086	0.120217	0.318153
0.008263	0.013029	0.021749	0.01971	0.012131	0.029444		0.000311	0.000132	0.000384	0.000749	8.4e-05	0.000175		0.000943	0.001263	0.003653	0.00237	0.001559	0.004242
0.015073	0.023802	0.056315	0.033118	0.025099	0.064847		0.000431	0.000232	0.000498	0.001117	0.000341	0.000761		0.066972	0.101138	0.224058	0.15204	0.107433	0.264571
0.000429	0.000394	0.001074	0.000397	0.00061	0.001755		0.000229	8.8e-05	0.000337	0.000378	5.7e-05	0.000258		0.000851	0.001071	0.001366	0.000828	0.001284	0.004541
0.000445	0.000453	0.001848	0.000171	0.000282	0.001229		9.1e-05	8.6e-05	6.3e-05	0.00105	7.4e-05	0.000221		0.000154	0.000484	0.000929	0.000636	0.000247	0.00107
5.6e-05	0.000261	0.000291	0.001687	8.1e-05	0.000631		0.000401	0.000736	0.000534	0.000607	0.000282	0.00118		0.003374	0.006917	0.011697	0.008374	0.004797	0.013205
5e-05	0.000178	0.000181	0.000343	1.8e-05	0.000327		0.000159	0.000623	0.000746	0.002282	0.000408	0.002561		0.000149	0.000106	0.000258	0.001883	0.000112	0.001048
0.004273	0.004443	0.013166	0.005903	0.004778	0.014557		0.002736	0.004114	0.009528	0.009861	0.003764	0.014348		0.001215	0.001539	0.004685	0.00176	0.000908	0.004876
0.000492	0.000844	0.001506	0.001948	0.000497	0.002072		0.000616	0.001103	0.001235	0.001525	0.000413	0.003492		0.00201	0.003289	0.007363	0.004627	0.004494	0.01367
0.046877	0.06513	0.16262	0.090205	0.073405	0.117961		0.000248	0.000399	0.000414	0.000607	4.7e-05	0.002103		0.000186	0.000163	0.000536	0.000653	0.000268	0.000248
0.016392	0.024481	0.057808	0.032347	0.025156	0.054504		0.000144	0.000372	0.000419	0.001311	6.2e-05	0.001051		0.000372	0.000745	0.002045	0.001388	0.000652	0.003099
0.000134	0.000137	0.000148	0.000891	7.9e-05	0.000713		0.000176	0.000566	0.000938	0.000964	0.00032	0.001036		0.000883	0.00084	0.003351	0.00219	0.00074	0.002369
0.059486	0.089497	0.220554	0.146663	0.09942	0.26858		1.6e-05	0.000188	0.000214	0.00016	5.6e-05	0.00038		0.000102	0.000604	0.000392	0.001593	0.000361	0.000526
0.104578	0.173808	0.350708	0.254005	0.166813	0.409355		0.0006	0.000796	0.001982	0.001323	0.000702	0.003416		0.000411	0.000543	0.001352	0.001107	0.000882	0.003329
0.004878	0.006341	0.014391	0.010732	0.007001	0.013983		0.00014	0.000273	0.000634	0.000818	0.000153	0.00047		0.00035	0.0005	0.001245	0.002714	0.00056	0.002646
0.037419	0.054362	0.126315	0.064799	0.056204	0.140637		0.000705	0.000816	0.002694	0.004599	0.001163	0.00643		0.000149	0.000253	0.000356	0.001406	0.00031	0.000369
0.000146	0.000353	0.00062	0.000845	0.000256	0.003047		0.001038	0.001087	0.00438	0.001352	0.001096	0.006146		0.000243	0.000439	0.000525	0.00091	0.000363	0.002294
0.000416	0.00066	0.003723	0.001114	0.000568	0.002951		0.000471	0.000605	0.001018	0.001013	0.000375	0.001349		0.000753	0.001036	0.001655	0.00066	0.000718	0.004985
0.000166	0.000118	0.000337	0.000422	9.5e-05	0.001998		0.000876	0.00092	0.001424	0.002576	0.000839	0.004498		0.007579	0.013621	0.032613	0.018585	0.018388	0.04498
0.000218	0.00054	0.000838	0.00062	0.000259	0.001132		0.000141	5.5e-05	0.000163	0.001337	3.5e-05	5.3e-05		9.9e-05	0.000283	0.000988	0.000166	0.00054	0.000866
0.000288	0.000196	0.00055	0.001972	0.000402	0.001923		0.000145	0.000748	0.001199	0.001081	0.000551	0.003965		0.000966	0.000529	0.001575	0.001144	0.00085	0.004358
0.000386	0.000516	0.001121	0.000411	0.000574	0.001713		0.000723	0.001062	0.002702	0.001651	0.001415	0.004119		0.002311	0.004257	0.012427	0.008968	0.004395	0.016562
0.016166	0.018465	0.048914	0.032337	0.022622	0.075353		0.000197	0.000136	0.00013	0.000547	0.000172	0.001045		0.000184	0.00022	0.000577	0.00022	0.000102	0.00224
0.200462	0.314454	0.814103	0.537237	0.305217	0.877519		0.000188	0.000376	0.000948	0.001432	0.000397	0.001721		8.5e-05	0.000158	0.000335	0.001759	0.00017	0.001666
0.042557	0.066948	0.161598	0.098012	0.055362	0.148501		0.000274	0.000143	0.000259	6.3e-05	1.4e-05	3.3e-05		0.002727	0.003527	0.007135	0.004878	0.003783	0.006869
0.005409	0.010205	0.025756	0.013729	0.008542	0.023542		0.000214	0.000146	0.000241	4.3e-05	0.000123	0.000361		0.000409	0.000359	0.000479	0.000489	0.000199	0.001769
0.00079	0.001688	0.00418	0.002613	0.003211	0.008842		0.001115	0.001192	0.003202	0.001882	0.001475	0.003807		0.000329	0.000327	0.001607	0.000531	0.000307	0.003579
0.008003	0.013286	0.026913	0.016961	0.011028	0.022825		4.4e-05	0.000163	0.000171	0.001673	0.000142	0.000562		0.000742	0.000919	0.002224	0.00184	0.000627	0.002362
0.085597	0.135969	0.272181	0.16998	0.123505	0.313024		0.000133	7.4e-05	5.8e-05	4.7e-05	2.6e-05	0.000252		0.013537	0.019265	0.04817	0.02601	0.023844	0.044876
0.001301	0.001081	0.002323	0.002142	0.001719	0.004494		9.3e-05	9.1e-05	0.000326	0.000356	0.000147	0.000422		0.00123	0.001272	0.001168	0.003575	0.001721	0.004632
5.9e-05	0.000249	0.000289	9.1e-05	1.8e-05	0.000436		0.000295	5.7e-05	0.000103	0.000402	0.000333	0.000378		0.000209	0.000123	0.000437	0.000388	0.00029	0.000745
0.005328	0.008143	0.022396	0.013692	0.007261	0.016		0.000656	0.001168	0.002058	0.005775	0.000843	0.005662		0.000132	0.000132	0.000299	0.000584	0.000172	0.001393
0.000116	0.000274	0.000517	7.7e-05	0.000144	0.000578		0.014812	0.022567	0.046064	0.026782	0.022383	0.059677		0.000165	0.000271	0.001331	0.001114	0.000397	0.001543
0.015149	0.017775	0.048536	0.024401	0.014439	0.040076		0.000522	0.000265	0.000818	0.000255	0.000174	0.000821		0.000347	0.000385	0.001912	0.002433	0.000859	0.002287
0.00037	0.000691	0.000924	0.001354	0.000396	0.002832		0.001494	0.000986	0.001722	0.001318	0.000531	0.002727		0.000475	0.000316	0.000415	0.000811	0.000326	0.001912
0.000151	0.000103	0.000259	0.000492	8e-06	0.001494		0.003199	0.00378	0.008722	0.008177	0.004622	0.013699		0.000108	0.000222	0.000292	0.001247	9.1e-05	0.000571
0.000129	0.000597	0.000392	0.00095	0.000257	0.00063		0.00381	0.00593	0.015594	0.00815	0.006585	0.014592		0.000415	0.000872	0.000744	0.001295	0.00112	0.004098
0.000328	0.000522	0.000293	0.000749	0.000257	0.001616		0.007381	0.011688	0.033	0.02681	0.014265	0.034333		0.000554	0.000547	0.001192	0.002536	0.000797	0.002994
0.022177	0.037076	0.101958	0.047037	0.042812	0.087021		0.001018	0.001155	0.002452	0.00355	0.000728	0.004807		0.000199	0.000639	0.000778	0.000754	0.000363	0.001979
0.055066	0.076985	0.211695	0.10979	0.090151	0.244248		0.012053	0.015722	0.030428	0.015752	0.015526	0.038732		0.000798	0.000933	0.002283	0.001321	0.001282	0.004964
0.003995	0.005318	0.015129	0.007209	0.005845	0.020884		0.001216	0.001435	0.003745	0.006024	0.001209	0.004217		0.000744	0.001511	0.002561	0.002014	0.000876	0.00713
9.4e-05	0.000283	0.000472	0.00051	0.000242	0.000868		0.004675	0.004695	0.014692	0.012734	0.003941	0.015289		0.002132	0.003459	0.006368	0.004377	0.003148	0.014176
0.012179	0.017811	0.052091	0.033622	0.019474	0.037565		0.002346	0.00314	0.011729	0.006028	0.003653	0.019048		0.000339	0.000456	0.001051	0.000534	0.000212	0.000911
1.6e-05	0.000101	6.3e-05	3e-06	3.3e-05	7.3e-05		0.000702	0.000727	0.002182	0.00509	0.000996	0.002906		0.000679	0.000821	0.001227	0.000283	0.000565	0.000646
0.02706	0.040172	0.117378	0.077218	0.050027	0.114051		0.000324	0.000117	0.001702	0.000406	3.9e-05	0.000675		0.001768	0.002689	0.008181	0.007757	0.003505	0.008286
0.000654	0.001194	0.003816	0.001798	0.001146	0.003694		0.000997	0.001165	0.001921	0.003107	0.001177	0.002671		0.011209	0.019113	0.047241	0.029757	0.019264	0.051457
0.000363	0.000387	0.000927	0.001109	0.000262	0.000558		0.000661	0.000781	0.001723	0.001512	0.000571	0.003151		0.000388	0.000194	0.000684	0.000514	0.000117	0.000551
0.027988	0.042914	0.097134	0.05774	0.040496	0.116758		0.012025	0.014161	0.042504	0.027442	0.015703	0.052434		0.000663	0.001097	0.002921	0.002275	0.001269	0.002405
3.4e-05	0.000327	0.00042	8.2e-05	0.000186	0.000649		0.010294	0.014489	0.033383	0.023879	0.017365	0.038667		0.020563	0.032974	0.068457	0.041889	0.036578	0.100935
0.000392	0.000394	0.000411	0.000759	0.000367	0.001986		0.000173	0.000125	0.001403	0.000526	0.000188	0.003593		0.000419	0.000608	0.002125	0.000821	0.000383	0.003275
0.000108	0.000314	0.000117	0.000275	0.000191	0.000125		0.000157	0.000221	0.000211	0.000182	0.000153	0.00084		0.000502	0.000555	0.001078	0.000957	0.000634	0.001279
0.000327	0.000901	0.002535	0.000874	0.000576	0.001096		0.000181	0.000482	0.000494	0.000397	0.000283	0.002684		0.000223	0.000203	0.000283	0.000175	0.000229	0.000357
0.000385	0.00039	0.000395	0.000161	0.000359	0.000823		0.000262	6.1e-05	0.000205	0.000201	6.1e-05	0.00011		7.8e-05	0.000221	0.000112	0.000853	9.9e-05	0.001301
0.009477	0.012151	0.033486	0.019174	0.013287	0.035441		3.7e-05	0.000253	0.000142	3.2e-05	7e-05	0.00017		0.00022	0.000222	0.000722	0.000707	0.000159	0.001611
0.017574	0.024916	0.068909	0.040981	0.028676	0.075454		9.4e-05	0.00051	0.001328	0.000598	0.000158	0.002468		0.000253	0.000231	0.00026	0.000203	0.000263	0.001472
0.023591	0.037989	0.108325	0.070167	0.046572	0.093146		0.000248	0.000115	0.000656	0.000725	0.000226	0.002745		0.00013	0.000111	0.000395	0.000135	0.000186	0.001482
0.022642	0.030929	0.087384	0.041799	0.03572	0.073579		0.000174	0.000197	0.000297	0.001528	9.2e-05	0.000844		0.000436	0.000856	0.001123	0.001541	0.000591	0.001645
0.014451	0.022083	0.052148	0.036197	0.022826	0.054934		0.014807	0.018288	0.056011	0.035691	0.025429	0.055483		2.4e-05	0.000127	0.000608	0.000614	0.000138	0.001885
3.2e-05	0.000215	0.000234	0.00012	8.4e-05	0.000143		0.00015	0.000394	0.000364	6.9e-05	0.000173	0.000339		0.000248	8.9e-05	0.000236	0.001799	0.000338	0.001675
0.011446	0.017966	0.039764	0.026692	0.019674	0.042054		0.000492	0.000488	0.001439	0.001398	0.000151	0.001332		0.000436	0.000172	0.000402	0.002269	0.000173	0.001213
0.002193	0.003989	0.005971	0.005484	0.004043	0.007274		0.000556	0.000685	0.00181	0.001405	0.001231	0.001202		0.000162	0.000363	0.000409	0.000251	2.5e-05	0.001912
0.00346	0.005282	0.014843	0.006357	0.004115	0.011897		0.000242	0.000192	0.000405	0.000739	0.00025	0.001349		0.000144	0.0001	0.00031	0.000324	7.4e-05	0.001555
0.025148	0.034187	0.095039	0.045093	0.039578	0.109382		0.001475	0.001465	0.005165	0.006211	0.002562	0.007495		0.000226	0.000227	0.000297	0.000654	5.2e-05	0.002089
0.00445	0.006178	0.016588	0.007286	0.006877	0.011785		0.000103	9.8e-05	0.000191	0.002122	0.000182	0.001493		0.000297	0.000315	0.001173	0.001006	0.000402	0.002144
0.000187	0.000259	0.001064	0.000435	0.000422	0.000923		0.000386	0.000905	0.000374	0.002348	0.000194	0.001788		0.000249	0.000318	0.000985	0.001793	0.000389	0.001511
0.000782	0.000987	0.00255	0.004021	0.000721	0.003216		0.000146	3e-05	0.000408	0.000746	4.4e-05	0.000737		0.000152	0.000315	0.000131	0.000984	0.000225	0.000411
0.046286	0.063558	0.158048	0.082376	0.070892	0.178082		3.6e-05	9.7e-05	0.000148	4.4e-05	3.2e-05	0.001249		0.00045	0.000121	0.00153	0.000246	0.000313	0.001251
0.059346	0.081725	0.211362	0.117812	0.103206	0.220879		9.1e-05	5.8e-05	5.2e-05	0.001149	5.5e-05	0.000677		0.000211	0.000491	0.001638	0.001271	0.000306	0.000422
0.0504	0.07875	0.192989	0.122934	0.081921	0.185039		7.3e-05	0.000124	0.00011	0.000139	6e-05	0.001741		0.000735	0.000714	0.002099	0.001086	0.000618	0.002768
0.104111	0.145495	0.343138	0.261801	0.171657	0.451389		0.002249	0.004036	0.009288	0.005434	0.002956	0.00729		0.006572	0.009169	0.026966	0.017023	0.012432	0.032671
0.015682	0.025574	0.076033	0.051884	0.02848	0.094806		8.9e-05	0.000178	0.000645	0.000421	0.00029	0.002706		0.000228	0.000359	0.000539	0.002117	0.000242	0.001116
0.032359	0.044029	0.157108	0.082852	0.05449	0.163883		0.00218	0.002631	0.012021	0.005395	0.004594	0.014326		0.000169	0.000363	0.000575	0.001634	0.000572	0.001342
0.000499	0.000789	0.001158	0.00125	0.00048	0.006123		0.000196	0.000242	0.000131	0.000873	0.000286	0.000727		0.000348	0.000283	0.00144	0.001025	0.000545	0.000854
0.000196	5.1e-05	0.000352	0.000228	0.000335	0.001037		0.000198	0.0003	0.000233	0.000555	4.4e-05	0.002772		0.000512	0.0005	0.00101	0.002827	0.000288	0.002677
0.085555	0.112209	0.248056	0.147497	0.1164	0.281875		0.000246	0.000491	0.000504	0.00046	0.000314	0.000641		8.8e-05	5e-05	0.000462	0.000313	0.000101	0.000467
0.000121	0.000145	0.000726	0.001939	0.000325	0.000224		0.011259	0.020948	0.044645	0.028663	0.021923	0.049671		0.000306	0.00038	0.000321	0.00035	0.000188	0.000469
0.000118	0.00018	0.000399	0.001037	0.000142	0.000904		0.003416	0.004839	0.011795	0.009637	0.005016	0.015689		0.000147	0.00037	0.000471	0.000956	0.000454	0.000779
0.004166	0.003501	0.014202	0.006139	0.003675	0.017431		0.00045	0.000805	0.001036	0.000522	0.000886	0.002074		0.016425	0.02509	0.056008	0.032737	0.029029	0.054648
0.053127	0.063102	0.143537	0.113108	0.076261	0.193182		0.004671	0.004888	0.013495	0.00635	0.005832	0.014836		0.000215	0.000166	0.000419	0.001974	0.000305	0.000907
0.003653	0.004887	0.015085	0.005456	0.005637	0.005318		0.009386	0.012582	0.030311	0.019255	0.017497	0.036986		0.000766	0.000514	0.002169	0.004479	0.001065	0.002855
8.8e-05	3.3e-05	2.7e-05	0.000654	3.7e-05	0.000452		0.000186	0.000109	0.00036	0.000228	0.000145	0.002831		0.000476	0.000582	0.00338	0.001619	0.000701	0.003709
0.009413	0.010405	0.034767	0.023346	0.016	0.031963		5.9e-05	0.000189	0.00051	5.2e-05	7.3e-05	0.001881		0.000304	0.000408	0.000867	0.002163	0.000139	0.002059
0.000251	0.000422	0.001714	0.000407	0.000891	0.001837		0.000302	0.00029	0.000426	0.000151	5.5e-05	0.000448		0.000208	0.000189	0.000581	0.002211	0.000661	0.000864
0.000338	0.000296	0.000778	0.000409	0.000164	0.001207		0.002852	0.004708	0.011362	0.006514	0.004483	0.011335		0.000251	0.000154	0.000443	0.000686	0.000179	0.001735
0.108833	0.159914	0.360226	0.197948	0.197494	0.423943		0.00012	0.000121	0.000148	0.000137	7.1e-05	0.000725		0.000319	0.000283	0.00028	0.001757	0.000322	0.001918
0.016581	0.028896	0.058516	0.045	0.033942	0.085707		0.000158	0.000146	0.000103	0.001207	0.000184	0.000221		0.000317	0.000222	0.00065	0.001457	0.000857	0.001024
6.6e-05	7.5e-05	0.000657	0.0016	8.7e-05	0.000411		0.000295	0.000116	0.000272	0.001126	0.000135	0.000328		0.000778	0.000596	0.001097	0.001408	0.000673	0.002141
0.000361	0.000556	0.001552	0.000322	0.000535	0.002232		0.00012	6.1e-05	3.9e-05	0.000701	0.000106	0.001172		6.5e-05	0.000421	0.000156	3.4e-05	0.0004	0.000297
0.129409	0.21511	0.454242	0.300325	0.229139	0.541709		0.000634	0.00089	0.001372	0.000631	0.000895	0.002929		0.000201	0.000362	0.000555	0.001824	0.000405	0.001107
0.000456	0.000472	0.000768	0.001337	0.000463	0.00159		0.000267	0.000353	0.000222	0.000623	0.000239	0.00123		0.001721	0.002204	0.006708	0.004222	0.002634	0.007565
0.026571	0.041399	0.081595	0.062671	0.043364	0.121656		0.000262	0.000407	0.000773	0.001318	0.000302	0.00159		0.000201	9.7e-05	0.000413	0.001341	0.000176	0.000485
0.036512	0.051461	0.118609	0.083676	0.068431	0.131104		0.022433	0.034605	0.072258	0.05977	0.037415	0.089377		0.000502	0.000185	0.000585	0.000934	0.00028	0.00178
0.001141	0.001961	0.00448	0.003197	0.00183	0.005659		0.000653	0.000273	0.000542	0.000946	0.000587	0.002044		0.000548	0.001079	0.003428	0.001696	0.001022	0.005652
0.054061	0.088704	0.190302	0.13155	0.087353	0.250788		0.000465	0.000272	0.000993	0.00089	0.000257	0.001305		0.000227	0.000273	0.000452	0.00152	0.000162	0.000631
0.000411	0.000473	0.001321	0.000476	0.000727	0.003424		0.001016	0.000945	0.001885	0.003926	0.001212	0.002995		7.9e-05	0.000167	0.000401	0.000343	4.9e-05	0.000179
0.001094	0.002621	0.003923	0.005252	0.001702	0.007904		0.009975	0.016036	0.035094	0.021245	0.018524	0.049137		8.5e-05	4e-05	0.000376	6.2e-05	4.7e-05	0.000429
0.033187	0.053006	0.112126	0.081064	0.064228	0.150217		0.011959	0.016116	0.042184	0.035091	0.023119	0.053534		0.000108	0.000621	0.000867	0.000518	0.000326	0.001379
0.16777	0.268718	0.66681	0.411106	0.337227	0.791733		0.000432	0.001282	0.003409	0.001717	0.001535	0.002459		9.9e-05	0.000197	0.000194	0.000364	0.000168	0.000755
0.309243	0.483367	1.08145	0.690269	0.589621	1.31201		1.4e-05	0.000298	0.000135	7.6e-05	6.9e-05	0.000476		0.000566	0.000418	0.000918	0.002093	0.001063	0.003165
0.050885	0.072235	0.139315	0.109628	0.079959	0.166774		0.000149	4.8e-05	0.000354	0.000231	0.00017	0.000204		0.002273	0.002432	0.00513	0.004426	0.00377	0.008848
0.00044	0.00062	0.002169	0.002863	0.000693	0.00166		0.000243	0.000102	0.000864	0.000452	8.5e-05	0.000934		7.7e-05	0.000444	0.000855	0.000878	0.000275	0.001786
0.020489	0.030625	0.072492	0.05295	0.033222	0.090249		0.000103	0.000365	0.000648	0.000277	0.000258	0.000468		0.001233	0.000992	0.001431	0.004542	0.001092	0.007671
0.126961	0.19098	0.449245	0.245831	0.189795	0.517726		2.7e-05	2.3e-05	1.4e-05	0.000131	2e-05	0.000865		0.001197	0.002275	0.005259	0.002876	0.001132	0.006078
0.001882	0.001248	0.011141	0.004724	0.003103	0.007759		0.000554	0.000268	0.000621	0.000311	0.000135	0.000716		0.041028	0.051803	0.127823	0.08104	0.067023	0.137049
0.03287	0.044824	0.134294	0.055089	0.056799	0.114693		0.000268	0.000616	0.000713	0.000339	0.000185	0.000942		1.3e-05	0.000157	0.000479	0.000468	0.000346	0.000664
0.039377	0.063886	0.153475	0.081	0.068003	0.147429		0.001219	0.001033	0.002776	0.006701	0.001509	0.002907		0.000242	0.000176	0.000209	0.000214	0.000106	0.000531
0.002225	0.002066	0.003379	0.001815	0.001893	0.007488		0.001027	0.001615	0.004659	0.001069	0.001876	0.006732		0.000113	8.2e-05	0.000142	0.00018	1e-05	0.000336
0.002888	0.002946	0.008058	0.005166	0.003282	0.013515		0.000519	0.000879	0.000961	0.000251	0.000326	0.002782		0.004767	0.006696	0.020843	0.016972	0.010088	0.025663
0.043938	0.06021	0.15143	0.101794	0.067564	0.175812		0.000464	0.000892	0.002664	0.004651	0.000671	0.007096		0.000169	0.000239	0.000273	0.000853	0.000199	0.001002
0.000976	0.001112	0.002049	0.00166	0.000559	0.001336		0.000701	0.000423	0.001259	0.001602	0.00067	0.002478		0.000236	0.000381	0.001106	0.001021	0.000608	0.001426
0.013368	0.015675	0.033319	0.023036	0.019584	0.051858		0.001374	0.000961	0.001823	0.002972	0.001893	0.006245		0.004106	0.003285	0.010909	0.008496	0.006228	0.010821
0.000342	0.001708	0.002253	0.00063	0.000448	0.00193		0.000835	0.000973	0.001931	0.001353	0.001297	0.006013		4e-05	0.000244	0.000449	0.000141	3.8e-05	0.00037
0.024874	0.034702	0.085609	0.059021	0.040596	0.112847		0.000201	0.000193	0.000131	0.002484	0.000788	0.005426		0.000215	0.000315	0.001033	0.001051	0.000439	0.001612
0.010852	0.015885	0.043989	0.027404	0.018135	0.064266		2.4e-05	0.000487	0.000884	0.000428	0.000679	0.002424		0.000338	0.000282	0.000655	0.003473	0.000392	0.002713
1e-06	1.7e-05	1e-05	4e-06	7e-05	0.000178		0.000548	3.9e-05	0.000282	0.000997	6.4e-05	2.2e-05		8.4e-05	0.000123	0.000109	0.000145	5.9e-05	8.1e-05
0.000298	0.000388	0.00031	4.1e-05	0.000396	0.001042		0.000254	5.8e-05	0.000206	0.000251	0.000135	0.000432		0.00025	0.000153	0.000311	0.001603	0.000253	0.00209
0.000541	0.000699	0.001915	0.001673	0.000137	0.00246		0.000377	0.000377	0.000962	0.001212	0.000331	0.00185		0.000105	2.8e-05	1.5e-05	0.000148	1.2e-05	5.1e-05
0.032012	0.053608	0.132511	0.079718	0.051655	0.141514		0.000531	0.000406	0.001235	0.000132	0.000709	0.004143		0.000144	0.000133	0.00025	3.5e-05	0.000145	0.001424
0.000435	0.000172	0.000263	0.001723	0.000181	0.000438		0.01062	0.0143	0.033839	0.021123	0.014354	0.036663		0.000368	0.000128	0.00062	0.000754	0.00011	0.000359
2.1e-05	3e-06	0.000136	0.000253	8e-06	0.000261		0.001047	0.001672	0.005449	0.004667	0.002008	0.006346		9e-06	2.7e-05	1.6e-05	0.000542	3e-05	0.000299
0.000129	0.000309	0.000701	0.000324	0.000128	0.000801		0.000294	0.000681	0.000936	0.000725	0.000379	0.001294		8.2e-05	0.00019	0.000777	0.000382	9.1e-05	0.000716
0.000215	0.000165	0.000119	0.000369	0.000149	0.000149		0.001374	0.001601	0.003256	0.005468	0.00125	0.003951		0.000131	9.7e-05	0.000297	0.000209	0.000236	0.000144
0	2.2e-05	1.8e-05	8e-06	8.3e-05	0.000354		0.001792	0.002258	0.003885	0.002432	0.001792	0.004409		5.6e-05	6.3e-05	2.2e-05	0.000176	0.000165	0.000392
0.000245	0.000165	0.000481	0.000821	0.000345	0.0008		0.00017	0.000113	0.000391	0.000754	0.000265	0.000358		0.000107	6.1e-05	0.000211	0.000211	6.9e-05	0.00022
0.02458	0.030763	0.082306	0.063223	0.034278	0.081511		0.002053	0.002628	0.006906	0.00703	0.002551	0.009941		0.000155	0.000189	0.000269	0.001384	0.000149	0.000295
0.048091	0.068611	0.124998	0.106199	0.070779	0.171264		0.001922	0.002668	0.004824	0.007832	0.003044	0.006196		1.4e-05	6.2e-05	6.4e-05	0.000276	0.000111	0.000358
0.093948	0.139474	0.326492	0.191774	0.137718	0.30495		0.000417	0.000847	0.000862	0.003019	0.000409	0.001463		7.3e-05	4.6e-05	1.8e-05	0.000164	2.6e-05	0.001261
0.000863	0.000806	0.001327	0.003494	0.000376	0.002353		0.000208	0.000121	0.000485	0.000521	0.000343	0.002548		4.1e-05	1.9e-05	3e-05	7.5e-05	0.000124	0.000396
0.005612	0.005786	0.01987	0.013218	0.006347	0.01472		5.5e-05	6.6e-05	0.00015	0.000137	0.000354	0.000147		2.6e-05	1.6e-05	5.7e-05	0.000151	3.7e-05	0.000857
0.001523	0.001943	0.004542	0.002834	0.002576	0.005866		0.000113	0.000174	0.000704	0.001019	0.000286	0.00084		2.6e-05	7.3e-05	0.000232	3.6e-05	5.7e-05	0.001009
0.001558	0.003134	0.004244	0.002582	0.002031	0.007021		0.000484	0.000557	0.000688	0.001543	0.000927	0.001641		1.6e-05	0.000323	0.000303	0.000358	0.000103	0.000263
0.001263	0.002233	0.006337	0.007584	0.002414	0.006775		0.000113	0.000244	0.000341	4.2e-05	0.000249	0.001063		3.2e-05	2.6e-05	1.1e-05	7.6e-05	3.1e-05	0.000169
0.036175	0.059604	0.142615	0.075378	0.056716	0.141183		0.000382	0.000149	0.000373	0.000446	0.000212	0.000713		0.000142	0.000249	0.000227	0.000524	0.000118	0.000442
9.1e-05	9.3e-05	0.000173	0.000495	0.000232	0.000221		0.000164	0.000203	0.000568	0.000848	0.000105	0.002791		5.3e-05	0.000192	7.5e-05	4.8e-05	0.000221	0.000211
0.017885	0.026302	0.056193	0.035005	0.025021	0.066071		0.001076	0.000783	0.00296	0.000919	0.000716	0.004046		7.4e-05	9.4e-05	0.00023	0.000225	8.6e-05	0.000706
0.000133	0.000132	9.4e-05	3.7e-05	0.000142	0.000276		0.000403	0.000294	0.000738	0.000521	0.000553	0.000663		9.4e-05	4.4e-05	9.9e-05	0.000325	0.000122	0.000199
0.005166	0.005762	0.013769	0.012578	0.008133	0.021947		0.000522	0.000342	0.00069	0.000468	0.000361	0.00147		8.8e-05	0.000253	0.000105	1.7e-05	1.9e-05	0.000371
0.020913	0.032935	0.091691	0.045217	0.037812	0.093752		0.015697	0.0232	0.057625	0.036943	0.022808	0.063574		7.3e-05	0.000291	0.000231	0.000577	0.000238	5.3e-05
0.011775	0.016889	0.038689	0.031671	0.018508	0.045882		0.000595	0.000414	0.000778	0.003213	0.000335	0.001412		6.4e-05	5.1e-05	9e-06	0.000209	1.2e-05	0.00033
0.023379	0.038382	0.100088	0.060824	0.040944	0.105194		0.003976	0.006714	0.01032	0.006835	0.005624	0.021946		8.1e-05	4.7e-05	6.7e-05	0.000133	0	0.000375
0.108188	0.160039	0.347139	0.216495	0.164473	0.453484		0.000246	0.000988	0.000797	0.000349	0.000372	0.001381		7.7e-05	0.000111	0.000319	0.001054	3e-05	3.8e-05
0.084638	0.128307	0.282579	0.191044	0.126818	0.333908		0.000166	0.000331	0.000464	0.000423	0.000385	0.002076		0.000135	0.000176	0.000196	5.6e-05	9.4e-05	0.00118
0.102283	0.153992	0.342436	0.181921	0.16276	0.392531		0.000268	0.000269	0.001631	0.000626	0.000507	0.0018		9.6e-05	0.000274	0.000142	0.000607	9.6e-05	0.000918
0.000586	0.001077	0.001806	0.001689	0.000551	0.001426		0.003501	0.005848	0.013908	0.009585	0.006253	0.014095		0.000132	7.3e-05	0.000213	0.000197	0.000174	0.000317
0.001954	0.002186	0.008038	0.005532	0.002015	0.010185		0.000304	0.000445	0.000872	0.001207	0.000335	0.00161		0.000143	8.4e-05	0.000174	0.000322	9.7e-05	0.00042
0.000555	0.000228	0.000287	0.000193	0.000383	0.000696		0.000446	0.000619	0.001745	0.001909	0.000825	0.003406		3.7e-05	0.000247	0.000371	0.001056	9.1e-05	5.8e-05
0.002407	0.004081	0.009957	0.007152	0.001883	0.0063		0.000922	0.001244	0.003144	0.001508	0.001588	0.003731		4.6e-05	4e-05	9.4e-05	0.000179	0.000253	3e-05
0.11349	0.168658	0.424704	0.273271	0.190238	0.463224		4.3e-05	2.1e-05	3.4e-05	9e-06	1.8e-05	4.1e-05		0.0001	4.1e-05	0.000398	0.000232	5.7e-05	0.000373
9.3e-05	0.000157	0.000252	0.001245	0.000193	0.000267		7.5e-05	5.7e-05	0.000123	1.9e-05	9.2e-05	0.000102		0.002844	0.005019	0.008408	0.007617	0.006176	0.016752
0.000949	0.000698	0.002014	0.002596	0.000978	0.001873		0.000582	0.001318	0.003048	0.003455	0.002538	0.005043		0.00023	0.000419	0.000518	0.000262	0.000158	0.001185
0.017741	0.024766	0.056743	0.036001	0.027813	0.063994		0.000102	0.000133	0.000239	0.001242	2.7e-05	0.000854		0.000216	0.000144	0.000384	4.8e-05	0.0001	4.2e-05
0.019125	0.029547	0.067248	0.037586	0.029041	0.073719		0.000275	0.000212	0.001197	0.000468	0.000416	0.003525		0.000704	0.000814	0.001383	0.000673	0.000802	0.003311
0.002208	0.003365	0.008424	0.003854	0.00237	0.004981		0.000302	0.000695	0.000646	0.000461	0.000533	0.0015		7.7e-05	3.1e-05	0.000263	0.001118	0.000102	0.00028
0.013696	0.022542	0.055447	0.043266	0.023457	0.051663		5.5e-05	7.5e-05	0.000163	3.7e-05	0.000246	0.001788		6.3e-05	0.000119	2.3e-05	0	6.3e-05	0.000154
0.005463	0.008581	0.021075	0.012556	0.009036	0.018163		9e-05	8.3e-05	0.000142	0.000229	7.6e-05	0.0007		0.000373	0.000307	0.001178	0.000477	0.000248	0.001841
0.006498	0.012952	0.025913	0.016225	0.011404	0.040469		0.00023	0.000418	0.000421	0.001055	7.8e-05	0.000449		0.000181	0.00039	0.000296	0.000467	0.000222	0.000874
0.026402	0.042448	0.087926	0.050712	0.042318	0.085649		0.001601	0.0014	0.005082	0.003074	0.001532	0.005383		0.000177	0.000252	0.00024	0.001759	0.000119	0.000381
0.016838	0.023917	0.062481	0.034089	0.032243	0.054966		0.003135	0.004285	0.010562	0.00784	0.004345	0.014342		0.000102	0.0003	0.000353	0.00085	0.00015	0.000707
0.001005	0.001516	0.00366	0.001558	0.001596	0.003876		0.000224	0.000322	0.001021	0.000509	0.000271	0.001429		0.000518	0.000149	0.000319	0.000532	0.000156	0.00077
0.00636	0.009195	0.025301	0.015798	0.01155	0.030253		0.000459	0.000343	0.000937	0.00062	0.000341	0.001354		0.000217	0.000222	0.000318	0.001238	8.6e-05	0.00047
0.003644	0.0041	0.012162	0.004512	0.004026	0.013866		0.005598	0.007732	0.02135	0.013546	0.007157	0.028707		0.000186	7.3e-05	0.000242	4.7e-05	0.000137	0.001405
0.053313	0.073616	0.192548	0.119043	0.082087	0.20358		0.000306	0.000609	0.000542	0.000655	0.000106	0.003286		0.000295	9.6e-05	0.000553	0.00011	2.5e-05	0.001953
0.031579	0.050272	0.108026	0.072025	0.047581	0.120839		0.00438	0.004005	0.007944	0.013743	0.001868	0.010118		2.5e-05	0.000106	0.000111	0.000985	3.4e-05	0.000101
0.042692	0.060885	0.166975	0.103292	0.063883	0.176849		0.00441	0.005335	0.015893	0.005751	0.005923	0.01053		0.000148	0.000126	0.000542	0.000388	0.000135	0.001864
0.007977	0.011739	0.031512	0.015635	0.012527	0.029119		0.000242	0.000925	0.001238	0.001856	0.000418	0.004371		0.000156	0.000544	0.001077	0.00078	0.000226	0.000967
0.000748	0.000558	0.001709	0.004261	0.00034	0.001623		0.006588	0.010154	0.017263	0.013571	0.010033	0.026061		0.000114	0.000137	0.000422	0.002431	0.00041	0.000479
0.026165	0.032684	0.091109	0.045619	0.034258	0.085156		0.000327	0.000539	0.002023	0.000792	0.000333	0.002296		8.5e-05	9.8e-05	3.2e-05	5e-06	9.4e-05	0.000328
0.031289	0.042376	0.120204	0.059194	0.050245	0.122307		0.000348	0.000143	0.00036	0.000528	0.000377	0.000761		0.000243	0.000152	0.000112	2.8e-05	7.8e-05	0.000228
0.000647	0.00039	0.000174	0.000732	7.8e-05	0.000284		0.001279	0.001465	0.003972	0.002341	0.001275	0.004369		0.00014	0.000347	0.0001	0.000548	2.4e-05	0.000218
0.047904	0.082608	0.178917	0.118775	0.084866	0.19746		6.3e-05	2.4e-05	0.000145	0.001225	6.7e-05	0.000636		0.00012	0.000374	0.000762	0.001949	0.000139	0.000846
0.006207	0.009609	0.019707	0.014697	0.008591	0.022608		0.000193	0.000354	0.000641	0.002424	0.000174	0.000899		0.000138	8.5e-05	2.5e-05	0.000497	0.000317	0.001245
0.021747	0.032168	0.075751	0.050153	0.032503	0.08711		0.000163	0.000313	0.000447	0.001317	0.000128	0.000522		0.000119	0.000389	0.000797	0.000424	0.000557	0.002638
0.013979	0.015504	0.047535	0.027824	0.021414	0.043209		0.000242	0.000332	0.000455	0.000528	0.000206	0.001472		0.008578	0.012545	0.030703	0.018683	0.011207	0.034171
0.000172	0.000143	0.000285	0.001211	6.8e-05	0.000455		0.0004	0.00073	0.001656	0.001274	0.000209	0.001259		0.002915	0.003098	0.007887	0.00657	0.003088	0.009057
5.2e-05	5.4e-05	0.000139	5.4e-05	6.6e-05	5.8e-05		0.00143	0.002442	0.00579	0.00197	0.001697	0.00458		5.8e-05	6.2e-05	0.000192	7.3e-05	1.4e-05	0.000799
0.007852	0.010517	0.024323	0.010894	0.009524	0.020232		0.001391	0.001988	0.005876	0.003904	0.001144	0.004706		1.3e-05	6.8e-05	7.6e-05	7.7e-05	9.1e-05	0
0.000246	0.000339	0.001577	0.002827	0.000438	0.002225		0.000153	0.000206	0.000341	0.000455	0.00011	0.000106		0.000138	7.5e-05	0.000189	0.00041	5.1e-05	0.000375
0.000225	0.00014	6.9e-05	7.3e-05	0.000138	0.000405		0.000379	0.00036	0.000275	0.000771	0.000236	0.000504		0.000246	0.000339	0.000261	0.001436	9.9e-05	0.001396
0.00031	0.000563	0.000677	0.000327	0.000613	0.002377		0.000355	0.000718	0.000858	0.000654	0.000401	0.001623		0.000122	0.000206	0.000454	5.8e-05	0.000142	0.000369
9.8e-05	3.1e-05	0.000292	0.000295	9e-05	0.000521		0.000291	0.000262	0.000792	0.000658	0.000416	0.001558		0.000155	0.000167	0.00022	0.000345	9.4e-05	0.001815
0.002609	0.002559	0.005229	0.005155	0.004126	0.011487		9.3e-05	8.2e-05	0.000342	0.000278	7.3e-05	0.000417		0.000103	0.000232	0.000209	0.000134	0.000123	0.000651
0.00013	0.001083	0.0009	0.000901	0.000605	0.001742		0.000197	0.000223	0.000317	0.001098	0.000303	0.001583		9.1e-05	0.000356	0.00019	2.2e-05	0.000126	0.00025
0.005379	0.007374	0.022929	0.016999	0.008703	0.032286		0.000231	0.000137	0.000252	0.000454	0.00024	0.000439		0.000205	0.000266	0.000533	0.001038	0.000244	0.000667
0.159749	0.238914	0.500253	0.299128	0.2569	0.47417		0.00014	0.000774	0.001735	0.000238	0.000258	0.000902		0.005951	0.008764	0.019087	0.007338	0.008058	0.026108
0.01176	0.016247	0.039103	0.019432	0.018951	0.039062		9.1e-05	0.00028	0.000171	0.000608	8.3e-05	0.001377		0.000514	0.000338	0.000793	0.000424	0.00021	0.000855
2.5e-05	0.000194	0.000347	0.000764	0.000122	2.7e-05		0.000434	0.000193	0.000457	0.000273	0.000299	0.001789		2.5e-05	3.9e-05	7.2e-05	0.000234	9.4e-05	0.000348
0.000591	0.000929	0.002131	0.002119	0.000704	0.003566		0.000326	0.000284	0.002114	0.000267	0.000227	0.001581		0.000147	5.2e-05	0.000112	0.000119	1e-05	0.001156
0.055554	0.081495	0.204223	0.103927	0.073679	0.179948		9.5e-05	0.000152	0.000619	0.000169	0.000202	0.00042		8.5e-05	0.000209	0.000106	0.000423	7.6e-05	9e-05
0.015239	0.01902	0.059293	0.02279	0.026349	0.053126		0.000216	0.000289	0.001028	0.001642	0.000653	0.000667		0.000336	0.000356	0.000541	0.000213	0.00026	0.001151
0.235096	0.371546	0.795067	0.491851	0.35948	0.919593		0.012714	0.018641	0.041393	0.025846	0.01717	0.055545		0.000143	0.000428	0.000174	0.000385	0.000159	0.001122
0.025148	0.031912	0.080605	0.051912	0.032217	0.0858		0.000372	0.000955	0.002154	0.002315	0.000556	0.00191		2.8e-05	0.000166	2.9e-05	0.000985	6.5e-05	0.000384
0.020665	0.032978	0.083127	0.043538	0.03057	0.083123		0.000549	0.000983	0.001979	0.001093	0.000596	0.002834		0.000232	9.3e-05	0.00026	0.000437	4.1e-05	0.000101
0.003848	0.006978	0.014772	0.009011	0.00447	0.018095		4.4e-05	0.000122	6.6e-05	0.000893	2.2e-05	0.000194		9.4e-05	0.000109	0.000198	0.000548	9.2e-05	0.00046
0.000886	0.001311	0.002071	0.00134	0.000819	0.002683		0.000411	0.000297	0.00054	0.000329	1.7e-05	0.001626		4.2e-05	0.000139	0.000158	0.001071	4.7e-05	0.000223
0.081004	0.107913	0.331606	0.207419	0.120422	0.339035		0.000615	0.000936	0.001129	0.002148	0.000451	0.001147		0.000287	0.000214	6.1e-05	3.6e-05	0.000153	5.1e-05
0.036936	0.052901	0.115095	0.066835	0.050808	0.141536		0.007702	0.010106	0.017958	0.018721	0.008422	0.023271		3.3e-05	0.000107	0.000126	0.000601	0.000105	0.000627
0.008277	0.014972	0.035412	0.027988	0.011383	0.033492		0.000317	0.000287	0.000242	0.001049	8.5e-05	0.000188		0.00018	0.000128	0.000372	0.000382	0.000358	0.001101
1.6e-05	7.1e-05	0.000435	0.002135	0.00015	0.000622		7.3e-05	0.000112	0.000235	0.000197	4.6e-05	0.001453		9.4e-05	9.1e-05	0.000112	0.000559	7.2e-05	0.00014
0.033505	0.054801	0.125784	0.066304	0.053937	0.139712		0.000357	0.000359	0.000998	0.000579	0.000478	0.001255		0.000187	0.000296	0.00043	0.000202	0.000577	0.00202
0.002064	0.003307	0.008476	0.006685	0.001834	0.010182		0.00014	0.000166	0.0004	0.000743	0.000306	0.002444		0.000325	0.000328	0.000944	0.002338	2.7e-05	0.000877
0.013123	0.018622	0.039518	0.027275	0.016981	0.048473		0.001402	0.002189	0.003502	0.004595	0.00223	0.009829		0.000213	0.000163	0.000461	0.000809	0.000186	0.000732
0.000112	0.000134	0.000316	0.000265	0.000193	0.002133		0.000141	0.000134	0.00046	0.000361	0.000262	0.000804		8.6e-05	0.000133	0.000153	0.001322	1.2e-05	0.000857
0.01127	0.020037	0.050195	0.026642	0.018648	0.039734		0.000401	0.000362	0.000792	0.000185	0.000432	0.002531		0.000114	0.000116	8.1e-05	0.000227	5.9e-05	0.000182
0.020805	0.02823	0.068033	0.033116	0.033843	0.069163		0.000955	0.002372	0.004121	0.001641	0.001762	0.006892		0.000122	0.000133	0.000264	0.001513	0.00028	0.000821
0.019079	0.028545	0.082428	0.034884	0.027796	0.06021		0.000961	0.001054	0.002557	0.004159	0.001517	0.006011		0.000138	9.8e-05	0.000111	0.000321	0.000146	0.001587
0.034532	0.046636	0.113189	0.066084	0.036271	0.087775		0.000488	0.000602	0.001432	0.001007	0.000664	0.003094		0.000116	4.2e-05	0.000116	0.000303	4.2e-05	0.000379
0.008563	0.013509	0.032856	0.027241	0.013784	0.029439		0.008776	0.011308	0.030385	0.017312	0.011953	0.03334		0.000257	0.000513	0.000455	0.000682	0.000214	0.000322
0.010855	0.010035	0.032088	0.015109	0.012815	0.031122		0.000377	0.000376	0.001154	0.000379	0.000129	0.002534		0.000239	0.000273	0.000291	0.000408	0.000258	0.001962
0.000104	5.6e-05	0.000154	6.3e-05	4e-05	9.6e-05		0.000114	0.000232	0.00052	0.000837	0.000171	0.002064		9e-05	0.000177	0.000384	0.00145	4.4e-05	0.000491
8.1e-05	0.000167	6.7e-05	1.8e-05	0.000193	0.000682		0.014521	0.02291	0.0496	0.031914	0.021591	0.055057		0.000624	0.000693	0.000861	0.001104	0.000551	0.002998
4.7e-05	7e-05	6.7e-05	0.000333	0.000381	0.000227		0.000559	0.001076	0.002045	0.002708	0.000856	0.005359		6.2e-05	8.6e-05	0.000206	0.001159	8.4e-05	0.000335
0.000183	0.000198	0.000427	0.000441	0.000131	0.00062		0.001773	0.002462	0.004884	0.002378	0.002944	0.003719		0.002304	0.003462	0.006521	0.00488	0.003835	0.011701
0.000404	5.5e-05	0.000174	0.000105	0.00018	0.000714		0.000179	9.6e-05	0.000751	0.000874	0.000147	0.000848		0.000188	0.000242	0.000615	9.4e-05	0.000243	0.002367
0.000204	0.000406	0.00074	0.00233	0.000446	0.001374		0.000225	0.000555	0.000598	0.001244	0.000276	0.000657		4.5e-05	5.7e-05	6e-05	0.000362	2.1e-05	0.000534
0.000313	0.001632	0.002524	0.002599	0.001589	0.001831		0.000625	0.000806	0.001598	0.001018	0.000599	0.002569		0.00017	0.000102	0.000213	0.00044	0.000104	0.001954
0.037898	0.062356	0.138401	0.089537	0.062267	0.141464		0.01935	0.025841	0.059586	0.048527	0.030203	0.093395		5.8e-05	0.000123	1e-05	0.000149	2.6e-05	0.000479
0.000426	0.000436	0.001017	0.001615	0.000838	0.003966		0.001177	0.001039	0.001545	0.002835	0.000627	0.002438		4.5e-05	0.000353	0.00068	0.000554	0.000323	0.001487
0.012752	0.015648	0.03482	0.021019	0.01544	0.03739		0.000765	0.0006	0.002043	0.000981	0.000845	0.003049		0.000208	0.000227	0.000572	0.000632	0.000115	0.000935
0.001719	0.004092	0.007973	0.007733	0.002609	0.011172		0.000322	0.000388	0.000952	0.000673	0.000234	0.00072		0.000251	0.000533	0.000307	0.001132	0.000426	0.00191
0.06435	0.100923	0.216658	0.138	0.102373	0.257274		8.5e-05	0.000409	0.000589	0.000367	0.000236	0.001171		0.000133	0.000305	0.000256	0.001991	0.000208	0.000557
0.002502	0.002571	0.006112	0.004379	0.003525	0.009348		0.001874	0.001339	0.002672	0.004375	0.002055	0.010479		0.000306	0.000162	0.000703	0.001016	0.00029	0.002726
0.104266	0.187442	0.377078	0.220126	0.19638	0.439317		0.000737	0.000787	0.00326	0.004866	0.001672	0.003067		0.000199	0.000286	0.00093	0.002477	0.000339	0.002464
0.000924	0.001233	0.003494	0.000992	0.001201	0.00111		0.000658	0.001278	0.000592	0.004484	0.000726	0.00189		0.015576	0.022735	0.064185	0.041104	0.026177	0.072551
0.027319	0.035174	0.09311	0.058621	0.035567	0.094603		0.00079	0.000925	0.001303	0.000181	0.000211	0.00648		0.000535	0.000659	0.002082	0.001986	0.000651	0.004066
0.00043	0.000304	0.001805	0.001528	0.001119	0.002652		0.000935	0.000768	0.003016	0.00189	0.001454	0.006655		0.000203	0.000942	0.000923	0.001613	0.000349	0.000878
0.00046	0.000839	0.001931	0.00067	0.000807	0.004599		0.000178	0.00027	0.000445	0.001021	0.000127	0.002864		0.000377	0.000447	0.000561	0.001021	0.000232	0.000407
0.010202	0.013562	0.031877	0.022981	0.013663	0.031414		0.000271	0.000627	0.000494	0.001201	0.000219	0.000913		8.9e-05	0.00048	0.000522	0.000483	0.000143	0.001136
0.010022	0.016619	0.039407	0.020828	0.015233	0.034586		0.002974	0.004034	0.009144	0.007771	0.004706	0.014808		0.000383	0.000651	0.000818	0.001935	0.00025	0.001307
0.000285	0.000324	0.000858	0.000225	0.00029	0.002161		0.001855	0.002441	0.005957	0.005467	0.002215	0.009894		0.002069	0.004498	0.010666	0.007247	0.006131	0.017152
0.010641	0.014636	0.036422	0.020812	0.015118	0.032676		0.00029	0.000345	0.000761	0.000283	0.000179	0.000502		0.000382	0.000231	0.000997	0.001669	0.000188	0.001273
7.8e-05	9.5e-05	6.5e-05	7.3e-05	0.000179	2.2e-05		0.006911	0.008562	0.018794	0.014122	0.008711	0.030728		0.000234	0.000565	0.00072	0.002069	9.7e-05	0.000814
0.000279	0.000287	0.001536	0.000591	0.000249	0.001644		0.000703	0.000388	0.001922	0.001138	0.000621	0.002277		0.000982	0.001247	0.002893	0.001991	0.001082	0.002988
0.06968	0.110619	0.266186	0.158821	0.11728	0.278035		7.5e-05	0.000144	0.000299	0.001678	0.000119	0.000533		5.2e-05	0.000196	0.000167	0.000219	0.000251	0.000462
0.000556	0.000283	0.000936	0.000784	0.000401	0.000633		9.4e-05	3.8e-05	9.5e-05	0.000176	0.000185	0.000464		0.000257	0.000599	0.00066	0.001548	7.1e-05	0.001309
0.006382	0.006558	0.016326	0.010557	0.008783	0.019797		0.000432	0.000245	0.000675	0.000555	0.000196	0.000271		0.000197	0.000241	0.000216	5.6e-05	0.000333	0.001056
0.052858	0.08068	0.231249	0.123373	0.094594	0.209125		0.000196	0.000307	0.000781	0.000593	0.000418	0.001091		0.000508	0.000721	0.001536	0.0011	0.000561	0.003094
0.041241	0.057446	0.143409	0.087545	0.065993	0.168447		0.000209	0.000158	0.000257	3.1e-05	4e-05	0.0023		0.002567	0.004075	0.013637	0.005205	0.006317	0.018204
0.027297	0.029056	0.084361	0.046348	0.035308	0.057808		0.00049	0.000549	0.000507	0.000369	0.000195	0.002018		0.000293	0.000838	0.001581	0.001181	0.000525	0.001839
0.000863	0.000527	0.001477	0.001826	0.001024	0.004116		0.000161	0.000608	0.000669	0.000942	0.000168	0.000651		0.000108	7.8e-05	9.5e-05	0.001301	0.000242	0.000277
0.008919	0.014758	0.03685	0.02864	0.016195	0.049137		0.000543	0.000695	0.00071	0.000647	0.000731	0.001717		0.000582	0.001235	0.002589	0.003206	0.00101	0.004476
0.023542	0.031573	0.081653	0.040271	0.032521	0.079883		0.000803	0.000575	0.001887	0.00143	0.001173	0.003122		0.000223	0.00094	0.00107	0.000447	0.000107	0.003974
0.030753	0.044714	0.113553	0.052704	0.04251	0.106108		0.000206	0.000228	0.001343	0.001272	0.000344	0.002166		0.000388	0.000425	0.000592	0.001056	0.00025	0.000975
0.013003	0.017446	0.044308	0.030044	0.021147	0.048853		0.000268	0.000387	0.000818	0.00081	0.000485	0.001403		0.00021	0.000291	0.000757	0.000621	0.000162	0.0009
0.00253	0.002993	0.006976	0.004267	0.003818	0.005938		0.000201	0.000196	0.000849	0.000895	0.000337	0.001661		0.002597	0.003809	0.011772	0.005617	0.004775	0.012709
0.000569	0.001543	0.002696	0.002098	0.001086	0.001921		0.000138	0.000202	4.8e-05	0.000399	4.2e-05	7.2e-05		0.001736	0.002514	0.005674	0.003731	0.002821	0.003773
0.000402	0.001073	0.001301	0.003346	0.000997	0.000836		0.000423	0.0007	0.002355	0.00382	0.000542	0.001946		9.8e-05	0.000362	0.000371	4.7e-05	0.000104	0.000463
0.066654	0.10918	0.244298	0.159201	0.11333	0.280654		0.000447	0.000212	0.000384	0.000978	0.000134	0.002748		0.000421	0.000654	0.002035	0.000487	0.000396	0.003269
0.001117	0.00138	0.004591	0.000845	0.001286	0.003885		0.000232	0.00027	0.000767	0.000968	0.000167	0.000255		0.000128	0.000311	0.000349	0.000329	0.0002	0.000598
0.007653	0.010461	0.027732	0.034791	0.008129	0.030649		9.7e-05	0.000156	0.000462	0.000331	0.000132	0.001792		0.000167	0.000125	0.000338	4.1e-05	0.000182	0.001448
0.004251	0.006045	0.018973	0.010724	0.006929	0.022055		0.000137	9e-05	1.4e-05	7e-06	5e-05	0.000332		7.3e-05	0.000111	3.3e-05	0.000351	8.7e-05	0.001761
0.000137	0.000168	0.000548	0.000515	0.000554	0.001076		4.7e-05	7e-05	0.000284	0.000392	0.000174	0.000388		0.000225	0.000364	0.000735	0.000168	0.000159	0.001153
0.024454	0.036757	0.087675	0.045229	0.038634	0.094145		0.003344	0.003179	0.010643	0.008145	0.004346	0.012263		5.4e-05	9.8e-05	0.000193	0.001415	0.000118	0.000484
0.002008	0.003358	0.008707	0.004141	0.002584	0.008964		0.000351	0.00024	0.000293	0.000398	0.000209	0.002891		0.006706	0.009643	0.023682	0.014516	0.010897	0.02407
0.133305	0.197034	0.420526	0.282696	0.208209	0.478149		0.00021	0.000388	0.000437	0.001139	0.000132	0.000993		7.4e-05	0.000317	0.000117	2.1e-05	3.2e-05	0.000113
0.00346	0.004679	0.012932	0.004699	0.005122	0.007426		0.000106	0.000318	0.000656	0.002359	0.000437	0.001813		0.002838	0.002942	0.005097	0.002667	0.002848	0.007065
0.000207	0.00051	0.000477	0.00011	0.000194	0.002273		0.000252	0.000601	0.002342	0.004068	0.000845	0.004921		0.000147	0.000268	0.000306	0.000121	0.000473	0.000478
0.08136	0.144839	0.32653	0.21467	0.139746	0.395322		0.000448	0.000628	0.001841	0.001631	0.001247	0.001377		5.3e-05	0.000116	0.000504	0.001172	0.000387	0.000795
0.001328	0.001152	0.003324	0.001466	0.002029	0.005305		0.011075	0.015374	0.038336	0.024045	0.014458	0.047989		0.000255	8.2e-05	0.00039	0.000101	0.000149	0.000307
0.00055	0.000417	0.001755	0.000485	0.000613	0.001295		0.004736	0.007025	0.015898	0.009904	0.006315	0.02655		0.00018	0.000384	0.000533	0.000946	0.000126	0.000451
0.00029	0.000434	0.000404	0.000285	0.00015	0.000998		0.000473	0.000554	0.000758	0.002237	0.000512	0.003357		0.000104	0.000175	0.000325	0.000638	0.000196	0.000507
0.012391	0.016321	0.050307	0.029061	0.019217	0.041559		0.007352	0.011364	0.02706	0.018581	0.012819	0.029848		0.000686	0.00127	0.001743	0.005335	0.00086	0.003469
0.000481	0.000582	0.000571	0.000773	0.000187	0.001368		5.7e-05	0.00015	0.00016	0.000767	0.000316	0.001808		0.000201	0.000372	0.000708	0.00047	0.000249	0.00132
0.018952	0.029055	0.088407	0.053795	0.028976	0.088824		0.00051	0.000337	0.001037	0.001554	0.000318	0.00098		0.000342	0.000242	0.000451	0.002413	0.000296	0.001774
0.00023	0.000367	0.000497	0.000826	6.8e-05	0.001321		0.000481	0.000756	0.001465	0.00194	0.000906	0.003188		0.003141	0.003676	0.010448	0.004895	0.004913	0.014245
6.5e-05	0.000108	0.00036	0.000147	8.3e-05	0.000755		0.000147	0.000223	0.000685	0.000526	0.000203	0.000496		0.000264	0.00024	0.000789	0.001941	0.00017	0.00064
0.029629	0.045094	0.109071	0.07312	0.043448	0.096483		0.000103	0.000139	0.000692	0.001101	0.000182	0.002257		0.001648	0.002773	0.004747	0.007199	0.002326	0.00691
0.011695	0.014529	0.036788	0.022252	0.017605	0.040815		0.000688	0.000493	0.001138	0.000693	0.000219	0.00209		0.001286	0.002456	0.004847	0.005876	0.002301	0.010509
0.011905	0.019622	0.048214	0.037101	0.017216	0.038113		0.001231	0.001842	0.003858	0.003477	0.001627	0.009083		0.000217	0.000239	0.000722	0.001518	0.00012	2.6e-05
0.028169	0.035582	0.106103	0.053109	0.041894	0.114986		0.000158	0.000118	0.000323	0.00027	6.7e-05	0.000359		0.000581	0.000413	0.000246	0.000927	0.000645	0.000666
0.004146	0.005886	0.013406	0.011987	0.005789	0.022888		0.003073	0.002904	0.009835	0.004679	0.004055	0.014475		0.000141	0.000158	0.000131	0.000664	0.00016	0.000437
0.000241	0.000253	0.00019	0.000756	0.000124	0.001155		0.005161	0.006724	0.014958	0.00966	0.005686	0.017354		0.000136	0.000147	0.000376	0.000702	0.000102	0.001909
0.023607	0.034558	0.080848	0.044039	0.036175	0.087594		0.002049	0.002215	0.004002	0.003894	0.003061	0.006522		0.003598	0.006672	0.016615	0.010766	0.006483	0.007819
0.0099	0.013362	0.035393	0.0209	0.014545	0.032202		0.00519	0.009068	0.014976	0.017531	0.008457	0.017213		0.00048	0.000385	0.000296	0.00105	0.000435	0.001384
0.051598	0.086582	0.186318	0.112568	0.09194	0.205193		0.000328	0.000256	0.000932	0.00107	0.0004	0.001674		0.00052	0.000683	0.002092	0.002099	0.001441	0.003754
0.063927	0.104869	0.281701	0.15928	0.118313	0.286494		0.000263	0.000587	0.000871	0.002206	0.000458	0.001137		0.001108	0.00109	0.004032	0.002379	0.002263	0.004029
0.038076	0.063389	0.152959	0.08739	0.070533	0.14967		0.00294	0.004047	0.008207	0.007148	0.003368	0.010405		0.000138	8.2e-05	0.000247	0.000868	0.000247	0.001297
0.022113	0.03219	0.082319	0.051683	0.034983	0.09782		0.00016	0.000235	0.00011	0.000507	0.000142	0.000882		7.2e-05	9.5e-05	6.2e-05	0.000371	0.000113	0.000481
0.004412	0.006897	0.018851	0.010535	0.007594	0.019518		7e-05	0.000599	0.000828	0.001756	0.000408	0.001589		0.000174	0.000241	0.000297	4.2e-05	0.000262	0.001757
0.000285	0.000312	0.000662	0.00051	0.000495	0.002492		0.000425	0.000415	0.000659	0.000334	0.000115	0.001331		0.000172	0.000197	0.001048	0.00123	0.000395	8.1e-05
0.020999	0.026873	0.081502	0.058354	0.03701	0.100993		0.000224	0.000135	0.000735	0.000455	0.000151	0.002865		0.000119	1.6e-05	0.000174	9e-05	2e-05	0.001455
0.038843	0.043653	0.116994	0.06909	0.057912	0.142137		0.000514	0.000846	0.001223	0.002153	0.001495	0.002547		0.000633	0.000317	0.000849	0.001072	0.000547	0.000517
0.032316	0.051452	0.129347	0.079843	0.056534	0.158039		0.000511	0.000642	0.001139	0.000851	0.000815	0.003622		0.000261	0.000767	0.000528	0.001684	0.000604	0.00251
0.001057	0.001163	0.002614	0.000822	0.001786	0.001891		8.5e-05	0.000251	0.00095	0.000337	0.00033	0.001182		0.000226	6.4e-05	0.000357	0.000451	9e-05	0.002192
0.004684	0.008089	0.013563	0.008736	0.007297	0.016277		0.000212	0.00046	0.000665	0.001282	0.000166	0.000511		0.000237	0.000576	0.000453	0.000626	0.000183	0.000429
0.025243	0.032229	0.084118	0.064346	0.043638	0.12982		0.000351	0.000238	0.000431	0.000334	0.00011	0.000476		0.00029	0.000264	0.000566	0.001718	0.000375	0.001883
0.008678	0.018623	0.049688	0.039751	0.023353	0.082804		0.000177	0.000441	0.000339	0.000584	0.000145	0.000628		0.02347	0.037783	0.086812	0.053512	0.047331	0.105176
0.000763	0.001608	0.002121	0.00364	0.001049	0.000944		0.001067	0.000544	0.000814	0.000656	0.000718	0.002386		0.001507	0.001571	0.002828	0.002219	0.002232	0.008828
0.000194	0.000201	0.000323	0.00083	6.1e-05	0.00012		0.000145	9.9e-05	0.000145	0.000279	0.000136	0.001027		0.000921	0.000896	0.001544	0.001709	0.001883	0.003388
0.25345	0.408834	0.88748	0.519859	0.460376	1.07684		0.000223	0.000257	0.00019	0.000263	0.000196	0.000568		0.000163	9.3e-05	0.000968	0.000265	0.000124	0.000338
0.009216	0.017079	0.043286	0.028181	0.015292	0.058518		0.000304	0.000508	0.000513	0.000391	9e-05	0.002863		0.000116	7.9e-05	0.000285	0.000502	0.000214	0.001722
0.029654	0.040322	0.095258	0.076031	0.050639	0.111896		0.001247	0.002547	0.006508	0.004925	0.002596	0.00747		6.8e-05	0.000118	6.5e-05	0.001305	2.2e-05	0.000272
0.000778	0.000801	0.001549	0.000818	0.000625	0.002655		0.001527	0.002948	0.003047	0.004839	0.002465	0.005764		0.000577	0.000714	0.001513	0.001779	0.000851	0.00186
0.000109	0.00015	3.8e-05	0.000193	6.3e-05	0.000729		0.000178	0.000158	0.0004	0.000443	0.00024	0.000847		0.000378	0.000669	0.001334	0.000725	0.000442	0.005006
0.000113	0.000335	0.000141	0.000139	8.1e-05	0.001533		0.001025	0.000905	0.001694	0.00117	0.001182	0.004167		0.000579	0.000649	0.002321	0.001391	0.001236	0.00354
0.114637	0.170061	0.383074	0.218146	0.178777	0.46219		4.8e-05	0.000183	0.000192	8.1e-05	0.000108	0.000516		0.00671	0.00823	0.018118	0.011288	0.009745	0.023191
0.000422	0.000393	0.002015	0.001139	0.00092	0.002726		0.001359	0.002026	0.003404	0.004222	0.002067	0.00675		0.000435	0.000531	0.001024	0.002287	0.000693	0.003253
0.002292	0.001974	0.011209	0.007532	0.003131	0.010096		0.000302	0.000727	0.001119	0.003126	0.000755	0.001633		0.003163	0.005073	0.010132	0.008405	0.006702	0.012507
0.000878	0.000778	0.00143	0.000679	0.000239	0.002977		0.00016	0.000297	0.000171	0.000123	5e-06	0.000285		0.000642	0.00126	0.002799	0.003904	0.001357	0.005105
0.00486	0.006844	0.019651	0.014392	0.009296	0.024558		6.3e-05	0.000147	0.000594	0.000259	0.000206	0.001926		0.000256	0.000219	0.000633	0.000811	0.000256	0.001064
0.000524	0.000408	0.00141	0.002742	0.000389	0.000279		0.000363	0.000207	0.000425	0.000648	0.000204	0.001997		0.000156	0.000156	0.000281	4.6e-05	7e-05	0.002035
0.000383	0.000174	0.000897	0.000584	0.000234	0.001284		0.000201	0.000389	0.000708	0.001153	0.000414	0.001588		0.001514	0.001736	0.00357	0.003253	0.002137	0.004779
0.035103	0.0528	0.137485	0.068126	0.048369	0.131553		9.7e-05	0.000495	0.000932	0.001117	0.000276	0.00269		0.000274	0.000207	0.000503	0.000373	0.00024	0.00117
0.010416	0.016289	0.034502	0.020012	0.007149	0.023661		0.00051	0.000735	0.001714	0.002207	0.000516	0.002783		0.000209	0.000469	0.000403	0.000953	0.000297	0.00272
2.7e-05	4.4e-05	4e-05	2.8e-05	0.000198	9.4e-05		0.000848	0.001048	0.002301	0.002296	0.000799	0.006985		0.000605	0.00054	0.001154	0.000817	0.000406	0.001629
0.000148	0.000364	0.000491	0.000307	0.000116	0.000573		2.2e-05	0.000128	0.000298	0.000103	0.000151	0.001679		0.000992	0.001655	0.002553	0.004145	0.000875	0.001516
0.006231	0.007539	0.019333	0.014408	0.007585	0.015998		0.000147	0.000332	0.000121	0.000364	0.000451	0.000519		0.000884	0.001236	0.003458	0.001783	0.001367	0.002833
0.000186	0.000119	0.000199	0.000205	7.3e-05	0.000916		0.000147	0.000266	0.000382	0.000276	0.000166	0.000164		0.000177	0.000178	0.000338	0.000634	0.000146	0.002537
0.00068	0.001095	0.001232	0.002797	0.00064	0.001292		0.000338	0.000796	0.002549	0.001913	0.000992	0.001809		0.000357	0.001088	0.001047	0.000527	0.000632	0.000983
0.062783	0.094184	0.235236	0.143098	0.107493	0.26314		0.004232	0.005582	0.014479	0.010074	0.004357	0.021765		0.002643	0.003048	0.010145	0.005607	0.003633	0.008259
0.011679	0.014198	0.03564	0.02314	0.013894	0.038769		0.000193	0.000148	0.000185	0.00054	0.000372	0.00063		0.000145	9.7e-05	0.000282	0.000328	0.000154	0.000501
0.029561	0.053309	0.116533	0.063654	0.049511	0.117033		0.000242	0.000813	0.00223	0.001951	0.001179	0.005053		0.000166	0.000272	0.000134	0.000432	0.000191	0.001511
0.029965	0.04881	0.118116	0.086093	0.053073	0.120076		0.000943	0.001552	0.00352	0.002703	0.001621	0.004003		0.000115	8e-05	4.7e-05	5.5e-05	8.6e-05	0.00174
0.019447	0.028127	0.068829	0.03714	0.030701	0.078864		0.000182	0.000494	0.000347	0.001684	0.000438	0.000899		0.000357	0.000317	0.000472	0.001768	0.000475	0.000679
0.000982	0.000518	0.001352	0.001519	0.000619	0.002802		0.001134	0.001072	0.00288	0.001808	0.001094	0.004199		0.002534	0.001575	0.00577	0.007491	0.001842	0.005674
0.006598	0.008952	0.020128	0.013278	0.009992	0.023373		0.002409	0.001639	0.00492	0.005072	0.00238	0.010374		0.001042	0.001214	0.00281	0.004456	0.001101	0.007795
4.9e-05	2.9e-05	5.6e-05	0.000264	4.7e-05	0.001339		0.000123	0.000263	0.000286	0.001629	0.000105	0.00035		0.000145	0.00048	0.000434	0.00033	0.000306	0.000731
0.000441	0.000481	0.000338	0.000863	0.000636	0.001404		0.000133	0.000261	0.000165	0.000923	3.5e-05	0.000855		0.065408	0.095733	0.217243	0.144985	0.110859	0.283716
0.042238	0.054993	0.137397	0.085069	0.063451	0.166507		0.000101	0.000312	0.000351	0.002092	0.000205	0.001274		0.001398	0.000877	0.002992	0.001777	0.001567	0.005503
0.000252	0.001052	0.001206	0.000759	0.000842	0.003346		0.000154	0.000318	0.000404	0.0001	0.000224	0.002347		0.000275	0.000613	0.000606	0.000477	0.000215	0.001748
6.4e-05	0.000294	0.000452	0.000306	5.4e-05	0.002753		0.000175	0.000145	0.000279	0.000932	0.000106	0.000845		0.000264	0.000237	0.000399	0.001356	8.4e-05	0.00098
0.000114	0.000323	0.000575	0.000721	0.000409	0.000499		0.000674	0.00085	0.00349	0.000778	0.001027	0.001945		0.000548	0.000608	0.000861	0.003751	0.000489	0.001683
0.017508	0.022549	0.058476	0.030663	0.024998	0.052505		0.000341	0.000211	0.001113	0.000996	0.000649	0.002229		0.000135	0.000438	0.000354	0.000313	0.000115	0.000874
0.00751	0.009638	0.024933	0.021671	0.01088	0.022694		0.00027	0.000309	0.000485	0.000826	0.00034	0.000532		0.000124	0.000244	0.000672	0.000147	0.000179	0.00111
0.022195	0.03238	0.085392	0.035846	0.03054	0.087706		0.000333	0.000574	0.001301	0.000589	0.000886	0.001929		0.000131	0.000535	0.000698	0.000222	0.000235	0.001145
0.049232	0.08579	0.166934	0.107	0.07253	0.163236		0.000109	0.000125	0.000282	0.000317	8e-05	0.000198		0.001566	0.001351	0.004467	0.002229	0.001775	0.005443
0.023793	0.032423	0.092864	0.048943	0.034054	0.089479		0.000159	0.000201	0.000388	0.000284	0.000143	0.000264		0.002216	0.003409	0.006779	0.003761	0.002855	0.009075
0.024074	0.032128	0.069354	0.039272	0.031926	0.091228		9.6e-05	0.000253	0.000201	0.000503	0.000137	0.000296		0.000543	0.000277	0.000811	0.002324	0.000462	0.001622
6.4e-05	0.000181	0.000358	0.001576	0.000145	0.000275		0.004551	0.006231	0.022137	0.012892	0.00606	0.025274		0.029505	0.043365	0.113514	0.060856	0.052691	0.113398
0.000554	0.000686	0.002741	0.000677	0.000831	0.001233		0.001949	0.003003	0.006197	0.005176	0.001981	0.008387		0.00047	0.000896	0.001605	0.001558	0.000455	0.001995
0.175927	0.288839	0.636726	0.403632	0.299368	0.732796		0.000134	0.00025	0.000292	0.000212	0.000168	0.000388		0.000261	0.000338	0.000636	0.001247	0.000273	0.00126
0.000815	0.000901	0.001493	0.003082	0.000988	0.005237		0.000299	0.000341	0.00048	0.001783	0.000229	0.001268		0.005146	0.007617	0.016665	0.009036	0.005319	0.023771
0.007315	0.011138	0.025895	0.013862	0.012894	0.03786		0.000105	0.000142	0.000407	0.001216	5.9e-05	0.000457		0.00032	0.000635	0.000375	0.00051	0.000507	0.002615
0.000185	0.000381	0.000572	0.000924	0.000237	0.00075		0.00065	0.000824	0.002469	0.003017	0.0007	0.001463		0.000143	0.000208	0.000314	0.000177	0.000137	0.00208
0.018397	0.025779	0.057565	0.035033	0.02654	0.060565		0.00086	0.001693	0.005184	0.002491	0.001395	0.005535		0.000283	0.000177	0.000685	0.000741	0.000266	0.003971
0.000791	0.00099	0.002843	0.0018	0.001548	0.00357		0.000316	0.000447	0.001312	0.001893	0.000438	0.000681		0.008589	0.01143	0.02602	0.019429	0.010584	0.034242
0.049851	0.073182	0.181727	0.109242	0.078944	0.209667		0.000449	0.000796	0.000828	0.00073	0.000442	0.00147		6.8e-05	0.000158	0.000306	0.000843	0.00015	0.001527
0.004549	0.00762	0.014839	0.013276	0.008481	0.025796		0.000693	0.001513	0.002946	0.002134	0.002253	0.001946		0.000218	0.00059	0.000614	0.001117	0.000514	0.001221
0.050674	0.07719	0.187683	0.088821	0.086727	0.199742		6.4e-05	5.5e-05	0.000145	0.000997	2.4e-05	9.4e-05		0.000135	4.8e-05	0.000188	0.000533	4.9e-05	0.000353
0.004926	0.004628	0.012786	0.013052	0.006599	0.022464		6.8e-05	0.000109	6.6e-05	0.000412	3.7e-05	0.001604		0.0025	0.002644	0.006868	0.008689	0.002438	0.004899
0.024017	0.030458	0.084942	0.063811	0.038453	0.101874		5.6e-05	7.9e-05	0.000167	0.00036	7.2e-05	0.001439		0.006643	0.009166	0.027882	0.016307	0.011732	0.02749
0.000315	0.000671	0.00085	0.000347	0.000393	0.004322		0.000164	0.000234	0.000275	0.000348	0.000119	0.000329		0.002572	0.004188	0.009991	0.006297	0.003083	0.014652
0.00025	0.000498	0.000296	0.000792	0.000249	0.000856		0.000227	0.000448	0.001068	0.000519	0.000602	0.001258		0.000168	0.000163	0.000514	0.001976	0.000634	0.001291
0.006523	0.007437	0.022704	0.008077	0.010998	0.019338		0.002149	0.003051	0.006645	0.004049	0.002286	0.007145		0.000139	0.000313	0.000553	0.000524	0.00022	0.001528
0.00048	0.00092	0.000692	0.001012	0.000584	0.001346		0.000432	0.001051	0.00311	0.00218	0.001718	0.003285		0.000292	0.000301	0.000461	0.000491	0.000289	0.000905
0.00039	0.000356	0.001354	0.000663	0.000528	0.002309		0.000161	0.000527	0.000742	0.000668	5.8e-05	0.000299		0.000407	0.000471	0.002561	0.001541	0.000607	0.001379
0.019088	0.030548	0.068612	0.047905	0.026221	0.074802		0.000165	0.000707	0.001421	0.000851	0.000872	0.002042		6.8e-05	2.7e-05	0.000249	0.000897	5.3e-05	0.000193
0.08604	0.12669	0.310978	0.175094	0.135937	0.288703		7.8e-05	0.000219	0.000369	0.000334	3e-05	0.000381		0.000213	0.000153	0.000304	0.000106	0.000229	0.000732
0.010351	0.013578	0.042888	0.021203	0.017423	0.044125		0.000271	0.000293	0.000848	0.000101	0.000107	0.000467		0.000182	0.000435	0.000469	0.000352	0.000292	0.001102
0.00034	0.000177	0.000393	0.000408	0.00013	0.000746		3.3e-05	0.000172	0.000273	2e-05	9.4e-05	4.2e-05		0.000433	9.6e-05	0.001004	0.000754	0.000146	0.000269
0.000233	0.000704	0.001075	0.001434	8.5e-05	0.001304		0.000149	0.000354	0.000702	0.000235	0.000194	0.000811		0.000292	0.000345	0.000985	0.000942	0.000569	0.002448
0.066333	0.104999	0.223716	0.136046	0.092583	0.259841		0.000934	0.001218	0.003254	0.005015	0.001071	0.004228		0.000823	0.001129	0.001985	0.003002	0.000835	0.001243
1.4e-05	0.000127	5.4e-05	1.4e-05	4.1e-05	0.002918		0.001851	0.002943	0.005924	0.00325	0.001624	0.005561		0.00023	0.000364	0.001155	0.00081	0.000175	0.002545
0.006589	0.005994	0.019995	0.006262	0.009959	0.026335		0.000222	3e-05	0.000288	0.000117	0.000113	0.00174		0.000219	0.000282	0.000417	0.001437	0.000407	0.001121
0.000159	0.000118	0.000137	0.001295	0.000106	0.000944		0.000223	3.6e-05	0.000201	0.000699	4e-05	0.000478		0.000295	0.000491	0.000388	0.000922	0.0001	0.001961
0.015462	0.024075	0.061039	0.035562	0.025159	0.057915		0.001446	0.001382	0.002827	0.002187	0.001216	0.00184		0.000333	9.1e-05	0.001328	0.000272	0.000854	0.001086
0.000397	0.000103	0.000358	0.001369	0.000208	0.000891		0.000652	0.000691	0.002397	0.000857	0.0008	0.00426		0.00023	0.000653	0.001319	0.001057	0.000495	0.005988
0.128587	0.205479	0.484494	0.318075	0.20135	0.531422		0.00418	0.005617	0.014916	0.009591	0.006194	0.014274		0.000191	4.9e-05	0.000659	0.00035	7.4e-05	0.00241
0.534761	0.832313	1.86761	1.20086	0.889403	2.14162		0.000278	0.000322	0.001058	0.002304	0.000236	0.000638		0.00035	0.000523	0.001157	0.000472	0.000315	0.003649
0.012144	0.017013	0.04367	0.024943	0.019402	0.04613		0.000623	0.00106	0.003673	0.001891	0.002308	0.001328		0.000224	0.000744	0.001964	0.000757	0.000277	0.003634
0.0004	0.00031	0.001254	0.000386	0.000365	0.001087		0.000491	0.000785	0.001969	0.001813	0.001609	0.001895		0.000657	0.000837	0.00229	0.003987	0.001072	0.002254
0.003338	0.005359	0.010858	0.005899	0.005126	0.012107		7.1e-05	0.000474	0.000723	0.000219	8.1e-05	0.000256		0.025065	0.040695	0.095497	0.064551	0.04103	0.105509
0.153378	0.222971	0.506078	0.284343	0.239978	0.538622		0.000248	0.000552	0.001023	0.000598	0.000295	0.002343		0.000303	0.000283	0.000836	0.002699	0.000256	0.000425
0.021516	0.031891	0.085772	0.039143	0.036026	0.086438		0.000248	0.000523	0.001231	0.000732	0.000417	0.001192		0.00026	0.000456	0.001059	0.001104	0.000197	0.000234
0.000169	0.000247	0.001298	0.00047	6.1e-05	0.000412		0.000534	0.000768	0.001044	0.001007	0.000955	0.003234		0.000942	0.000652	0.002631	0.001343	0.000983	0.002349
6.8e-05	0.000414	0.000724	0.000338	0.00038	0.001355		5e-05	4.1e-05	0.000255	0.00034	0.000219	0.000417		0.000229	0.000228	0.000693	0.000377	0.000472	0.000892
0.000664	0.000501	0.001657	0.000774	0.000654	0.003241		0.002866	0.003541	0.007629	0.004826	0.003005	0.013825		0.011229	0.020254	0.040951	0.029296	0.016251	0.042465
0.050823	0.091998	0.192235	0.119421	0.088788	0.199266		0.000322	0.000488	0.000579	0.000159	0.000146	0.000818		0.000112	6.2e-05	8.9e-05	0.000538	3e-06	0.001497
0.059635	0.088031	0.219416	0.132812	0.098503	0.24808		0.000987	0.00125	0.001908	0.001923	0.001291	0.001235		0.000207	0.000208	0.000371	0.000802	6.5e-05	0.003376
0.030047	0.042131	0.103608	0.067075	0.05028	0.132659		0.000754	0.000575	0.001601	0.001633	0.000559	0.001488		0.00316	0.005054	0.014397	0.008163	0.004879	0.015609
0.038822	0.055225	0.125119	0.06471	0.0603	0.124027		0.000259	0.000584	0.000448	0.000913	9e-05	0.000742		0.000138	0.000411	0.000642	0.000283	0.000224	0.00077
0.000298	0.000532	0.000797	0.001003	0.001019	0.001119		0.000178	0.000214	0.000336	0.000478	9.9e-05	0.001877		0.000166	0.000209	0.0002	0.000855	0.000277	0.000268
0.00025	0.000164	0.000404	0.000688	0.00051	0.000544		0.000286	0.000419	0.0008	0.00162	0.000147	0.000997		0.000377	0.000534	0.001666	0.001071	0.001008	0.003543
0.039834	0.058077	0.136053	0.098005	0.058861	0.134884		0.00024	0.000196	0.00069	0.000443	0.000181	0.00202		0.000127	0.000198	0.00025	0.000249	0.000208	0.000641
0.070057	0.105779	0.274191	0.153955	0.114819	0.270852		0.000229	0.000141	0.000389	0.00074	5.3e-05	0.001849		0.000296	7.9e-05	0.00033	0.000387	0.000297	0.000699
0.016954	0.025086	0.070825	0.044863	0.027809	0.076042		0.000402	0.000423	0.000262	0.000988	0.00021	0.001017		0.000245	0.000214	0.000251	0.001623	0.000116	9.1e-05
0.014486	0.016207	0.054629	0.037039	0.019127	0.056948		0.000153	0.000135	0.00052	0.000809	7e-05	0.000789		0.00023	9.8e-05	0.000179	0.000262	9.5e-05	0.000432
0.39287	0.588601	1.37218	0.909137	0.67681	1.63442		0.00289	0.003549	0.011092	0.013789	0.004794	0.013867		0.000258	0.000468	0.000661	0.001467	0.000373	0.00154
0.001239	0.001273	0.005061	0.003894	0.001913	0.005023		0.001961	0.004511	0.005117	0.002649	0.003496	0.006268		0.000652	0.000266	0.00108	0.000856	0.000408	0.002463
0.101748	0.163189	0.385394	0.237827	0.1598	0.488509		0.000155	0.000303	0.000332	0.000658	0.000309	0.002802		5.9e-05	0.00032	0.00049	0.00028	4.9e-05	0.001246
0.000523	0.000478	0.001304	0.000961	0.000533	0.00118		0.000313	0.000273	0.001258	0.001296	0.000252	0.002472		0.000397	0.000687	0.001163	0.002308	0.000753	0.003875
0.012043	0.016536	0.040426	0.016012	0.015956	0.036573		0.00516	0.006946	0.017008	0.014127	0.008959	0.016284		0.004343	0.007168	0.017885	0.009473	0.009442	0.01598
0.108219	0.149241	0.3672	0.236552	0.162177	0.382848		0.000124	0.000186	0.000215	5.2e-05	0.000131	0.0003		0.027837	0.042775	0.095965	0.059731	0.044972	0.101234
0.104418	0.155827	0.359092	0.207358	0.163572	0.401421		0.000164	0.000102	0.000372	0.000356	5.8e-05	0.001927		0.001413	0.002195	0.003908	0.003602	0.001734	0.006626
0.001326	0.00068	0.000192	0.00218	0.00046	0.003751		0.001663	0.002781	0.00582	0.006982	0.002165	0.006656		0.003468	0.005512	0.01101	0.00882	0.006032	0.016521
0.000153	0.000129	0.000218	4.2e-05	0.000123	0.001095		0.028124	0.039117	0.093709	0.064634	0.046691	0.134133		0.001071	0.000905	0.003295	0.004686	0.001135	0.003332
0.003343	0.003824	0.004238	0.005157	0.001759	0.007539		0.000697	0.000654	0.00185	0.001138	0.001181	0.001874		7.8e-05	9.5e-05	0.00029	0.000304	3.5e-05	7e-06
0.025113	0.030612	0.082742	0.037698	0.032622	0.077064		0.000138	0.00014	0.000326	0.001707	0.000159	0.000534		0.000146	7.3e-05	0.000118	0.00058	9.7e-05	0.000452
0.067988	0.105837	0.2423	0.147977	0.109688	0.24124		0.000447	0.00013	0.00088	0.000971	0.000117	0.001392		0.00011	0.000115	0.000833	0.000483	0.000454	0.001401
0.000163	0.000215	7.5e-05	0.001986	0.000153	0.000561		0.000161	7.4e-05	5.2e-05	0.000403	7.2e-05	0.002396		0.000152	0.000218	0.00031	2.3e-05	6.8e-05	0.000642
0.000245	0.000142	0.00019	0.00047	8.6e-05	0.000925		0.000136	0.000159	0.000245	0.001592	0.00012	0.000955		0.000205	0.000225	0.000269	0.000252	0.000126	0.001109
0.000425	0.000327	0.001012	0.000353	0.00019	0.00111		0.000144	0.000196	0.000529	0.000261	3.7e-05	0.000907		0.000222	0.000219	0.000187	0.00064	0.000123	0.00107
0.00434	0.004772	0.008512	0.008749	0.005068	0.018162		0.000318	0.00074	0.001388	0.000791	0.00097	0.002434		0.000197	0.000136	0.000345	0.000191	3.8e-05	0.000254
9.1e-05	0.000148	0.000126	0.000225	1.6e-05	0.000542		0.002076	0.004845	0.008761	0.007873	0.005084	0.012753		0.000295	4.9e-05	0.000115	0.000369	5.4e-05	0.000171
0.012685	0.016552	0.047041	0.03182	0.014039	0.033096		0.000563	0.000516	0.001032	0.000852	0.00082	0.001933		0.000454	0.000421	0.00105	0.000588	0.000228	0.001209
0.010012	0.012572	0.043449	0.022952	0.013548	0.041254		0.000205	0.000387	0.000506	0.001286	0.000237	0.002455		0.000167	0.000392	0.000813	0.000971	0.000229	0.000846
0.026346	0.043669	0.097158	0.055287	0.040435	0.114456		0.000337	0.000348	0.000274	0.000311	0.000233	0.002512		0.00024	0.000331	0.000668	0.00137	0.000369	0.003679
0.015887	0.0232	0.060635	0.037819	0.027435	0.057263		0.003904	0.006225	0.013654	0.01539	0.007686	0.015035		8.9e-05	0.000178	0.000249	0.000242	0.000368	0.000668
0.007087	0.009181	0.023869	0.016399	0.012955	0.022161		0.00092	0.001184	0.001851	0.0047	0.001672	0.00511		0.000119	0.000393	0.000232	0.000467	0.000166	0.000212
0.074508	0.103565	0.237826	0.131712	0.113606	0.263686		0.359629	0.561847	1.2995	0.76436	0.58985	1.34203		0.000166	7.2e-05	0.00011	0.000204	2.8e-05	0.000581
0.000245	0.000365	0.000699	0.000127	0.00029	0.002924		0.001814	0.00132	0.006744	0.005801	0.002475	0.008478		0.000286	0.000291	0.000102	0.000323	8e-05	0.000245
0.017563	0.021873	0.05395	0.035163	0.023724	0.058555		0.000108	0.000143	0.00044	0.000544	4.4e-05	0.000217		0.000101	0.000307	0.000307	3.4e-05	7.7e-05	0.00104
0.001866	0.001721	0.006024	0.005784	0.001992	0.005917		0.000355	0.000522	0.000712	0.000968	0.000195	0.002881		0.000108	7.2e-05	0.000206	0.000724	0.000169	0.000851
0.000377	0.000328	0.000802	0.001022	0.000281	0.001907		0.000149	0.00017	0.00133	0.002341	0.000347	0.002965		0.000788	0.000803	0.003657	0.003539	0.002076	0.005209
6.5e-05	0.000365	0.000292	0.000409	0.000198	0.001183		0.050193	0.072535	0.182523	0.109274	0.073479	0.196527		0.000494	0.000634	0.001443	0.000583	0.000513	0.003886
0.054227	0.080672	0.148311	0.100854	0.083989	0.159356		0.001065	0.00122	0.003221	0.003006	0.001666	0.005108		0.000211	0.000571	0.000647	0.001756	0.000418	0.002017
7.4e-05	3.6e-05	6.4e-05	0.00034	0.000152	5.2e-05		0.000311	0.000247	0.000457	0.000369	0.000183	0.002172		0.00029	0.000482	0.001035	0.001361	0.000598	0.000855
0.028555	0.038393	0.095703	0.043435	0.041015	0.085618		0.000133	0.000413	0.000291	0.000591	0.000138	0.000692		0.000319	0.000427	0.001088	0.0022	0.000436	0.001779
0.001941	0.002459	0.005355	0.002486	0.001472	0.004704		0.00027	0.000111	0.00017	9.9e-05	0.000167	0.00054		0.000176	0.000476	0.000535	0.001747	0	0.002591
0.007157	0.007947	0.020536	0.014347	0.009611	0.016581		0.000137	6.3e-05	0.000385	0.001574	0.000217	0.000514		0.000203	8.2e-05	9.3e-05	0.000396	0.000178	0.000235
0.000166	0.000456	0.000964	0.000206	0.000253	0.000525		8e-05	0.000265	0.000408	0.000343	0.000207	0.000215		0.000216	0.000301	0.000272	0.002604	0.000121	0.001411
0.000451	0.000241	0.000943	0.000988	4.4e-05	0.001929		0.000245	0.000322	0.000836	0.00134	0.000464	0.000576		0.001603	0.002382	0.007595	0.004785	0.002145	0.008197
0.000268	0.000323	0.000271	0.000293	0.000326	0.00082		0.000131	7e-05	0.000468	0.000189	0.000231	0.00145		0.000173	0.000186	0.000651	0.000485	0.000166	0.001398
8.9e-05	3.2e-05	0.000465	0.000533	0.000208	0.001532		8.3e-05	0.000107	0.000569	0.000267	0.000183	0.004114		0.000564	0.000547	0.000529	0.000486	0.000359	0.000629
0.000127	0.000196	0.000501	0.00089	0.000492	0.000503		0.00045	0.000285	0.000619	0.001379	0.000115	0.001552		0.001394	0.00269	0.00665	0.004083	0.002416	0.010259
0.068458	0.097514	0.241793	0.151338	0.102344	0.257586		0.000864	0.001746	0.004755	0.004451	0.001221	0.007269		0.000561	0.000918	0.001364	0.002074	0.000782	0.001018
0.00025	0.000208	0.000175	0.00026	0.000219	0.000594		0.000289	0.000389	0.000218	0.001273	7.2e-05	0.00247		0.000444	0.000379	0.000299	0.001994	0.000578	0.001103
0.010593	0.013995	0.037833	0.024781	0.017052	0.035282		0.000426	0.000456	0.000801	0.000429	6.8e-05	0.000714		0.000278	0.00028	0.000175	0.00044	0.000196	0.001495
0.086944	0.141761	0.296037	0.180511	0.161227	0.382086		0.001063	0.001841	0.003579	0.003881	0.000974	0.005108		0.000232	0.000141	9.4e-05	9.6e-05	0.000126	0.000801
0.011981	0.023169	0.059395	0.04549	0.026202	0.089892		0.00293	0.003652	0.008849	0.004128	0.003135	0.008593		0.000168	0.000129	0.00053	0.00016	0.000343	0.001079
0.12823	0.179473	0.428797	0.228967	0.20721	0.439584		0.000339	0.000349	0.000283	0.00074	0.00013	0.000243		0.000205	0.000226	0.000207	0.000524	0.00017	0.000873
0.012292	0.015169	0.042077	0.027004	0.01704	0.03932		0.000317	0.000208	0.000527	0.002055	0.000272	0.000522		0.000157	0.000101	0.000173	0.000647	0.000206	0.001788
0.020923	0.024112	0.058478	0.041076	0.02885	0.080141		0.000183	0.000215	0.00053	0.000244	0.00023	0.002234		1.1e-05	7.3e-05	6.8e-05	0.001296	5.4e-05	0.000388
0.023488	0.033335	0.084268	0.050769	0.038732	0.084734		0.000183	0.00019	0.000153	2.9e-05	0.000141	0.000237		0.000148	0.000406	0.000334	0.001934	0.00022	0.0008
0.000784	0.000929	0.002077	0.002574	0.001657	0.006668		0.014233	0.02119	0.057141	0.028177	0.023936	0.045485		5.6e-05	0.000234	0.000315	5.7e-05	1.4e-05	8.5e-05
0.069643	0.105036	0.238433	0.135828	0.1019	0.25807		0.000211	0.00027	0.000312	0.002425	0.000263	0.002542		0.000282	0.00029	0.000104	0.000482	0.000212	0.001632
0.00078	0.000631	0.001555	0.000742	0.000955	0.00132		0.000538	0.000302	0.000495	4.8e-05	0.000375	0.001171		0.000388	0.000412	0.000665	0.001721	0.000319	0.001186
0.000175	4.8e-05	0.000333	0.000133	9.2e-05	0.000662		6.3e-05	0.000202	0.00021	2.4e-05	0.000196	0.001959		0.000219	0.000192	0.000261	0.000656	0.000105	0.002984
0.046886	0.065526	0.162806	0.102666	0.074845	0.181245		0.00072	0.000559	0.002616	0.001251	0.001033	0.00151		0.000222	0.000151	0.00036	0.000712	0.000145	0.001221
0.011195	0.015908	0.042513	0.025357	0.018411	0.053353		5.5e-05	0.000107	0.00035	0.000369	6e-06	0.001614		0.00023	0.00021	0.000802	0.001867	0.000184	0.000424
0.033299	0.053509	0.120881	0.091662	0.052166	0.115329		0.008828	0.012576	0.038885	0.02385	0.020253	0.047697		0.000215	0.000368	0.000394	0.001141	8.6e-05	0.002568
0.00111	0.001851	0.004538	0.005725	0.00154	0.005987		7.4e-05	6.2e-05	0.000103	0.000304	0.000206	0.000651		0.000188	0.000162	0.000334	0.000678	0.000146	0.001883
0.046157	0.065382	0.159565	0.097033	0.070087	0.166523		0.000498	0.000792	0.002094	0.001508	0.000376	0.001551		0.000246	0.000279	0.000497	0.001919	0.000114	0.000921
0.072677	0.105185	0.271421	0.191727	0.129416	0.250333		0.000368	0.000268	0.000203	0.000631	5.9e-05	0.000128		3.1e-05	2.8e-05	0.000225	8.8e-05	0.000308	0.000451
0.030772	0.050416	0.124394	0.074098	0.056545	0.136477		0.000143	0.000264	0.000477	0.000529	0.000204	0.000858		9.3e-05	0.000117	0.000369	0.00017	0.000198	0.002004
0.026343	0.030513	0.079417	0.04611	0.036811	0.097688		1.1e-05	0.000397	0.000356	0.00038	0.000225	0.000435		0.007555	0.009008	0.023254	0.020632	0.010142	0.036784
2.7e-05	0.000116	0.000435	0.000565	4e-05	0.001219		0.006987	0.00829	0.023962	0.016374	0.008861	0.022939		0.007728	0.011294	0.026118	0.020459	0.013325	0.038699
0.100366	0.141763	0.346973	0.212847	0.149328	0.3694		0.008801	0.010231	0.024559	0.014343	0.008573	0.027302		0.000931	0.001552	0.003012	0.002445	0.001448	0.00377
0.022674	0.031037	0.083376	0.055691	0.033367	0.11786		0.014319	0.016838	0.053605	0.032974	0.022312	0.054333		0.004094	0.006724	0.011682	0.008995	0.00528	0.016078
0.000403	0.001	0.001197	0.001717	0.000356	0.000996		0.012185	0.015758	0.044461	0.035908	0.020347	0.053377		0.047076	0.075138	0.161089	0.114372	0.076638	0.209139
0.002543	0.003219	0.008781	0.006463	0.002015	0.003984		0.00326	0.004231	0.010568	0.00609	0.004131	0.009568		8.9e-05	0.000116	0.000185	0.000176	0.000144	0.001577
0.087459	0.146377	0.328969	0.208959	0.155097	0.382672		0.002003	0.002478	0.006154	0.005155	0.002254	0.009402		0.000517	0.001022	0.001861	0.005832	0.000876	0.003225
0.002772	0.004637	0.0126	0.006298	0.005079	0.013936		8.6e-05	0.000544	0.000574	0.000967	0.0001	0.000335		9.1e-05	0.00034	0.000598	0.001634	0.000373	0.000931
0.041779	0.062688	0.1539	0.093615	0.07819	0.163444		0.000657	0.000749	0.002475	0.001245	0.000421	0.004318		0.001289	0.000865	0.001882	0.002188	0.001087	0.005092
0.059024	0.080542	0.207949	0.129393	0.094022	0.216686		0.001905	0.003363	0.008016	0.006249	0.0039	0.014789		0.000261	0.000238	0.000523	0.000748	0.000215	0.002563
0.071045	0.11725	0.278188	0.166561	0.125548	0.309891		0.018161	0.02909	0.07772	0.056365	0.031557	0.102748		0.000251	0.000341	0.001604	0.000904	0.000226	0.001274
0.00232	0.00281	0.007037	0.003314	0.002817	0.005195		9.1e-05	0.00017	0.000573	0.001233	7.6e-05	0.000835		0.001011	0.000934	0.002694	0.003194	0.001532	0.003513
0.046497	0.070471	0.171396	0.097169	0.07256	0.185051		0.002581	0.003824	0.008194	0.006959	0.00272	0.00948		7.8e-05	0.000318	0.001088	0.000111	0.000152	0.002421
0.00097	0.001439	0.001877	0.002011	0.000605	0.003108		0.000104	0.000385	0.00166	0.000678	0.000297	0.000729		0.000524	0.000103	0.000669	0.000998	0.000236	0.001736
0.004263	0.005268	0.015705	0.010537	0.005431	0.011802		0.012532	0.0179	0.048831	0.027383	0.02012	0.050697		0.00077	0.00092	0.004458	0.002466	0.000398	0.003547
0.129826	0.172902	0.42981	0.256018	0.186611	0.482058		0.000675	0.001666	0.00189	0.004296	0.000746	0.004171		0.000316	0.000343	0.000871	0.00188	0.000232	0.001981
0.051215	0.070865	0.167979	0.107314	0.081211	0.218565		0.000109	0.000173	0.000773	0.000215	0.000247	0.000682		0.000342	0.000656	0.001464	0.001709	0.000564	0.004465
0.010549	0.015621	0.044814	0.02735	0.016985	0.044278		0.000486	0.000321	0.001975	0.001443	0.000607	0.002046		0.003042	0.005537	0.012317	0.008396	0.006112	0.012729
0.010187	0.015993	0.039013	0.027266	0.014232	0.038251		0.000153	0.000224	0.000246	0.000393	8.6e-05	0.000557		0.005936	0.007563	0.018471	0.013825	0.009326	0.025178
0.000191	0.000198	3.9e-05	7.5e-05	0.000106	0.001025		0.000155	0.000109	0.000338	0.000306	9e-05	0.000331		0.000365	0.000539	0.001881	0.001501	0.000706	0.001176
0.00224	0.001632	0.005567	0.004244	0.00169	0.005093		0.000151	0.0003	0.000291	3.7e-05	0.000194	0.001028		0.000236	0.000239	0.000849	0.000186	0.000108	0.002685
0.011357	0.015272	0.03718	0.019121	0.015394	0.046519		0.000968	0.000698	0.001682	0.000708	0.000938	0.001629		0.04014	0.064843	0.137488	0.1004	0.071404	0.176231
0.000201	0.000446	0.000839	0.00092	0.000622	0.001378		0.00019	0.000443	0.000824	0.002789	0.00049	0.001277		0.000342	0.000577	0.001579	0.001578	0.000288	0.004245
0.00014	5.5e-05	0.000138	0.000603	0.000196	0.000219		0.00045	0.000454	0.000396	0.000373	0.000164	0.001699		0.000739	0.000654	0.001501	0.002164	0.000654	0.003436
0.00014	0.000424	0.001279	0.002759	0.000414	0.001371		0.000396	0.000355	0.001305	0.000216	0.000274	0.000109		0.000689	0.002029	0.002252	0.001418	0.001289	0.001797
0.042126	0.075281	0.165533	0.121571	0.081961	0.205419		7.4e-05	0.000295	0.000154	0.000692	5.4e-05	0.000205		0.000917	0.00137	0.002873	0.004742	0.000735	0.007405
0.000565	0.000264	0.000921	0.000637	0.000617	0.004008		0.000156	0.000392	0.000384	0.000502	0.000214	0.001842		0.000337	0.000165	0.000556	0.001755	0.000368	0.001115
0.110339	0.168083	0.360511	0.229417	0.172602	0.435093		0.00023	0.000232	0.001163	0.00203	0.000345	0.00104		0.006752	0.008008	0.016166	0.015248	0.01234	0.01979
0.188754	0.295178	0.712487	0.442613	0.319536	0.883888		0.00018	0.000348	0.000423	0.002548	0.000213	0.001072		0.000694	0.001568	0.004155	0.003997	0.000504	0.005154
0.04657	0.064092	0.170917	0.096814	0.064338	0.191848		4.4e-05	0.000238	0.000111	0.000257	0.000161	0.000293		0.000368	0.000222	0.00077	0.00066	0.000324	0.00136
0.251063	0.372777	0.879942	0.536042	0.405778	0.978498		0.000622	0.000966	0.002459	0.001083	0.00135	0.005737		0.000105	0.00036	0.000594	0.000174	0.000242	0.00204
0.000242	0.000303	0.000324	0.00073	0.000284	0.001209		0.000415	0.000247	0.000889	0.000849	0.000253	0.00284		0.000354	0.000519	0.001121	0.001074	0.000396	0.000766
0.023566	0.031253	0.076142	0.043611	0.039695	0.084232		0.000418	0.000354	0.001412	0.001042	0.000466	0.00173		0.00054	0.00017	0.000976	0.000561	8.9e-05	0.002561
0.020284	0.032136	0.076396	0.042792	0.040845	0.083661		0.000272	0.000119	0.000245	0.000468	1.4e-05	0.000999		0.000372	0.00041	0.0014	0.003427	0.000715	0.002848
0.000875	0.001602	0.001828	0.004302	0.001321	0.003619		0.000196	0.000541	0.000626	0.002151	0.000264	0.001665		0.000514	0.000284	0.001108	0.000589	0.000583	0.001781
0.114175	0.160669	0.382391	0.234846	0.165617	0.457403		0.000377	0.000401	0.000708	0.001166	0.000371	0.002467		0.000384	0.000765	0.002726	0.002944	0.000589	0.002793
0.004667	0.004916	0.016166	0.007666	0.007976	0.012886		0.005864	0.013173	0.033714	0.016094	0.015782	0.042473		0.001604	0.00243	0.004693	0.008115	0.003006	0.012314
0.000194	0.000303	0.000661	0.000595	7.5e-05	0.00136		0.000348	0.000188	0.000552	0.000996	0.000243	0.00071		0.000333	0.000363	0.000887	0.001236	0.000223	0.002407
0.015182	0.019573	0.058687	0.033882	0.025601	0.056125		0.000151	0.000171	0.000392	0.00148	0.000109	0.000475		0.000709	0.001554	0.00242	0.002093	0.000997	0.004776
0.392032	0.618803	1.32432	0.853582	0.644675	1.62667		7.4e-05	0.000232	0.000431	0.000817	0.000128	0.000266		0.023856	0.036695	0.085117	0.053162	0.036634	0.100475
0.016888	0.023971	0.045632	0.027938	0.025128	0.053458		0.00118	0.001131	0.003834	0.002899	0.001533	0.003783		0.007884	0.012793	0.039482	0.020779	0.013141	0.039242
0.074686	0.123632	0.261122	0.174648	0.119795	0.321503		0.000216	0.000149	0.00072	0.001029	0.000584	0.001224		0.000354	0.000403	0.001738	0.001342	0.000938	0.001405
0.056724	0.082965	0.182124	0.118838	0.085582	0.234034		0.00029	0.000853	0.0013	0.002694	0.000439	0.007586		0.000254	0.000186	0.000392	0.000274	0.000124	0.001982
0.000976	0.000559	0.001465	0.001761	0.000289	0.001863		0.005945	0.006388	0.018135	0.011756	0.008128	0.022908		0.000174	0.000395	0.000611	0.002736	0.00036	0.000948
0.009438	0.013054	0.036566	0.026262	0.016694	0.036366		0.00026	0.000213	0.00064	0.001209	0.000117	0.002696		0.000376	0.000618	0.000552	0.000871	0.000464	0.002446
0.01286	0.019945	0.054503	0.033937	0.021713	0.063042		0.00053	0.000256	0.001072	0.002087	0.000234	0.003063		0.00013	0.000133	0.000553	0.001636	7.4e-05	0.000601
0.009633	0.014371	0.034199	0.020706	0.015436	0.02876		0.002545	0.00364	0.010297	0.008735	0.005684	0.018974		0.000934	0.002956	0.004447	0.002932	0.002146	0.011924
0.000356	0.000257	0.000334	0.000564	7.8e-05	0.000118		0.001941	0.003186	0.005513	0.004211	0.0028	0.007517		0.001044	0.001675	0.001935	0.004083	0.000868	0.003294
8.2e-05	0.000131	0.000416	0.000362	3.7e-05	0.000451		0.001125	0.001915	0.003156	0.004187	0.001342	0.00685		5.7e-05	7.8e-05	0.000125	0.000175	0.000167	0.001423
0.000729	0.000481	0.000765	0.001911	4.5e-05	0.00129		0.000417	0.000319	0.001484	0.000954	0.000668	0.004099		3.3e-05	7.7e-05	0.000426	0.000776	0.000247	0.000522
0.034862	0.047716	0.132348	0.095493	0.057639	0.124036		0.000427	0.000398	0.001136	0.000699	0.000626	0.000983		0.019346	0.030097	0.066446	0.042096	0.031472	0.089089
0.274738	0.444695	1.03884	0.652621	0.482765	1.23463		0.028268	0.039063	0.116637	0.066384	0.045535	0.159484		0.000166	0.000301	0.001065	0.000276	0.00017	0.000629
0.051198	0.078217	0.167006	0.111144	0.088585	0.182384		0.054186	0.088582	0.182905	0.126593	0.093262	0.23109		0.010501	0.012669	0.036021	0.026436	0.014013	0.042821
0.00453	0.007079	0.018423	0.013398	0.007428	0.015456		0.002987	0.003943	0.00997	0.006441	0.004693	0.013426		0.013545	0.022336	0.059689	0.028336	0.028591	0.068898
0.008474	0.013172	0.034197	0.017268	0.011712	0.03589		0.000664	0.000468	0.002497	0.002293	0.000452	0.002365		6.8e-05	3.3e-05	0.000296	0.000295	2e-06	0.000565
0.003142	0.007018	0.018945	0.010427	0.006593	0.014785		0.00018	0.000135	0.000226	0.000718	0.000519	0.001439		0.000104	0.000399	0.00077	0.002065	0.000416	0.00121
0.001401	0.002405	0.006749	0.003318	0.002482	0.003253		0.000186	0.000453	0.001016	0.002909	0.00016	0.001538		3.3e-05	8.5e-05	0.000325	0.000249	4e-05	0.000201
1.6e-05	4e-05	5.6e-05	8e-05	2.4e-05	9.2e-05		0.000768	0.000997	0.003525	0.00228	0.00128	0.005887		5e-06	7.3e-05	0.000125	8.4e-05	4.8e-05	5e-05
0.00015	0.000285	8.8e-05	0.000303	2.8e-05	0.000291		0.000956	0.000892	0.003972	0.005404	0.001531	0.004494		0.0001	0.000197	0.000129	0.000523	0.000306	0.000531
0.000423	0.000422	0.001307	0.000936	0.000166	0.001798		0.000169	0.000635	0.000562	0.002562	0.000432	0.000565		0.000154	8.7e-05	9.7e-05	0.001189	0.000117	3.1e-05
0.000264	0.000473	0.001074	0.001263	0.000329	0.001019		0.001205	0.001113	0.002707	0.003386	0.001195	0.002758		8.8e-05	0.000157	0.00023	4.9e-05	8.2e-05	0.001641
0.007718	0.011432	0.030055	0.015215	0.013741	0.036991		0.000122	0.000339	0.001668	0.001072	0.000469	0.00294		1.8e-05	4.8e-05	9e-06	0	4e-05	0.00104
0.030147	0.044169	0.114833	0.060662	0.04536	0.107121		0.000907	0.001284	0.002908	0.003616	0.001404	0.005076		9e-05	4.8e-05	0.000118	0.000136	4e-05	0.001338
0.008654	0.014619	0.032877	0.013813	0.014542	0.03248		0.001478	0.001592	0.004643	0.005566	0.001778	0.009111		8.3e-05	0.000111	0.000576	7.5e-05	5.9e-05	0.001521
0.024981	0.033032	0.092777	0.043452	0.037906	0.087528		0.000363	0.000419	0.001055	0.000194	0.000414	0.000847		9.2e-05	9.2e-05	0.000281	0.000473	4.1e-05	6.6e-05
0.009295	0.015354	0.042197	0.027316	0.015718	0.037497		0.000685	0.000925	0.001941	0.002916	0.001226	0.002364		0.000104	6.8e-05	0.0001	0.000239	4.8e-05	0.000591
0.012499	0.018984	0.053227	0.030506	0.019979	0.046361		0.000368	0.000252	0.000822	0.001336	0.000459	0.000648		0.000212	0.000206	0.00029	1.4e-05	0.000254	0.000481
0.000146	2.1e-05	0.000417	0.000378	5.5e-05	0.001031		0.000246	0.00039	0.000792	0.00227	0.000348	0.000819		2e-05	4e-05	0.000132	0.000137	3e-05	3.8e-05
0.002553	0.00312	0.006809	0.003664	0.004524	0.011506		0.000243	0.000245	0.000413	0.000218	0.000189	0.002345		9.2e-05	0.000133	0.000217	0.00019	6.5e-05	0.000287
0.015145	0.022897	0.057718	0.033942	0.027581	0.066376		0.001853	0.001901	0.005814	0.003776	0.002431	0.00716		4.7e-05	0.000297	0.000217	0.000305	8.1e-05	0.000409
0.003001	0.003645	0.00822	0.009004	0.003816	0.012305		0.000536	0.000842	0.002161	0.001147	0.000447	0.002008		0.000199	0.000183	0.000199	0.000248	8.3e-05	0.000173
0.021986	0.037164	0.091357	0.048536	0.039783	0.098656		0.001639	0.00207	0.005057	0.004288	0.002025	0.0061		0.000339	5.8e-05	0.000118	0.000206	8.2e-05	0.000388
0.005416	0.007323	0.017976	0.01019	0.009269	0.021693		0.000207	0.000102	0.00075	0.000663	0.000314	0.001212		0.000175	0.000281	0.000166	0.000277	0.000129	0.000376
0.014728	0.019729	0.056506	0.03113	0.020149	0.056109		0.000395	0.001184	0.001472	0.001325	0.001085	0.0031		6.2e-05	1.5e-05	9.3e-05	2.8e-05	3.7e-05	0.001103
0.151084	0.224697	0.560416	0.328289	0.247617	0.640998		0.002456	0.005185	0.006651	0.006016	0.003874	0.012313		4.4e-05	3.1e-05	0.00012	0.000968	7.8e-05	0
0.051127	0.075079	0.193481	0.094713	0.072219	0.198017		0.003055	0.004016	0.013131	0.008276	0.0051	0.009744		9.5e-05	0.000107	0.000122	0.000462	8e-05	0.000235
0.000277	0.000178	0.000278	0.000524	6.7e-05	0.000756		0.00015	0.000794	0.001714	0.000686	0.000433	0.001756		6.2e-05	2.5e-05	0.0002	1.4e-05	3.6e-05	0.000384
0.019012	0.020959	0.054898	0.035061	0.023113	0.056242		0.00144	0.002144	0.005475	0.006557	0.003259	0.007393		5.8e-05	0.000126	6.1e-05	0.000119	0.000128	9.9e-05
0.006012	0.01148	0.025406	0.019969	0.013181	0.03137		0.001293	0.001849	0.004196	0.001807	0.001611	0.002113		0.000172	7.5e-05	9.8e-05	0.000215	3.9e-05	0.000395
0.019197	0.030199	0.087049	0.043524	0.032501	0.095587		7.1e-05	7.9e-05	0.000288	0.000274	0.000192	0.000934		0.000124	6.2e-05	0.00013	2.9e-05	0.000306	0.001127
0.054018	0.087578	0.22049	0.128301	0.088131	0.2398		5.3e-05	8.3e-05	6.9e-05	0.001072	0.000113	0.00099		0.000108	0.000251	0.000282	0.000582	0.000206	0.000527
0.017848	0.027336	0.074006	0.036627	0.030563	0.066584		0.000284	0.000383	0.000681	0.000842	0.000453	0.002708		3.9e-05	6e-05	2.8e-05	0.00019	9.9e-05	0.000209
0.034236	0.051426	0.126162	0.084354	0.054727	0.129443		0.024832	0.040057	0.100274	0.071932	0.048025	0.097412		0.000256	0.000414	0.000212	0.00086	8.1e-05	0.000506
0.149187	0.206046	0.605277	0.309957	0.269199	0.618097		0.013073	0.017189	0.039413	0.019449	0.014781	0.037126		0.000144	9.9e-05	0.000134	0.000191	1.2e-05	0.000338
0.028504	0.039643	0.10717	0.063618	0.040621	0.101155		0.001039	0.001136	0.00164	0.002123	0.000653	0.002488		8.8e-05	8.8e-05	8.9e-05	0.00071	0.000134	0.000225
0.017065	0.017114	0.047617	0.034289	0.020048	0.050554		0.000153	0.000261	0.000414	0.001598	0.00018	0.001505		7.5e-05	9.1e-05	0.000403	0.000494	0.000325	0.000306
0.04159	0.064404	0.15388	0.10108	0.078277	0.158682		0.000394	0.000481	0.000592	0.001	0.000211	0.002402		0.0001	0.000284	0.00071	0.002238	0.000291	0.000582
0.002244	0.003574	0.009459	0.0027	0.004186	0.005282		0.000366	0.000283	0.000847	0.00036	0.000639	0.000905		0.000121	0.000221	0.000161	0.00067	0.000175	0.000422
0.011298	0.020092	0.040013	0.025332	0.015899	0.038037		0.000526	0.000656	0.00174	0.000339	0.000393	0.003828		0.000234	0.000149	0.000365	0.000598	0.000355	0.00255
0.160562	0.250918	0.541584	0.328499	0.269581	0.582419		9.7e-05	5.1e-05	0.000105	0.001153	3e-05	0.000463		6.5e-05	0.0002	0.000186	0.000292	0.0001	0.000196
0.014005	0.016651	0.043757	0.027545	0.019767	0.051178		0.000375	0.000571	0.000944	0.000565	0.000353	0.002636		6.6e-05	0.000178	5.3e-05	9.5e-05	6.5e-05	0.001686
0.022092	0.026377	0.064956	0.043502	0.028698	0.072176		0.008022	0.007943	0.02229	0.018297	0.010503	0.043206		0.000153	0.000251	0.000363	0.000179	3.6e-05	0.001321
0.00017	0.000374	0.000272	0.000121	2.7e-05	0.000199		0.001151	0.001063	0.003054	0.002883	0.001589	0.006483		0.000137	0.000272	0.000482	0.000131	0.000167	0.000704
0.016375	0.021753	0.04912	0.02779	0.026971	0.045433		0.00085	0.000911	0.00136	0.002178	0.001061	0.007814		0.000125	0.000237	0.001282	0.00014	0.000352	0.001791
0.000867	0.000793	0.002365	0.002698	0.000881	0.002847		0.000408	0.000406	0.00038	0.000737	0.000537	0.000984		0.00023	0.000426	0.000335	0.000416	0.000299	0.001938
0.000116	0.000222	0.000492	0.000801	0.000171	0.001981		0.00053	0.000806	0.001173	0.005118	0.000485	0.00422		0.00065	0.000462	0.000823	0.000546	0.000494	0.002417
0.000511	0.000542	0.000665	0.001077	0.000114	0.000629		0.00879	0.010866	0.026729	0.020779	0.013715	0.03953		0.003128	0.003239	0.011845	0.005342	0.005321	0.010877
0.001529	0.001563	0.003926	0.001981	0.001067	0.00272		0.000217	9.5e-05	0.000561	0.001803	0.000196	0.000646		0.000257	0.000639	0.000189	0.002381	0.000508	0.000802
0.03996	0.062331	0.141206	0.084713	0.061902	0.169391		9.3e-05	0.000135	0.000262	0.001588	0.00015	0.000814		9e-05	0.000194	0.00028	0.000179	0.000147	0.000908
0.007787	0.009745	0.030026	0.024241	0.009237	0.032018		0.000484	0.000469	0.000537	0.000894	0.00018	0.00137		5.1e-05	1.2e-05	4.5e-05	0.000131	0.000213	2.2e-05
0.044574	0.067871	0.166993	0.089024	0.067108	0.168322		0.000196	0.000595	0.000571	0.000804	0.00027	0.001429		1.3e-05	0.00022	5.8e-05	0.000521	3.7e-05	0.001295
0.044011	0.065727	0.158023	0.088547	0.070851	0.187502		0.000184	0.000399	0.000487	0.000783	0.000234	0.002019		8.1e-05	0.00026	0.000137	2.5e-05	0.000225	0.000488
0.015127	0.021773	0.060529	0.028298	0.024647	0.062188		0.000155	0.00012	0.000482	0.001112	9.6e-05	0.001821		6.9e-05	0.000101	0.000113	3.4e-05	5e-06	0.00033
0.414796	0.654258	1.55214	0.904427	0.722807	1.76203		0.000601	0.000477	0.000938	0.002438	0.000519	0.000563		0.000112	0.000545	0.000453	0.000108	0.000284	0.001061
0.050803	0.078366	0.167137	0.095757	0.07862	0.190787		0.000712	0.000737	0.003465	0.00376	0.001145	0.002825		0.000116	9.5e-05	0.000233	7.3e-05	9.7e-05	0.000162
0.051249	0.075277	0.18795	0.119396	0.087103	0.218318		0.093376	0.141384	0.35409	0.216222	0.18316	0.459931		7e-05	0.000286	0.000412	0.000509	0.00039	0.000313
0.077011	0.10503	0.299879	0.215367	0.111504	0.352181		0.000152	0.000168	0.000368	0.001266	5.6e-05	0.000239		9.3e-05	0.000113	0.000262	0.00017	0.000146	0.002375
0.038111	0.058827	0.133289	0.090941	0.056045	0.154282		0.000401	0.00037	0.000743	0.001333	0.000402	0.00225		0.000219	0.0001	0.000283	0.000355	0.000156	0.003021
0.01807	0.027809	0.086653	0.028909	0.030775	0.098855		6.9e-05	0.000171	0.000429	0.000228	8.9e-05	0.001569		0.000469	0.000568	0.00077	0.000644	0.000413	0.001717
0.000386	0.000873	0.001228	0.002427	0.000543	0.003728		0.014592	0.014738	0.033538	0.031547	0.014645	0.039717		0.000302	0.000726	0.001116	0.001067	0.000888	0.00111
0.000297	0.000336	0.000381	0.001583	0.000263	0.000415		0.000245	0.000323	0.001048	0.001682	0.000184	0.004374		0.000145	0.000374	0.000722	0.001625	0.000287	0.000701
0.000108	0.000178	0.000898	0.000573	0.00062	0.000817		0.000295	0.000202	0.000428	0.000762	0.000412	0.000833		4.5e-05	0.000354	0.000279	0.000159	0.000328	0.001592
8.8e-05	0.000429	0.000177	9e-06	0.000316	0.000383		0.001003	0.001805	0.004519	0.005678	0.001951	0.007029		0.000112	5e-05	0.000176	5.3e-05	0.000219	0.000174
0.123247	0.18725	0.448917	0.264172	0.21834	0.470939		0.000331	0.000688	0.002093	0.001286	0.000518	0.00175		4.1e-05	5.2e-05	5e-05	0.000321	3.2e-05	0.000196
0.027731	0.043414	0.089789	0.055964	0.04016	0.10988		0.000215	0.000485	0.000413	0.000113	0.00014	0.001551		9e-05	0.000498	0.000111	0.000144	7.9e-05	0.000693
0.057537	0.083103	0.183439	0.122615	0.085648	0.198831		0.007092	0.008573	0.024725	0.022474	0.0108	0.030941		3.7e-05	0.000107	5.4e-05	5.5e-05	3.6e-05	0.000454
9e-05	0.000536	0.001077	0.000123	0.000179	0.001592		0.00022	0.000137	0.000565	0.000313	0.000134	0.00239		0.000149	6.8e-05	0.000489	0.000828	0.000497	0.000277
0.000462	0.000411	0.001598	0.002835	0.000367	0.001185		0.000161	0.000726	0.000798	0.000147	0.000516	0.001737		0.000145	0.000185	0.000555	0.000674	0.00027	0.000478
0.023446	0.039807	0.077005	0.048384	0.038548	0.081889		0.00107	0.000803	0.001634	0.001834	0.000703	0.001419		8.3e-05	0.000133	0.000365	0.000194	0.000121	0.001024
0.045362	0.063607	0.135757	0.086163	0.065662	0.160075		0.000195	0.000149	0.000712	0.000953	3.8e-05	0.002387		7.6e-05	0.000329	0.000121	0.000154	0.000178	0.002386
0.000673	0.00136	0.003052	0.003702	0.00068	0.002136		0.000318	0.000269	0.000127	0.000589	0.000137	0.00032		0.001019	0.002125	0.004114	0.002909	0.002248	0.004848
0.000837	0.000477	0.000397	0.002587	0.000972	0.003317		0.000512	8.3e-05	0.00055	0.000598	0.000146	0.001328		0.00046	0.00053	0.001035	0.000315	0.000787	0.001563
0.002625	0.004433	0.010466	0.007405	0.003546	0.014972		0.001181	0.001288	0.001981	0.004143	0.000961	0.00477		0.000236	0.000213	0.000481	0.001596	0.00054	0.000806
0.000311	0.000347	0.000221	0.000734	0.00012	0.002357		0.000332	0.000395	0.00135	0.002437	0.000533	0.001835		8e-06	4.5e-05	0.000161	0.00041	0.000131	0.000494
0.0002	0.000328	0.000634	0.000304	0.000132	0.000313		4.5e-05	0.000141	0.000385	0.000814	0.000486	0.000581		0.000181	0.000372	0.000361	0.00028	0.000192	0.001361
0.08138	0.116716	0.300288	0.179187	0.155117	0.262899		6e-05	6.4e-05	0.000366	0.000252	7.8e-05	0.000287		0.000177	4e-05	0.000281	0.00042	9.1e-05	0.000217
0.021427	0.022131	0.064755	0.034479	0.024524	0.048483		8.1e-05	0.00011	0.000927	0.00096	0.000141	0.000613		7.1e-05	5e-05	9e-06	0.000189	7.7e-05	0.000525
0.000322	0.000233	0.000322	0.000872	0.000178	0.000501		0.000245	0.000225	0.000279	0.00011	7.3e-05	0.000932		0.000149	9.5e-05	0.000203	0.001845	0.000197	0.000429
0.000219	0.000367	0.000474	7.1e-05	0.000252	0.000337		0.000156	0.000279	0.00056	0.000353	0.00029	0.001203		0.000146	0.000282	0.000518	0.000209	0.000321	0.000863
0.000261	0.000421	0.001218	0.000813	0.000108	0.002383		0.000496	0.00042	0.001048	0.000581	0.000545	0.002144		0.000105	0.000297	0.000791	0.000106	0.000334	0.001232
0.004471	0.006366	0.015821	0.012087	0.00319	0.010397		0.000512	0.000429	0.000455	0.000495	0.00018	0.001643		0.000117	8.8e-05	0.000114	2.3e-05	9.4e-05	0.000545
0.002074	0.00245	0.007181	0.006748	0.002275	0.004337		0.000446	0.00132	0.001817	0.002078	0.00089	0.001633		0.00036	0.000217	0.000352	0.00055	0.000151	0.000143
0.019583	0.028842	0.079002	0.040071	0.032435	0.068054		0.000719	0.000279	0.001059	0.001935	0.00064	0.004928		0.000117	0.000194	0.000155	5.7e-05	7.6e-05	0.00018
0.004069	0.005317	0.016423	0.007873	0.00583	0.011137		0.006229	0.008119	0.014557	0.011159	0.008085	0.026476		0.000217	0.000193	0.000397	0.000672	0.000261	0.000348
0.00558	0.007393	0.017474	0.00798	0.008286	0.019947		0.000233	0.000364	0.001028	0.002768	0.000397	0.001543		0.000348	0.000286	0.000281	0.00058	0.000209	0.000374
0.08072	0.123877	0.321142	0.211153	0.129435	0.336609		0.002605	0.003843	0.009298	0.008407	0.003631	0.01727		2.4e-05	0.000243	0.000458	0.000223	0.000443	0.000523
0.225902	0.353223	0.809218	0.543407	0.384502	0.902481		0.007161	0.012154	0.023205	0.021981	0.009546	0.024231		6.7e-05	0.000104	6e-05	6.8e-05	9.9e-05	0.000947
0.007178	0.010092	0.025974	0.015406	0.009555	0.028939		0.002841	0.00291	0.007266	0.005343	0.00205	0.004645		4.4e-05	6.6e-05	0.000156	3.3e-05	1.4e-05	2.8e-05
0.017416	0.024906	0.064981	0.042898	0.02616	0.072643		0.000295	0.000154	0.001089	0.000208	0.000167	0.001436		0.000217	5.7e-05	7.5e-05	0.000164	9.5e-05	0.000113
0.018349	0.031569	0.082665	0.048891	0.030055	0.089811		0.002765	0.004472	0.010399	0.008405	0.004127	0.012925		0.000198	3.9e-05	0.000116	6.3e-05	0.000301	0.000796
0.009987	0.012779	0.031726	0.01934	0.017102	0.035598		0.000393	0.000766	0.000949	0.000695	0.000542	0.004183		0.000173	0.00012	0.000162	0.000332	0.000238	0.000481
0.004778	0.005526	0.016903	0.006085	0.006309	0.014244		0.000484	0.000543	0.0016	0.001431	0.000491	0.001682		0.000158	6.5e-05	0.000102	0.000209	2.5e-05	0.000281
0.010622	0.011954	0.039127	0.016415	0.013092	0.035481		0.000912	0.000901	0.002217	0.001081	0.000756	0.003608		7.1e-05	7.6e-05	2.6e-05	0.00014	5e-05	0.000269
0.009769	0.011075	0.034205	0.02319	0.014559	0.037043		0.000906	0.001016	0.002379	0.002331	0.000806	0.004327		0.000251	0.000105	0.000391	0.000485	0.0001	0.000518
0.019807	0.026497	0.067878	0.042159	0.027121	0.072237		0.000649	0.001788	0.002876	0.001944	0.001027	0.003784		0.000119	0.000129	0.000146	0.000179	5.5e-05	0.000545
0.024775	0.036128	0.076944	0.051411	0.038746	0.084461		0.000133	0.000346	0.00033	0.00192	0.000455	0.0015		0.000398	0.000406	0.000724	0.001605	0.00019	0.001248
0.002684	0.004029	0.009107	0.00544	0.002411	0.006712		0.000402	0.000597	0.000432	0.001301	0.000753	0.002932		0.000245	0.000104	0.000101	0.000232	8.2e-05	0.00141
0.024114	0.039166	0.088798	0.051544	0.037744	0.099789		0.00027	0.000148	0.000636	0.000533	0.00033	0.00278		0.000149	0.000184	0.000367	0.000519	9.6e-05	0.001311
0.002533	0.003391	0.014895	0.008829	0.004731	0.015162		0.000109	0.000273	0.000125	0.000354	0.00043	0.001876		0.000168	0.000304	0.000387	0.000379	0.000482	0.001261
2.9e-05	0.000109	5.7e-05	0.000242	0.000165	0.000193		0.000579	0.001071	0.001726	0.00288	0.00092	0.003091		0.000131	0.000253	0.000794	0.000701	0.000503	0.001278
0.018252	0.030139	0.077749	0.037156	0.030883	0.075821		0.000773	0.000614	0.00136	0.001745	0.000321	0.003107		0.000281	0.000571	0.000664	0.000531	0.000378	0.002182
0.049313	0.079762	0.180464	0.115986	0.087244	0.217756		0.000704	0.001166	0.001942	0.004304	0.000773	0.004269		0.00103	0.00071	0.001728	0.00294	0.000803	0.004339
0.010409	0.013028	0.033486	0.020678	0.012021	0.037816		0.001234	0.001877	0.005344	0.003866	0.001916	0.00498		8.4e-05	0.000105	0.000455	0.000325	2.6e-05	0.000699
0.012832	0.018185	0.0566	0.032082	0.02289	0.06234		0.000194	0.000317	0.000222	0.000189	0.000399	0.001299		0.000114	0.000196	0.000266	0.000431	0.000183	0.00195
0.000743	0.000554	0.003362	0.003239	0.00123	0.004395		0.000367	9.2e-05	0.00082	0.000297	0.000176	0.001123		0.0001	0.000468	0.000698	0.000896	0.00045	0.00305
0.033573	0.041122	0.124031	0.0959	0.047065	0.112025		6.6e-05	8e-05	7.9e-05	0.000239	0.00014	0.001151		0.022917	0.036915	0.094251	0.04931	0.036363	0.106603
0.068622	0.104384	0.27278	0.161843	0.09908	0.251839		0.000275	0.000207	0.00044	0.000133	0.00017	0.000536		0.00109	0.001435	0.003599	0.002151	0.001133	0.007743
0.038799	0.065807	0.157823	0.091679	0.062801	0.19639		0.033014	0.050518	0.116001	0.062785	0.061437	0.141703		0.000709	0.001277	0.002246	0.002886	0.000831	0.00337
0.000289	0.000171	0.000265	0.001629	1.7e-05	0.001144		0.000562	0.000727	0.00304	0.002575	0.001449	0.002285		0.0135	0.020921	0.041926	0.02684	0.021451	0.04145
0.082833	0.124832	0.275764	0.156588	0.126245	0.306478		0.000956	0.001737	0.002642	0.002554	0.000731	0.005505		0.000998	0.001864	0.004137	0.002289	0.001101	0.003251
0.000512	0.001416	0.00149	0.002138	0.000881	0.003056		0.000152	0.0006	0.001069	0.001045	0.000302	0.004596		0.002259	0.001584	0.003955	0.002501	0.002304	0.006081
0.001944	0.002917	0.008889	0.005723	0.003944	0.010665		8.2e-05	5.7e-05	0.000222	0.000402	7.4e-05	0.001707		0.000371	0.00036	0.00137	0.001632	0.000204	0.002429
0.027044	0.03266	0.079078	0.049026	0.040276	0.088181		0.000228	0.000331	0.000392	0.000484	3.8e-05	0.000368		0.000152	0.000318	0.001261	0.001413	0.00037	0.002195
0.000125	7.7e-05	0.000203	0.000199	3.1e-05	8.6e-05		0.000625	0.000716	0.001017	0.001443	0.00051	0.002973		7.5e-05	0.000743	0.00092	0.000351	0.000218	0.000637
6.4e-05	0.000207	0.000335	0.000582	1.6e-05	0.000335		0.000162	7.8e-05	0.00034	0.000492	0.000595	0.001611		5.7e-05	0.000226	0.000391	0.000653	0.000394	0.00046
0.013776	0.019532	0.048483	0.035561	0.022816	0.058344		0.000163	0.000252	0.001158	0.000648	0.000275	0.002792		0.000511	0.000705	0.001987	0.000812	0.000715	0.001295
0.066671	0.10083	0.242439	0.122908	0.130256	0.264194		0.000101	0.000178	0.000672	0.000406	0.000318	0.003008		0.000379	0.000462	0.001601	0.001852	0.000539	0.002278
0.040829	0.061653	0.180943	0.082635	0.063388	0.159226		0.00041	0.000366	0.000835	0.00106	0.000135	0.003341		5.8e-05	0.000162	0.000151	0.000422	8.8e-05	0.001519
0.00037	0.000317	0.001437	0.000736	0.000694	0.001478		0.00049	0.000453	0.000603	0.000785	0.00043	0.002853		0.00022	0.000233	0.000431	0.000228	0.000119	0.00037
0.000359	0.000214	0.000667	0.000496	0.000147	0.001717		0.000393	0.000246	0.000349	0.00068	0.000387	0.002432		0.000323	0.000379	0.000479	0.000869	0.000332	0.003059
0.026903	0.030753	0.085503	0.042465	0.033848	0.087872		0.000159	0.000467	0.000687	0.000334	0.000256	0.001413		0.002333	0.002933	0.006817	0.004081	0.002916	0.00881
[truncated: 143,854 more rows]
