# Supplementary material for: Persistent epigenetic memory of SARS-CoV-2 mRNA vaccination in monocyte-derived macrophages
Source: Mol Syst Biol. 2025 Mar 25;21(4):2. doi: 10.1038/s44320-025-00093-6 (PMC11965535; doi:10.1038/s44320-025-00093-6)
Supplement: Supplementary file 13 — Supplementary Figures Source Data [file 44320_2025_93_MOESM13_ESM.zip › MSB-2023-11820R_SourceDataForFigure EV1.xlsx]

## Sheet: Figure EV1
Figure EV1A-E
		Unstimulated						SP-Stimulated
CCL4	t0	1094.4	264.787	384.635	264.47	728.656	174.316	17166.2	684.29	829.31	839.376	3216.28	287.145
	t2	700.946	8745.29	224.94	327.442	686.724	559.724	81973.8	17299.4	25339.8	28018.2	60542.8	53687
CXCL1	t0	147.683		147.683	204.189	159.506	52.4677	235.72		171.016	100.541	336.194	99.3852
	t2	147.683		90.0783	198.232	203.159	93.8847	513.155	527.888	457.278		1784.84	714.31
CCL7	t0	36.3701	17.4507	45.3276	43.7263	68.8761		26.9104	17.4507	36.3701		72.5998
	t2		35.8679	17.4507	21.1344	58.444	29.4544	54.2851	36.3701	54.2851	72.4734	82.9875	39.1392
CXCL13	t0	5.50793	2.46002	7.80667	3.63967	2.75286		1.8568	2.57097	6.70473	4.0741	0.913207	9.33071
	t2	1.93276	2.57097	2.57097	5.77499	5.37847		6.11114	4.39297	7.76339	14.9413	7.50855	5.77338
CCL10	t0	10802	1506.67	12400.7	2883.21	8457.92	1293.1	146408	1715.09	9991.97	2638.84	16026.8	782.687
	t2	24364.2	25295	2372.8	1249.9	7530	4427.99	1.31148e+06	13425.9	6.55276e+06	28875.7	30116.9	13425.9
Figure EV1F				Figure EV1G				Figure EV1H
DMSO	MCC-950	KINK-1		DMSO	MCC-950	KINK-1		DMSO	MCC-950	KINK-1
1010.66	43.6047	123.649		5969.96	48.4496	115.541		177.326	43.6047	50.4054
5387.1	96.7742	150		6495.97	96.7742	172.297		302.419	92.7419	10
5870.97	201.613	108.876		6278.23	169.355	108.876		205.645	104.839	113.146
7520.16	173.387	98.2022		6213.71	112.903	123.82		387.097	141.129	115.281
5608.87	112.903	130.225		4370.97	96.7742	111.011		196.774	88.7097	100.337
9350.81	217.742	104.607		9133.06	173.387	119.551		544.355	129.032	113.146
8108.87	129.032	104.607		7887.1	112.903	117.416		1370.97	112.903	25.9551
6801.96	126.506	102.472		9792.92	164.91	119.551		666.416	97.1386	115.281
564.759	76.8072	145.169		395.331	79.0663	147.303		1183.58	70.0301	30.2247
4558.73	99.3976	1071.43		4226.66	153.614	192.857		304.97	99.3976	96.4286
3345.63	124.247			3508.28	115.211			309.488	182.982
12420.4	74.2754			10644.3	1228.26			708.764	77.8986
4041.24	77.6786			1976.85	72.3214			117.416	64.2857
15251.2	59.2105			10580.2	73.3083			1946.97	67.6692
13195.4	62.0301			5162.02	67.6692			798.427	67.6692
13673.6	62.0301			8024.83	64.8496			143.034	56.391
3588.65	70.4887			2805.17	67.6692			113.146	59.2105
9751.91	105			8366.4	103			358.652	98
3786	90			6347	100			133.9	103
6611	98			3269	90			89.81	90
4965				3164				278.78
1247.9				646.008				272.479
8051.47				7301.47				2623.42
2653.36				1002.1				341.912
2445.38				1545.69				348.214
1050.95				2016.81				1143.38
11542.1				8572.24				113.065
12612.4				11568.5				148.869
12116.8				4211.68				88.5678
896.985				1206.03				81.0302
12146.7				9869.57				103.261
8247.32				2475				272.321
12205.8				8458.65				5892.86
12950.2				5687.03				814.85
8653.2				4449.25				955.827
11870.3				6662.59				279.135
13057.3				5224.62				2281.02
9135				5416.35				907.895
93				9943				320
1683				418				118
9305.29				313				295
1774.22				7610.02				234.28
				536.06				165.5
								735.07
