# Supplementary material for: Persistent epigenetic memory of SARS-CoV-2 mRNA vaccination in monocyte-derived macrophages
Source: Mol Syst Biol. 2025 Mar 25;21(4):2. doi: 10.1038/s44320-025-00093-6 (PMC11965535; doi:10.1038/s44320-025-00093-6)
Supplement: Supplementary file 13 — Supplementary Figures Source Data [file 44320_2025_93_MOESM13_ESM.zip › MSB-2023-11820R_SourceDataForFigure EV4.xlsx]

## Sheet: Figure EV4
Figure EV4
t1/t0				t5/t4
ssRNA	Zymosan	Pam3Csk4		ssRNA	Zymosan	Pam3Csk4
61.8375	4.11526	0.113786		11.6015	114.754	1610.6
50.575	4.54613	1.45		2.59093	320.833	93.6702
53.824	1.2966	1.74978		7.70473	16.3575	12.3163
1.30504	1.55418	0.304702		1.57323	8.84964	12.4373
31.7376	0.755584	13.0909		3.63124	1.14992	1.06522
14.6756	2.30335	4.472		2.06716	27.6947	821.601
7.258	2.70865	0.911024		1.06536	7.53823	66.9018
8.55523	2.33834	4.3254
2.48542	0.0724271	5.26733
5.30233	0.845659	8.12227
0.966677	34.849	0.930056
0.784946	12.5005	0.220185
7.72306	1.6964	0.415175
63.0773	1.92086	0.220704
3.39478	1.13571	0.583916
64.6859	1.20663	2.34155
30.4621	0.494132	1.84877
17.5672	1.72177	1.87532
1.82619	0.607614	0.418313
0.291026	3.42909	0.856839
3.24006	2.62776	11.133
0.074188	0.919505	0.51617
1.02638	1.01696	0.77027
1.10634	0.0753957	1.115
1.38564	0.156966	1.24051
12.6717	0.351303	0.542616
7.71157	2.43534	0.651139
0.10671	69.6596	0.382473
11.6015	114.754	1610.6
2.59093	320.833	93.6702
7.70473	16.3575	12.3163
1.57323	8.84964	12.4373
3.63124	1.14992	1.06522
2.06716	27.6947	821.601
1.06536	7.53823	66.9018
